# Supplementary material for: New insights from the biogas microbiome by comprehensive genome-resolved metagenomics of nearly 1600 species originating from multiple anaerobic digesters
Source: Biotechnol Biofuels. 2020 Feb 24;13:25. doi: 10.1186/s13068-020-01679-y (PMC7038595; doi:10.1186/s13068-020-01679-y)
Supplement: Supplementary file 1 — Additional file 1. Metadata of the samples included in the present study. The composition of the feedstocks used in the different reactors was approximated using substrate information from various sources. When available, such data was taken from the publicly accessible description of the respective experiments or full-scale plant operation datasets. Otherwise, reactor feedstocks were estimated by a proportionality-based mixing technique: taking the characteristics of their individual constituents from available literature and combining them according to their fresh matter (FM) or volatile solid (VS) ratio in the feed. [file 13068_2020_1679_MOESM1_ESM.xls]

## Sheet: Additional file 1
ID		Feedstock comparison based on relative component concentrations (red to green colors) Details of the comparison in the cell’s comment		BP-Nysted	BP-Fangel	BP-Fakse	BP-Sinding	BP-Filskov	BP-Maabjerg-Sew	BP-Maabjerg-Man	BP-Luntoft	BP-Avedore	BP-Helsingor	BP-BlahojFS	BP-BlahojSS	BP-LemvigFS	BP-LemvigSS	BP-NRW-meso-BP3-T1	LSBR-R1A-C13-SIP	LSBR-R1A-C12-SIP	LSBR-R2A-C13-SIP	LSBR-R2B-C12-SIP	LSBR-R1-T0-SIP	LSBR-R2-T0-SIP	LSBR-SS-preH2	LSBR-DSAc-preH2	LSBR-DSMet-preH2	LSBR-SS-postH2	LSBR-DSAc-postH2	LSBR-DSMet-postH2	LSBR-FirAtt	LSBR-Liq	LSBR-Pmm	LSBR-R1-without-lipids	LSBR-R1-with-lipids	LSBR-R1-without-lipids-adaptation	LSBR-R2-without-lipids	LSBR-R2-with-lipids	LSBR-R2-without-lipids-adaptation	LSBR-R3-with-lipids	LSBR-R3-without-lipids	LSBR-R3-without-lipids-adaptation	LSBR-R1-shock-2g-not-adapted	LSBR-R1-steady-2g-not-adapted	LSBR-R2-shock-2g-not-adapted	LSBR-R2-steady-2g-not-adapted	LSBR-R1-shock-3g-not-adapted	LSBR-R1-steady-3g-not-adapted	LSBR-R2-shock-3g-not-adapted
NCBI/ddbj/JGI/MG-RAST project ID				6474 (MG-RAST)	6474 (MG-RAST)	6474 (MG-RAST)	6474 (MG-RAST)	6474 (MG-RAST)	6474 (MG-RAST)	6474 (MG-RAST)	6474 (MG-RAST)	6474 (MG-RAST)	6474 (MG-RAST)	6474 (MG-RAST)	6474 (MG-RAST)	6474 (MG-RAST)	6474 (MG-RAST)	PRJEB8813 (NCBI)	1105527 (JGI)	1105527 (JGI)	1105527 (JGI)	1105527 (JGI)	1105527 (JGI)	1105527 (JGI)	PRJNA394669 (NCBI)	PRJNA394669 (NCBI)	PRJNA394669 (NCBI)	PRJNA394669 (NCBI)	PRJNA394669 (NCBI)	PRJNA394669 (NCBI)	PRJNA319008 (NCBI)	PRJNA319008 (NCBI)	PRJNA319008 (NCBI)	PRJNA283298 (NCBI)	PRJNA283298 (NCBI)	PRJNA283298 (NCBI)	PRJNA283298 (NCBI)	PRJNA283298 (NCBI)	PRJNA283298 (NCBI)	PRJNA283298 (NCBI)	PRJNA283298 (NCBI)	PRJNA283298 (NCBI)	PRJNA283298 (NCBI)	PRJNA283298 (NCBI)	PRJNA283298 (NCBI)	PRJNA283298 (NCBI)	PRJNA283298 (NCBI)	PRJNA283298 (NCBI)	PRJNA283298 (NCBI)
Reactor Configuration				CSTR	CSTR	CSTR	CSTR	CSTR	CSTR	CSTR	CSTR	CSTR	CSTR	CSTR series - 1st step	CSTR series - 2nd step	CSTR series - 1st step	CSTR series - 2nd step	CSTR	Batch	Batch	Batch	Batch	Batch	Batch	CSTR	CSTR series - 1st step	CSTR series - 2nd step	CSTR	CSTR series - 1st step	CSTR series - 2nd step	CSTR	CSTR	CSTR	CSTR	CSTR	CSTR	CSTR	CSTR	CSTR	CSTR	CSTR	CSTR	Fed-batch	Fed-batch	Fed-batch	Fed-batch	Fed-batch	Fed-batch	Fed-batch
Scale				Full	Full	Full	Full	Full	Full	Full	Full	Full	Full	Full	Full	Full	Full	Full	Lab	Lab	Lab	Lab	Lab	Lab	Lab	Lab	Lab	Lab	Lab	Lab	Lab	Lab	Lab	Lab	Lab	Lab	Lab	Lab	Lab	Lab	Lab	Lab	Lab	Lab	Lab	Lab	Lab	Lab	Lab
Temperature				37	40	36	52	53	37	40	37	39	37	50	52	52	52	40	35	35	35	35	35	35	55	55	55	55	55	55	54	54	54	54	54	54	54	54	54	54	54	54	54	54	54	54	54	54	54
HRT				21	32	22	22	11	24	24	30	25	19	11	11	15	3	55	*na	*na	*na	*na	*na	*na	15	3	12	15	3	12	15	15	15	15	15	15	15	15	15	15	15	15	15	15	15	15	15	15	15
Influent Feedstock		Minimum relative concentration [%]	Maximum concentration [%]	Manure	Manure	Sewage sludge	Manure	Manure	Sewage sludge	Manure	Sewage sludge	Sewage sludge	Sewage sludge	Manure	Manure	Manure	Manure	72% maize silage, 28% pig manure	manure, oleate	manure, oleate	manure, oleate	manure, oleate	manure, oleate	manure, oleate	cheese whey	cheese whey	cheese whey	cheese whey	cheese whey	cheese whey	pig manure, meadow grass (90:10 VS)	pig manure, meadow grass (90:10 VS)	pig manure	cattle manure	cattle manure, oleate	cattle manure	cattle manure	cattle manure, oleate	cattle manure	cattle manure, oleate	cattle manure	cattle manure	cattle manure, oleate	cattle manure, oleate	cattle manure, oleate	cattle manure, oleate	cattle manure, oleate	cattle manure, oleate	cattle manure, oleate
Feedstock main composition				carbohydrate	carbohydrate	carbonhydrate lipid, protein	carbohydrate	carbohydrate	carbonhydrate lipid, protein	carbohydrate	carbonhydrate lipid, protein	carbonhydrate lipid, protein	carbonhydrate lipid, protein	carbohydrate	carbohydrate	carbohydrate	carbohydrate	carbonhydrate protein	carbonhydrate, LCFA	carbonhydrate, LCFA	carbonhydrate, LCFA	carbonhydrate, LCFA	carbonhydrate, LCFA	carbonhydrate, LCFA	lactose, protein	lactose, protein	lactose, protein	lactose, protein, hydrogen	lactose, protein, hydrogen	lactose, protein, hydrogen	carbonhydrate, protein	carbonhydrate, protein	carbonhydrate, protein	carbohydrate	carbonhydrate, LCFA	carbohydrate	carbohydrate	carbonhydrate, LCFA	carbohydrate	carbonhydrate, LCFA	carbonhydrate	carbohydrate	carbohydrate, LCFA	carbohydrate, LCFA	carbohydrate, LCFA	carbohydrate, LCFA	carbohydrate, LCFA	carbohydrate, LCFA	carbohydrate, LCFA
Reference				1	1	1	1	1	1	1	1	1	1	1	1	1	1	2	3	3	3	3	3	3	4	4	4	4	4	4	5	5	5	6	6	6	6	6	6	6	6	6	7	7	7	7	7	7	7
FINAL (CALCULATED) COMPOSITIONS
Parameters	Unit
Total Solids	g-TS/L or g-TS/kg			69.2905	69.2905	74.8818	69.2905	69.2905	74.8818	69.2905	74.8818	74.8818	74.8818	69.2905	69.2905	69.2905	69.2905	247.96	7.869	7.869	7.869	7.869	23.607	23.607	37.2518	37.2518	37.2518	37.2518	37.2518	37.2518	16.5	16.5	15	28.35	41.3328	28.35	28.35	41.3328	28.35	41.3328	28.35	28.35	28.5664	28.35	28.5664	28.35	28.6746	28.35	28.6746
	%			6.92905	6.92905	7.48818	6.92905	6.92905	7.48818	6.92905	7.48818	7.48818	7.48818	6.92905	6.92905	6.92905	6.92905	24.796	0.7869	0.7869	0.7869	0.7869	2.3607	2.3607	3.72518	3.72518	3.72518	3.72518	3.72518	3.72518	1.65	1.65	1.5	2.835	4.13328	2.835	2.835	4.13328	2.835	4.13328	2.835	2.835	2.85664	2.835	2.85664	2.835	2.86746	2.835	2.86746
Volatile Solids	g-VS/L or g-VS/kg			49.8978	49.8978	55.468	49.8978	49.8978	55.468	49.8978	55.468	55.468	55.468	49.8978	49.8978	49.8978	49.8978	234.327	5.66667	5.66667	5.66667	5.66667	17	17	33.368	33.368	33.368	33.368	33.368	33.368	9.78867	9.78867	8.33333	21.7375	34.7203	21.7375	21.7375	34.7203	21.7375	34.7203	21.7375	21.7375	21.9539	21.7375	21.9539	21.7375	22.0621	21.7375	22.0621
	%			4.98978	4.98978	5.5468	4.98978	4.98978	5.5468	4.98978	5.5468	5.5468	5.5468	4.98978	4.98978	4.98978	4.98978	23.4327	0.566667	0.566667	0.566667	0.566667	1.7	1.7	3.3368	3.3368	3.3368	3.3368	3.3368	3.3368	0.978867	0.978867	0.833333	2.17375	3.47203	2.17375	2.17375	3.47203	2.17375	3.47203	2.17375	2.17375	2.19539	2.17375	2.19539	2.17375	2.20621	2.17375	2.20621
Total Nitrogen	g-N/L or g-N/kg			4.41218	4.41218	8.53536	4.41218	4.41218	8.53536	4.41218	8.53536	8.53536	8.53536	4.41218	4.41218	4.41218	4.41218	4.09003	0.501072	0.501072	0.501072	0.501072	1.50321	1.50321	0.425711	0.425711	0.425711	0.425711	0.425711	0.425711	2.07769	2.07769	2.06269	2.16615	2.16615	2.16615	2.16615	2.16615	2.16615	2.16615	2.16615	2.16615	2.16615	2.16615	2.16615	2.16615	2.16615	2.16615	2.16615
Organic Nitrogen	g-N/L or g-N/kg			1.94431	1.94431	8.43536	1.94431	1.94431	8.43536	1.94431	8.43536	8.43536	8.43536	1.94431	1.94431	1.94431	1.94431	3.03123	0.220807	0.220807	0.220807	0.220807	0.662421	0.662421	0.34797	0.34797	0.34797	0.34797	0.34797	0.34797	0.560024	0.560024	0.529688	0.934866	0.934866	0.934866	0.934866	0.934866	0.934866	0.934866	0.934866	0.934866	0.934866	0.934866	0.934866	0.934866	0.934866	0.934866	0.934866
Total Carbohydrates	g/L or g/kg			24.1852	24.1852	5.603	24.1852	24.1852	5.603	24.1852	5.603	5.603	5.603	24.1852	24.1852	24.1852	24.1852	205.166	2.74661	2.74661	2.74661	2.74661	8.23982	8.23982	27.022	27.022	27.022	27.022	27.022	27.022	2.12897	2.12897	0.857812	12.0987	12.0987	12.0987	12.0987	12.0987	12.0987	12.0987	12.0987	12.0987	12.0987	12.0987	12.0987	12.0987	12.0987	12.0987	12.0987
	% of TS	0	100	34.9041	34.9041	7.48246	34.9041	34.9041	7.48246	34.9041	7.48246	7.48246	7.48246	34.9041	34.9041	34.9041	34.9041	82.7416	34.9041	34.9041	34.9041	34.9041	34.9041	34.9041	72.5388	72.5388	72.5388	72.5388	72.5388	72.5388	12.9029	12.9029	5.71875	42.6763	29.2715	42.6763	42.6763	29.2715	42.6763	29.2715	42.6763	42.6763	42.353	42.6763	42.353	42.6763	42.1932	42.6763	42.1932
	Relative %			40	40	10	40	40	10	40	10	10	10	40	40	40	40	90	40	40	40	40	40	40	80	80	80	80	80	80	20	20	10	50	30	50	50	30	50	30	50	50	50	50	50	50	50	50	50
Total Lipids	g/L or g/kg			4.41435	4.41435	3	4.41435	4.41435	3	4.41435	3	3	3	4.41435	4.41435	4.41435	4.41435	5.63442	0.501318	0.501318	0.501318	0.501318	1.50395	1.50395	2.407	2.407	2.407	2.407	2.407	2.407	0.626587	0.626587	0.589605	0.502022	0.502022	0.502022	0.502022	0.502022	0.502022	0.502022	0.502022	0.502022	0.502022	0.502022	0.502022	0.502022	0.502022	0.502022	0.502022
	% of TS	0	17.0738	6.37079	6.37079	4.00631	6.37079	6.37079	4.00631	6.37079	4.00631	4.00631	4.00631	6.37079	6.37079	6.37079	6.37079	2.27231	6.37079	6.37079	6.37079	6.37079	6.37079	6.37079	6.46144	6.46144	6.46144	6.46144	6.46144	6.46144	3.7975	3.7975	3.9307	1.7708	1.21458	1.7708	1.7708	1.21458	1.7708	1.21458	1.7708	1.7708	1.75739	1.7708	1.75739	1.7708	1.75076	1.7708	1.75076
	Relative %			40	40	30	40	40	30	40	30	30	30	40	40	40	40	20	40	40	40	40	40	40	40	40	40	40	40	40	30	30	30	20	10	20	20	10	20	10	20	20	20	20	20	20	20	20	20
Total Proteins	g/L or g/kg			10.8882	10.8882	47.238	10.8882	10.8882	47.238	10.8882	47.238	47.238	47.238	10.8882	10.8882	10.8882	10.8882	20.8191	1.23652	1.23652	1.23652	1.23652	3.70956	3.70956	4.44114	4.44114	4.44114	4.44114	4.44114	4.44114	3.13613	3.13613	2.96625	5.23525	5.23525	5.23525	5.23525	5.23525	5.23525	5.23525	5.23525	5.23525	5.23525	5.23525	5.23525	5.23525	5.23525	5.23525	5.23525
	% of TS	0	82.895	15.7138	15.7138	63.0834	15.7138	15.7138	63.0834	15.7138	63.0834	63.0834	63.0834	15.7138	15.7138	15.7138	15.7138	8.39615	15.7138	15.7138	15.7138	15.7138	15.7138	15.7138	11.9219	11.9219	11.9219	11.9219	11.9219	11.9219	19.0069	19.0069	19.775	18.4665	12.6661	18.4665	18.4665	12.6661	18.4665	12.6661	18.4665	18.4665	18.3266	18.4665	18.3266	18.4665	18.2575	18.4665	18.2575
	Relative %			20	20	80	20	20	80	20	80	80	80	20	20	20	20	20	20	20	20	20	20	20	20	20	20	20	20	20	30	30	30	30	20	30	30	20	30	20	30	30	30	30	30	30	30	30	30
Total VFA	g/L or g/kg			10.4101	10.4101	2.62697	10.4101	10.4101	2.62697	10.4101	2.62697	2.62697	2.62697	10.4101	10.4101	10.4101	10.4101	4.18096	1.18222	1.18222	1.18222	1.18222	3.54667	3.54667	0.0417127	0.0417127	0.0417127	0.0417127	0.0417127	0.0417127	5.99298	5.99298	6.05352	2.04454	2.04454	2.04454	2.04454	2.04454	2.04454	2.04454	2.04454	2.04454	2.04454	2.04454	2.04454	2.04454	2.04454	2.04454	2.04454
	% of TS	0	100	15.0238	15.0238	3.50816	15.0238	15.0238	3.50816	15.0238	3.50816	3.50816	3.50816	15.0238	15.0238	15.0238	15.0238	1.68614	15.0238	15.0238	15.0238	15.0238	15.0238	15.0238	0.111975	0.111975	0.111975	0.111975	0.111975	0.111975	36.3211	36.3211	40.3568	7.2118	4.94654	7.2118	7.2118	4.94654	7.2118	4.94654	7.2118	7.2118	7.15717	7.2118	7.15717	7.2118	7.13017	7.2118	7.13017
	Relative %			20	20	10	20	20	10	20	10	10	10	20	20	20	20	10	20	20	20	20	20	20	10	10	10	10	10	10	40	40	50	10	10	10	10	10	10	10	10	10	10	10	10	10	10	10	10
Carbohydrates.insoluble	g/L or g/kg			11.4291	11.4291	5.5605	11.4291	11.4291	5.5605	11.4291	5.5605	5.5605	5.5605	11.4291	11.4291	11.4291	11.4291	131.272	1.29796	1.29796	1.29796	1.29796	3.89387	3.89387	0	0	0	0	0	0	1.4891	1.4891	0.857812	10.2412	10.2412	10.2412	10.2412	10.2412	10.2412	10.2412	10.2412	10.2412	10.2412	10.2412	10.2412	10.2412	10.2412	10.2412	10.2412
Carbohydrates.inert	g/L or g/kg			6.12172	6.12172	0	6.12172	6.12172	0	6.12172	0	0	0	6.12172	6.12172	6.12172	6.12172	0	0.695216	0.695216	0.695216	0.695216	2.08565	2.08565	13.5102	13.5102	13.5102	13.5102	13.5102	13.5102	0.127974	0.127974	0	0	0	0	0	0	0	0	0	0	0	0	0	0	0	0	0
Carbohydrates.soluble	g/L or g/kg			6.63435	6.63435	0.0425	6.63435	6.63435	0.0425	6.63435	0.0425	0.0425	0.0425	6.63435	6.63435	6.63435	6.63435	73.8936	0.753434	0.753434	0.753434	0.753434	2.2603	2.2603	13.5118	13.5118	13.5118	13.5118	13.5118	13.5118	0.511895	0.511895	0	1.85748	1.85748	1.85748	1.85748	1.85748	1.85748	1.85748	1.85748	1.85748	1.85748	1.85748	1.85748	1.85748	1.85748	1.85748	1.85748
Lipids.insoluble	g/L or g/kg			0	0	3	0	0	3	0	3	3	3	0	0	0	0	0.407221	0	0	0	0	0	0	1.2035	1.2035	1.2035	1.2035	1.2035	1.2035	0.626587	0.626587	0.589605	0	0	0	0	0	0	0	0	0	0	0	0	0	0	0	0
Lipids.inert	g/L or g/kg			0	0	0	0	0	0	0	0	0	0	0	0	0	0	0	0	0	0	0	0	0	1.2035	1.2035	1.2035	1.2035	1.2035	1.2035	0	0	0	0	0	0	0	0	0	0	0	0	0	0	0	0	0	0	0
Lipids.soluble	g/L or g/kg			4.41435	4.41435	0	4.41435	4.41435	0	4.41435	0	0	0	4.41435	4.41435	4.41435	4.41435	5.2272	0.501318	0.501318	0.501318	0.501318	1.50395	1.50395	0	0	0	0	0	0	0	0	0	0.502022	0.502022	0.502022	0.502022	0.502022	0.502022	0.502022	0.502022	0.502022	0.502022	0.502022	0.502022	0.502022	0.502022	0.502022	0.502022
LCFA	g/L or g/kg			0	0	0	0	0	0	0	0	0	0	0	0	0	0	0.760813	0	0	0	0	0	0	0	0	0	0	0	0	1.09055	1.09055	1.10156	0	12	0	0	12	0	12	0	0	0.2	0	0.2	0	0.3	0	0.3
Proteins.insoluble	g/L or g/kg			10.8882	10.8882	47.019	10.8882	10.8882	47.019	10.8882	47.019	47.019	47.019	10.8882	10.8882	10.8882	10.8882	19.4348	1.23652	1.23652	1.23652	1.23652	3.70956	3.70956	1.94863	1.94863	1.94863	1.94863	1.94863	1.94863	1.05207	1.05207	0.961912	5.23525	5.23525	5.23525	5.23525	5.23525	5.23525	5.23525	5.23525	5.23525	5.23525	5.23525	5.23525	5.23525	5.23525	5.23525	5.23525
Proteins.inert	g/L or g/kg			0	0	0	0	0	0	0	0	0	0	0	0	0	0	0	0	0	0	0	0	0	1.94863	1.94863	1.94863	1.94863	1.94863	1.94863	0.0199547	0.0199547	0	0	0	0	0	0	0	0	0	0	0	0	0	0	0	0	0
Amino acids	g/L or g/kg			0	0	0.219	0	0	0.219	0	0.219	0.219	0.219	0	0	0	0	1.38433	0	0	0	0	0	0	0.54388	0.54388	0.54388	0.54388	0.54388	0.54388	2.06411	2.06411	2.00434	0	0	0	0	0	0	0	0	0	0	0	0	0	0	0	0
Propionic acid	g/L or g/kg			2.23037	2.23037	1.28432	2.23037	2.23037	1.28432	2.23037	1.28432	1.28432	1.28432	2.23037	2.23037	2.23037	2.23037	0.579087	0.253294	0.253294	0.253294	0.253294	0.759881	0.759881	0.00109075	0.00109075	0.00109075	0.00109075	0.00109075	0.00109075	0.830062	0.830062	0.838446	0.368319	0.368319	0.368319	0.368319	0.368319	0.368319	0.368319	0.368319	0.368319	0.368319	0.368319	0.368319	0.368319	0.368319	0.368319	0.368319
Butyric + Iso-butyric acid	g/L or g/kg			1.53495	1.53495	0.31881	1.53495	1.53495	0.31881	1.53495	0.31881	0.31881	0.31881	1.53495	1.53495	1.53495	1.53495	0.22678	0.174317	0.174317	0.174317	0.174317	0.522952	0.522952	0.00506409	0.00506409	0.00506409	0.00506409	0.00506409	0.00506409	0.325067	0.325067	0.32835	0.188294	0.188294	0.188294	0.188294	0.188294	0.188294	0.188294	0.188294	0.188294	0.188294	0.188294	0.188294	0.188294	0.188294	0.188294	0.188294
Valeric + Iso-valeric acid	g/L or g/kg			0.70923	0.70923	0.34276	0.70923	0.70923	0.34276	0.70923	0.34276	0.34276	0.34276	0.70923	0.70923	0.70923	0.70923	0	0.080544	0.080544	0.080544	0.080544	0.241632	0.241632	0.0049361	0.0049361	0.0049361	0.0049361	0.0049361	0.0049361	0	0	0	0.0864421	0.0864421	0.0864421	0.0864421	0.0864421	0.0864421	0.0864421	0.0864421	0.0864421	0.0864421	0.0864421	0.0864421	0.0864421	0.0864421	0.0864421	0.0864421
Acetic acid	g/L or g/kg			5.93551	5.93551	0.681085	5.93551	5.93551	0.681085	5.93551	0.681085	0.681085	0.681085	5.93551	5.93551	5.93551	5.93551	3.37509	0.674069	0.674069	0.674069	0.674069	2.02221	2.02221	0.0306218	0.0306218	0.0306218	0.0306218	0.0306218	0.0306218	4.83785	4.83785	4.88672	1.40149	1.40149	1.40149	1.40149	1.40149	1.40149	1.40149	1.40149	1.40149	1.40149	1.40149	1.40149	1.40149	1.40149	1.40149	1.40149
Dissolved NH4+-N	g-N/L or g-N/kg			2.46787	2.46787	0.1	2.46787	2.46787	0.1	2.46787	0.1	0.1	0.1	2.46787	2.46787	2.46787	2.46787	1.05879	0.280265	0.280265	0.280265	0.280265	0.840794	0.840794	0.077742	0.077742	0.077742	0.077742	0.077742	0.077742	1.51767	1.51767	1.533	1.23129	1.23129	1.23129	1.23129	1.23129	1.23129	1.23129	1.23129	1.23129	1.23129	1.23129	1.23129	1.23129	1.23129	1.23129	1.23129
Dissolved CH4	g/L or g/kg			0	0	0	0	0	0	0	0	0	0	0	0	0	0	0	0	0	0	0	0	0	0	0	0	0	0	0	0	0	0	0	0	0	0	0	0	0	0	0	0	0	0	0	0	0	0
Dissolved inorganic CO2	g/L or g/kg			2.88	2.88	2.728	2.88	2.88	2.728	2.88	2.728	2.728	2.728	2.88	2.88	2.88	2.88	2.41595	0.327069	0.327069	0.327069	0.327069	0.981206	0.981206	2.16	2.16	2.16	2.16	2.16	2.16	3.46302	3.46302	3.498	1.44582	1.44582	1.44582	1.44582	1.44582	1.44582	1.44582	1.44582	1.44582	1.44582	1.44582	1.44582	1.44582	1.44582	1.44582	1.44582
Dissolved H2S	g/L or g/kg			0	0	0	0	0	0	0	0	0	0	0	0	0	0	0	0	0	0	0	0	0	0	0	0	0	0	0	0	0	0	0	0	0	0	0	0	0	0	0	0	0	0	0	0	0	0
H2 injected / carried over	L/L/d			0	0	0	0	0	0	0	0	0	0	0	0	0	0	0	0	0	0	0	0	0	0	0	0	0	0	0	0	0	0	0	0	0	0	0	0	0	0	0	0	0	0	0	0	0	0
Cations	g-K/L or g-K/kg			1.02296	1.02296	7.4495	1.02296	1.02296	7.4495	1.02296	7.4495	7.4495	7.4495	1.02296	1.02296	1.02296	1.02296	3.25115	0.116173	0.116173	0.116173	0.116173	0.34852	0.34852	33.8187	33.8187	33.8187	33.8187	33.8187	33.8187	2.64141	2.64141	2.66271	0.777507	1.7603	0.777507	0.777507	1.7603	0.777507	1.7603	0.777507	0.777507	0.793887	0.777507	0.793887	0.777507	0.802077	0.777507	0.802077
Total Phosphorous	g-P/L or g-P/kg			0.176782	0.176782	33.4	0.176782	0.176782	33.4	0.176782	33.4	33.4	33.4	0.176782	0.176782	0.176782	0.176782	1.51909e-05	0.0200764	0.0200764	0.0200764	0.0200764	0.0602291	0.0602291	4.17373	4.17373	4.17373	4.17373	4.17373	4.17373	2.17746e-05	2.17746e-05	2.19945e-05	0.134364	0.134364	0.134364	0.134364	0.134364	0.134364	0.134364	0.134364	0.134364	0.134364	0.134364	0.134364	0.134364	0.134364	0.134364	0.134364
Anions	g-K/L or g-K/kg			0	0	0	0	0	0	0	0	0	0	0	0	0	0	0	0	0	0	0	0	0	23.546	23.546	23.546	23.546	23.546	23.546	0	0	0	0	0	0	0	0	0	0	0	0	0	0	0	0	0	0	0
[truncated: 48 more columns]

## Sheet: Additional file 1 caption
Metadata of the samples included in the present study. The composition of the feedstocks used in the different reactors was approximated using substrate information from various sources. When available, such data was taken from the publicly accessible description of the respective experiments or full-scale plant operation datasets. Otherwise, reactor feedstocks were estimated by a proportionality…
