# Supplementary material for: New insights from the biogas microbiome by comprehensive genome-resolved metagenomics of nearly 1600 species originating from multiple anaerobic digesters
Source: Biotechnol Biofuels. 2020 Feb 24;13:25. doi: 10.1186/s13068-020-01679-y (PMC7038595; doi:10.1186/s13068-020-01679-y)
Supplement: Supplementary file 4 — Additional file 4. MAGs taxonomy. MAGs obtained after redundancy removal (based on ANI calculation) were assigned to the taxonomy using three different methods and results were subsequently combined. [file 13068_2020_1679_MOESM4_ESM.xlsx]

## Sheet: global_output_checkm
	Bin Id	Marker lineage	# genomes	# markers	# marker sets	Completeness	Contamination	Strain heterogeneity	Contamination excluding that determined by strains	Genome size (bp)	# ambiguous bases	# scaffolds	# contigs	N50 (scaffolds)	N50 (contigs)	Mean scaffold length (bp)	Mean contig length (bp)	Longest scaffold (bp)	Longest contig (bp)	GC	GC std (scaffolds > 1kbp)	Coding density	Translation table	# predicted genes	0	1	2	3	4	5+	compl>90%	cont<5%	compl>90%; cont<5%	compl>70%	cont<10%	compl>70%; cont<10%	compl>=50%	cont<10%	compl>=50%; cont<10%	compl<50%	cont>10%	completeness<50%; contamination>10%	(Compl-Cont*3)/Compl		Bin Id	Marker lineage	# genomes	# markers	# marker sets
34	METABAT_AS01afH2WH_4	root (UID1)	5656	56	24	0	0	0	0	301278	0	22	22	30094	30094	13694	13694	103017	103017	33.7	1.7	84.47	11	407	56	0	0	0	0	0	0	1	0	0	1	0	0	1	0	1	0	0	#DIV/0!	1	METABAT_AS01afH2WH_4	root (UID1)	5656	56	24
1487	METABAT_AS02xzSISU_39	root (UID1)	5656	56	24	0	0	0	0	254500	0	20	20	18043	18043	12725	12725	25920	25920	57.8	1.59	80.6	11	252	56	0	0	0	0	0	0	1	0	0	1	0	0	1	0	1	0	0	#DIV/0!	1	METABAT_AS02xzSISU_39	root (UID1)	5656	56	24
1515	METABAT_AS02xzSISU_64	root (UID1)	5656	56	24	0	0	0	0	335478	0	59	59	9119	9119	5686	5686	28403	28403	55.9	1.78	88.71	11	332	56	0	0	0	0	0	0	1	0	0	1	0	0	1	0	1	0	0	#DIV/0!	1	METABAT_AS02xzSISU_64	root (UID1)	5656	56	24
1517	METABAT_AS02xzSISU_66	root (UID1)	5656	56	24	0	0	0	0	245943	0	61	61	4582	4582	4031	4031	14726	14726	56.5	1.53	89.79	11	247	56	0	0	0	0	0	0	1	0	0	1	0	0	1	0	1	0	0	#DIV/0!	1	METABAT_AS02xzSISU_66	root (UID1)	5656	56	24
1518	METABAT_AS02xzSISU_67	root (UID1)	5656	56	24	0	0	0	0	1086946	0	283	283	4833	4833	3840	3840	19108	19108	52.7	4.94	87.29	11	1177	56	0	0	0	0	0	0	1	0	0	1	0	0	1	0	1	0	0	#DIV/0!	1	METABAT_AS02xzSISU_67	root (UID1)	5656	56	24
1529	METABAT_AS02xzSISU_77	root (UID1)	5656	56	24	0	0	0	0	210766	0	110	110	1863	1863	1916	1916	3898	3898	63.9	1.42	87.46	11	237	56	0	0	0	0	0	0	1	0	0	1	0	0	1	0	1	0	0	#DIV/0!	1	METABAT_AS02xzSISU_77	root (UID1)	5656	56	24
3775	METABAT_AS04akNAM_102	root (UID1)	5656	56	24	0	0	0	0	259542	0	46	46	6695	6695	5642	5642	36507	36507	50.1	1.8	81.39	11	319	56	0	0	0	0	0	0	1	0	0	1	0	0	1	0	1	0	0	#DIV/0!	1	METABAT_AS04akNAM_102	root (UID1)	5656	56	24
3780	METABAT_AS04akNAM_107	root (UID1)	5656	56	24	0	0	0	0	1433579	0	312	312	5958	5958	4594	4594	33286	33286	39.8	3.6	88.77	11	1429	56	0	0	0	0	0	0	1	0	0	1	0	0	1	0	1	0	0	#DIV/0!	1	METABAT_AS04akNAM_107	root (UID1)	5656	56	24
3792	METABAT_AS04akNAM_118	c__Betaproteobacteria (UID3959)	235	420	211	3.57	0	0	0	695014	0	122	122	22702	22702	5696	5696	71279	71279	58.5	11.59	89.2	11	782	387	33	0	0	0	0	0	1	0	0	1	0	0	1	0	1	0	0	3.57	1	METABAT_AS04akNAM_118	root (UID1)	5656	56	24
3794	METABAT_AS04akNAM_12	root (UID1)	5656	56	24	0	0	0	0	246448	0	8	8	60352	60352	30806	30806	84396	84396	60.2	0.9	85.88	11	242	56	0	0	0	0	0	0	1	0	0	1	0	0	1	0	1	0	0	#DIV/0!	1	METABAT_AS04akNAM_12	root (UID1)	5656	56	24
3805	METABAT_AS04akNAM_13	root (UID1)	5656	56	24	0	0	0	0	250317	0	28	28	11229	11229	8939	8939	38763	38763	58.5	3.31	83.15	11	247	56	0	0	0	0	0	0	1	0	0	1	0	0	1	0	1	0	0	#DIV/0!	1	METABAT_AS04akNAM_13	root (UID1)	5656	56	24
3809	METABAT_AS04akNAM_133	root (UID1)	5656	56	24	0	0	0	0	398208	0	122	122	3716	3716	3264	3264	17322	17322	40.9	8.59	86.33	11	447	56	0	0	0	0	0	0	1	0	0	1	0	0	1	0	1	0	0	#DIV/0!	1	METABAT_AS04akNAM_133	root (UID1)	5656	56	24
3822	METABAT_AS04akNAM_24	root (UID1)	5656	56	24	0	0	0	0	201576	0	69	69	3247	3247	2921	2921	7704	7704	36.9	2.38	80.28	11	230	56	0	0	0	0	0	0	1	0	0	1	0	0	1	0	1	0	0	#DIV/0!	1	METABAT_AS04akNAM_24	root (UID1)	5656	56	24
3825	METABAT_AS04akNAM_27	root (UID1)	5656	56	24	0	0	0	0	546260	0	140	140	4716	4716	3901	3901	31212	31212	61.8	2.43	82.65	11	596	56	0	0	0	0	0	0	1	0	0	1	0	0	1	0	1	0	0	#DIV/0!	1	METABAT_AS04akNAM_27	root (UID1)	5656	56	24
3838	METABAT_AS04akNAM_39	root (UID1)	5656	56	24	0	0	0	0	464916	0	64	64	13162	13162	7264	7264	35412	35412	49.8	2.21	83.83	11	504	56	0	0	0	0	0	0	1	0	0	1	0	0	1	0	1	0	0	#DIV/0!	1	METABAT_AS04akNAM_39	root (UID1)	5656	56	24
3871	METABAT_AS04akNAM_69	root (UID1)	5656	56	24	0	0	0	0	299509	0	40	40	14807	14807	7487	7487	26189	26189	55.3	3.96	81.44	11	320	56	0	0	0	0	0	0	1	0	0	1	0	0	1	0	1	0	0	#DIV/0!	1	METABAT_AS04akNAM_69	root (UID1)	5656	56	24
3878	METABAT_AS04akNAM_75	root (UID1)	5656	56	24	0	0	0	0	279480	0	50	50	8194	8194	5589	5589	18348	18348	58.5	1.9	85.3	11	300	56	0	0	0	0	0	0	1	0	0	1	0	0	1	0	1	0	0	#DIV/0!	1	METABAT_AS04akNAM_75	root (UID1)	5656	56	24
3879	METABAT_AS04akNAM_76	k__Bacteria (UID203)	5449	104	58	10.82	0	0	0	1202656	0	172	172	14277	14277	6992	6992	133439	133439	39.1	5.61	88.01	11	1285	95	9	0	0	0	0	0	1	0	0	1	0	0	1	0	1	0	0	10.82	1	METABAT_AS04akNAM_76	root (UID1)	5656	56	24
3895	METABAT_AS04akNAM_90	root (UID1)	5656	56	24	0	0	0	0	867584	0	133	133	9532	9532	6523	6523	30016	30016	38.6	3.18	90.47	11	751	56	0	0	0	0	0	0	1	0	0	1	0	0	1	0	1	0	0	#DIV/0!	1	METABAT_AS04akNAM_90	root (UID1)	5656	56	24
94	METABAT_AS05jafATM_26	root (UID1)	5656	56	24	0	0	0	0	243945	0	7	7	94867	94867	34849	34849	105221	105221	38.1	2.14	87.38	11	228	56	0	0	0	0	0	0	1	0	0	1	0	0	1	0	1	0	0	#DIV/0!	1	METABAT_AS05jafATM_26	root (UID1)	5656	56	24
107	METABAT_AS05jafATM_38	root (UID1)	5656	56	24	0	0	0	0	243644	0	85	85	2903	2903	2866	2866	8528	8528	38.3	1.92	91.46	11	239	56	0	0	0	0	0	0	1	0	0	1	0	0	1	0	1	0	0	#DIV/0!	1	METABAT_AS05jafATM_38	root (UID1)	5656	56	24
141	METABAT_AS05jafATM_69	root (UID1)	5656	56	24	0	0	0	0	582125	0	231	231	2542	2542	2520	2520	10575	10575	37.4	3.95	85.34	11	735	56	0	0	0	0	0	0	1	0	0	1	0	0	1	0	1	0	0	#DIV/0!	1	METABAT_AS05jafATM_69	root (UID1)	5656	56	24
166	METABAT_AS05jafATM_91	root (UID1)	5656	56	24	0	0	0	0	244772	0	9	9	36960	36960	27196	27196	63801	63801	55.5	2.26	90.63	11	232	56	0	0	0	0	0	0	1	0	0	1	0	0	1	0	1	0	0	#DIV/0!	1	METABAT_AS05jafATM_91	root (UID1)	5656	56	24
1587	METABAT_AS06rmzACSIP_136	root (UID1)	5656	56	24	0	0	0	0	215686	0	27	27	14777	14777	7988	7988	38706	38706	34.4	2.5	90.64	11	298	56	0	0	0	0	0	0	1	0	0	1	0	0	1	0	1	0	0	#DIV/0!	1	METABAT_AS06rmzACSIP_136	root (UID1)	5656	56	24
1589	METABAT_AS06rmzACSIP_138	root (UID1)	5656	56	24	0	0	0	0	208348	0	7	7	46980	46980	29764	29764	74409	74409	50	0.91	89.7	11	219	56	0	0	0	0	0	0	1	0	0	1	0	0	1	0	1	0	0	#DIV/0!	1	METABAT_AS06rmzACSIP_138	root (UID1)	5656	56	24
1598	METABAT_AS06rmzACSIP_146	root (UID1)	5656	56	24	0	0	0	0	210454	0	57	57	4616	4616	3692	3692	8682	8682	60.8	1.74	86.26	11	237	56	0	0	0	0	0	0	1	0	0	1	0	0	1	0	1	0	0	#DIV/0!	1	METABAT_AS06rmzACSIP_146	root (UID1)	5656	56	24
1619	METABAT_AS06rmzACSIP_165	root (UID1)	5656	56	24	0	0	0	0	422268	0	164	164	2788	2788	2574	2574	7942	7942	71	1.81	92.81	11	493	56	0	0	0	0	0	0	1	0	0	1	0	0	1	0	1	0	0	#DIV/0!	1	METABAT_AS06rmzACSIP_165	root (UID1)	5656	56	24
1628	METABAT_AS06rmzACSIP_173	root (UID1)	5656	56	24	0	0	0	0	645343	0	63	63	18190	18190	10243	10243	55730	55730	69.1	2.02	88.9	11	588	56	0	0	0	0	0	0	1	0	0	1	0	0	1	0	1	0	0	#DIV/0!	1	METABAT_AS06rmzACSIP_173	root (UID1)	5656	56	24
1630	METABAT_AS06rmzACSIP_175	root (UID1)	5656	56	24	0	0	0	0	259441	0	61	61	5505	5505	4253	4253	22857	22857	59.8	2	91.98	11	255	56	0	0	0	0	0	0	1	0	0	1	0	0	1	0	1	0	0	#DIV/0!	1	METABAT_AS06rmzACSIP_175	root (UID1)	5656	56	24
1669	METABAT_AS06rmzACSIP_21	root (UID1)	5656	56	24	0	0	0	0	214305	0	37	37	8457	8457	5792	5792	43807	43807	67	1.76	88.27	11	213	56	0	0	0	0	0	0	1	0	0	1	0	0	1	0	1	0	0	#DIV/0!	1	METABAT_AS06rmzACSIP_21	root (UID1)	5656	56	24
1735	METABAT_AS06rmzACSIP_27	root (UID1)	5656	56	24	0	0	0	0	607783	0	47	47	23638	23638	12931	12931	57929	57929	50.2	2.2	90.47	11	905	56	0	0	0	0	0	0	1	0	0	1	0	0	1	0	1	0	0	#DIV/0!	1	METABAT_AS06rmzACSIP_27	root (UID1)	5656	56	24
1797	METABAT_AS06rmzACSIP_325	root (UID1)	5656	56	24	0	0	0	0	516633	0	108	108	5402	5402	4783	4783	37485	37485	58.9	1.58	85.9	11	554	56	0	0	0	0	0	0	1	0	0	1	0	0	1	0	1	0	0	#DIV/0!	1	METABAT_AS06rmzACSIP_325	root (UID1)	5656	56	24
1816	METABAT_AS06rmzACSIP_342	root (UID1)	5656	56	24	0	0	0	0	282848	0	74	74	4284	4284	3822	3822	15124	15124	57.2	1.39	88.53	11	359	56	0	0	0	0	0	0	1	0	0	1	0	0	1	0	1	0	0	#DIV/0!	1	METABAT_AS06rmzACSIP_342	root (UID1)	5656	56	24
1817	METABAT_AS06rmzACSIP_343	root (UID1)	5656	56	24	0	0	0	0	224348	0	2	2	186083	186083	112174	112174	186083	186083	40.4	0.24	90.87	11	287	56	0	0	0	0	0	0	1	0	0	1	0	0	1	0	1	0	0	#DIV/0!	1	METABAT_AS06rmzACSIP_343	root (UID1)	5656	56	24
1840	METABAT_AS06rmzACSIP_364	root (UID1)	5656	56	24	0	0	0	0	618514	0	251	251	2412	2412	2464	2464	13701	13701	63.6	2.3	90.53	11	663	56	0	0	0	0	0	0	1	0	0	1	0	0	1	0	1	0	0	#DIV/0!	1	METABAT_AS06rmzACSIP_364	root (UID1)	5656	56	24
1866	METABAT_AS06rmzACSIP_388	root (UID1)	5656	56	24	0	0	0	0	219664	0	57	57	4271	4271	3853	3853	13966	13966	51.3	2.08	89.43	11	228	56	0	0	0	0	0	0	1	0	0	1	0	0	1	0	1	0	0	#DIV/0!	1	METABAT_AS06rmzACSIP_388	root (UID1)	5656	56	24
1884	METABAT_AS06rmzACSIP_403	root (UID1)	5656	56	24	0	0	0	0	552526	0	90	90	9959	9959	6139	6139	24082	24082	56.8	1.96	90.18	11	586	56	0	0	0	0	0	0	1	0	0	1	0	0	1	0	1	0	0	#DIV/0!	1	METABAT_AS06rmzACSIP_403	root (UID1)	5656	56	24
1905	METABAT_AS06rmzACSIP_422	root (UID1)	5656	56	24	0	0	0	0	205421	0	43	43	7059	7059	4777	4777	21469	21469	62	1.68	88.7	11	228	56	0	0	0	0	0	0	1	0	0	1	0	0	1	0	1	0	0	#DIV/0!	1	METABAT_AS06rmzACSIP_422	root (UID1)	5656	56	24
1924	METABAT_AS06rmzACSIP_44	root (UID1)	5656	56	24	0	0	0	0	289672	0	14	14	25360	25360	20690	20690	46410	46410	45.3	1.19	90.65	11	236	56	0	0	0	0	0	0	1	0	0	1	0	0	1	0	1	0	0	#DIV/0!	1	METABAT_AS06rmzACSIP_44	root (UID1)	5656	56	24
1928	METABAT_AS06rmzACSIP_443	root (UID1)	5656	56	24	0	0	0	0	230678	0	37	37	10763	10763	6234	6234	34572	34572	44.3	3.7	86.13	11	257	56	0	0	0	0	0	0	1	0	0	1	0	0	1	0	1	0	0	#DIV/0!	1	METABAT_AS06rmzACSIP_443	root (UID1)	5656	56	24
1947	METABAT_AS06rmzACSIP_460	root (UID1)	5656	56	24	0	0	0	0	213711	0	45	45	6870	6870	4749	4749	17561	17561	57.7	1.14	86.61	11	220	56	0	0	0	0	0	0	1	0	0	1	0	0	1	0	1	0	0	#DIV/0!	1	METABAT_AS06rmzACSIP_460	root (UID1)	5656	56	24
1952	METABAT_AS06rmzACSIP_465	k__Bacteria (UID203)	5449	104	58	1.25	0	0	0	364624	0	91	91	5914	5914	4006	4006	32813	32813	32.1	10.7	88.13	11	552	96	8	0	0	0	0	0	1	0	0	1	0	0	1	0	1	0	0	1.25	1	METABAT_AS06rmzACSIP_465	root (UID1)	5656	56	24
1959	METABAT_AS06rmzACSIP_471	root (UID1)	5656	56	24	0	0	0	0	223587	0	78	78	3038	3038	2866	2866	10073	10073	59.8	1.54	93.12	11	247	56	0	0	0	0	0	0	1	0	0	1	0	0	1	0	1	0	0	#DIV/0!	1	METABAT_AS06rmzACSIP_471	root (UID1)	5656	56	24
1972	METABAT_AS06rmzACSIP_483	root (UID1)	5656	56	24	0	0	0	0	436902	0	144	144	3285	3285	3034	3034	11063	11063	61.4	2.27	92.16	11	479	56	0	0	0	0	0	0	1	0	0	1	0	0	1	0	1	0	0	#DIV/0!	1	METABAT_AS06rmzACSIP_483	root (UID1)	5656	56	24
1983	METABAT_AS06rmzACSIP_493	root (UID1)	5656	56	24	0	0	0	0	568102	0	171	171	4004	4004	3322	3322	21645	21645	35.8	4.32	89.42	11	635	56	0	0	0	0	0	0	1	0	0	1	0	0	1	0	1	0	0	#DIV/0!	1	METABAT_AS06rmzACSIP_493	root (UID1)	5656	56	24
2015	METABAT_AS06rmzACSIP_521	root (UID1)	5656	56	24	0	0	0	0	381575	0	169	169	2311	2311	2257	2257	6388	6388	65.7	2.26	94.05	11	483	56	0	0	0	0	0	0	1	0	0	1	0	0	1	0	1	0	0	#DIV/0!	1	METABAT_AS06rmzACSIP_521	root (UID1)	5656	56	24
2025	METABAT_AS06rmzACSIP_530	root (UID1)	5656	56	24	0	0	0	0	341541	0	139	139	2417	2417	2457	2457	6474	6474	49.4	1.48	87.82	11	435	56	0	0	0	0	0	0	1	0	0	1	0	0	1	0	1	0	0	#DIV/0!	1	METABAT_AS06rmzACSIP_530	root (UID1)	5656	56	24
2034	METABAT_AS06rmzACSIP_539	root (UID1)	5656	56	24	0	0	0	0	345237	0	32	32	22641	22641	10788	10788	43084	43084	49.9	1.61	88.41	11	272	56	0	0	0	0	0	0	1	0	0	1	0	0	1	0	1	0	0	#DIV/0!	1	METABAT_AS06rmzACSIP_539	root (UID1)	5656	56	24
2079	METABAT_AS06rmzACSIP_58	root (UID1)	5656	56	24	0	0	0	0	367501	0	71	71	6573	6573	5176	5176	27583	27583	58.8	1.87	86.08	11	389	56	0	0	0	0	0	0	1	0	0	1	0	0	1	0	1	0	0	#DIV/0!	1	METABAT_AS06rmzACSIP_58	root (UID1)	5656	56	24
2085	METABAT_AS06rmzACSIP_585	root (UID1)	5656	56	24	0	0	0	0	345145	0	55	55	9288	9288	6275	6275	39101	39101	55.3	1.76	91.34	11	335	56	0	0	0	0	0	0	1	0	0	1	0	0	1	0	1	0	0	#DIV/0!	1	METABAT_AS06rmzACSIP_585	root (UID1)	5656	56	24
2090	METABAT_AS06rmzACSIP_59	root (UID1)	5656	56	24	0	0	0	0	214595	0	52	52	5266	5266	4126	4126	8647	8647	46.6	2.25	90.43	11	220	56	0	0	0	0	0	0	1	0	0	1	0	0	1	0	1	0	0	#DIV/0!	1	METABAT_AS06rmzACSIP_59	root (UID1)	5656	56	24
2093	METABAT_AS06rmzACSIP_592	root (UID1)	5656	56	24	0	0	0	0	205677	0	55	55	4109	4109	3739	3739	12226	12226	62.9	2	90.08	11	228	56	0	0	0	0	0	0	1	0	0	1	0	0	1	0	1	0	0	#DIV/0!	1	METABAT_AS06rmzACSIP_592	root (UID1)	5656	56	24
2118	METABAT_AS06rmzACSIP_614	root (UID1)	5656	56	24	0	0	0	0	430483	0	46	46	26711	26711	9358	9358	64112	64112	62.5	1.3	88.64	11	397	56	0	0	0	0	0	0	1	0	0	1	0	0	1	0	1	0	0	#DIV/0!	1	METABAT_AS06rmzACSIP_614	root (UID1)	5656	56	24
2125	METABAT_AS06rmzACSIP_620	root (UID1)	5656	56	24	0	0	0	0	518110	0	95	95	6990	6990	5453	5453	33589	33589	56.5	1.48	89.44	11	549	56	0	0	0	0	0	0	1	0	0	1	0	0	1	0	1	0	0	#DIV/0!	1	METABAT_AS06rmzACSIP_620	root (UID1)	5656	56	24
3921	METABAT_AS07pgkLD_112	root (UID1)	5656	56	24	0	0	0	0	271075	0	75	75	4588	4588	3614	3614	11639	11639	28.9	6.51	88.29	11	373	56	0	0	0	0	0	0	1	0	0	1	0	0	1	0	1	0	0	#DIV/0!	1	METABAT_AS07pgkLD_112	root (UID1)	5656	56	24
3936	METABAT_AS07pgkLD_126	root (UID1)	5656	56	24	0	0	0	0	285219	0	73	73	4250	4250	3907	3907	36446	36446	46.5	3.98	91.89	11	371	56	0	0	0	0	0	0	1	0	0	1	0	0	1	0	1	0	0	#DIV/0!	1	METABAT_AS07pgkLD_126	root (UID1)	5656	56	24
3941	METABAT_AS07pgkLD_130	root (UID1)	5656	56	24	0	0	0	0	319039	0	148	148	2143	2143	2155	2155	4654	4654	38.2	2.3	66.27	11	399	56	0	0	0	0	0	0	1	0	0	1	0	0	1	0	1	0	0	#DIV/0!	1	METABAT_AS07pgkLD_130	root (UID1)	5656	56	24
3967	METABAT_AS07pgkLD_154	root (UID1)	5656	56	24	0	0	0	0	200449	0	12	12	35298	35298	16704	16704	37576	37576	33.5	1.14	89.12	11	202	56	0	0	0	0	0	0	1	0	0	1	0	0	1	0	1	0	0	#DIV/0!	1	METABAT_AS07pgkLD_154	root (UID1)	5656	56	24
3995	METABAT_AS07pgkLD_18	root (UID1)	5656	56	24	0	0	0	0	441423	0	43	43	21792	21792	10265	10265	42487	42487	31.3	2.48	82.3	11	483	56	0	0	0	0	0	0	1	0	0	1	0	0	1	0	1	0	0	#DIV/0!	1	METABAT_AS07pgkLD_18	root (UID1)	5656	56	24
4030	METABAT_AS07pgkLD_210	root (UID1)	5656	56	24	0	0	0	0	343884	0	54	54	8280	8280	6368	6368	24137	24137	31.8	2.27	80.42	11	387	56	0	0	0	0	0	0	1	0	0	1	0	0	1	0	1	0	0	#DIV/0!	1	METABAT_AS07pgkLD_210	root (UID1)	5656	56	24
4034	METABAT_AS07pgkLD_214	root (UID1)	5656	56	24	0	0	0	0	300799	0	44	44	9682	9682	6836	6836	29125	29125	32.5	1.61	86.91	11	420	56	0	0	0	0	0	0	1	0	0	1	0	0	1	0	1	0	0	#DIV/0!	1	METABAT_AS07pgkLD_214	root (UID1)	5656	56	24
4064	METABAT_AS07pgkLD_29	k__Bacteria (UID203)	5449	104	58	0.94	0	0	0	287835	0	67	67	7412	7412	4296	4296	36981	36981	45.4	6.68	93.25	11	328	98	6	0	0	0	0	0	1	0	0	1	0	0	1	0	1	0	0	0.94	1	METABAT_AS07pgkLD_29	root (UID1)	5656	56	24
4079	METABAT_AS07pgkLD_42	root (UID1)	5656	56	24	0	0	0	0	254658	0	14	14	36076	36076	18189	18189	48621	48621	45.2	1.2	93.27	11	236	56	0	0	0	0	0	0	1	0	0	1	0	0	1	0	1	0	0	#DIV/0!	1	METABAT_AS07pgkLD_42	root (UID1)	5656	56	24
4081	METABAT_AS07pgkLD_44	root (UID1)	5656	56	24	0	0	0	0	232739	0	93	93	2523	2523	2502	2502	4606	4606	46.7	2.03	88.1	11	303	56	0	0	0	0	0	0	1	0	0	1	0	0	1	0	1	0	0	#DIV/0!	1	METABAT_AS07pgkLD_44	root (UID1)	5656	56	24
4083	METABAT_AS07pgkLD_46	root (UID1)	5656	56	24	0	0	0	0	383998	0	144	144	2553	2553	2666	2666	18682	18682	33.4	12.36	89.35	11	519	56	0	0	0	0	0	0	1	0	0	1	0	0	1	0	1	0	0	#DIV/0!	1	METABAT_AS07pgkLD_46	root (UID1)	5656	56	24
4118	METABAT_AS07pgkLD_78	root (UID1)	5656	56	24	0	0	0	0	342940	0	98	98	3683	3683	3499	3499	16277	16277	39.5	3.53	87.59	11	352	56	0	0	0	0	0	0	1	0	0	1	0	0	1	0	1	0	0	#DIV/0!	1	METABAT_AS07pgkLD_78	root (UID1)	5656	56	24
187	METABAT_AS08sgBPME_109	root (UID1)	5656	56	24	0	0	0	0	209064	0	39	39	7772	7772	5360	5360	14388	14388	31.9	1.18	86.96	11	260	56	0	0	0	0	0	0	1	0	0	1	0	0	1	0	1	0	0	#DIV/0!	1	METABAT_AS08sgBPME_109	root (UID1)	5656	56	24
197	METABAT_AS08sgBPME_118	root (UID1)	5656	56	24	0	0	0	0	277983	0	111	111	2563	2563	2504	2504	6245	6245	39.1	1.81	94.08	11	271	56	0	0	0	0	0	0	1	0	0	1	0	0	1	0	1	0	0	#DIV/0!	1	METABAT_AS08sgBPME_118	root (UID1)	5656	56	24
210	METABAT_AS08sgBPME_13	k__Bacteria (UID203)	5449	104	58	7.87	0	0	0	798779	0	227	227	3953	3953	3518	3518	19747	19747	31.6	7.72	89.62	11	1090	95	9	0	0	0	0	0	1	0	0	1	0	0	1	0	1	0	0	7.87	1	METABAT_AS08sgBPME_13	root (UID1)	5656	56	24
245	METABAT_AS08sgBPME_161	root (UID1)	5656	56	24	0	0	0	0	499355	0	120	120	5012	5012	4161	4161	19883	19883	40.7	5.01	90.17	11	574	56	0	0	0	0	0	0	1	0	0	1	0	0	1	0	1	0	0	#DIV/0!	1	METABAT_AS08sgBPME_161	root (UID1)	5656	56	24
254	METABAT_AS08sgBPME_17	root (UID1)	5656	56	24	0	0	0	0	226364	0	46	46	7020	7020	4920	4920	14935	14935	53.7	1.76	88.97	11	219	56	0	0	0	0	0	0	1	0	0	1	0	0	1	0	1	0	0	#DIV/0!	1	METABAT_AS08sgBPME_17	root (UID1)	5656	56	24
270	METABAT_AS08sgBPME_184	root (UID1)	5656	56	24	0	0	0	0	378679	0	24	24	21758	21758	15778	15778	49102	49102	31.2	1.48	83.26	11	394	56	0	0	0	0	0	0	1	0	0	1	0	0	1	0	1	0	0	#DIV/0!	1	METABAT_AS08sgBPME_184	root (UID1)	5656	56	24
317	METABAT_AS08sgBPME_226	root (UID1)	5656	56	24	0	0	0	0	364013	0	42	42	12706	12706	8666	8666	40694	40694	31.6	1.72	85.23	11	400	56	0	0	0	0	0	0	1	0	0	1	0	0	1	0	1	0	0	#DIV/0!	1	METABAT_AS08sgBPME_226	root (UID1)	5656	56	24
319	METABAT_AS08sgBPME_228	root (UID1)	5656	56	24	0	0	0	0	246100	0	37	37	8884	8884	6651	6651	33920	33920	35.7	1.56	81.18	11	251	56	0	0	0	0	0	0	1	0	0	1	0	0	1	0	1	0	0	#DIV/0!	1	METABAT_AS08sgBPME_228	root (UID1)	5656	56	24
331	METABAT_AS08sgBPME_239	root (UID1)	5656	56	24	0	0	0	0	372184	0	20	20	59347	59347	18609	18609	81850	81850	45	2.8	83.38	11	311	56	0	0	0	0	0	0	1	0	0	1	0	0	1	0	1	0	0	#DIV/0!	1	METABAT_AS08sgBPME_239	root (UID1)	5656	56	24
380	METABAT_AS08sgBPME_283	root (UID1)	5656	56	24	0	0	0	0	281400	0	49	49	8412	8412	5742	5742	17467	17467	44.3	3.01	85.99	11	280	56	0	0	0	0	0	0	1	0	0	1	0	0	1	0	1	0	0	#DIV/0!	1	METABAT_AS08sgBPME_283	root (UID1)	5656	56	24
456	METABAT_AS08sgBPME_351	root (UID1)	5656	56	24	0	0	0	0	220111	0	17	17	25621	25621	12947	12947	66035	66035	36	1.28	91.83	11	227	56	0	0	0	0	0	0	1	0	0	1	0	0	1	0	1	0	0	#DIV/0!	1	METABAT_AS08sgBPME_351	root (UID1)	5656	56	24
461	METABAT_AS08sgBPME_356	root (UID1)	5656	56	24	0	0	0	0	329435	0	51	51	10427	10427	6459	6459	26209	26209	34.6	1.2	88.76	11	361	56	0	0	0	0	0	0	1	0	0	1	0	0	1	0	1	0	0	#DIV/0!	1	METABAT_AS08sgBPME_356	root (UID1)	5656	56	24
486	METABAT_AS08sgBPME_379	root (UID1)	5656	56	24	0	0	0	0	1035042	0	245	245	5681	5681	4224	4224	34774	34774	40.1	8.19	88.47	11	1095	56	0	0	0	0	0	0	1	0	0	1	0	0	1	0	1	0	0	#DIV/0!	1	METABAT_AS08sgBPME_379	root (UID1)	5656	56	24
518	METABAT_AS08sgBPME_407	root (UID1)	5656	56	24	0	0	0	0	279989	0	37	37	14359	14359	7567	7567	36569	36569	34.3	2.17	87.1	11	303	56	0	0	0	0	0	0	1	0	0	1	0	0	1	0	1	0	0	#DIV/0!	1	METABAT_AS08sgBPME_407	root (UID1)	5656	56	24
531	METABAT_AS08sgBPME_419	root (UID1)	5656	56	24	0	0	0	0	656189	0	187	187	3751	3751	3509	3509	17266	17266	37.3	2.31	91	11	533	56	0	0	0	0	0	0	1	0	0	1	0	0	1	0	1	0	0	#DIV/0!	1	METABAT_AS08sgBPME_419	root (UID1)	5656	56	24
553	METABAT_AS08sgBPME_439	root (UID1)	5656	56	24	0	0	0	0	392385	0	17	17	43881	43881	23081	23081	57124	57124	45.8	2.12	85.97	11	345	56	0	0	0	0	0	0	1	0	0	1	0	0	1	0	1	0	0	#DIV/0!	1	METABAT_AS08sgBPME_439	root (UID1)	5656	56	24
554	METABAT_AS08sgBPME_44	root (UID1)	5656	56	24	0	0	0	0	396473	0	24	24	27430	27430	16519	16519	56844	56844	31.4	1.72	82.3	11	403	56	0	0	0	0	0	0	1	0	0	1	0	0	1	0	1	0	0	#DIV/0!	1	METABAT_AS08sgBPME_44	root (UID1)	5656	56	24
568	METABAT_AS08sgBPME_452	root (UID1)	5656	56	24	0	0	0	0	267652	0	20	20	26800	26800	13382	13382	52220	52220	32.8	1.58	89.6	11	292	56	0	0	0	0	0	0	1	0	0	1	0	0	1	0	1	0	0	#DIV/0!	1	METABAT_AS08sgBPME_452	root (UID1)	5656	56	24
569	METABAT_AS08sgBPME_453	k__Bacteria (UID203)	5449	104	58	3.61	0	0	0	429086	0	38	38	20522	20522	11291	11291	61085	61085	34.1	5.43	85.19	11	430	101	3	0	0	0	0	0	1	0	0	1	0	0	1	0	1	0	0	3.61	1	METABAT_AS08sgBPME_453	root (UID1)	5656	56	24
587	METABAT_AS08sgBPME_47	root (UID1)	5656	56	24	0	0	0	0	414860	0	135	135	2982	2982	3073	3073	39905	39905	35.3	4.17	88.36	11	564	56	0	0	0	0	0	0	1	0	0	1	0	0	1	0	1	0	0	#DIV/0!	1	METABAT_AS08sgBPME_47	root (UID1)	5656	56	24
612	METABAT_AS08sgBPME_65	root (UID1)	5656	56	24	0	0	0	0	246335	0	45	45	7709	7709	5474	5474	19439	19439	28.4	1.73	84.19	11	282	56	0	0	0	0	0	0	1	0	0	1	0	0	1	0	1	0	0	#DIV/0!	1	METABAT_AS08sgBPME_65	root (UID1)	5656	56	24
620	METABAT_AS08sgBPME_72	root (UID1)	5656	56	24	0	0	0	0	277164	0	8	8	75187	75187	34645	34645	90214	90214	33	1.44	94.4	11	248	56	0	0	0	0	0	0	1	0	0	1	0	0	1	0	1	0	0	#DIV/0!	1	METABAT_AS08sgBPME_72	root (UID1)	5656	56	24
622	METABAT_AS08sgBPME_74	root (UID1)	5656	56	24	0	0	0	0	211511	0	24	24	11425	11425	8812	8812	23493	23493	31.7	1.25	85.48	11	247	56	0	0	0	0	0	0	1	0	0	1	0	0	1	0	1	0	0	#DIV/0!	1	METABAT_AS08sgBPME_74	root (UID1)	5656	56	24
624	METABAT_AS08sgBPME_76	root (UID1)	5656	56	24	0	0	0	0	1558777	0	485	485	3555	3555	3213	3213	13769	13769	33.5	2.87	88.54	11	1719	56	0	0	0	0	0	0	1	0	0	1	0	0	1	0	1	0	0	#DIV/0!	1	METABAT_AS08sgBPME_76	root (UID1)	5656	56	24
626	METABAT_AS08sgBPME_78	root (UID1)	5656	56	24	0	0	0	0	372744	0	100	100	4207	4207	3727	3727	12405	12405	28.4	1.96	85.65	11	378	56	0	0	0	0	0	0	1	0	0	1	0	0	1	0	1	0	0	#DIV/0!	1	METABAT_AS08sgBPME_78	root (UID1)	5656	56	24
2185	METABAT_AS09scLD_100	root (UID1)	5656	56	24	0	0	0	0	360177	0	37	37	16926	16926	9734	9734	83800	83800	52.5	1.01	82.62	11	421	56	0	0	0	0	0	0	1	0	0	1	0	0	1	0	1	0	0	#DIV/0!	1	METABAT_AS09scLD_100	root (UID1)	5656	56	24
2187	METABAT_AS09scLD_102	root (UID1)	5656	56	24	0	0	0	0	332797	0	67	67	6086	6086	4967	4967	21224	21224	31.5	2.28	82.23	11	371	56	0	0	0	0	0	0	1	0	0	1	0	0	1	0	1	0	0	#DIV/0!	1	METABAT_AS09scLD_102	root (UID1)	5656	56	24
2189	METABAT_AS09scLD_104	root (UID1)	5656	56	24	0	0	0	0	223586	0	63	63	3861	3861	3548	3548	15683	15683	48.5	1.6	83.87	11	250	56	0	0	0	0	0	0	1	0	0	1	0	0	1	0	1	0	0	#DIV/0!	1	METABAT_AS09scLD_104	root (UID1)	5656	56	24
2312	METABAT_AS09scLD_215	root (UID1)	5656	56	24	0	0	0	0	371558	0	129	129	3013	3013	2880	2880	9021	9021	55	2.23	90.04	11	440	56	0	0	0	0	0	0	1	0	0	1	0	0	1	0	1	0	0	#DIV/0!	1	METABAT_AS09scLD_215	root (UID1)	5656	56	24
2350	METABAT_AS09scLD_25	root (UID1)	5656	56	24	0	0	0	0	202895	0	50	50	5307	5307	4057	4057	20923	20923	36.9	1.16	91.43	11	250	56	0	0	0	0	0	0	1	0	0	1	0	0	1	0	1	0	0	#DIV/0!	1	METABAT_AS09scLD_25	root (UID1)	5656	56	24
2375	METABAT_AS09scLD_272	root (UID1)	5656	56	24	0	0	0	0	282919	0	93	93	3147	3147	3042	3042	22109	22109	50.1	1.65	85.89	11	334	56	0	0	0	0	0	0	1	0	0	1	0	0	1	0	1	0	0	#DIV/0!	1	METABAT_AS09scLD_272	root (UID1)	5656	56	24
2393	METABAT_AS09scLD_289	k__Bacteria (UID203)	5449	104	58	10.27	0	0	0	318407	0	147	147	1992	1992	2166	2166	14157	14157	62.4	8.43	91.91	11	410	92	12	0	0	0	0	0	1	0	0	1	0	0	1	0	1	0	0	10.27	1	METABAT_AS09scLD_289	root (UID1)	5656	56	24
2437	METABAT_AS09scLD_328	root (UID1)	5656	56	24	0	0	0	0	427498	0	43	43	19887	19887	9941	9941	38656	38656	31.5	2.11	81.7	11	458	56	0	0	0	0	0	0	1	0	0	1	0	0	1	0	1	0	0	#DIV/0!	1	METABAT_AS09scLD_328	root (UID1)	5656	56	24
2447	METABAT_AS09scLD_337	k__Bacteria (UID203)	5449	104	58	1.72	0	0	0	486642	0	118	118	5066	5066	4124	4124	18720	18720	31.7	3.79	85.92	11	624	102	2	0	0	0	0	0	1	0	0	1	0	0	1	0	1	0	0	1.72	1	METABAT_AS09scLD_337	root (UID1)	5656	56	24
2462	METABAT_AS09scLD_350	root (UID1)	5656	56	24	0	0	0	0	562491	0	188	188	3507	3507	2991	2991	14047	14047	45.9	2.84	85.26	11	721	56	0	0	0	0	0	0	1	0	0	1	0	0	1	0	1	0	0	#DIV/0!	1	METABAT_AS09scLD_350	root (UID1)	5656	56	24
2480	METABAT_AS09scLD_367	root (UID1)	5656	56	24	0	0	0	0	211878	0	14	14	32271	32271	15134	15134	50217	50217	33.4	1.62	88.7	11	223	56	0	0	0	0	0	0	1	0	0	1	0	0	1	0	1	0	0	#DIV/0!	1	METABAT_AS09scLD_367	root (UID1)	5656	56	24
2487	METABAT_AS09scLD_373	k__Bacteria (UID203)	5449	104	58	0	0	0	0	322311	0	125	125	2741	2741	2578	2578	6986	6986	44.9	2.12	90.62	11	397	104	0	0	0	0	0	0	1	0	0	1	0	0	1	0	1	0	0	#DIV/0!	1	METABAT_AS09scLD_373	k__Bacteria (UID203)	5449	104	58
2514	METABAT_AS09scLD_398	root (UID1)	5656	56	24	0	0	0	0	1390756	0	274	274	7028	7028	5075	5075	36144	36144	51.2	5.17	87.15	11	1496	56	0	0	0	0	0	0	1	0	0	1	0	0	1	0	1	0	0	#DIV/0!	1	METABAT_AS09scLD_398	root (UID1)	5656	56	24
2546	METABAT_AS09scLD_47	root (UID1)	5656	56	24	0	0	0	0	235354	0	54	54	4980	4980	4358	4358	21268	21268	42.1	1.68	88.85	11	239	56	0	0	0	0	0	0	1	0	0	1	0	0	1	0	1	0	0	#DIV/0!	1	METABAT_AS09scLD_47	root (UID1)	5656	56	24
2564	METABAT_AS09scLD_63	root (UID1)	5656	56	24	0	0	0	0	432876	0	122	122	4014	4014	3548	3548	19473	19473	33.6	11.33	88.21	11	714	56	0	0	0	0	0	0	1	0	0	1	0	0	1	0	1	0	0	#DIV/0!	1	METABAT_AS09scLD_63	root (UID1)	5656	56	24
4215	METABAT_AS10tlH2TH_164	root (UID1)	5656	56	24	0	0	0	0	404195	0	131	131	3315	3315	3085	3085	10291	10291	39.1	1.96	89.39	11	440	56	0	0	0	0	0	0	1	0	0	1	0	0	1	0	1	0	0	#DIV/0!	1	METABAT_AS10tlH2TH_164	root (UID1)	5656	56	24
4293	METABAT_AS10tlH2TH_234	root (UID1)	5656	56	24	0	0	0	0	262894	0	74	74	4233	4233	3552	3552	11693	11693	46.3	2.17	86.56	11	306	56	0	0	0	0	0	0	1	0	0	1	0	0	1	0	1	0	0	#DIV/0!	1	METABAT_AS10tlH2TH_234	root (UID1)	5656	56	24
4374	METABAT_AS10tlH2TH_307	root (UID1)	5656	56	24	0	0	0	0	475775	0	127	127	4040	4040	3746	3746	23769	23769	47.5	2.38	90.63	11	662	56	0	0	0	0	0	0	1	0	0	1	0	0	1	0	1	0	0	#DIV/0!	1	METABAT_AS10tlH2TH_307	root (UID1)	5656	56	24
4388	METABAT_AS10tlH2TH_32	root (UID1)	5656	56	24	0	0	0	0	319753	0	27	27	15879	15879	11842	11842	25331	25331	50.2	1.38	88.39	11	275	56	0	0	0	0	0	0	1	0	0	1	0	0	1	0	1	0	0	#DIV/0!	1	METABAT_AS10tlH2TH_32	root (UID1)	5656	56	24
4397	METABAT_AS10tlH2TH_328	root (UID1)	5656	56	24	0	0	0	0	456318	0	107	107	4701	4701	4264	4264	38520	38520	59.9	2.72	89.87	11	440	56	0	0	0	0	0	0	1	0	0	1	0	0	1	0	1	0	0	#DIV/0!	1	METABAT_AS10tlH2TH_328	root (UID1)	5656	56	24
4426	METABAT_AS10tlH2TH_354	root (UID1)	5656	56	24	0	0	0	0	557255	0	153	153	4516	4516	3642	3642	15762	15762	49	5.83	89.82	11	627	56	0	0	0	0	0	0	1	0	0	1	0	0	1	0	1	0	0	#DIV/0!	1	METABAT_AS10tlH2TH_354	root (UID1)	5656	56	24
4432	METABAT_AS10tlH2TH_36	root (UID1)	5656	56	24	0	0	0	0	450482	0	106	106	5461	5461	4249	4249	17197	17197	48.5	5.04	88.23	11	476	56	0	0	0	0	0	0	1	0	0	1	0	0	1	0	1	0	0	#DIV/0!	1	METABAT_AS10tlH2TH_36	root (UID1)	5656	56	24
4562	METABAT_AS10tlH2TH_89	root (UID1)	5656	56	24	0	0	0	0	683410	0	276	276	2385	2385	2476	2476	9494	9494	45.5	2.29	88.63	11	774	56	0	0	0	0	0	0	1	0	0	1	0	0	1	0	1	0	0	#DIV/0!	1	METABAT_AS10tlH2TH_89	root (UID1)	5656	56	24
4572	METABAT_AS10tlH2TH_98	root (UID1)	5656	56	24	0	0	0	0	724148	0	182	182	4562	4562	3978	3978	24380	24380	57.2	1.91	90	11	760	56	0	0	0	0	0	0	1	0	0	1	0	0	1	0	1	0	0	#DIV/0!	1	METABAT_AS10tlH2TH_98	root (UID1)	5656	56	24
2641	METABAT_AS15tlH2ME_131	root (UID1)	5656	56	24	0	0	0	0	263491	0	139	139	1858	1858	1895	1895	3458	3458	66.8	2.14	89.65	11	326	56	0	0	0	0	0	0	1	0	0	1	0	0	1	0	1	0	0	#DIV/0!	1	METABAT_AS15tlH2ME_131	root (UID1)	5656	56	24
2724	METABAT_AS15tlH2ME_206	root (UID1)	5656	56	24	0	0	0	0	209064	0	15	15	34248	34248	13937	13937	49371	49371	33.5	1.45	88.47	11	220	56	0	0	0	0	0	0	1	0	0	1	0	0	1	0	1	0	0	#DIV/0!	1	METABAT_AS15tlH2ME_206	root (UID1)	5656	56	24
2769	METABAT_AS15tlH2ME_31	root (UID1)	5656	56	24	0	0	0	0	245897	0	100	100	2370	2370	2458	2458	6715	6715	48.7	2.47	88.31	11	292	56	0	0	0	0	0	0	1	0	0	1	0	0	1	0	1	0	0	#DIV/0!	1	METABAT_AS15tlH2ME_31	root (UID1)	5656	56	24
4601	METABAT_AS16jrsBPLL_33	root (UID1)	5656	56	24	0	0	0	0	210456	0	100	100	2161	2161	2104	2104	3929	3929	64.3	2.12	88.19	11	299	56	0	0	0	0	0	0	1	0	0	1	0	0	1	0	1	0	0	#DIV/0!	1	METABAT_AS16jrsBPLL_33	root (UID1)	5656	56	24
729	METABAT_AS20ysBPTH_130	root (UID1)	5656	56	24	0	0	0	0	288249	0	57	57	7239	7239	5057	5057	25026	25026	32.9	1.61	87.68	11	302	56	0	0	0	0	0	0	1	0	0	1	0	0	1	0	1	0	0	#DIV/0!	1	METABAT_AS20ysBPTH_130	root (UID1)	5656	56	24
731	METABAT_AS20ysBPTH_132	k__Archaea (UID2)	207	149	107	8.41	0	0	0	278896	0	57	57	6165	6165	4892	4892	14577	14577	41.9	2.63	76.06	11	296	132	17	0	0	0	0	0	1	0	0	1	0	0	1	0	1	0	0	8.41	1	METABAT_AS20ysBPTH_132	root (UID1)	5656	56	24
735	METABAT_AS20ysBPTH_136	root (UID1)	5656	56	24	0	0	0	0	640769	0	161	161	4964	4964	3979	3979	17170	17170	27.4	4.94	85.57	11	775	56	0	0	0	0	0	0	1	0	0	1	0	0	1	0	1	0	0	#DIV/0!	1	METABAT_AS20ysBPTH_136	root (UID1)	5656	56	24
738	METABAT_AS20ysBPTH_139	root (UID1)	5656	56	24	0	0	0	0	401627	0	98	98	5324	5324	4098	4098	39673	39673	33.3	4.19	85.47	11	470	56	0	0	0	0	0	0	1	0	0	1	0	0	1	0	1	0	0	#DIV/0!	1	METABAT_AS20ysBPTH_139	root (UID1)	5656	56	24
755	METABAT_AS20ysBPTH_154	root (UID1)	5656	56	24	0	0	0	0	443878	0	56	56	13559	13559	7926	7926	35277	35277	31.4	2.01	82.12	11	473	56	0	0	0	0	0	0	1	0	0	1	0	0	1	0	1	0	0	#DIV/0!	1	METABAT_AS20ysBPTH_154	root (UID1)	5656	56	24
768	METABAT_AS20ysBPTH_166	root (UID1)	5656	56	24	0	0	0	0	356515	0	136	136	2615	2615	2621	2621	10749	10749	28.2	1.84	84.3	11	466	56	0	0	0	0	0	0	1	0	0	1	0	0	1	0	1	0	0	#DIV/0!	1	METABAT_AS20ysBPTH_166	root (UID1)	5656	56	24
799	METABAT_AS20ysBPTH_20	root (UID1)	5656	56	24	0	0	0	0	617547	0	212	212	3044	3044	2912	2912	15759	15759	28.8	4.87	82.89	11	763	56	0	0	0	0	0	0	1	0	0	1	0	0	1	0	1	0	0	#DIV/0!	1	METABAT_AS20ysBPTH_20	root (UID1)	5656	56	24
802	METABAT_AS20ysBPTH_23	root (UID1)	5656	56	24	0	0	0	0	335302	0	75	75	5495	5495	4470	4470	24225	24225	41	2.67	83.13	11	448	56	0	0	0	0	0	0	1	0	0	1	0	0	1	0	1	0	0	#DIV/0!	1	METABAT_AS20ysBPTH_23	root (UID1)	5656	56	24
805	METABAT_AS20ysBPTH_26	root (UID1)	5656	56	24	0	0	0	0	422973	0	87	87	7386	7386	4861	4861	23320	23320	29.3	5.38	88.01	11	492	56	0	0	0	0	0	0	1	0	0	1	0	0	1	0	1	0	0	#DIV/0!	1	METABAT_AS20ysBPTH_26	root (UID1)	5656	56	24
807	METABAT_AS20ysBPTH_28	root (UID1)	5656	56	24	0	0	0	0	703803	0	204	204	3717	3717	3450	3450	26452	26452	30.3	2.05	84.99	11	865	56	0	0	0	0	0	0	1	0	0	1	0	0	1	0	1	0	0	#DIV/0!	1	METABAT_AS20ysBPTH_28	root (UID1)	5656	56	24
812	METABAT_AS20ysBPTH_32	root (UID1)	5656	56	24	0	0	0	0	215431	0	36	36	8570	8570	5984	5984	19336	19336	31.6	2.31	85.35	11	264	56	0	0	0	0	0	0	1	0	0	1	0	0	1	0	1	0	0	#DIV/0!	1	METABAT_AS20ysBPTH_32	root (UID1)	5656	56	24
853	METABAT_AS20ysBPTH_7	root (UID1)	5656	56	24	0	0	0	0	248126	0	84	84	3087	3087	2953	2953	13088	13088	34.6	2.65	86.49	11	277	56	0	0	0	0	0	0	1	0	0	1	0	0	1	0	1	0	0	#DIV/0!	1	METABAT_AS20ysBPTH_7	root (UID1)	5656	56	24
882	METABAT_AS20ysBPTH_96	root (UID1)	5656	56	24	0	0	0	0	290702	0	38	38	11758	11758	7650	7650	38724	38724	32.7	1.31	87.2	11	408	56	0	0	0	0	0	0	1	0	0	1	0	0	1	0	1	0	0	#DIV/0!	1	METABAT_AS20ysBPTH_96	root (UID1)	5656	56	24
2895	METABAT_AS21ysBPME_125	root (UID1)	5656	56	24	0	0	0	0	210434	0	89	89	2307	2307	2364	2364	4782	4782	50.5	1.87	91.07	11	250	56	0	0	0	0	0	0	1	0	0	1	0	0	1	0	1	0	0	#DIV/0!	1	METABAT_AS21ysBPME_125	root (UID1)	5656	56	24
2917	METABAT_AS21ysBPME_145	root (UID1)	5656	56	24	0	0	0	0	436242	0	31	31	19721	19721	14072	14072	46154	46154	31	1.14	88.62	11	513	56	0	0	0	0	0	0	1	0	0	1	0	0	1	0	1	0	0	#DIV/0!	1	METABAT_AS21ysBPME_145	root (UID1)	5656	56	24
2938	METABAT_AS21ysBPME_164	root (UID1)	5656	56	24	0	0	0	0	472995	0	129	129	4065	4065	3666	3666	12612	12612	26.2	1.74	80	11	512	56	0	0	0	0	0	0	1	0	0	1	0	0	1	0	1	0	0	#DIV/0!	1	METABAT_AS21ysBPME_164	root (UID1)	5656	56	24
3013	METABAT_AS21ysBPME_231	root (UID1)	5656	56	24	0	0	0	0	659969	0	95	95	11275	11275	6947	6947	47975	47975	36.5	1.92	90.7	11	738	56	0	0	0	0	0	0	1	0	0	1	0	0	1	0	1	0	0	#DIV/0!	1	METABAT_AS21ysBPME_231	root (UID1)	5656	56	24
3016	METABAT_AS21ysBPME_234	root (UID1)	5656	56	24	0	0	0	0	218454	0	53	53	5157	5157	4121	4121	21138	21138	48.3	2.17	87.1	11	220	56	0	0	0	0	0	0	1	0	0	1	0	0	1	0	1	0	0	#DIV/0!	1	METABAT_AS21ysBPME_234	root (UID1)	5656	56	24
3037	METABAT_AS21ysBPME_253	root (UID1)	5656	56	24	0	0	0	0	240378	0	13	13	31482	31482	18490	18490	46236	46236	33.7	1.11	89.91	11	265	56	0	0	0	0	0	0	1	0	0	1	0	0	1	0	1	0	0	#DIV/0!	1	METABAT_AS21ysBPME_253	root (UID1)	5656	56	24
3041	METABAT_AS21ysBPME_257	root (UID1)	5656	56	24	0	0	0	0	280448	0	59	59	5822	5822	4753	4753	18869	18869	35	2.05	82.18	11	312	56	0	0	0	0	0	0	1	0	0	1	0	0	1	0	1	0	0	#DIV/0!	1	METABAT_AS21ysBPME_257	root (UID1)	5656	56	24
3049	METABAT_AS21ysBPME_264	root (UID1)	5656	56	24	0	0	0	0	212924	0	64	64	3566	3566	3326	3326	8174	8174	33.2	1.47	90.38	11	259	56	0	0	0	0	0	0	1	0	0	1	0	0	1	0	1	0	0	#DIV/0!	1	METABAT_AS21ysBPME_264	root (UID1)	5656	56	24
3051	METABAT_AS21ysBPME_266	root (UID1)	5656	56	24	0	0	0	0	284248	0	23	23	25857	25857	12358	12358	43987	43987	51.1	5.64	85.28	11	357	56	0	0	0	0	0	0	1	0	0	1	0	0	1	0	1	0	0	#DIV/0!	1	METABAT_AS21ysBPME_266	root (UID1)	5656	56	24
3072	METABAT_AS21ysBPME_285	root (UID1)	5656	56	24	0	0	0	0	318424	0	24	24	17188	17188	13267	13267	42800	42800	38.9	1.48	90.65	11	328	56	0	0	0	0	0	0	1	0	0	1	0	0	1	0	1	0	0	#DIV/0!	1	METABAT_AS21ysBPME_285	root (UID1)	5656	56	24
3077	METABAT_AS21ysBPME_29	root (UID1)	5656	56	24	0	0	0	0	402666	0	38	38	15439	15439	10596	10596	36439	36439	35	1.91	85.11	11	393	56	0	0	0	0	0	0	1	0	0	1	0	0	1	0	1	0	0	#DIV/0!	1	METABAT_AS21ysBPME_29	root (UID1)	5656	56	24
3113	METABAT_AS21ysBPME_321	root (UID1)	5656	56	24	0	0	0	0	380065	0	29	29	23856	23856	13105	13105	35727	35727	31.3	1.4	82.74	11	412	56	0	0	0	0	0	0	1	0	0	1	0	0	1	0	1	0	0	#DIV/0!	1	METABAT_AS21ysBPME_321	root (UID1)	5656	56	24
3129	METABAT_AS21ysBPME_336	root (UID1)	5656	56	24	0	0	0	0	264607	0	84	84	3310	3310	3150	3150	26402	26402	29.4	1.93	89.54	11	334	56	0	0	0	0	0	0	1	0	0	1	0	0	1	0	1	0	0	#DIV/0!	1	METABAT_AS21ysBPME_336	root (UID1)	5656	56	24
3138	METABAT_AS21ysBPME_344	root (UID1)	5656	56	24	0	0	0	0	213189	0	59	59	3789	3789	3613	3613	15832	15832	50.4	2.29	88.65	11	256	56	0	0	0	0	0	0	1	0	0	1	0	0	1	0	1	0	0	#DIV/0!	1	METABAT_AS21ysBPME_344	root (UID1)	5656	56	24
3146	METABAT_AS21ysBPME_351	root (UID1)	5656	56	24	0	0	0	0	408921	0	54	54	10896	10896	7572	7572	29393	29393	31.7	1.92	84.91	11	439	56	0	0	0	0	0	0	1	0	0	1	0	0	1	0	1	0	0	#DIV/0!	1	METABAT_AS21ysBPME_351	root (UID1)	5656	56	24
3164	METABAT_AS21ysBPME_45	root (UID1)	5656	56	24	0	0	0	0	496982	0	46	46	34087	34087	10803	10803	67814	67814	29.2	9.11	85.73	11	680	56	0	0	0	0	0	0	1	0	0	1	0	0	1	0	1	0	0	#DIV/0!	1	METABAT_AS21ysBPME_45	root (UID1)	5656	56	24
3179	METABAT_AS21ysBPME_59	root (UID1)	5656	56	24	0	0	0	0	241946	0	60	60	5014	5014	4032	4032	30037	30037	40.1	1.61	89.22	11	240	56	0	0	0	0	0	0	1	0	0	1	0	0	1	0	1	0	0	#DIV/0!	1	METABAT_AS21ysBPME_59	root (UID1)	5656	56	24
3182	METABAT_AS21ysBPME_61	root (UID1)	5656	56	24	0	0	0	0	276626	0	6	6	87128	87128	46104	46104	96001	96001	45.4	0.67	91.18	11	224	56	0	0	0	0	0	0	1	0	0	1	0	0	1	0	1	0	0	#DIV/0!	1	METABAT_AS21ysBPME_61	root (UID1)	5656	56	24
3185	METABAT_AS21ysBPME_64	root (UID1)	5656	56	24	0	0	0	0	218080	0	65	65	3751	3751	3355	3355	14133	14133	34.9	1.24	91.49	11	258	56	0	0	0	0	0	0	1	0	0	1	0	0	1	0	1	0	0	#DIV/0!	1	METABAT_AS21ysBPME_64	root (UID1)	5656	56	24
3201	METABAT_AS21ysBPME_79	root (UID1)	5656	56	24	0	0	0	0	276340	0	42	42	8365	8365	6579	6579	21362	21362	24.2	1.58	80.84	11	311	56	0	0	0	0	0	0	1	0	0	1	0	0	1	0	1	0	0	#DIV/0!	1	METABAT_AS21ysBPME_79	root (UID1)	5656	56	24
4690	METABAT_AS22ysBPME_138	root (UID1)	5656	56	24	0	0	0	0	295562	0	54	54	5802	5802	5473	5473	27704	27704	41.5	2.56	89.09	11	258	56	0	0	0	0	0	0	1	0	0	1	0	0	1	0	1	0	0	#DIV/0!	1	METABAT_AS22ysBPME_138	root (UID1)	5656	56	24
4724	METABAT_AS22ysBPME_169	root (UID1)	5656	56	24	0	0	0	0	403781	0	56	56	8931	8931	7210	7210	48251	48251	32	2.27	84.7	11	439	56	0	0	0	0	0	0	1	0	0	1	0	0	1	0	1	0	0	#DIV/0!	1	METABAT_AS22ysBPME_169	root (UID1)	5656	56	24
4748	METABAT_AS22ysBPME_190	root (UID1)	5656	56	24	0	0	0	0	314553	0	45	45	35807	35807	6990	6990	52006	52006	29.8	14.14	84.85	11	382	56	0	0	0	0	0	0	1	0	0	1	0	0	1	0	1	0	0	#DIV/0!	1	METABAT_AS22ysBPME_190	root (UID1)	5656	56	24
4753	METABAT_AS22ysBPME_195	root (UID1)	5656	56	24	0	0	0	0	237961	0	37	37	12888	12888	6431	6431	34688	34688	31.4	10.36	88.1	11	279	56	0	0	0	0	0	0	1	0	0	1	0	0	1	0	1	0	0	#DIV/0!	1	METABAT_AS22ysBPME_195	root (UID1)	5656	56	24
4765	METABAT_AS22ysBPME_205	root (UID1)	5656	56	24	0	0	0	0	379835	0	31	31	54391	54391	12252	12252	76086	76086	28.2	4.43	86.35	11	543	56	0	0	0	0	0	0	1	0	0	1	0	0	1	0	1	0	0	#DIV/0!	1	METABAT_AS22ysBPME_205	root (UID1)	5656	56	24
4789	METABAT_AS22ysBPME_227	root (UID1)	5656	56	24	0	0	0	0	208541	0	28	28	9502	9502	7447	7447	24048	24048	35.9	1.44	91.86	11	229	56	0	0	0	0	0	0	1	0	0	1	0	0	1	0	1	0	0	#DIV/0!	1	METABAT_AS22ysBPME_227	root (UID1)	5656	56	24
4808	METABAT_AS22ysBPME_244	root (UID1)	5656	56	24	0	0	0	0	326655	0	64	64	6707	6707	5103	5103	24587	24587	36.2	4.33	83.76	11	354	56	0	0	0	0	0	0	1	0	0	1	0	0	1	0	1	0	0	#DIV/0!	1	METABAT_AS22ysBPME_244	root (UID1)	5656	56	24
4810	METABAT_AS22ysBPME_246	root (UID1)	5656	56	24	0	0	0	0	270066	0	74	74	3913	3913	3649	3649	13249	13249	33	1.44	90.68	11	307	56	0	0	0	0	0	0	1	0	0	1	0	0	1	0	1	0	0	#DIV/0!	1	METABAT_AS22ysBPME_246	root (UID1)	5656	56	24
4827	METABAT_AS22ysBPME_261	root (UID1)	5656	56	24	0	0	0	0	254977	0	69	69	4330	4330	3695	3695	10222	10222	34.5	1.65	87.91	11	292	56	0	0	0	0	0	0	1	0	0	1	0	0	1	0	1	0	0	#DIV/0!	1	METABAT_AS22ysBPME_261	root (UID1)	5656	56	24
4829	METABAT_AS22ysBPME_263	root (UID1)	5656	56	24	0	0	0	0	365024	0	43	43	12864	12864	8488	8488	31410	31410	34.5	1.89	84.27	11	362	56	0	0	0	0	0	0	1	0	0	1	0	0	1	0	1	0	0	#DIV/0!	1	METABAT_AS22ysBPME_263	root (UID1)	5656	56	24
4838	METABAT_AS22ysBPME_271	root (UID1)	5656	56	24	0	0	0	0	316572	0	33	33	10934	10934	9593	9593	24902	24902	38.9	1.51	90.91	11	333	56	0	0	0	0	0	0	1	0	0	1	0	0	1	0	1	0	0	#DIV/0!	1	METABAT_AS22ysBPME_271	root (UID1)	5656	56	24
4845	METABAT_AS22ysBPME_278	root (UID1)	5656	56	24	0	0	0	0	248659	0	13	13	54810	54810	19127	19127	84697	84697	33.9	0.98	90.61	11	269	56	0	0	0	0	0	0	1	0	0	1	0	0	1	0	1	0	0	#DIV/0!	1	METABAT_AS22ysBPME_278	root (UID1)	5656	56	24
4882	METABAT_AS22ysBPME_310	root (UID1)	5656	56	24	0	0	0	0	229179	0	54	54	5042	5042	4244	4244	18925	18925	33.4	2.48	90.91	11	265	56	0	0	0	0	0	0	1	0	0	1	0	0	1	0	1	0	0	#DIV/0!	1	METABAT_AS22ysBPME_310	root (UID1)	5656	56	24
4902	METABAT_AS22ysBPME_329	root (UID1)	5656	56	24	0	0	0	0	450748	0	31	31	17970	17970	14540	14540	69541	69541	30.8	0.96	88.59	11	532	56	0	0	0	0	0	0	1	0	0	1	0	0	1	0	1	0	0	#DIV/0!	1	METABAT_AS22ysBPME_329	root (UID1)	5656	56	24
4905	METABAT_AS22ysBPME_331	root (UID1)	5656	56	24	0	0	0	0	203339	0	45	45	6018	6018	4518	4518	16296	16296	24	1.43	88.36	11	296	56	0	0	0	0	0	0	1	0	0	1	0	0	1	0	1	0	0	#DIV/0!	1	METABAT_AS22ysBPME_331	root (UID1)	5656	56	24
4938	METABAT_AS22ysBPME_59	root (UID1)	5656	56	24	0	0	0	0	233261	0	58	58	5663	5663	4021	4021	14800	14800	24.7	1.88	82.17	11	259	56	0	0	0	0	0	0	1	0	0	1	0	0	1	0	1	0	0	#DIV/0!	1	METABAT_AS22ysBPME_59	root (UID1)	5656	56	24
4939	METABAT_AS22ysBPME_6	root (UID1)	5656	56	24	0	0	0	0	286954	0	21	21	19065	19065	13664	13664	91588	91588	33.1	1.93	94.73	11	268	56	0	0	0	0	0	0	1	0	0	1	0	0	1	0	1	0	0	#DIV/0!	1	METABAT_AS22ysBPME_6	root (UID1)	5656	56	24
4942	METABAT_AS22ysBPME_62	root (UID1)	5656	56	24	0	0	0	0	253403	0	97	97	2754	2754	2612	2612	8796	8796	26.7	1.83	84.27	11	270	56	0	0	0	0	0	0	1	0	0	1	0	0	1	0	1	0	0	#DIV/0!	1	METABAT_AS22ysBPME_62	root (UID1)	5656	56	24
4944	METABAT_AS22ysBPME_64	root (UID1)	5656	56	24	0	0	0	0	240092	0	32	32	9607	9607	7502	7502	37788	37788	28.2	1.6	90.43	11	341	56	0	0	0	0	0	0	1	0	0	1	0	0	1	0	1	0	0	#DIV/0!	1	METABAT_AS22ysBPME_64	root (UID1)	5656	56	24
4954	METABAT_AS22ysBPME_73	root (UID1)	5656	56	24	0	0	0	0	241149	0	38	38	10884	10884	6346	6346	35877	35877	33.3	2.17	90.13	11	292	56	0	0	0	0	0	0	1	0	0	1	0	0	1	0	1	0	0	#DIV/0!	1	METABAT_AS22ysBPME_73	root (UID1)	5656	56	24
4978	METABAT_AS22ysBPME_95	root (UID1)	5656	56	24	0	0	0	0	259626	0	65	65	5192	5192	3994	3994	17197	17197	37	2.26	87.58	11	295	56	0	0	0	0	0	0	1	0	0	1	0	0	1	0	1	0	0	#DIV/0!	1	METABAT_AS22ysBPME_95	root (UID1)	5656	56	24
4981	METABAT_AS22ysBPME_98	root (UID1)	5656	56	24	0	0	0	0	358524	0	115	115	3315	3315	3117	3117	10180	10180	28.6	2.03	85.83	11	405	56	0	0	0	0	0	0	1	0	0	1	0	0	1	0	1	0	0	#DIV/0!	1	METABAT_AS22ysBPME_98	root (UID1)	5656	56	24
901	METABAT_AS23ysBPME_111	root (UID1)	5656	56	24	0	0	0	0	384437	0	105	105	4412	4412	3661	3661	10267	10267	38.6	1.54	92.18	11	344	56	0	0	0	0	0	0	1	0	0	1	0	0	1	0	1	0	0	#DIV/0!	1	METABAT_AS23ysBPME_111	root (UID1)	5656	56	24
902	METABAT_AS23ysBPME_112	root (UID1)	5656	56	24	0	0	0	0	208961	0	34	34	8490	8490	6145	6145	21771	21771	34.8	1.76	86.9	11	237	56	0	0	0	0	0	0	1	0	0	1	0	0	1	0	1	0	0	#DIV/0!	1	METABAT_AS23ysBPME_112	root (UID1)	5656	56	24
910	METABAT_AS23ysBPME_12	root (UID1)	5656	56	24	0	0	0	0	289177	0	29	29	15131	15131	9971	9971	46352	46352	26.3	7.2	83.57	11	314	56	0	0	0	0	0	0	1	0	0	1	0	0	1	0	1	0	0	#DIV/0!	1	METABAT_AS23ysBPME_12	root (UID1)	5656	56	24
977	METABAT_AS23ysBPME_180	root (UID1)	5656	56	24	0	0	0	0	240130	0	59	59	5216	5216	4070	4070	13291	13291	38.5	7.7	89.29	11	278	56	0	0	0	0	0	0	1	0	0	1	0	0	1	0	1	0	0	#DIV/0!	1	METABAT_AS23ysBPME_180	root (UID1)	5656	56	24
1026	METABAT_AS23ysBPME_224	k__Bacteria (UID203)	5449	104	58	4.7	0	0	0	504276	0	136	136	4155	4155	3707	3707	18349	18349	35.1	9.85	86.76	11	584	92	12	0	0	0	0	0	1	0	0	1	0	0	1	0	1	0	0	4.7	1	METABAT_AS23ysBPME_224	root (UID1)	5656	56	24
1059	METABAT_AS23ysBPME_254	root (UID1)	5656	56	24	0	0	0	0	202094	0	21	21	20936	20936	9623	9623	31657	31657	36	1.38	92.05	11	209	56	0	0	0	0	0	0	1	0	0	1	0	0	1	0	1	0	0	#DIV/0!	1	METABAT_AS23ysBPME_254	root (UID1)	5656	56	24
1090	METABAT_AS23ysBPME_282	root (UID1)	5656	56	24	0	0	0	0	227843	0	40	40	6669	6669	5696	5696	28956	28956	24.2	1.67	87.19	11	345	56	0	0	0	0	0	0	1	0	0	1	0	0	1	0	1	0	0	#DIV/0!	1	METABAT_AS23ysBPME_282	root (UID1)	5656	56	24
1130	METABAT_AS23ysBPME_318	root (UID1)	5656	56	24	0	0	0	0	270833	0	94	94	3401	3401	2881	2881	8088	8088	29.5	1.82	85.18	11	332	56	0	0	0	0	0	0	1	0	0	1	0	0	1	0	1	0	0	#DIV/0!	1	METABAT_AS23ysBPME_318	root (UID1)	5656	56	24
1143	METABAT_AS23ysBPME_33	root (UID1)	5656	56	24	0	0	0	0	201269	0	40	40	5778	5778	5031	5031	22808	22808	32.8	1.4	89.05	11	231	56	0	0	0	0	0	0	1	0	0	1	0	0	1	0	1	0	0	#DIV/0!	1	METABAT_AS23ysBPME_33	root (UID1)	5656	56	24
1162	METABAT_AS23ysBPME_347	root (UID1)	5656	56	24	0	0	0	0	359277	0	74	74	7511	7511	4855	4855	21211	21211	27.7	1.74	84.02	11	381	56	0	0	0	0	0	0	1	0	0	1	0	0	1	0	1	0	0	#DIV/0!	1	METABAT_AS23ysBPME_347	root (UID1)	5656	56	24
1170	METABAT_AS23ysBPME_354	root (UID1)	5656	56	24	0	0	0	0	217502	0	45	45	7386	7386	4833	4833	19284	19284	33.8	1.44	91.61	11	241	56	0	0	0	0	0	0	1	0	0	1	0	0	1	0	1	0	0	#DIV/0!	1	METABAT_AS23ysBPME_354	root (UID1)	5656	56	24
1189	METABAT_AS23ysBPME_39	root (UID1)	5656	56	24	0	0	0	0	404752	0	77	77	6419	6419	5256	5256	16745	16745	33	1.69	90.06	11	450	56	0	0	0	0	0	0	1	0	0	1	0	0	1	0	1	0	0	#DIV/0!	1	METABAT_AS23ysBPME_39	root (UID1)	5656	56	24
1196	METABAT_AS23ysBPME_45	root (UID1)	5656	56	24	0	0	0	0	398512	0	84	84	8025	8025	4744	4744	26249	26249	36.1	5.83	83.88	11	422	56	0	0	0	0	0	0	1	0	0	1	0	0	1	0	1	0	0	#DIV/0!	1	METABAT_AS23ysBPME_45	root (UID1)	5656	56	24
1218	METABAT_AS23ysBPME_65	root (UID1)	5656	56	24	0	0	0	0	369221	0	57	57	10736	10736	6477	6477	24431	24431	36.1	2.18	86.06	11	414	56	0	0	0	0	0	0	1	0	0	1	0	0	1	0	1	0	0	#DIV/0!	1	METABAT_AS23ysBPME_65	root (UID1)	5656	56	24
1223	METABAT_AS23ysBPME_7	root (UID1)	5656	56	24	0	0	0	0	392861	0	53	53	9644	9644	7412	7412	30006	30006	32	2.56	85.5	11	426	56	0	0	0	0	0	0	1	0	0	1	0	0	1	0	1	0	0	#DIV/0!	1	METABAT_AS23ysBPME_7	root (UID1)	5656	56	24
1229	METABAT_AS23ysBPME_75	root (UID1)	5656	56	24	0	0	0	0	243566	0	49	49	6526	6526	4970	4970	20658	20658	34.7	1.24	88.62	11	265	56	0	0	0	0	0	0	1	0	0	1	0	0	1	0	1	0	0	#DIV/0!	1	METABAT_AS23ysBPME_75	root (UID1)	5656	56	24
1249	METABAT_AS23ysBPME_93	root (UID1)	5656	56	24	0	0	0	0	455540	0	132	132	3672	3672	3451	3451	14254	14254	26.2	1.62	82.59	11	487	56	0	0	0	0	0	0	1	0	0	1	0	0	1	0	1	0	0	#DIV/0!	1	METABAT_AS23ysBPME_93	root (UID1)	5656	56	24
3234	METABAT_AS24abBPME_107	root (UID1)	5656	56	24	0	0	0	0	338445	0	134	134	2526	2526	2525	2525	10077	10077	57.3	2.15	84.52	11	460	56	0	0	0	0	0	0	1	0	0	1	0	0	1	0	1	0	0	#DIV/0!	1	METABAT_AS24abBPME_107	root (UID1)	5656	56	24
3243	METABAT_AS24abBPME_115	root (UID1)	5656	56	24	0	0	0	0	207062	0	16	16	21842	21842	12941	12941	31160	31160	31.6	1.2	85.7	11	232	56	0	0	0	0	0	0	1	0	0	1	0	0	1	0	1	0	0	#DIV/0!	1	METABAT_AS24abBPME_115	root (UID1)	5656	56	24
3256	METABAT_AS24abBPME_127	root (UID1)	5656	56	24	0	0	0	0	315096	0	132	132	2488	2488	2387	2387	5657	5657	35.3	1.73	84.48	11	436	56	0	0	0	0	0	0	1	0	0	1	0	0	1	0	1	0	0	#DIV/0!	1	METABAT_AS24abBPME_127	root (UID1)	5656	56	24
3276	METABAT_AS24abBPME_145	root (UID1)	5656	56	24	0	0	0	0	302866	0	62	62	6403	6403	4884	4884	29880	29880	34.5	1.43	87.71	11	359	56	0	0	0	0	0	0	1	0	0	1	0	0	1	0	1	0	0	#DIV/0!	1	METABAT_AS24abBPME_145	root (UID1)	5656	56	24
3299	METABAT_AS24abBPME_31	root (UID1)	5656	56	24	0	0	0	0	202859	0	89	89	2260	2260	2279	2279	6918	6918	26.3	2.11	87.24	11	229	56	0	0	0	0	0	0	1	0	0	1	0	0	1	0	1	0	0	#DIV/0!	1	METABAT_AS24abBPME_31	root (UID1)	5656	56	24
3311	METABAT_AS24abBPME_42	root (UID1)	5656	56	24	0	0	0	0	216499	0	4	4	70583	70583	54124	54124	72447	72447	44	0.84	93.23	11	192	56	0	0	0	0	0	0	1	0	0	1	0	0	1	0	1	0	0	#DIV/0!	1	METABAT_AS24abBPME_42	root (UID1)	5656	56	24
3314	METABAT_AS24abBPME_45	root (UID1)	5656	56	24	0	0	0	0	493770	0	155	155	3386	3386	3185	3185	24595	24595	28.3	2.89	83.75	11	570	56	0	0	0	0	0	0	1	0	0	1	0	0	1	0	1	0	0	#DIV/0!	1	METABAT_AS24abBPME_45	root (UID1)	5656	56	24
3315	METABAT_AS24abBPME_46	root (UID1)	5656	56	24	0	0	0	0	357983	0	145	145	2378	2378	2468	2468	19524	19524	31.3	2.54	83.52	11	448	56	0	0	0	0	0	0	1	0	0	1	0	0	1	0	1	0	0	#DIV/0!	1	METABAT_AS24abBPME_46	root (UID1)	5656	56	24
3327	METABAT_AS24abBPME_57	root (UID1)	5656	56	24	0	0	0	0	291152	0	64	64	5408	5408	4549	4549	12828	12828	34.1	2.23	85.24	11	317	56	0	0	0	0	0	0	1	0	0	1	0	0	1	0	1	0	0	#DIV/0!	1	METABAT_AS24abBPME_57	root (UID1)	5656	56	24
3332	METABAT_AS24abBPME_61	root (UID1)	5656	56	24	0	0	0	0	321053	0	35	35	16405	16405	9172	9172	40978	40978	38.6	2.5	90.56	11	348	56	0	0	0	0	0	0	1	0	0	1	0	0	1	0	1	0	0	#DIV/0!	1	METABAT_AS24abBPME_61	root (UID1)	5656	56	24
3335	METABAT_AS24abBPME_64	root (UID1)	5656	56	24	0	0	0	0	228890	0	39	39	8061	8061	5868	5868	26625	26625	33	2.13	90.58	11	242	56	0	0	0	0	0	0	1	0	0	1	0	0	1	0	1	0	0	#DIV/0!	1	METABAT_AS24abBPME_64	root (UID1)	5656	56	24
3341	METABAT_AS24abBPME_7	root (UID1)	5656	56	24	0	0	0	0	246022	0	2	2	126244	126244	123011	123011	126244	126244	33.8	0.21	89.68	11	269	56	0	0	0	0	0	0	1	0	0	1	0	0	1	0	1	0	0	#DIV/0!	1	METABAT_AS24abBPME_7	root (UID1)	5656	56	24
3358	METABAT_AS24abBPME_85	root (UID1)	5656	56	24	0	0	0	0	451067	0	55	55	14972	14972	8201	8201	37261	37261	32.2	4.21	85.38	11	504	56	0	0	0	0	0	0	1	0	0	1	0	0	1	0	1	0	0	#DIV/0!	1	METABAT_AS24abBPME_85	root (UID1)	5656	56	24
3362	METABAT_AS24abBPME_89	k__Bacteria (UID203)	5449	104	58	2.59	0	0	0	749907	0	224	224	3510	3510	3347	3347	28918	28918	35.5	7.6	85.98	11	855	102	2	0	0	0	0	0	1	0	0	1	0	0	1	0	1	0	0	2.59	1	METABAT_AS24abBPME_89	root (UID1)	5656	56	24
4992	METABAT_AS25fmACSIPFO_107	root (UID1)	5656	56	24	0	0	0	0	352939	0	124	124	2897	2897	2846	2846	8833	8833	33.9	1.95	87.28	11	463	56	0	0	0	0	0	0	1	0	0	1	0	0	1	0	1	0	0	#DIV/0!	1	METABAT_AS25fmACSIPFO_107	root (UID1)	5656	56	24
5010	METABAT_AS25fmACSIPFO_23	root (UID1)	5656	56	24	0	0	0	0	432725	0	53	53	21304	21304	8164	8164	87666	87666	33.6	2.37	88.53	11	538	56	0	0	0	0	0	0	1	0	0	1	0	0	1	0	1	0	0	#DIV/0!	1	METABAT_AS25fmACSIPFO_23	root (UID1)	5656	56	24
5029	METABAT_AS25fmACSIPFO_40	root (UID1)	5656	56	24	0	0	0	0	212998	0	73	73	2932	2932	2917	2917	6935	6935	45.1	1.41	94.03	11	257	56	0	0	0	0	0	0	1	0	0	1	0	0	1	0	1	0	0	#DIV/0!	1	METABAT_AS25fmACSIPFO_40	root (UID1)	5656	56	24
5082	METABAT_AS25fmACSIPFO_89	root (UID1)	5656	56	24	0	0	0	0	213922	0	34	34	8695	8695	6291	6291	19515	19515	37.9	1.5	90.06	11	257	56	0	0	0	0	0	0	1	0	0	1	0	0	1	0	1	0	0	#DIV/0!	1	METABAT_AS25fmACSIPFO_89	root (UID1)	5656	56	24
1263	METABAT_AS26fmACSIPLY_15	root (UID1)	5656	56	24	0	0	0	0	225243	0	18	18	23632	23632	12513	12513	36710	36710	63.6	6.41	84.68	11	219	56	0	0	0	0	0	0	1	0	0	1	0	0	1	0	1	0	0	#DIV/0!	1	METABAT_AS26fmACSIPLY_15	root (UID1)	5656	56	24
3385	METABAT_AS27yjCOA_108	root (UID1)	5656	56	24	0	0	0	0	228499	0	22	22	12989	12989	10386	10386	34807	34807	45.7	1.36	84.3	11	240	56	0	0	0	0	0	0	1	0	0	1	0	0	1	0	1	0	0	#DIV/0!	1	METABAT_AS27yjCOA_108	root (UID1)	5656	56	24
3408	METABAT_AS27yjCOA_129	root (UID1)	5656	56	24	0	0	0	0	293005	0	34	34	14092	14092	8617	8617	46739	46739	47.1	2.38	90.38	11	288	56	0	0	0	0	0	0	1	0	0	1	0	0	1	0	1	0	0	#DIV/0!	1	METABAT_AS27yjCOA_129	root (UID1)	5656	56	24
3440	METABAT_AS27yjCOA_158	root (UID1)	5656	56	24	0	0	0	0	260807	0	71	71	4124	4124	3673	3673	13662	13662	28.2	2.08	94.3	11	407	56	0	0	0	0	0	0	1	0	0	1	0	0	1	0	1	0	0	#DIV/0!	1	METABAT_AS27yjCOA_158	root (UID1)	5656	56	24
3451	METABAT_AS27yjCOA_168	root (UID1)	5656	56	24	0	0	0	0	203054	0	18	18	18910	18910	11280	11280	41102	41102	59.3	1.36	88.69	11	179	56	0	0	0	0	0	0	1	0	0	1	0	0	1	0	1	0	0	#DIV/0!	1	METABAT_AS27yjCOA_168	root (UID1)	5656	56	24
3460	METABAT_AS27yjCOA_176	root (UID1)	5656	56	24	0	0	0	0	321317	0	47	47	12448	12448	6836	6836	42930	42930	57.6	2.08	93.22	11	352	56	0	0	0	0	0	0	1	0	0	1	0	0	1	0	1	0	0	#DIV/0!	1	METABAT_AS27yjCOA_176	root (UID1)	5656	56	24
3494	METABAT_AS27yjCOA_206	root (UID1)	5656	56	24	0	0	0	0	247234	0	47	47	7515	7515	5260	5260	16920	16920	31.5	2.12	86.88	11	251	56	0	0	0	0	0	0	1	0	0	1	0	0	1	0	1	0	0	#DIV/0!	1	METABAT_AS27yjCOA_206	root (UID1)	5656	56	24
3498	METABAT_AS27yjCOA_21	root (UID1)	5656	56	24	0	0	0	0	249621	0	39	39	12795	12795	6400	6400	29469	29469	30.3	2.27	86.15	11	255	56	0	0	0	0	0	0	1	0	0	1	0	0	1	0	1	0	0	#DIV/0!	1	METABAT_AS27yjCOA_21	root (UID1)	5656	56	24
3514	METABAT_AS27yjCOA_26	root (UID1)	5656	56	24	0	0	0	0	233192	0	24	24	15942	15942	9716	9716	64788	64788	52.9	1.42	92.04	11	250	56	0	0	0	0	0	0	1	0	0	1	0	0	1	0	1	0	0	#DIV/0!	1	METABAT_AS27yjCOA_26	root (UID1)	5656	56	24
3523	METABAT_AS27yjCOA_34	root (UID1)	5656	56	24	0	0	0	0	255319	0	57	57	5714	5714	4479	4479	20082	20082	55	1.83	83.25	11	276	56	0	0	0	0	0	0	1	0	0	1	0	0	1	0	1	0	0	#DIV/0!	1	METABAT_AS27yjCOA_34	root (UID1)	5656	56	24
3527	METABAT_AS27yjCOA_38	root (UID1)	5656	56	24	0	0	0	0	252143	0	11	11	55045	55045	22922	22922	95493	95493	53.9	0.97	87.17	11	228	56	0	0	0	0	0	0	1	0	0	1	0	0	1	0	1	0	0	#DIV/0!	1	METABAT_AS27yjCOA_38	root (UID1)	5656	56	24
3531	METABAT_AS27yjCOA_41	root (UID1)	5656	56	24	0	0	0	0	280849	0	4	4	100247	100247	70212	70212	131434	131434	53	0.32	89.81	11	212	56	0	0	0	0	0	0	1	0	0	1	0	0	1	0	1	0	0	#DIV/0!	1	METABAT_AS27yjCOA_41	root (UID1)	5656	56	24
3554	METABAT_AS27yjCOA_62	root (UID1)	5656	56	24	0	0	0	0	233287	0	14	14	46638	46638	16663	16663	84952	84952	44.1	1.05	91.19	11	264	56	0	0	0	0	0	0	1	0	0	1	0	0	1	0	1	0	0	#DIV/0!	1	METABAT_AS27yjCOA_62	root (UID1)	5656	56	24
3569	METABAT_AS27yjCOA_76	root (UID1)	5656	56	24	0	0	0	0	220262	0	16	16	53902	53902	13766	13766	60217	60217	55.8	0.83	90.08	11	221	56	0	0	0	0	0	0	1	0	0	1	0	0	1	0	1	0	0	#DIV/0!	1	METABAT_AS27yjCOA_76	root (UID1)	5656	56	24
3584	METABAT_AS27yjCOA_9	root (UID1)	5656	56	24	0	0	0	0	639629	0	175	175	4000	4000	3655	3655	19926	19926	68.5	2.44	93.65	11	701	56	0	0	0	0	0	0	1	0	0	1	0	0	1	0	1	0	0	#DIV/0!	1	METABAT_AS27yjCOA_9	root (UID1)	5656	56	24
5117	METABAT_AS2HglBPFA_7	root (UID1)	5656	56	24	0	0	0	0	347289	0	57	57	9121	9121	6092	6092	94082	94082	34	8.71	86.22	11	418	56	0	0	0	0	0	0	1	0	0	1	0	0	1	0	1	0	0	#DIV/0!	1	METABAT_AS2HglBPFA_7	root (UID1)	5656	56	24
3596	METABAT_AS4AglBPMA_1	root (UID1)	5656	56	24	0	0	0	0	211492	0	2	2	138217	138217	105746	105746	138217	138217	57.8	0.07	94.18	11	300	56	0	0	0	0	0	0	1	0	0	1	0	0	1	0	1	0	0	#DIV/0!	1	METABAT_AS4AglBPMA_1	root (UID1)	5656	56	24
3609	METABAT_AS4AglBPMA_21	root (UID1)	5656	56	24	0	0	0	0	358233	0	120	120	3121	3121	2985	2985	11743	11743	29	3.5	90.78	11	453	56	0	0	0	0	0	0	1	0	0	1	0	0	1	0	1	0	0	#DIV/0!	1	METABAT_AS4AglBPMA_21	root (UID1)	5656	56	24
5129	METABAT_AS4BglBPHE_18	root (UID1)	5656	56	24	0	0	0	0	377362	0	80	80	7474	7474	4717	4717	24703	24703	35.1	14.96	89.67	11	467	56	0	0	0	0	0	0	1	0	0	1	0	0	1	0	1	0	0	#DIV/0!	1	METABAT_AS4BglBPHE_18	root (UID1)	5656	56	24
5159	METABAT_AS4BglBPHE_8	root (UID1)	5656	56	24	0	0	0	0	346224	0	97	97	3944	3944	3569	3569	11003	11003	42.8	2.53	85.45	11	448	56	0	0	0	0	0	0	1	0	0	1	0	0	1	0	1	0	0	#DIV/0!	1	METABAT_AS4BglBPHE_8	root (UID1)	5656	56	24
1365	METABAT_AS4DglBPLU_22	root (UID1)	5656	56	24	0	0	0	0	220367	0	58	58	4048	4048	3799	3799	24416	24416	56.9	1.67	89	11	251	56	0	0	0	0	0	0	1	0	0	1	0	0	1	0	1	0	0	#DIV/0!	1	METABAT_AS4DglBPLU_22	root (UID1)	5656	56	24
3652	METABAT_AS4EglBPAV_16	root (UID1)	5656	56	24	0	0	0	0	231364	0	125	125	1780	1780	1850	1850	3769	3769	63.9	2.43	91.48	11	276	56	0	0	0	0	0	0	1	0	0	1	0	0	1	0	1	0	0	#DIV/0!	1	METABAT_AS4EglBPAV_16	root (UID1)	5656	56	24
1385	METABAT_AS4GglBPBL_1	root (UID1)	5656	56	24	0	0	0	0	308336	0	56	56	7199	7199	5506	5506	18066	18066	31.2	2.43	82.88	11	340	56	0	0	0	0	0	0	1	0	0	1	0	0	1	0	1	0	0	#DIV/0!	1	METABAT_AS4GglBPBL_1	root (UID1)	5656	56	24
1394	METABAT_AS4GglBPBL_18	root (UID1)	5656	56	24	0	0	0	0	213579	0	60	60	4806	4806	3559	3559	13909	13909	45.4	1.26	94.56	11	234	56	0	0	0	0	0	0	1	0	0	1	0	0	1	0	1	0	0	#DIV/0!	1	METABAT_AS4GglBPBL_18	root (UID1)	5656	56	24
3680	METABAT_AS4IglBPLE_10	root (UID1)	5656	56	24	0	0	0	0	235926	0	61	61	4377	4377	3867	3867	18071	18071	45	1.48	93.75	11	257	56	0	0	0	0	0	0	1	0	0	1	0	0	1	0	1	0	0	#DIV/0!	1	METABAT_AS4IglBPLE_10	root (UID1)	5656	56	24
3731	METABAT_AS4IglBPLE_57	k__Bacteria (UID203)	5449	104	58	10	0	0	0	330657	0	135	135	2485	2485	2449	2449	5562	5562	47	2.77	77.63	11	425	94	10	0	0	0	0	0	1	0	0	1	0	0	1	0	1	0	0	10	1	METABAT_AS4IglBPLE_57	root (UID1)	5656	56	24
3758	METABAT_AS4LglBPNY_27	root (UID1)	5656	56	24	0	0	0	0	276166	0	27	27	11687	11687	10228	10228	45576	45576	56.1	1.83	90.21	11	276	56	0	0	0	0	0	0	1	0	0	1	0	0	1	0	1	0	0	#DIV/0!	1	METABAT_AS4LglBPNY_27	root (UID1)	5656	56	24
3682	METABAT_AS4IglBPLE_12	p__Firmicutes (UID239)	1324	176	102	94.12	0.98	0	0.98	2365336	0	85	85	51466	51466	27827	27827	196423	196423	53.6	0.98	89.87	11	2156	6	168	2	0	0	0	1	1	1	1	1	1	1	1	1	0	0	0	94.0888	1	METABAT_AS4IglBPLE_12	p__Firmicutes (UID239)	1324	176	102
5111	METABAT_AS2HglBPFA_25	p__Firmicutes (UID241)	930	213	118	91.31	2.65	0	2.65	1895025	0	92	92	31629	31629	20598	20598	204345	204345	52.1	1.73	92.4	11	1910	16	191	6	0	0	0	1	1	1	1	1	1	1	1	1	0	0	0	91.2229	1	METABAT_AS2HglBPFA_25	p__Firmicutes (UID241)	930	213	118
5012	METABAT_AS25fmACSIPFO_25	p__Firmicutes (UID241)	930	213	118	96.4	1.13	0	1.13	2254381	0	79	79	51943	51943	28536	28536	104629	104629	52.1	3.92	87.55	11	2172	5	206	2	0	0	0	1	1	1	1	1	1	1	1	1	0	0	0	96.3648	1	METABAT_AS25fmACSIPFO_25	p__Firmicutes (UID241)	930	213	118
1786	METABAT_AS06rmzACSIP_315	c__Clostridia (UID1118)	387	223	124	92	2.15	25	1.6125	1736737	0	268	268	9595	9595	6480	6480	42279	42279	61.3	2.46	88.2	11	1841	12	207	4	0	0	0	1	1	1	1	1	1	1	1	1	0	0	0	91.9299	1	METABAT_AS06rmzACSIP_315	c__Clostridia (UID1118)	387	223	124
2877	METABAT_AS21ysBPME_109	o__Clostridiales (UID1120)	304	247	141	95.74	1.06	33.33	0.706702	1948044	0	253	253	13941	13941	7699	7699	84797	84797	46.6	3.1	87.19	11	1964	7	237	3	0	0	0	1	1	1	1	1	1	1	1	1	0	0	0	95.7068	1	METABAT_AS21ysBPME_109	o__Clostridiales (UID1120)	304	247	141
2582	METABAT_AS09scLD_8	p__Bacteroidetes (UID2605)	350	316	210	90.8	1.43	0	1.43	1904267	0	174	174	19323	19323	10944	10944	83903	83903	49.8	2.43	96.83	11	1796	24	288	4	0	0	0	1	1	1	1	1	1	1	1	1	0	0	0	90.7528	1	METABAT_AS09scLD_8	p__Bacteroidetes (UID2605)	350	316	210
31	METABAT_AS01afH2WH_37	p__Euryarchaeota (UID3)	148	188	125	98.93	1.6	50	0.8	1596503	0	77	77	46297	46297	20733	20733	117571	117571	49.1	1.97	90.52	11	1766	2	184	2	0	0	0	1	1	1	1	1	1	1	1	1	0	0	0	98.8815	1	METABAT_AS01afH2WH_37	p__Euryarchaeota (UID3)	148	188	125
3942	METABAT_AS07pgkLD_131	o__Clostridiales (UID1120)	304	250	143	90.4	8.44	52.38	4.01913	2002373	0	347	347	8026	8026	5770	5770	67147	67147	32	2.41	91.88	11	2161	28	201	21	0	0	0	1	0	0	1	1	1	1	1	1	0	0	0	90.1199	1	METABAT_AS07pgkLD_131	o__Clostridiales (UID1120)	304	250	143
86	METABAT_AS05jafATM_19	p__Bacteroidetes (UID2605)	350	316	210	95.48	15.6	0	15.6	4003151	0	654	654	16140	16140	6121	6121	224007	224007	46.8	9.91	91.78	11	4253	10	260	43	1	0	2	1	0	0	1	0	0	1	0	0	0	1	0	94.9898	1	METABAT_AS05jafATM_19	p__Bacteroidetes (UID2605)	350	316	210
3845	METABAT_AS04akNAM_45	k__Bacteria (UID2570)	433	273	183	94.54	7.32	13.33	6.34424	3680391	0	395	395	17151	17151	9317	9317	102255	102255	43.5	4.76	91.46	11	3379	11	247	15	0	0	0	1	0	0	1	1	1	1	1	1	0	0	0	94.3077	1	METABAT_AS04akNAM_45	k__Bacteria (UID2570)	433	273	183
5103	METABAT_AS2HglBPFA_18	p__Firmicutes (UID239)	1324	176	102	90.69	4.35	0	4.35	2473240	0	330	330	12161	12161	7494	7494	69974	69974	48.8	4.76	88.44	11	2512	11	157	8	0	0	0	1	1	1	1	1	1	1	1	1	0	0	0	90.5461	1	METABAT_AS2HglBPFA_18	p__Firmicutes (UID239)	1324	176	102
4767	METABAT_AS22ysBPME_207	p__Bacteroidetes (UID2605)	350	316	210	94.71	5.98	25	4.485	3185974	0	346	346	17365	17365	9208	9208	66078	66078	48.9	5.99	91.29	11	2856	17	284	12	2	1	0	1	0	0	1	1	1	1	1	1	0	0	0	94.5206	1	METABAT_AS22ysBPME_207	p__Bacteroidetes (UID2605)	350	316	210
4194	METABAT_AS10tlH2TH_145	k__Bacteria (UID2569)	434	278	186	94.35	2.99	0	2.99	4007432	0	490	490	13761	13761	8178	8178	57255	57255	47.4	3.58	88.15	11	3597	12	252	14	0	0	0	1	1	1	1	1	1	1	1	1	0	0	0	94.2549	1	METABAT_AS10tlH2TH_145	k__Bacteria (UID2569)	434	278	186
2677	METABAT_AS15tlH2ME_164	k__Bacteria (UID209)	5443	105	59	100	2	0	2	1974265	0	141	141	29897	29897	14001	14001	83546	83546	45.2	4.71	91.81	11	2036	0	102	3	0	0	0	1	1	1	1	1	1	1	1	1	0	0	0	99.94	1	METABAT_AS15tlH2ME_164	k__Bacteria (UID209)	5443	105	59
2061	METABAT_AS06rmzACSIP_563	o__Bacteroidales (UID2657)	160	492	269	93.08	2.06	8.7	1.88078	2972538	0	248	248	27284	27284	11986	11986	111754	111754	45.5	5.2	87.08	11	2713	37	438	14	3	0	0	1	1	1	1	1	1	1	1	1	0	0	0	93.0136	1	METABAT_AS06rmzACSIP_563	o__Bacteroidales (UID2657)	160	492	269
1531	METABAT_AS02xzSISU_79	o__Clostridiales (UID1120)	304	250	143	98.6	3.48	5.26	3.29695	3037021	0	142	142	47984	47984	21387	21387	156596	156596	41.4	8.99	87.27	11	2740	2	229	19	0	0	0	1	1	1	1	1	1	1	1	1	0	0	0	98.4941	1	METABAT_AS02xzSISU_79	o__Clostridiales (UID1120)	304	250	143
143	METABAT_AS05jafATM_70	o__Clostridiales (UID1120)	304	247	141	94.61	5.39	0	5.39	2211390	0	376	376	12795	12795	5881	5881	70515	70515	44.1	6.92	89.78	11	2231	9	227	10	1	0	0	1	0	0	1	1	1	1	1	1	0	0	0	94.4391	1	METABAT_AS05jafATM_70	o__Clostridiales (UID1120)	304	247	141
4371	METABAT_AS10tlH2TH_304	p__Bacteroidetes (UID2605)	350	316	210	96.27	1.9	0	1.9	2659288	0	34	34	147465	147465	78214	78214	253340	253340	53.5	4.17	92.86	11	2135	9	302	5	0	0	0	1	1	1	1	1	1	1	1	1	0	0	0	96.2108	1	METABAT_AS10tlH2TH_304	p__Bacteroidetes (UID2605)	350	316	210
3938	METABAT_AS07pgkLD_128	o__Clostridiales (UID1212)	172	263	149	92.62	3.28	0	3.28	3584808	0	401	401	33401	33401	8939	8939	304100	304100	34.5	5.48	87.78	11	3652	13	234	16	0	0	0	1	1	1	1	1	1	1	1	1	0	0	0	92.5138	1	METABAT_AS07pgkLD_128	o__Clostridiales (UID1212)	172	263	149
3461	METABAT_AS27yjCOA_177	k__Bacteria (UID2495)	2993	141	87	94.44	5.85	50	2.925	3147005	0	570	570	7455	7455	5521	5521	25440	25440	65.5	2.74	91.83	11	3221	7	128	6	0	0	0	1	0	0	1	1	1	1	1	1	0	0	0	94.2542	1	METABAT_AS27yjCOA_177	k__Bacteria (UID2495)	2993	141	87
5109	METABAT_AS2HglBPFA_23	k__Bacteria (UID2495)	2993	147	91	97.8	2.75	33.33	1.83343	2022474	0	181	181	17735	17735	11173	11173	65053	65053	51.3	2.54	90.66	11	1583	2	142	3	0	0	0	1	1	1	1	1	1	1	1	1	0	0	0	97.7156	1	METABAT_AS2HglBPFA_23	k__Bacteria (UID2495)	2993	147	91
497	METABAT_AS08sgBPME_389	p__Firmicutes (UID239)	1324	175	101	90.59	2.97	0	2.97	2278910	0	200	200	47050	47050	11394	11394	172830	172830	50	6.95	89.51	11	2174	11	161	3	0	0	0	1	1	1	1	1	1	1	1	1	0	0	0	90.4916	1	METABAT_AS08sgBPME_389	p__Firmicutes (UID239)	1324	175	101
4934	METABAT_AS22ysBPME_55	c__Clostridia (UID1085)	35	420	196	94.6	3.25	7.14	3.01795	3063307	0	368	368	16093	16093	8324	8324	81060	81060	41.8	5.61	88.34	11	3078	19	389	11	1	0	0	1	1	1	1	1	1	1	1	1	0	0	0	94.4969	1	METABAT_AS22ysBPME_55	c__Clostridia (UID1085)	35	420	196
4054	METABAT_AS07pgkLD_232	o__Clostridiales (UID1212)	172	263	149	94.42	1.51	0	1.51	2421999	0	414	414	8427	8427	5850	5850	30043	30043	46.1	3.07	89.66	11	2450	11	246	6	0	0	0	1	1	1	1	1	1	1	1	1	0	0	0	94.372	1	METABAT_AS07pgkLD_232	o__Clostridiales (UID1212)	172	263	149
3140	METABAT_AS21ysBPME_346	c__Clostridia (UID1085)	35	420	196	95.62	2.53	11.11	2.24892	2589347	0	240	240	22322	22322	10788	10788	73725	73725	41.7	3.89	89.16	11	2594	16	395	9	0	0	0	1	1	1	1	1	1	1	1	1	0	0	0	95.5406	1	METABAT_AS21ysBPME_346	c__Clostridia (UID1085)	35	420	196
2555	METABAT_AS09scLD_55	p__Firmicutes (UID239)	1324	176	102	92.12	1.96	50	0.98	2217191	0	137	137	32290	32290	16183	16183	128541	128541	53.1	3.81	87.57	11	2133	9	165	2	0	0	0	1	1	1	1	1	1	1	1	1	0	0	0	92.0562	1	METABAT_AS09scLD_55	p__Firmicutes (UID239)	1324	176	102
1168	METABAT_AS23ysBPME_352	k__Bacteria (UID1452)	924	161	108	95.37	0.93	0	0.93	3190449	0	253	253	20875	20875	12610	12610	101172	101172	58.1	2.92	86.17	11	2713	6	154	1	0	0	0	1	1	1	1	1	1	1	1	1	0	0	0	95.3407	1	METABAT_AS23ysBPME_352	k__Bacteria (UID1452)	924	161	108
2341	METABAT_AS09scLD_241	p__Firmicutes (UID241)	930	213	118	91.31	2.12	0	2.12	2525118	0	321	321	12531	12531	7866	7866	62777	62777	54.7	4.92	86.93	11	2472	12	197	4	0	0	0	1	1	1	1	1	1	1	1	1	0	0	0	91.2403	1	METABAT_AS09scLD_241	p__Firmicutes (UID241)	930	213	118
528	METABAT_AS08sgBPME_416	p__Firmicutes (UID241)	930	213	118	93.86	2.62	25	1.965	2444141	0	115	115	36301	36301	21253	21253	139839	139839	50.3	3.57	88.57	11	2328	10	199	4	0	0	0	1	1	1	1	1	1	1	1	1	0	0	0	93.7763	1	METABAT_AS08sgBPME_416	p__Firmicutes (UID241)	930	213	118
46	METABAT_AS01afH2WH_50	p__Euryarchaeota (UID3)	148	188	125	99.2	4.32	16.67	3.59986	1581803	0	317	317	6092	6092	4989	4989	29165	29165	49.7	3.25	90.3	11	1947	1	175	12	0	0	0	1	1	1	1	1	1	1	1	1	0	0	0	99.0694	1	METABAT_AS01afH2WH_50	p__Euryarchaeota (UID3)	148	188	125
377	METABAT_AS08sgBPME_280	o__Clostridiales (UID1120)	304	247	141	92.2	4.83	29.41	3.4095	1924945	0	259	259	12063	12063	7432	7432	82106	82106	45.5	4.33	87.8	11	1803	13	217	17	0	0	0	1	1	1	1	1	1	1	1	1	0	0	0	92.0428	1	METABAT_AS08sgBPME_280	o__Clostridiales (UID1120)	304	247	141
730	METABAT_AS20ysBPTH_131	o__Clostridiales (UID1120)	304	250	143	95.54	1.75	33.33	1.16673	2027090	0	124	124	27904	27904	16347	16347	108710	108710	50.4	2.08	88.5	11	1893	12	235	3	0	0	0	1	1	1	1	1	1	1	1	1	0	0	0	95.485	1	METABAT_AS20ysBPTH_131	o__Clostridiales (UID1120)	304	250	143
3006	METABAT_AS21ysBPME_225	k__Bacteria (UID2982)	88	230	148	91.89	2.73	0	2.73	2791624	0	322	322	11770	11770	8669	8669	50289	50289	53.4	2.58	90.44	11	2374	13	211	6	0	0	0	1	1	1	1	1	1	1	1	1	0	0	0	91.8009	1	METABAT_AS21ysBPME_225	k__Bacteria (UID2982)	88	230	148
1460	METABAT_AS02xzSISU_14	o__Clostridiales (UID1212)	172	263	149	92.62	2.68	25	2.01	2563548	0	208	208	19415	19415	12324	12324	74181	74181	53.4	4.59	89.35	11	2619	14	245	4	0	0	0	1	1	1	1	1	1	1	1	1	0	0	0	92.5332	1	METABAT_AS02xzSISU_14	o__Clostridiales (UID1212)	172	263	149
2974	METABAT_AS21ysBPME_197	o__Clostridiales (UID1212)	172	263	149	93.06	1.79	100	0	1975655	0	295	295	9335	9335	6697	6697	38173	38173	38	1.97	88.21	11	1938	14	245	4	0	0	0	1	1	1	1	1	1	1	1	1	0	0	0	93.0023	1	METABAT_AS21ysBPME_197	o__Clostridiales (UID1212)	172	263	149
2970	METABAT_AS21ysBPME_193	o__Clostridiales (UID1120)	304	250	143	97.9	0.77	0	0.77	1758515	0	135	135	22134	22134	13026	13026	60766	60766	51.7	2.07	92.57	11	1809	3	245	2	0	0	0	1	1	1	1	1	1	1	1	1	0	0	0	97.8764	1	METABAT_AS21ysBPME_193	o__Clostridiales (UID1120)	304	250	143
3546	METABAT_AS27yjCOA_55	k__Bacteria (UID2982)	88	230	148	97.97	5.41	0	5.41	3727278	0	186	186	34265	34265	20039	20039	152031	152031	63.7	2.9	86.92	11	3014	3	219	6	2	0	0	1	0	0	1	1	1	1	1	1	0	0	0	97.8043	1	METABAT_AS27yjCOA_55	k__Bacteria (UID2982)	88	230	148
151	METABAT_AS05jafATM_78	o__Clostridiales (UID1212)	172	263	149	97.32	1.68	0	1.68	2624554	0	44	44	168208	168208	59648	59648	280834	280834	49.3	6.38	87	11	2443	7	252	4	0	0	0	1	1	1	1	1	1	1	1	1	0	0	0	97.2682	1	METABAT_AS05jafATM_78	o__Clostridiales (UID1212)	172	263	149
447	METABAT_AS08sgBPME_343	o__Clostridiales (UID1212)	172	263	149	98.43	1.01	0	1.01	2334496	0	74	74	59965	59965	31547	31547	181451	181451	34.9	1.9	88.62	11	2135	3	258	2	0	0	0	1	1	1	1	1	1	1	1	1	0	0	0	98.3992	1	METABAT_AS08sgBPME_343	o__Clostridiales (UID1212)	172	263	149
1856	METABAT_AS06rmzACSIP_379	k__Bacteria (UID2329)	174	149	89	97.53	2.25	33.33	1.50008	1144328	0	127	127	14140	14140	9010	9010	64267	64267	36.4	3.89	90.73	11	1081	4	142	3	0	0	0	1	1	1	1	1	1	1	1	1	0	0	0	97.4608	1	METABAT_AS06rmzACSIP_379	k__Bacteria (UID2329)	174	149	89
4243	METABAT_AS10tlH2TH_19	k__Bacteria (UID2569)	434	278	186	96.24	1.88	0	1.88	2234549	0	266	266	13355	13355	8400	8400	56618	56618	36	3.62	89.64	11	2061	8	266	4	0	0	0	1	1	1	1	1	1	1	1	1	0	0	0	96.1814	1	METABAT_AS10tlH2TH_19	k__Bacteria (UID2569)	434	278	186
4852	METABAT_AS22ysBPME_284	k__Bacteria (UID2570)	433	273	183	98.09	2.19	75	0.5475	2468211	0	211	211	18351	18351	11697	11697	120109	120109	36.8	2.03	91.37	11	2251	4	265	4	0	0	0	1	1	1	1	1	1	1	1	1	0	0	0	98.023	1	METABAT_AS22ysBPME_284	k__Bacteria (UID2570)	433	273	183
4378	METABAT_AS10tlH2TH_310	k__Bacteria (UID2569)	434	278	186	97.67	5.22	12.5	4.5675	4047013	0	637	637	9002	9002	6353	6353	51963	51963	39.8	3.9	90.4	11	3783	5	259	13	1	0	0	1	0	0	1	1	1	1	1	1	0	0	0	97.5097	1	METABAT_AS10tlH2TH_310	k__Bacteria (UID2569)	434	278	186
2710	METABAT_AS15tlH2ME_194	k__Bacteria (UID209)	5443	103	58	94.83	3.97	33.33	2.6468	1796424	0	186	186	23011	23011	9658	9658	71174	71174	30.9	1.77	89.53	11	1746	3	94	6	0	0	0	1	1	1	1	1	1	1	1	1	0	0	0	94.7044	1	METABAT_AS15tlH2ME_194	k__Bacteria (UID209)	5443	103	58
3288	METABAT_AS24abBPME_21	c__Clostridia (UID1085)	35	420	196	95.11	3.19	45.45	1.74014	3065068	0	438	438	10645	10645	6997	6997	90089	90089	45.7	5.57	88.13	11	3216	16	393	11	0	0	0	1	1	1	1	1	1	1	1	1	0	0	0	95.0094	1	METABAT_AS24abBPME_21	c__Clostridia (UID1085)	35	420	196
3840	METABAT_AS04akNAM_40	c__Clostridia (UID1085)	35	420	196	98.81	1.02	0	1.02	2301149	0	53	53	89269	89269	43417	43417	265977	265977	51	2.9	87.94	11	2321	3	415	2	0	0	0	1	1	1	1	1	1	1	1	1	0	0	0	98.779	1	METABAT_AS04akNAM_40	c__Clostridia (UID1085)	35	420	196
3673	METABAT_AS4EglBPAV_5	p__Bacteroidetes (UID2605)	350	316	210	93.11	4.78	38.46	2.94161	1991632	0	317	317	10410	10410	6282	6282	35957	35957	48.9	2.48	95.66	11	1916	27	276	13	0	0	0	1	1	1	1	1	1	1	1	1	0	0	0	92.956	1	METABAT_AS4EglBPAV_5	p__Bacteroidetes (UID2605)	350	316	210
198	METABAT_AS08sgBPME_119	p__Firmicutes (UID240)	1318	179	104	93.2	4.22	0	4.22	2588108	0	494	494	7142	7142	5239	5239	21853	21853	39	2.63	86.7	11	2814	11	158	10	0	0	0	1	1	1	1	1	1	1	1	1	0	0	0	93.0642	1	METABAT_AS08sgBPME_119	p__Firmicutes (UID240)	1318	179	104
168	METABAT_AS05jafATM_93	p__Bacteroidetes (UID2605)	350	316	210	94.05	3.1	20	2.48	2955781	0	147	147	75308	75308	20107	20107	235907	235907	49.1	3.87	91.61	11	2491	14	296	4	2	0	0	1	1	1	1	1	1	1	1	1	0	0	0	93.9511	1	METABAT_AS05jafATM_93	p__Bacteroidetes (UID2605)	350	316	210
2648	METABAT_AS15tlH2ME_138	c__Betaproteobacteria (UID3959)	235	418	209	95.18	4.15	30.43	2.88715	2166744	0	213	213	17436	17436	10172	10172	91600	91600	43.4	2.65	90.71	11	2129	25	370	23	0	0	0	1	1	1	1	1	1	1	1	1	0	0	0	95.0492	1	METABAT_AS15tlH2ME_138	c__Betaproteobacteria (UID3959)	235	418	209
3240	METABAT_AS24abBPME_112	p__Bacteroidetes (UID2605)	350	316	210	97.62	2.62	0	2.62	2702848	0	56	56	87914	87914	48265	48265	312471	312471	35.7	4.79	90.24	11	2181	9	302	4	1	0	0	1	1	1	1	1	1	1	1	1	0	0	0	97.5395	1	METABAT_AS24abBPME_112	p__Bacteroidetes (UID2605)	350	316	210
5131	METABAT_AS4BglBPHE_2	k__Bacteria (UID209)	5443	102	57	98.25	0.48	0	0.48	2178145	0	182	182	50572	50572	11967	11967	236993	236993	40.5	8.25	91.13	11	2102	1	98	3	0	0	0	1	1	1	1	1	1	1	1	1	0	0	0	98.2353	1	METABAT_AS4BglBPHE_2	k__Bacteria (UID209)	5443	102	57
3507	METABAT_AS27yjCOA_218	o__Actinomycetales (UID1530)	622	257	151	99.12	3.42	10	3.078	3233516	0	62	62	151857	151857	52153	52153	320362	320362	65.2	8.33	90.57	11	3007	2	245	10	0	0	0	1	1	1	1	1	1	1	1	1	0	0	0	99.0165	1	METABAT_AS27yjCOA_218	o__Actinomycetales (UID1530)	622	257	151
2642	METABAT_AS15tlH2ME_132	s__algicola (UID2847)	33	496	263	92.52	1.68	0	1.68	2729222	0	253	253	21898	21898	10787	10787	66271	66271	37.3	3.34	89.89	11	2768	46	442	8	0	0	0	1	1	1	1	1	1	1	1	1	0	0	0	92.4655	1	METABAT_AS15tlH2ME_132	s__algicola (UID2847)	33	496	263
2063	METABAT_AS06rmzACSIP_565	o__Actinomycetales (UID1815)	120	573	265	97.57	0.98	21.43	0.769986	4124220	0	324	324	20524	20524	12729	12729	190578	190578	68.7	1.74	91.51	11	3962	13	546	14	0	0	0	1	1	1	1	1	1	1	1	1	0	0	0	97.5399	1	METABAT_AS06rmzACSIP_565	o__Actinomycetales (UID1815)	120	573	265
2490	METABAT_AS09scLD_376	o__Clostridiales (UID1120)	304	247	141	94.56	3.57	14.29	3.05985	1677473	0	236	236	11151	11151	7107	7107	64812	64812	32.8	2.74	89.58	11	1604	11	229	7	0	0	0	1	1	1	1	1	1	1	1	1	0	0	0	94.4467	1	METABAT_AS09scLD_376	o__Clostridiales (UID1120)	304	247	141
4300	METABAT_AS10tlH2TH_240	o__Clostridiales (UID1120)	304	250	143	95.45	1.75	25	1.3125	2042146	0	188	188	17506	17506	10862	10862	86136	86136	48.2	2.99	87.79	11	2096	8	238	4	0	0	0	1	1	1	1	1	1	1	1	1	0	0	0	95.395	1	METABAT_AS10tlH2TH_240	o__Clostridiales (UID1120)	304	250	143
3070	METABAT_AS21ysBPME_283	o__Clostridiales (UID1120)	304	250	143	96.01	1.05	0	1.05	2712487	0	264	264	17666	17666	10274	10274	65792	65792	37.8	2.82	88.63	11	2621	11	236	3	0	0	0	1	1	1	1	1	1	1	1	1	0	0	0	95.9772	1	METABAT_AS21ysBPME_283	o__Clostridiales (UID1120)	304	250	143
4351	METABAT_AS10tlH2TH_287	p__Euryarchaeota (UID49)	95	228	153	93.2	1.63	33.33	1.08672	3106175	0	802	802	4498	4498	3873	3873	18095	18095	42.3	3.45	77.84	11	3180	12	213	3	0	0	0	1	1	1	1	1	1	1	1	1	0	0	0	93.1475	1	METABAT_AS10tlH2TH_287	p__Euryarchaeota (UID49)	95	228	153
493	METABAT_AS08sgBPME_385	k__Bacteria (UID2569)	434	278	186	98.92	0.81	0	0.81	2807398	0	88	88	88268	88268	31902	31902	227733	227733	37.8	3.73	87.15	11	2322	2	274	2	0	0	0	1	1	1	1	1	1	1	1	1	0	0	0	98.8954	1	METABAT_AS08sgBPME_385	k__Bacteria (UID2569)	434	278	186
2951	METABAT_AS21ysBPME_176	o__Clostridiales (UID1212)	172	263	149	94.51	1.96	0	1.96	2574960	0	415	415	9288	9288	6204	6204	34700	34700	35.4	2.06	88.53	11	2503	15	241	7	0	0	0	1	1	1	1	1	1	1	1	1	0	0	0	94.4478	1	METABAT_AS21ysBPME_176	o__Clostridiales (UID1212)	172	263	149
2036	METABAT_AS06rmzACSIP_540	k__Bacteria (UID2329)	174	149	89	97	1.32	0	1.32	1097817	0	180	180	9212	9212	6098	6098	57482	57482	41.6	6.31	91.4	11	1143	4	140	5	0	0	0	1	1	1	1	1	1	1	1	1	0	0	0	96.9592	1	METABAT_AS06rmzACSIP_540	k__Bacteria (UID2329)	174	149	89
1273	METABAT_AS26fmACSIPLY_24	k__Bacteria (UID1452)	924	163	110	99.09	4.73	40	2.838	5980031	0	218	218	55604	55604	27431	27431	139457	139457	60.7	3.93	90.66	11	4896	1	157	4	0	1	0	1	1	1	1	1	1	1	1	1	0	0	0	98.9468	1	METABAT_AS26fmACSIPLY_24	k__Bacteria (UID1452)	924	163	110
3470	METABAT_AS27yjCOA_185	c__Clostridia (UID1085)	35	420	196	99.55	4.34	0	4.34	3754627	0	116	116	57266	57266	32367	32367	137122	137122	42.7	2.03	86.85	11	3832	3	405	11	1	0	0	1	1	1	1	1	1	1	1	1	0	0	0	99.4192	1	METABAT_AS27yjCOA_185	c__Clostridia (UID1085)	35	420	196
1286	METABAT_AS26fmACSIPLY_36	f__Rhodocyclaceae (UID3972)	30	540	241	97.68	4.42	76.19	1.0524	4098986	0	448	448	16885	16885	9149	9149	64818	64818	67.3	3.42	91.16	11	4086	13	506	21	0	0	0	1	1	1	1	1	1	1	1	1	0	0	0	97.5443	1	METABAT_AS26fmACSIPLY_36	f__Rhodocyclaceae (UID3972)	30	540	241
3170	METABAT_AS21ysBPME_50	c__Clostridia (UID1118)	387	223	124	93.66	1.34	60	0.536	1347431	0	139	139	13496	13496	9693	9693	42372	42372	51.4	5.35	88.9	11	1318	10	208	5	0	0	0	1	1	1	1	1	1	1	1	1	0	0	0	93.6171	1	METABAT_AS21ysBPME_50	c__Clostridia (UID1118)	387	223	124
4099	METABAT_AS07pgkLD_60	o__Clostridiales (UID1120)	304	250	143	97.55	0.86	25	0.645	1873086	0	104	104	73587	73587	18010	18010	165962	165962	36.5	5.16	91.47	11	1911	4	242	4	0	0	0	1	1	1	1	1	1	1	1	1	0	0	0	97.5236	1	METABAT_AS07pgkLD_60	o__Clostridiales (UID1120)	304	250	143
3323	METABAT_AS24abBPME_53	k__Bacteria (UID203)	5449	103	57	65.31	7.5	0	7.5	4174658	0	1103	1103	4267	4267	3784	3784	54438	54438	35.1	3.45	83.03	11	4324	29	58	14	2	0	0	0	0	0	0	1	0	1	1	1	0	0	0	64.9655	1	METABAT_AS24abBPME_53	o__Clostridiales (UID1120)	304	250	143
1946	METABAT_AS06rmzACSIP_46	k__Bacteria (UID203)	5449	104	58	81.17	0	0	0	639727	0	15	15	72254	72254	42648	42648	175182	175182	36	4.03	89.85	11	623	14	90	0	0	0	0	0	1	0	1	1	1	1	1	1	0	0	0	81.17	1	METABAT_AS06rmzACSIP_46	k__Bacteria (UID203)	5449	104	58
4180	METABAT_AS10tlH2TH_132	k__Bacteria (UID203)	5449	103	57	80.7	10.13	4.76	9.64781	2945526	0	863	863	3881	3881	3413	3413	22277	22277	39.9	5.7	88.94	11	3342	13	69	21	0	0	0	0	0	0	1	0	0	1	0	0	0	1	0	80.3234	1	METABAT_AS10tlH2TH_132	o__Clostridiales (UID1120)	304	250	143
1145	METABAT_AS23ysBPME_331	p__Firmicutes (UID241)	930	213	118	88.56	2.54	0	2.54	1765768	0	225	225	10441	10441	7847	7847	45120	45120	52.3	1.64	92.89	11	1868	49	160	4	0	0	0	0	1	0	1	1	1	1	1	1	0	0	0	88.474	1	METABAT_AS23ysBPME_331	p__Firmicutes (UID241)	930	213	118
4435	METABAT_AS10tlH2TH_362	o__Clostridiales (UID1120)	304	247	141	86.15	0.73	0	0.73	1416501	0	221	221	7827	7827	6409	6409	36696	36696	49.4	2.19	91.26	11	1446	24	221	2	0	0	0	0	1	0	1	1	1	1	1	1	0	0	0	86.1246	1	METABAT_AS10tlH2TH_362	o__Clostridiales (UID1120)	304	247	141
1117	METABAT_AS23ysBPME_306	p__Euryarchaeota (UID54)	90	234	153	79.36	1.31	50	0.655	1568235	0	260	260	8892	8892	6031	6031	59116	59116	59.6	2.33	88.52	11	1717	39	193	2	0	0	0	0	1	0	1	1	1	1	1	1	0	0	0	79.3105	1	METABAT_AS23ysBPME_306	p__Euryarchaeota (UID54)	90	234	153
657	METABAT_AS13imBPTH_15	p__Firmicutes (UID239)	1324	176	102	74.21	3.76	0	3.76	1638550	0	465	465	3965	3965	3523	3523	12178	12178	56.9	2.02	92.6	11	1994	57	113	6	0	0	0	0	1	0	1	1	1	1	1	1	0	0	0	74.058	1	METABAT_AS13imBPTH_15	p__Firmicutes (UID239)	1324	176	102
3848	METABAT_AS04akNAM_48	p__Firmicutes (UID239)	1324	175	101	85.15	1.98	50	0.99	2479252	0	221	221	16736	16736	11218	11218	44176	44176	55.1	2.01	86.57	11	2425	17	156	2	0	0	0	0	1	0	1	1	1	1	1	1	0	0	0	85.0802	1	METABAT_AS04akNAM_48	p__Firmicutes (UID239)	1324	175	101
1930	METABAT_AS06rmzACSIP_445	p__Actinobacteria (UID1454)	732	199	116	81.03	5.03	37.5	3.14375	2714871	0	164	164	28214	28214	16554	16554	97116	97116	70.6	1.27	90.97	11	2654	56	137	5	1	0	0	0	0	0	1	1	1	1	1	1	0	0	0	80.8438	1	METABAT_AS06rmzACSIP_445	p__Actinobacteria (UID1454)	732	199	116
3720	METABAT_AS4IglBPLE_47	p__Firmicutes (UID241)	930	213	118	74.16	5.02	40	3.012	1821041	0	378	378	6013	6013	4817	4817	22314	22314	56.9	1.94	92.79	11	2033	75	128	10	0	0	0	0	0	0	1	1	1	1	1	1	0	0	0	73.9569	1	METABAT_AS4IglBPLE_47	p__Firmicutes (UID241)	930	213	118
233	METABAT_AS08sgBPME_150	c__Gammaproteobacteria (UID4443)	356	451	270	72.15	3.45	14.29	2.957	2121286	0	695	695	3332	3332	3052	3052	12406	12406	59.8	1.85	92.08	11	2501	132	305	14	0	0	0	0	1	0	1	1	1	1	1	1	0	0	0	72.0065	1	METABAT_AS08sgBPME_150	c__Gammaproteobacteria (UID4443)	356	451	270
1269	METABAT_AS26fmACSIPLY_20	o__Clostridiales (UID1120)	304	248	141	83.28	0.96	25	0.72	1494010	0	299	299	7010	7010	4996	4996	27451	27451	38.8	2.67	86.58	11	1599	35	209	4	0	0	0	0	1	0	1	1	1	1	1	1	0	0	0	83.2454	1	METABAT_AS26fmACSIPLY_20	o__Clostridiales (UID1120)	304	248	141
3443	METABAT_AS27yjCOA_160	k__Bacteria (UID1452)	924	163	110	82.27	6.82	25	5.115	2738967	0	506	506	7373	7373	5412	5412	27117	27117	41.3	2.7	86.24	11	2559	25	130	8	0	0	0	0	0	0	1	1	1	1	1	1	0	0	0	82.0213	1	METABAT_AS27yjCOA_160	k__Bacteria (UID1452)	924	163	110
2114	METABAT_AS06rmzACSIP_610	k__Bacteria (UID2569)	434	278	186	80.88	2.49	50	1.245	1387597	0	414	414	3681	3681	3351	3351	13783	13783	40.7	2.41	92.51	11	1522	49	221	8	0	0	0	0	1	0	1	1	1	1	1	1	0	0	0	80.7876	1	METABAT_AS06rmzACSIP_610	k__Bacteria (UID2569)	434	278	186
672	METABAT_AS17jrsBPGN_1	c__Deltaproteobacteria (UID3216)	83	247	155	93.55	13.55	0	13.55	3179992	0	473	473	33915	33915	6723	6723	131044	131044	52.4	8.73	87.61	11	3287	11	207	28	0	1	0	1	0	0	1	0	0	1	0	0	0	1	0	93.1155	1	METABAT_AS17jrsBPGN_1	c__Deltaproteobacteria (UID3216)	83	247	155
3492	METABAT_AS27yjCOA_204	p__Euryarchaeota (UID49)	95	228	153	86.96	3.27	100	0	1737089	0	234	234	10213	10213	7423	7423	28197	28197	51.8	1.97	91.1	11	1981	26	197	5	0	0	0	0	1	0	1	1	1	1	1	1	0	0	0	86.8472	1	METABAT_AS27yjCOA_204	p__Euryarchaeota (UID49)	95	228	153
372	METABAT_AS08sgBPME_276	p__Firmicutes (UID239)	1324	175	101	89.6	4.55	11.11	4.04449	2459997	0	186	186	34275	34275	13225	13225	197466	197466	57.9	5.31	90.14	11	2417	12	154	9	0	0	0	0	1	0	1	1	1	1	1	1	0	0	0	89.4477	1	METABAT_AS08sgBPME_276	p__Firmicutes (UID239)	1324	175	101
4809	METABAT_AS22ysBPME_245	c__Clostridia (UID1118)	387	223	124	82.12	8.89	35	5.7785	2286004	0	628	628	4257	4257	3640	3640	20199	20199	57	3.2	93.36	11	2526	35	168	20	0	0	0	0	0	0	1	1	1	1	1	1	0	0	0	81.7952	1	METABAT_AS22ysBPME_245	c__Clostridia (UID1118)	387	223	124
1033	METABAT_AS23ysBPME_230	p__Firmicutes (UID241)	930	213	118	94.86	11.12	18.18	9.09838	3868155	0	590	590	14806	14806	6556	6556	141261	141261	43.7	7.25	90.97	11	4008	9	184	19	1	0	0	1	0	0	1	0	0	1	0	0	0	1	0	94.5083	1	METABAT_AS23ysBPME_230	p__Firmicutes (UID241)	930	213	118
3547	METABAT_AS27yjCOA_56	k__Bacteria (UID1452)	924	163	110	90.91	10	7.14	9.286	2810980	0	185	185	27542	27542	15194	15194	87838	87838	48	3.45	92.16	11	2740	10	141	11	1	0	0	1	0	0	1	0	0	1	0	0	0	0	0	90.58	1	METABAT_AS27yjCOA_56	k__Bacteria (UID1452)	924	163	110
1129	METABAT_AS23ysBPME_317	o__Clostridiales (UID1125)	128	313	164	85.11	5.04	15.38	4.26485	1795548	0	426	426	5218	5218	4214	4214	22048	22048	38.2	5.54	88.7	11	2053	52	248	13	0	0	0	0	0	0	1	1	1	1	1	1	0	0	0	84.9323	1	METABAT_AS23ysBPME_317	o__Clostridiales (UID1125)	128	313	164
3162	METABAT_AS21ysBPME_43	k__Bacteria (UID2569)	434	278	186	87.93	2.99	22.22	2.32562	1763240	0	373	373	5860	5860	4727	4727	23797	23797	36.5	2.43	91.22	11	1730	33	236	9	0	0	0	0	1	0	1	1	1	1	1	1	0	0	0	87.828	1	METABAT_AS21ysBPME_43	k__Bacteria (UID2569)	434	278	186
1251	METABAT_AS23ysBPME_95	p__Firmicutes (UID241)	930	213	118	97.03	9.84	13.64	8.49782	2714539	0	139	139	56969	56969	19529	19529	181141	181141	50	4.39	89.19	11	2584	4	189	19	1	0	0	1	0	0	1	1	1	1	1	1	0	0	0	96.7258	1	METABAT_AS23ysBPME_95	p__Firmicutes (UID241)	930	213	118
4087	METABAT_AS07pgkLD_5	c__Clostridia (UID1118)	387	223	124	97.18	7.96	55	3.582	2917513	0	388	388	13927	13927	7519	7519	65436	65436	36.5	3.25	87.76	11	3008	4	199	20	0	0	0	1	0	0	1	1	1	1	1	1	0	0	0	96.9343	1	METABAT_AS07pgkLD_5	c__Clostridia (UID1118)	387	223	124
3337	METABAT_AS24abBPME_66	k__Bacteria (UID2328)	3167	126	75	81.76	2.79	33.33	1.86009	1576402	0	427	427	4302	4302	3691	3691	33489	33489	33.3	5.87	90.47	11	1803	18	105	3	0	0	0	0	1	0	1	1	1	1	1	1	0	0	0	81.6576	1	METABAT_AS24abBPME_66	k__Bacteria (UID2328)	3167	126	75
4815	METABAT_AS22ysBPME_250	o__Clostridiales (UID1120)	304	247	141	87.23	3.07	0	3.07	2361419	0	135	135	27682	27682	17491	17491	79832	79832	46.9	4.58	85.06	11	1933	21	220	6	0	0	0	0	1	0	1	1	1	1	1	1	0	0	0	87.1244	1	METABAT_AS22ysBPME_250	o__Clostridiales (UID1120)	304	247	141
526	METABAT_AS08sgBPME_414	p__Firmicutes (UID241)	930	213	118	88.41	2.75	0	2.75	1751780	0	363	363	6233	6233	4825	4825	21983	21983	52.8	4.51	86.53	11	1964	23	185	5	0	0	0	0	1	0	1	1	1	1	1	1	0	0	0	88.3167	1	METABAT_AS08sgBPME_414	p__Firmicutes (UID241)	930	213	118
4781	METABAT_AS22ysBPME_22	c__Clostridia (UID1085)	35	420	196	86.92	5.73	60.87	2.24215	2130677	0	480	480	5468	5468	4438	4438	30565	30565	36.2	3.32	88.95	11	2504	56	341	23	0	0	0	0	0	0	1	1	1	1	1	1	0	0	0	86.7222	1	METABAT_AS22ysBPME_22	c__Clostridia (UID1085)	35	420	196
1694	METABAT_AS06rmzACSIP_232	k__Bacteria (UID1453)	901	171	117	74.05	5.79	20	4.632	1852892	0	567	567	3570	3570	3267	3267	16131	16131	41.2	2.86	87.37	11	2241	37	126	7	1	0	0	0	0	0	1	1	1	1	1	1	0	0	0	73.8154	1	METABAT_AS06rmzACSIP_232	k__Bacteria (UID1453)	901	171	117
4982	METABAT_AS22ysBPME_99	k__Bacteria (UID2495)	2993	147	91	96.7	6.59	16.67	5.49145	2423538	0	246	246	37230	37230	9851	9851	139739	139739	52.2	10.4	89.06	11	2194	4	137	6	0	0	0	1	0	0	1	1	1	1	1	1	0	0	0	96.4956	1	METABAT_AS22ysBPME_99	k__Bacteria (UID2495)	2993	147	91
846	METABAT_AS20ysBPTH_63	p__Firmicutes (UID240)	1318	179	104	89.55	9.43	0	9.43	3259042	0	758	758	5876	5876	4299	4299	27594	27594	37.9	3.27	87.31	11	3793	14	149	16	0	0	0	0	0	0	1	1	1	1	1	1	0	0	0	89.2341	1	METABAT_AS20ysBPTH_63	p__Firmicutes (UID240)	1318	179	104
4269	METABAT_AS10tlH2TH_212	c__Clostridia (UID1118)	387	223	124	76.85	2.71	30	1.897	2056540	0	615	615	3690	3690	3343	3343	17023	17023	61.1	4.5	91.86	11	2405	41	174	7	1	0	0	0	1	0	1	1	1	1	1	1	0	0	0	76.7442	1	METABAT_AS10tlH2TH_212	c__Clostridia (UID1118)	387	223	124
1290	METABAT_AS26fmACSIPLY_4	c__Clostridia (UID1085)	35	420	196	77.25	4.06	20	3.248	1819222	0	446	446	5019	5019	4078	4078	22166	22166	43.2	3.97	87.71	11	2052	93	312	15	0	0	0	0	1	0	1	1	1	1	1	1	0	0	0	77.0923	1	METABAT_AS26fmACSIPLY_4	c__Clostridia (UID1085)	35	420	196
3892	METABAT_AS04akNAM_88	o__Thermoanaerobacterales (UID1420)	32	488	209	74.69	2.28	21.43	1.7914	2200935	0	333	333	10116	10116	6609	6609	36003	36003	34.4	4.8	88.64	11	2457	101	375	11	1	0	0	0	1	0	1	1	1	1	1	1	0	0	0	74.5984	1	METABAT_AS04akNAM_88	o__Thermoanaerobacterales (UID1420)	32	488	209
4132	METABAT_AS07pgkLD_90	c__Clostridia (UID1118)	387	223	124	85.72	4.3	0	4.3	2442680	0	526	526	5879	5879	4643	4643	20888	20888	43.4	3.25	87.46	11	2603	24	193	6	0	0	0	0	1	0	1	1	1	1	1	1	0	0	0	85.5695	1	METABAT_AS07pgkLD_90	c__Clostridia (UID1118)	387	223	124
2714	METABAT_AS15tlH2ME_198	o__Actinomycetales (UID1812)	229	457	227	96.31	9.42	18.18	7.70744	2917967	0	411	411	14707	14707	7099	7099	74553	74553	66.9	10.22	90.99	11	3022	29	381	43	4	0	0	1	0	0	1	1	1	1	1	1	0	0	0	96.0166	1	METABAT_AS15tlH2ME_198	o__Actinomycetales (UID1812)	229	457	227
1027	METABAT_AS23ysBPME_225	p__Firmicutes (UID241)	930	213	118	93.22	6.05	46.67	3.22646	2418535	0	244	244	15818	15818	9912	9912	41631	41631	50.4	3.39	88.54	11	2398	11	191	9	2	0	0	1	0	0	1	1	1	1	1	1	0	0	0	93.0253	1	METABAT_AS23ysBPME_225	p__Firmicutes (UID241)	930	213	118
3984	METABAT_AS07pgkLD_17	o__Clostridiales (UID1120)	304	247	141	86.62	8.18	66.67	2.72639	1695279	0	367	367	5507	5507	4619	4619	29658	29658	46.4	3.19	90.34	11	1849	28	204	15	0	0	0	0	0	0	1	1	1	1	1	1	0	0	0	86.3367	1	METABAT_AS07pgkLD_17	o__Clostridiales (UID1120)	304	247	141
1996	METABAT_AS06rmzACSIP_504	o__Clostridiales (UID1212)	172	263	149	85.42	5.09	15.38	4.30716	2187860	0	412	412	7198	7198	5310	5310	41994	41994	47.5	3.98	91.24	11	2201	57	195	10	1	0	0	0	0	0	1	1	1	1	1	1	0	0	0	85.2412	1	METABAT_AS06rmzACSIP_504	o__Clostridiales (UID1212)	172	263	149
4394	METABAT_AS10tlH2TH_325	k__Bacteria (UID2982)	88	230	148	85.77	3.7	68.42	1.16846	3557121	0	622	622	7564	7564	5718	5718	32890	32890	64	3.06	83.88	11	2913	24	191	13	2	0	0	0	1	0	1	1	1	1	1	1	0	0	0	85.6406	1	METABAT_AS10tlH2TH_325	k__Bacteria (UID2982)	88	230	148
5104	METABAT_AS2HglBPFA_19	p__Euryarchaeota (UID54)	90	234	153	88.73	1.31	50	0.655	1926384	0	351	351	7357	7357	5488	5488	46388	46388	59.4	2.81	87.36	11	2140	21	211	2	0	0	0	0	1	0	1	1	1	1	1	1	0	0	0	88.6857	1	METABAT_AS2HglBPFA_19	p__Euryarchaeota (UID54)	90	234	153
5126	METABAT_AS4BglBPHE_15	k__Bacteria (UID2982)	88	230	148	93.92	8.24	0	8.24	5168524	0	655	655	12983	12983	7890	7890	53623	53623	62.8	6.98	88.94	11	4324	10	206	13	0	1	0	1	0	0	1	1	1	1	1	1	0	0	0	93.6568	1	METABAT_AS4BglBPHE_15	k__Bacteria (UID2982)	88	230	148
1943	METABAT_AS06rmzACSIP_457	k__Bacteria (UID2495)	2993	142	88	84.16	6.82	28.57	4.87153	2867687	0	324	324	17556	17556	8850	8850	82144	82144	51.9	3.56	93.21	11	2887	40	95	7	0	0	0	0	0	0	1	1	1	1	1	1	0	0	0	83.9169	1	METABAT_AS06rmzACSIP_457	k__Bacteria (UID2495)	2993	142	88
129	METABAT_AS05jafATM_58	p__Firmicutes (UID240)	1318	179	104	73.96	1.44	0	1.44	1312274	0	447	447	3283	3283	2935	2935	11695	11695	34.7	3.74	89.8	11	1543	47	130	2	0	0	0	0	1	0	1	1	1	1	1	1	0	0	0	73.9016	1	METABAT_AS05jafATM_58	p__Firmicutes (UID240)	1318	179	104
1885	METABAT_AS06rmzACSIP_404	k__Bacteria (UID2569)	434	278	186	85.3	6.54	62.5	2.4525	2355314	0	564	564	4931	4931	4176	4176	21861	21861	35.3	4.67	88.45	11	2316	39	225	13	1	0	0	0	0	0	1	1	1	1	1	1	0	0	0	85.07	1	METABAT_AS06rmzACSIP_404	k__Bacteria (UID2569)	434	278	186
1806	METABAT_AS06rmzACSIP_333	k__Bacteria (UID2569)	434	278	186	88.14	2.31	50	1.155	2503608	0	535	535	5942	5942	4679	4679	56847	56847	36.6	4.71	89.83	11	2489	28	244	6	0	0	0	0	1	0	1	1	1	1	1	1	0	0	0	88.0614	1	METABAT_AS06rmzACSIP_333	k__Bacteria (UID2569)	434	278	186
935	METABAT_AS23ysBPME_142	k__Bacteria (UID2570)	433	273	183	89.35	9.74	53.85	4.49501	2464040	0	625	625	4665	4665	3942	3942	28428	28428	37.1	3.18	91.5	11	2523	33	216	23	1	0	0	0	0	0	1	1	1	1	1	1	0	0	0	89.023	1	METABAT_AS23ysBPME_142	k__Bacteria (UID2570)	433	273	183
4935	METABAT_AS22ysBPME_56	c__Clostridia (UID1085)	35	420	196	86.07	3.11	12.5	2.72125	2545877	0	544	544	5492	5492	4679	4679	19461	19461	41.9	2.75	88.76	11	2825	60	344	16	0	0	0	0	1	0	1	1	1	1	1	1	0	0	0	85.9616	1	METABAT_AS22ysBPME_56	c__Clostridia (UID1085)	35	420	196
2345	METABAT_AS09scLD_245	c__Gammaproteobacteria (UID4444)	263	507	232	73.86	4.31	12.5	3.77125	2243057	0	756	756	3163	3163	2967	2967	12169	12169	59.1	3.22	90.76	11	2797	126	359	21	1	0	0	0	1	0	1	1	1	1	1	1	0	0	0	73.6849	1	METABAT_AS09scLD_245	c__Gammaproteobacteria (UID4444)	263	507	232
3582	METABAT_AS27yjCOA_88	p__Euryarchaeota (UID4)	45	299	202	87.84	4.46	0	4.46	1799116	0	241	241	10492	10492	7465	7465	38512	38512	33.6	2.42	91.24	11	2185	33	258	7	1	0	0	0	1	0	1	1	1	1	1	1	0	0	0	87.6877	1	METABAT_AS27yjCOA_88	p__Euryarchaeota (UID4)	45	299	202
4640	METABAT_AS19jrsBPTG_4	p__Firmicutes (UID241)	930	213	118	78.29	3.81	42.86	2.17703	1838957	0	468	468	4715	4715	3929	3929	40525	40525	50.2	3.94	87.64	11	1985	43	163	7	0	0	0	0	1	0	1	1	1	1	1	1	0	0	0	78.144	1	METABAT_AS19jrsBPTG_4	p__Firmicutes (UID241)	930	213	118
4784	METABAT_AS22ysBPME_222	p__Bacteroidetes (UID2605)	350	316	210	87.94	7.85	66.67	2.6164	2019825	0	419	419	6079	6079	4820	4820	47655	47655	43.3	3.21	91.51	11	2074	30	263	21	2	0	0	0	0	0	1	1	1	1	1	1	0	0	0	87.6722	1	METABAT_AS22ysBPME_222	p__Bacteroidetes (UID2605)	350	316	210
1188	METABAT_AS23ysBPME_38	o__Clostridiales (UID1212)	172	263	149	90.77	6.53	0	6.53	2334664	0	187	187	27848	27848	12484	12484	78717	78717	38.7	4.05	87.31	11	2153	21	222	19	1	0	0	1	0	0	1	1	1	1	1	1	0	0	0	90.5542	1	METABAT_AS23ysBPME_38	o__Clostridiales (UID1212)	172	263	149
1381	METABAT_AS4DglBPLU_7	o__Clostridiales (UID1120)	304	247	141	72.1	1.06	0	1.06	1218567	0	366	366	3669	3669	3329	3329	15713	15713	40.5	5.85	92.27	11	1339	57	188	2	0	0	0	0	1	0	1	1	1	1	1	1	0	0	0	72.0559	1	METABAT_AS4DglBPLU_7	o__Clostridiales (UID1120)	304	247	141
4941	METABAT_AS22ysBPME_61	o__Clostridiales (UID1120)	304	250	143	75.51	10.2	28	7.344	2006489	0	567	567	3737	3737	3538	3538	57525	57525	32.4	2.68	88.9	11	2391	65	160	25	0	0	0	0	0	0	1	0	0	1	0	0	0	1	0	75.1048	1	METABAT_AS22ysBPME_61	o__Clostridiales (UID1120)	304	250	143
1829	METABAT_AS06rmzACSIP_354	k__Bacteria (UID1452)	924	151	101	79.91	5	0	5	1455013	0	407	407	4145	4145	3574	3574	18719	18719	45.6	3.47	89.78	11	1775	31	111	7	2	0	0	0	0	0	1	1	1	1	1	1	0	0	0	79.7223	1	METABAT_AS06rmzACSIP_354	k__Bacteria (UID1452)	924	151	101
1808	METABAT_AS06rmzACSIP_335	o__Bacteroidales (UID2657)	160	492	269	85.37	2.39	63.64	0.869004	1866109	0	205	205	15640	15640	9102	9102	75210	75210	46.1	3.08	93.16	11	1705	59	422	11	0	0	0	0	1	0	1	1	1	1	1	1	0	0	0	85.286	1	METABAT_AS06rmzACSIP_335	o__Bacteroidales (UID2657)	160	492	269
4014	METABAT_AS07pgkLD_197	k__Bacteria (UID2372)	131	176	105	72.38	3.17	0	3.17	1570757	0	67	67	77884	77884	23444	23444	215321	215321	28.3	6.04	91.23	11	1545	35	137	4	0	0	0	0	1	0	1	1	1	1	1	1	0	0	0	72.2486	1	METABAT_AS07pgkLD_197	k__Bacteria (UID2372)	131	176	105
1098	METABAT_AS23ysBPME_29	o__Clostridiales (UID1120)	304	250	143	89.98	6.76	15	5.746	2193969	0	368	368	8313	8313	5961	5961	48544	48544	29.7	2.42	89.96	11	2400	25	205	20	0	0	0	0	0	0	1	1	1	1	1	1	0	0	0	89.7546	1	METABAT_AS23ysBPME_29	o__Clostridiales (UID1120)	304	250	143
855	METABAT_AS20ysBPTH_71	o__Clostridiales (UID1212)	172	263	149	89.03	1.59	16.67	1.32495	1782409	0	397	397	5534	5534	4489	4489	19513	19513	34.7	2.02	90.06	11	1921	21	236	6	0	0	0	0	1	0	1	1	1	1	1	1	0	0	0	88.9764	1	METABAT_AS20ysBPTH_71	o__Clostridiales (UID1212)	172	263	149
1742	METABAT_AS06rmzACSIP_276	c__Clostridia (UID1085)	35	420	196	85.69	6.08	88.46	0.701632	2233692	0	421	421	7447	7447	5305	5305	109922	109922	45.7	2.97	89.36	11	2337	59	337	23	1	0	0	0	0	0	1	1	1	1	1	1	0	0	0	85.4771	1	METABAT_AS06rmzACSIP_276	c__Clostridia (UID1085)	35	420	196
2759	METABAT_AS15tlH2ME_238	p__Firmicutes (UID241)	930	213	118	74.65	5.18	83.33	0.863506	2001633	0	642	642	3300	3300	3117	3117	28122	28122	47.3	3.99	87.19	11	2293	56	145	12	0	0	0	0	0	0	1	1	1	1	1	1	0	0	0	74.4418	1	METABAT_AS15tlH2ME_238	p__Firmicutes (UID241)	930	213	118
514	METABAT_AS08sgBPME_403	o__Clostridiales (UID1120)	304	247	141	86.17	0.24	0	0.24	1836613	0	36	36	135650	135650	51017	51017	229098	229098	47.9	6.02	87.84	11	1528	25	221	1	0	0	0	0	1	0	1	1	1	1	1	1	0	0	0	86.1616	1	METABAT_AS08sgBPME_403	o__Clostridiales (UID1120)	304	247	141
1075	METABAT_AS23ysBPME_269	f__Micrococcaceae (UID1623)	39	457	218	83.84	3.61	61.54	1.38841	2116573	0	514	514	4914	4914	4117	4117	21504	21504	56.1	2.29	91.17	11	2387	65	379	13	0	0	0	0	1	0	1	1	1	1	1	1	0	0	0	83.7108	1	METABAT_AS23ysBPME_269	f__Micrococcaceae (UID1623)	39	457	218
1172	METABAT_AS23ysBPME_356	g__Lactobacillus (UID377)	91	430	154	83.07	2.34	31.25	1.60875	1437977	0	387	387	4289	4289	3715	3715	22419	22419	36.6	2.03	89.54	11	1712	97	317	16	0	0	0	0	1	0	1	1	1	1	1	1	0	0	0	82.9855	1	METABAT_AS23ysBPME_356	g__Lactobacillus (UID377)	91	430	154
4811	METABAT_AS22ysBPME_247	k__Bacteria (UID2982)	88	230	148	87.84	1.77	0	1.77	4395179	0	616	616	9491	9491	7135	7135	41956	41956	56.7	2.59	86.51	11	3365	20	205	5	0	0	0	0	1	0	1	1	1	1	1	1	0	0	0	87.7795	1	METABAT_AS22ysBPME_247	k__Bacteria (UID2982)	88	230	148
249	METABAT_AS08sgBPME_165	p__Firmicutes (UID241)	930	213	118	89.62	2.33	50	1.165	2491773	0	484	484	6350	6350	5148	5148	27107	27107	52.9	4.06	89.89	11	2730	17	192	4	0	0	0	0	1	0	1	1	1	1	1	1	0	0	0	89.542	1	METABAT_AS08sgBPME_165	p__Firmicutes (UID241)	930	213	118
2882	METABAT_AS21ysBPME_113	k__Bacteria (UID2982)	88	230	148	83.78	5.86	64.71	2.06799	4928292	0	913	913	6630	6630	5397	5397	96603	96603	51.6	2.55	87.3	11	4096	29	184	17	0	0	0	0	0	0	1	1	1	1	1	1	0	0	0	83.5702	1	METABAT_AS21ysBPME_113	k__Bacteria (UID2982)	88	230	148
322	METABAT_AS08sgBPME_230	o__Clostridiales (UID1125)	128	313	164	95.64	8.7	0	8.7	4586266	0	906	906	7332	7332	5062	5062	60906	60906	29.1	3.68	89	11	5219	8	284	20	0	1	0	1	0	0	1	1	1	1	1	1	0	0	0	95.3671	1	METABAT_AS08sgBPME_230	o__Clostridiales (UID1125)	128	313	164
1644	METABAT_AS06rmzACSIP_188	c__Clostridia (UID1085)	35	420	196	73.67	4.19	16.67	3.49153	1705721	0	492	492	4024	4024	3466	3466	17521	17521	43.5	3.54	89.75	11	1972	103	295	21	1	0	0	0	1	0	1	1	1	1	1	1	0	0	0	73.4994	1	METABAT_AS06rmzACSIP_188	c__Clostridia (UID1085)	35	420	196
4632	METABAT_AS19jrsBPTG_3	c__Clostridia (UID1085)	35	420	196	78.85	2.78	20	2.224	1854561	0	570	570	3577	3577	3253	3253	12136	12136	42.7	2.52	87.3	11	2224	74	328	17	1	0	0	0	1	0	1	1	1	1	1	1	0	0	0	78.7442	1	METABAT_AS19jrsBPTG_3	c__Clostridia (UID1085)	35	420	196
4702	METABAT_AS22ysBPME_149	p__Euryarchaeota (UID54)	90	234	153	57.13	1.44	0	1.44	1079830	0	325	325	3550	3550	3322	3322	28270	28270	59.5	2.81	89.18	11	1310	95	136	3	0	0	0	0	1	0	0	1	0	1	1	1	0	0	0	57.0544	1	METABAT_AS22ysBPME_149	p__Euryarchaeota (UID54)	90	234	153
3602	METABAT_AS4AglBPMA_15	k__Bacteria (UID1452)	924	163	110	60.88	0.91	0	0.91	1804912	0	600	600	3215	3215	3008	3008	11956	11956	52.6	4.2	93.77	11	2121	72	90	1	0	0	0	0	1	0	0	1	0	1	1	1	0	0	0	60.8352	1	METABAT_AS4AglBPMA_15	k__Bacteria (UID1452)	924	163	110
1341	METABAT_AS3CglBPFA_24	k__Bacteria (UID203)	5449	104	58	52.82	10.5	5	9.975	1388897	0	611	611	2138	2138	2273	2273	8397	8397	56.9	3.74	87.98	11	1820	39	47	17	1	0	0	0	0	0	0	0	0	1	0	0	0	1	0	52.2236	1	METABAT_AS3CglBPFA_24	k__Bacteria (UID203)	5449	104	58
4147	METABAT_AS10tlH2TH_102	p__Firmicutes (UID240)	1318	179	104	55.45	3.53	0	3.53	1140516	0	429	429	2736	2736	2658	2658	10133	10133	45.6	5.67	90.31	11	1479	73	101	5	0	0	0	0	1	0	0	1	0	1	1	1	0	0	0	55.259	1	METABAT_AS10tlH2TH_102	p__Firmicutes (UID240)	1318	179	104
702	METABAT_AS20ysBPTH_106	k__Bacteria (UID209)	5443	105	59	60.69	1.85	50	0.925	1279735	0	466	466	2736	2736	2746	2746	48652	48652	43.9	4.09	88.02	11	1515	42	61	2	0	0	0	0	1	0	0	1	0	1	1	1	0	0	0	60.5986	1	METABAT_AS20ysBPTH_106	k__Bacteria (UID209)	5443	105	59
296	METABAT_AS08sgBPME_207	k__Bacteria (UID1453)	901	171	117	61.08	1.71	0	1.71	927704	0	115	115	52195	52195	8066	8066	177643	177643	43.1	8.7	91.13	11	1006	53	116	2	0	0	0	0	1	0	0	1	0	1	1	1	0	0	0	60.996	1	METABAT_AS08sgBPME_207	k__Bacteria (UID1453)	901	171	117
4974	METABAT_AS22ysBPME_91	k__Bacteria (UID2565)	2921	142	87	55.56	0	0	0	2103289	0	468	468	5260	5260	4494	4494	23961	23961	51	3.2	84.56	11	1909	52	90	0	0	0	0	0	1	0	0	1	0	1	1	1	0	0	0	55.56	1	METABAT_AS22ysBPME_91	k__Bacteria (UID2565)	2921	142	87
1896	METABAT_AS06rmzACSIP_414	k__Bacteria (UID2328)	3167	126	75	59.76	1.44	0	1.44	697542	0	266	266	2697	2697	2622	2622	8358	8358	32.9	2.53	92.95	11	860	48	76	2	0	0	0	0	1	0	0	1	0	1	1	1	0	0	0	59.6877	1	METABAT_AS06rmzACSIP_414	k__Bacteria (UID2328)	3167	126	75
2726	METABAT_AS15tlH2ME_208	p__Firmicutes (UID240)	1318	179	104	67.13	4.65	33.33	3.10015	1430332	0	464	464	3375	3375	3082	3082	14220	14220	58	2.85	92.55	11	1690	69	104	6	0	0	0	0	1	0	0	1	0	1	1	1	0	0	0	66.9222	1	METABAT_AS15tlH2ME_208	p__Firmicutes (UID240)	1318	179	104
1566	METABAT_AS06rmzACSIP_117	k__Bacteria (UID1452)	924	151	101	59.19	6.39	62.5	2.39625	824377	0	250	250	3691	3691	3297	3297	19741	19741	29.4	9.2	91.15	11	971	53	90	8	0	0	0	0	0	0	0	1	0	1	1	1	0	0	0	58.8661	1	METABAT_AS06rmzACSIP_117	k__Bacteria (UID1452)	924	151	101
1284	METABAT_AS26fmACSIPLY_34	p__Firmicutes (UID239)	1324	176	102	66.31	0.98	0	0.98	1607609	0	259	259	8358	8358	6206	6206	62830	62830	48.9	2.7	90.08	11	1671	51	124	1	0	0	0	0	1	0	0	1	0	1	1	1	0	0	0	66.2657	1	METABAT_AS26fmACSIPLY_34	p__Firmicutes (UID239)	1324	176	102
5158	METABAT_AS4BglBPHE_7	c__Deltaproteobacteria (UID3216)	83	247	155	67.52	6.02	27.27	4.37835	2329194	0	637	637	4137	4137	3656	3656	17048	17048	63.9	6.18	86.62	11	2713	100	136	11	0	0	0	0	0	0	0	1	0	1	1	1	0	0	0	67.2525	1	METABAT_AS4BglBPHE_7	c__Deltaproteobacteria (UID3216)	83	247	155
2693	METABAT_AS15tlH2ME_179	o__Clostridiales (UID1120)	304	250	143	51.41	2.39	33.33	1.59341	1694836	0	580	580	3014	3014	2922	2922	20205	20205	41.4	3.24	88.09	11	1993	125	119	6	0	0	0	0	1	0	0	1	0	1	1	1	0	0	0	51.2705	1	METABAT_AS15tlH2ME_179	o__Clostridiales (UID1120)	304	250	143
1017	METABAT_AS23ysBPME_216	o__Actinomycetales (UID1697)	387	330	193	59.78	5.09	12.5	4.45375	1844789	0	685	685	2760	2760	2693	2693	9771	9771	70.1	7.6	91.81	11	2295	141	173	16	0	0	0	0	0	0	0	1	0	1	1	1	0	0	0	59.5246	1	METABAT_AS23ysBPME_216	o__Actinomycetales (UID1697)	387	330	193
3141	METABAT_AS21ysBPME_347	p__Euryarchaeota (UID54)	90	234	153	61.89	2.04	60	0.816	1321101	0	372	372	3989	3989	3551	3551	20306	20306	59.8	2.51	89.06	11	1549	79	150	5	0	0	0	0	1	0	0	1	0	1	1	1	0	0	0	61.7911	1	METABAT_AS21ysBPME_347	p__Euryarchaeota (UID54)	90	234	153
1659	METABAT_AS06rmzACSIP_200	o__Clostridiales (UID1120)	304	247	141	68.84	2.13	0	2.13	1341737	0	376	376	4080	4080	3568	3568	20517	20517	56.6	2.32	94.35	11	1546	67	177	3	0	0	0	0	1	0	0	1	0	1	1	1	0	0	0	68.7472	1	METABAT_AS06rmzACSIP_200	o__Clostridiales (UID1120)	304	247	141
692	METABAT_AS17jrsBPGN_9	p__Euryarchaeota (UID49)	95	228	153	66.41	2.37	25	1.7775	1105644	0	314	314	3953	3953	3521	3521	17963	17963	54.8	3.04	90.46	11	1365	69	153	5	1	0	0	0	1	0	0	1	0	1	1	1	0	0	0	66.3029	1	METABAT_AS17jrsBPGN_9	p__Euryarchaeota (UID49)	95	228	153
2679	METABAT_AS15tlH2ME_166	k__Bacteria (UID2570)	433	273	183	62.92	9.72	64.29	3.47101	2265354	0	898	898	2604	2604	2522	2522	9538	9538	37	2.78	90.6	11	2612	96	151	25	1	0	0	0	0	0	0	1	0	1	1	1	0	0	0	62.4566	1	METABAT_AS15tlH2ME_166	k__Bacteria (UID2570)	433	273	183
112	METABAT_AS05jafATM_42	o__Clostridiales (UID1120)	304	250	143	65.54	0.37	50	0.185	1173457	0	417	417	2976	2976	2814	2814	8674	8674	38.9	2.89	90.84	11	1421	75	173	2	0	0	0	0	1	0	0	1	0	1	1	1	0	0	0	65.5231	1	METABAT_AS05jafATM_42	o__Clostridiales (UID1120)	304	250	143
562	METABAT_AS08sgBPME_447	f__Rhodocyclaceae (UID3972)	30	540	241	55.76	1.01	0	1.01	1778866	0	684	684	2720	2720	2600	2600	7311	7311	67.3	2.95	90.84	11	2173	220	309	10	1	0	0	0	1	0	0	1	0	1	1	1	0	0	0	55.7057	1	METABAT_AS08sgBPME_447	f__Rhodocyclaceae (UID3972)	30	540	241
3245	METABAT_AS24abBPME_117	c__Clostridia (UID1085)	35	420	196	59.36	6.37	21.21	5.01892	1692287	0	445	445	4352	4352	3802	3802	28071	28071	35.5	4.53	88.36	11	2041	153	234	33	0	0	0	0	0	0	0	1	0	1	1	1	0	0	0	59.0381	1	METABAT_AS24abBPME_117	c__Clostridia (UID1085)	35	420	196
5	METABAT_AS01afH2WH_13	c__Clostridia (UID1085)	35	420	196	93.52	2.36	0	2.36	2642509	0	206	206	19756	19756	12827	12827	95980	95980	40.2	2.71	86.65	11	2728	19	394	7	0	0	0	1	1	1	1	1	1	1	1	1	0	0	0	93.4443	1	METABAT_AS01afH2WH_13	c__Clostridia (UID1085)	35	420	196
8	METABAT_AS01afH2WH_16	p__Firmicutes (UID239)	1324	175	101	90.26	0.99	0	0.99	1735519	0	55	55	47774	47774	31554	31554	191487	191487	53.4	0.99	88.27	11	1619	12	162	1	0	0	0	1	1	1	1	1	1	1	1	1	0	0	0	90.2271	1	METABAT_AS01afH2WH_16	p__Firmicutes (UID239)	1324	175	101
9	METABAT_AS01afH2WH_17	g__Lactobacillus (UID436)	31	586	184	99.18	0	0	0	2785532	0	103	103	64240	64240	27044	27044	185763	185763	46.4	2.84	85.33	11	2722	2	584	0	0	0	0	1	1	1	1	1	1	1	1	1	0	0	0	99.18	1	METABAT_AS01afH2WH_17	g__Lactobacillus (UID436)	31	586	184
15	METABAT_AS01afH2WH_22	p__Euryarchaeota (UID49)	95	228	153	99.71	0.65	0	0.65	2948319	0	127	127	35224	35224	23215	23215	103734	103734	41.4	1.69	76.19	11	2615	6	221	1	0	0	0	1	1	1	1	1	1	1	1	1	0	0	0	99.6904	1	METABAT_AS01afH2WH_22	p__Euryarchaeota (UID49)	95	228	153
18	METABAT_AS01afH2WH_25	p__Bacteroidetes (UID2605)	350	316	210	95.95	3.1	14.29	2.65701	2050580	0	167	167	17586	17586	12278	12278	73724	73724	28.8	1.53	87.66	11	1807	9	300	7	0	0	0	1	1	1	1	1	1	1	1	1	0	0	0	95.8531	1	METABAT_AS01afH2WH_25	p__Bacteroidetes (UID2605)	350	316	210
20	METABAT_AS01afH2WH_27	o__Pseudomonadales (UID4488)	185	812	308	96.74	0.42	25	0.315	4762060	0	86	86	98594	98594	55372	55372	270129	270129	58.6	1.91	89.45	11	4411	57	751	4	0	0	0	1	1	1	1	1	1	1	1	1	0	0	0	96.727	1	METABAT_AS01afH2WH_27	o__Pseudomonadales (UID4488)	185	812	308
22	METABAT_AS01afH2WH_29	o__Clostridiales (UID1120)	304	250	143	93.15	3.03	16.67	2.5249	2830867	0	440	440	8430	8430	6433	6433	48679	48679	44	2.42	88.63	11	2859	16	228	6	0	0	0	1	1	1	1	1	1	1	1	1	0	0	0	93.0524	1	METABAT_AS01afH2WH_29	o__Clostridiales (UID1120)	304	250	143
23	METABAT_AS01afH2WH_3	k__Bacteria (UID2565)	2921	143	88	96.59	1.7	0	1.7	5288095	0	262	262	31678	31678	20183	20183	116420	116420	63.5	1.1	84.45	11	4234	3	138	2	0	0	0	1	1	1	1	1	1	1	1	1	0	0	0	96.5372	1	METABAT_AS01afH2WH_3	k__Bacteria (UID2565)	2921	143	88
28	METABAT_AS01afH2WH_34	g__Clostridium (UID1380)	44	404	145	93.4	0	0	0	2882771	0	140	140	39490	39490	20591	20591	152140	152140	35.9	2.31	88.46	11	2819	24	380	0	0	0	0	1	1	1	1	1	1	1	1	1	0	0	0	93.4	1	METABAT_AS01afH2WH_34	g__Clostridium (UID1380)	44	404	145
29	METABAT_AS01afH2WH_35	k__Bacteria (UID203)	5449	102	56	96.43	0	0	0	1134751	0	126	126	16962	16962	9005	9005	61972	61972	44.8	1.59	94.48	11	1243	2	100	0	0	0	0	1	1	1	1	1	1	1	1	1	0	0	0	96.43	1	METABAT_AS01afH2WH_35	k__Bacteria (UID203)	5449	102	56
30	METABAT_AS01afH2WH_36	p__Euryarchaeota (UID3)	148	187	124	91.94	0	0	0	1707533	0	60	60	44129	44129	28458	28458	92907	92907	58.8	1.45	89.09	11	1837	12	175	0	0	0	0	1	1	1	1	1	1	1	1	1	0	0	0	91.94	1	METABAT_AS01afH2WH_36	p__Euryarchaeota (UID3)	148	187	124
35	METABAT_AS01afH2WH_40	c__Clostridia (UID1085)	35	420	196	97.45	0.51	0	0.51	2516163	0	162	162	26993	26993	15531	15531	83026	83026	48.4	2.45	88.09	11	2452	6	413	1	0	0	0	1	1	1	1	1	1	1	1	1	0	0	0	97.4343	1	METABAT_AS01afH2WH_40	c__Clostridia (UID1085)	35	420	196
39	METABAT_AS01afH2WH_44	o__Lactobacillales (UID374)	471	348	189	100	0	0	0	1863623	0	50	50	66821	66821	37272	37272	226856	226856	39.2	2	90.21	11	1906	0	348	0	0	0	0	1	1	1	1	1	1	1	1	1	0	0	0	100	1	METABAT_AS01afH2WH_44	o__Lactobacillales (UID374)	471	348	189
40	METABAT_AS01afH2WH_45	p__Firmicutes (UID1022)	100	295	158	94.73	0.32	100	0	2244272	0	96	96	42992	42992	23377	23377	102473	102473	45.6	2.29	87.11	11	2262	10	284	1	0	0	0	1	1	1	1	1	1	1	1	1	0	0	0	94.7199	1	METABAT_AS01afH2WH_45	p__Firmicutes (UID1022)	100	295	158
44	METABAT_AS01afH2WH_49	c__Clostridia (UID1118)	387	223	124	92.64	4.84	66.67	1.61317	2336743	0	418	418	7662	7662	5590	5590	24478	24478	57.4	3.14	89.15	11	2605	14	203	6	0	0	0	1	1	1	1	1	1	1	1	1	0	0	0	92.4833	1	METABAT_AS01afH2WH_49	c__Clostridia (UID1118)	387	223	124
45	METABAT_AS01afH2WH_5	o__Clostridiales (UID1212)	172	263	149	95.3	2.59	0	2.59	2925903	0	69	69	65687	65687	42404	42404	219362	219362	35.6	2.05	88.53	11	2763	10	247	6	0	0	0	1	1	1	1	1	1	1	1	1	0	0	0	95.2185	1	METABAT_AS01afH2WH_5	o__Clostridiales (UID1212)	172	263	149
50	METABAT_AS01afH2WH_54	k__Bacteria (UID209)	5443	105	59	100	1.69	100	0	2116146	0	249	249	13738	13738	8498	8498	63831	63831	41.8	2.23	86.6	11	2146	0	104	1	0	0	0	1	1	1	1	1	1	1	1	1	0	0	0	99.9493	1	METABAT_AS01afH2WH_54	k__Bacteria (UID209)	5443	105	59
51	METABAT_AS01afH2WH_55	o__Clostridiales (UID1120)	304	250	143	93.82	2.45	0	2.45	2041882	0	104	104	32077	32077	19633	19633	72300	72300	41.5	1.55	87.76	11	1932	11	236	2	1	0	0	1	1	1	1	1	1	1	1	1	0	0	0	93.7417	1	METABAT_AS01afH2WH_55	o__Clostridiales (UID1120)	304	250	143
56	METABAT_AS01afH2WH_6	f__Bifidobacteriaceae (UID1458)	77	464	220	99.23	2.27	0	2.27	2333275	0	28	28	123547	123547	83331	83331	232890	232890	57.7	1.07	87.64	11	1934	3	453	5	3	0	0	1	1	1	1	1	1	1	1	1	0	0	0	99.1614	1	METABAT_AS01afH2WH_6	f__Bifidobacteriaceae (UID1458)	77	464	220
1458	METABAT_AS02xzSISU_12	p__Euryarchaeota (UID54)	90	234	153	96.41	0.65	100	0	1835797	0	158	158	16757	16757	11618	11618	78762	78762	59.6	2.71	89.01	11	1977	7	226	1	0	0	0	1	1	1	1	1	1	1	1	1	0	0	0	96.3898	1	METABAT_AS02xzSISU_12	p__Euryarchaeota (UID54)	90	234	153
1465	METABAT_AS02xzSISU_19	o__Clostridiales (UID1212)	172	263	149	91.79	0.67	0	0.67	3065301	0	505	505	8443	8443	6069	6069	35419	35419	39.6	3.1	87.67	11	2837	20	242	1	0	0	0	1	1	1	1	1	1	1	1	1	0	0	0	91.7681	1	METABAT_AS02xzSISU_19	o__Clostridiales (UID1212)	172	263	149
1469	METABAT_AS02xzSISU_22	c__Clostridia (UID1085)	35	420	196	98.47	0.61	50	0.305	2575609	0	236	236	14436	14436	10913	10913	52819	52819	48.3	2.63	87.91	11	2554	3	415	2	0	0	0	1	1	1	1	1	1	1	1	1	0	0	0	98.4514	1	METABAT_AS02xzSISU_22	c__Clostridia (UID1085)	35	420	196
1470	METABAT_AS02xzSISU_23	p__Bacteroidetes (UID2605)	350	316	210	95.48	2.63	28.57	1.87861	2032333	0	213	213	14021	14021	9541	9541	44879	44879	28.8	1.79	87.9	11	1800	10	299	7	0	0	0	1	1	1	1	1	1	1	1	1	0	0	0	95.3974	1	METABAT_AS02xzSISU_23	p__Bacteroidetes (UID2605)	350	316	210
1471	METABAT_AS02xzSISU_24	p__Firmicutes (UID241)	930	213	118	93.64	0.45	0	0.45	1901232	0	356	356	6900	6900	5340	5340	45111	45111	55.8	3.45	88.13	11	2105	12	199	2	0	0	0	1	1	1	1	1	1	1	1	1	0	0	0	93.6256	1	METABAT_AS02xzSISU_24	p__Firmicutes (UID241)	930	213	118
1472	METABAT_AS02xzSISU_25	p__Firmicutes (UID241)	930	213	118	91.36	2.82	20	2.256	2096766	0	234	234	12452	12452	8960	8960	54062	54062	59.4	2.22	92.4	11	2156	13	195	5	0	0	0	1	1	1	1	1	1	1	1	1	0	0	0	91.2674	1	METABAT_AS02xzSISU_25	p__Firmicutes (UID241)	930	213	118
1481	METABAT_AS02xzSISU_33	k__Bacteria (UID203)	5449	102	56	98.05	1.79	100	0	1301610	0	166	166	10950	10950	7841	7841	91740	91740	44.8	1.55	93.74	11	1449	3	98	1	0	0	0	1	1	1	1	1	1	1	1	1	0	0	0	97.9952	1	METABAT_AS02xzSISU_33	k__Bacteria (UID203)	5449	102	56
1484	METABAT_AS02xzSISU_36	p__Firmicutes (UID1022)	100	295	158	90.64	0.02	100	0	1987542	0	255	255	11372	11372	7794	7794	60127	60127	45.6	2.89	87.48	11	2115	21	273	1	0	0	0	1	1	1	1	1	1	1	1	1	0	0	0	90.6393	1	METABAT_AS02xzSISU_36	p__Firmicutes (UID1022)	100	295	158
1490	METABAT_AS02xzSISU_41	o__Clostridiales (UID1120)	304	250	143	94.15	2.1	0	2.1	2319820	0	316	316	10987	10987	7341	7341	61022	61022	31.3	2.27	89.91	11	2446	18	229	3	0	0	0	1	1	1	1	1	1	1	1	1	0	0	0	94.0831	1	METABAT_AS02xzSISU_41	o__Clostridiales (UID1120)	304	250	143
1491	METABAT_AS02xzSISU_42	k__Bacteria (UID2570)	433	273	183	100	0.55	0	0.55	3348226	0	161	161	32921	32921	20796	20796	110921	110921	44.3	2.87	92.24	11	2878	0	272	1	0	0	0	1	1	1	1	1	1	1	1	1	0	0	0	99.9835	1	METABAT_AS02xzSISU_42	k__Bacteria (UID2570)	433	273	183
1492	METABAT_AS02xzSISU_43	k__Bacteria (UID209)	5443	105	59	98.31	0.85	100	0	2068688	0	291	291	11069	11069	7108	7108	28923	28923	41.9	2.2	87.62	11	2101	1	103	1	0	0	0	1	1	1	1	1	1	1	1	1	0	0	0	98.2841	1	METABAT_AS02xzSISU_43	k__Bacteria (UID209)	5443	105	59
1496	METABAT_AS02xzSISU_47	o__Clostridiales (UID1120)	304	250	143	96.5	1.75	0	1.75	2607444	0	142	142	35587	35587	18362	18362	133897	133897	50.4	3.94	88.16	11	2384	6	240	4	0	0	0	1	1	1	1	1	1	1	1	1	0	0	0	96.4456	1	METABAT_AS02xzSISU_47	o__Clostridiales (UID1120)	304	250	143
1500	METABAT_AS02xzSISU_50	o__Clostridiales (UID1212)	172	263	149	92.62	0	0	0	1616865	0	129	129	20567	20567	12533	12533	74726	74726	51.9	3.48	88.2	11	1537	43	220	0	0	0	0	1	1	1	1	1	1	1	1	1	0	0	0	92.62	1	METABAT_AS02xzSISU_50	o__Clostridiales (UID1212)	172	263	149
1511	METABAT_AS02xzSISU_60	k__Bacteria (UID1452)	924	163	110	91.36	3.72	60	1.488	3996863	0	462	462	12984	12984	8651	8651	58776	58776	65	2.15	88.42	11	3789	12	146	5	0	0	0	1	1	1	1	1	1	1	1	1	0	0	0	91.2378	1	METABAT_AS02xzSISU_60	k__Bacteria (UID1452)	924	163	110
1512	METABAT_AS02xzSISU_61	p__Firmicutes (UID239)	1324	176	102	94.77	0.98	0	0.98	2215419	0	80	80	52589	52589	27692	27692	164596	164596	48.8	2.05	88.11	11	2097	8	167	1	0	0	0	1	1	1	1	1	1	1	1	1	0	0	0	94.739	1	METABAT_AS02xzSISU_61	p__Firmicutes (UID239)	1324	176	102
1513	METABAT_AS02xzSISU_62	c__Gammaproteobacteria (UID4444)	263	507	232	91.24	1.16	0	1.16	2700182	0	249	249	16304	16304	10844	10844	53307	53307	48.8	1.82	89.48	11	2651	43	460	4	0	0	0	1	1	1	1	1	1	1	1	1	0	0	0	91.2019	1	METABAT_AS02xzSISU_62	c__Gammaproteobacteria (UID4444)	263	507	232
1516	METABAT_AS02xzSISU_65	o__Clostridiales (UID1120)	304	247	141	90.78	0.24	100	0	1866283	0	172	172	15989	15989	10850	10850	84591	84591	46.7	2.17	87.07	11	1792	18	228	1	0	0	0	1	1	1	1	1	1	1	1	1	0	0	0	90.7721	1	METABAT_AS02xzSISU_65	o__Clostridiales (UID1120)	304	247	141
1519	METABAT_AS02xzSISU_68	o__Campylobacterales (UID3068)	106	477	284	99.35	0.42	0	0.42	2068201	0	70	70	57951	57951	29545	29545	103046	103046	48.7	1.69	95.51	11	2094	4	471	2	0	0	0	1	1	1	1	1	1	1	1	1	0	0	0	99.3373	1	METABAT_AS02xzSISU_68	o__Campylobacterales (UID3068)	106	477	284
1520	METABAT_AS02xzSISU_69	o__Clostridiales (UID1120)	304	250	143	98.25	1.75	0	1.75	2769497	0	293	293	13390	13390	9452	9452	51097	51097	40.8	2.04	84.55	11	2468	5	242	3	0	0	0	1	1	1	1	1	1	1	1	1	0	0	0	98.1966	1	METABAT_AS02xzSISU_69	o__Clostridiales (UID1120)	304	250	143
1521	METABAT_AS02xzSISU_7	p__Firmicutes (UID239)	1324	176	102	91.18	2.7	40	1.62	2991252	0	313	313	15667	15667	9556	9556	110814	110814	57.7	1.63	89.67	11	2777	9	162	5	0	0	0	1	1	1	1	1	1	1	1	1	0	0	0	91.0912	1	METABAT_AS02xzSISU_7	p__Firmicutes (UID239)	1324	176	102
1522	METABAT_AS02xzSISU_70	p__Euryarchaeota (UID3)	148	188	125	95.61	0	0	0	1492727	0	67	67	50326	50326	22279	22279	223815	223815	49.2	1.92	90.5	11	1648	8	180	0	0	0	0	1	1	1	1	1	1	1	1	1	0	0	0	95.61	1	METABAT_AS02xzSISU_70	p__Euryarchaeota (UID3)	148	188	125
1524	METABAT_AS02xzSISU_72	c__Clostridia (UID1085)	35	420	196	98.3	1.45	60	0.58	2492346	0	203	203	22347	22347	12277	12277	80246	80246	53.3	3.25	86.67	11	2579	5	410	5	0	0	0	1	1	1	1	1	1	1	1	1	0	0	0	98.2557	1	METABAT_AS02xzSISU_72	c__Clostridia (UID1085)	35	420	196
1527	METABAT_AS02xzSISU_75	c__Clostridia (UID1085)	35	420	196	93.81	1.38	0	1.38	2349341	0	223	223	15539	15539	10535	10535	75036	75036	50.5	2.63	86.53	11	2300	28	388	4	0	0	0	1	1	1	1	1	1	1	1	1	0	0	0	93.7659	1	METABAT_AS02xzSISU_75	c__Clostridia (UID1085)	35	420	196
1530	METABAT_AS02xzSISU_78	c__Clostridia (UID1118)	387	223	124	95.03	2.82	100	0	2150568	0	274	274	11255	11255	7848	7848	46118	46118	49.6	3.13	89.44	11	2291	8	209	6	0	0	0	1	1	1	1	1	1	1	1	1	0	0	0	94.941	1	METABAT_AS02xzSISU_78	c__Clostridia (UID1118)	387	223	124
1533	METABAT_AS02xzSISU_80	o__Selenomonadales (UID1024)	64	334	167	97.01	2.74	50	1.37	2103078	0	402	402	6734	6734	5231	5231	34504	34504	38.7	1.97	91.01	11	2181	11	315	8	0	0	0	1	1	1	1	1	1	1	1	1	0	0	0	96.9253	1	METABAT_AS02xzSISU_80	o__Selenomonadales (UID1024)	64	334	167
1537	METABAT_AS02xzSISU_84	c__Gammaproteobacteria (UID4267)	119	544	284	97.18	0.73	0	0.73	2966612	0	117	117	43674	43674	25355	25355	123078	123078	66	1.92	90	11	2868	10	529	5	0	0	0	1	1	1	1	1	1	1	1	1	0	0	0	97.1575	1	METABAT_AS02xzSISU_84	c__Gammaproteobacteria (UID4267)	119	544	284
1538	METABAT_AS02xzSISU_85	p__Firmicutes (UID239)	1324	176	102	95.1	2.45	0	2.45	2149725	0	102	102	41905	41905	21075	21075	150155	150155	63.5	1.96	90.3	11	1965	5	168	3	0	0	0	1	1	1	1	1	1	1	1	1	0	0	0	95.0227	1	METABAT_AS02xzSISU_85	p__Firmicutes (UID239)	1324	176	102
1542	METABAT_AS02xzSISU_89	p__Euryarchaeota (UID49)	95	228	153	99.84	0.65	0	0.65	3019260	0	79	79	67889	67889	38218	38218	209612	209612	41.3	2.03	75.85	11	2662	1	226	1	0	0	0	1	1	1	1	1	1	1	1	1	0	0	0	99.8205	1	METABAT_AS02xzSISU_89	p__Euryarchaeota (UID49)	95	228	153
3772	METABAT_AS04akNAM_10	f__Moraxellaceae (UID4680)	86	689	365	99.45	0	0	0	2721603	0	34	34	109811	109811	80047	80047	462181	462181	41.4	1.11	86.5	11	2583	8	681	0	0	0	0	1	1	1	1	1	1	1	1	1	0	0	0	99.45	1	METABAT_AS04akNAM_10	f__Moraxellaceae (UID4680)	86	689	365
3773	METABAT_AS04akNAM_100	o__Clostridiales (UID1212)	172	263	149	97.48	2.71	40	1.626	3187723	0	240	240	22648	22648	13282	13282	84438	84438	39.9	1.94	88.85	11	2910	6	247	10	0	0	0	1	1	1	1	1	1	1	1	1	0	0	0	97.3966	1	METABAT_AS04akNAM_100	o__Clostridiales (UID1212)	172	263	149
3776	METABAT_AS04akNAM_103	o__Thermoanaerobacterales (UID1420)	32	488	209	99.36	0.31	0	0.31	2654849	0	91	91	45889	45889	29174	29174	258981	258981	33.8	1.86	89.65	11	2655	2	484	2	0	0	0	1	1	1	1	1	1	1	1	1	0	0	0	99.3506	1	METABAT_AS04akNAM_103	o__Thermoanaerobacterales (UID1420)	32	488	209
3779	METABAT_AS04akNAM_106	o__Clostridiales (UID1212)	172	263	149	97.32	2.59	0	2.59	2848789	0	35	35	200014	200014	81393	81393	296027	296027	35.6	2.18	88.82	11	2667	5	252	6	0	0	0	1	1	1	1	1	1	1	1	1	0	0	0	97.2402	1	METABAT_AS04akNAM_106	o__Clostridiales (UID1212)	172	263	149
3783	METABAT_AS04akNAM_11	c__Clostridia (UID1118)	387	223	124	93.52	1.21	0	1.21	2370164	0	117	117	35310	35310	20257	20257	82991	82991	41.4	2.5	87.56	11	2178	11	210	2	0	0	0	1	1	1	1	1	1	1	1	1	0	0	0	93.4812	1	METABAT_AS04akNAM_11	c__Clostridia (UID1118)	387	223	124
3787	METABAT_AS04akNAM_113	o__Clostridiales (UID1212)	172	263	149	97.32	1.34	0	1.34	2844806	0	119	119	42053	42053	23905	23905	117923	117923	36.1	2.12	85.67	11	2505	4	256	3	0	0	0	1	1	1	1	1	1	1	1	1	0	0	0	97.2787	1	METABAT_AS04akNAM_113	o__Clostridiales (UID1212)	172	263	149
3789	METABAT_AS04akNAM_115	p__Firmicutes (UID1022)	100	295	158	90.98	0.79	0	0.79	2125929	0	261	261	14052	14052	8145	8145	62428	62428	45.2	3.1	86.51	11	2226	21	272	2	0	0	0	1	1	1	1	1	1	1	1	1	0	0	0	90.954	1	METABAT_AS04akNAM_115	p__Firmicutes (UID1022)	100	295	158
3799	METABAT_AS04akNAM_124	p__Firmicutes (UID239)	1324	175	101	90.1	2.01	50	1.005	2357551	0	136	136	41339	41339	17334	17334	109994	109994	57.4	1.39	88.87	11	2291	12	159	4	0	0	0	1	1	1	1	1	1	1	1	1	0	0	0	90.0331	1	METABAT_AS04akNAM_124	p__Firmicutes (UID239)	1324	175	101
3803	METABAT_AS04akNAM_128	o__Clostridiales (UID1212)	172	263	149	95.3	0.69	0	0.69	1590467	0	134	134	17855	17855	11869	11869	46798	46798	52.2	2.98	88.52	11	1550	7	254	2	0	0	0	1	1	1	1	1	1	1	1	1	0	0	0	95.2783	1	METABAT_AS04akNAM_128	o__Clostridiales (UID1212)	172	263	149
3806	METABAT_AS04akNAM_130	o__Clostridiales (UID1120)	304	250	143	98.6	1.05	0	1.05	2907236	0	108	108	41157	41157	26918	26918	110611	110611	44	1.7	88.69	11	2611	2	245	3	0	0	0	1	1	1	1	1	1	1	1	1	0	0	0	98.5681	1	METABAT_AS04akNAM_130	o__Clostridiales (UID1120)	304	250	143
3808	METABAT_AS04akNAM_132	p__Firmicutes (UID239)	1324	176	102	91.02	2.12	20	1.696	2148686	0	528	528	4807	4807	4069	4069	19657	19657	67	2.74	91.75	11	2556	12	159	5	0	0	0	1	1	1	1	1	1	1	1	1	0	0	0	90.9501	1	METABAT_AS04akNAM_132	p__Firmicutes (UID239)	1324	176	102
3815	METABAT_AS04akNAM_18	p__Firmicutes (UID239)	1324	176	102	93.14	3.85	16.67	3.2082	3551229	0	154	154	43075	43075	23059	23059	125645	125645	56.9	3.4	89.09	11	3086	7	163	6	0	0	0	1	1	1	1	1	1	1	1	1	0	0	0	93.016	1	METABAT_AS04akNAM_18	p__Firmicutes (UID239)	1324	176	102
3819	METABAT_AS04akNAM_21	p__Firmicutes (UID239)	1324	175	101	90.1	1.49	50	0.745	2419268	0	64	64	70533	70533	37801	37801	270789	270789	53.9	4.22	88.65	11	2305	12	161	2	0	0	0	1	1	1	1	1	1	1	1	1	0	0	0	90.0504	1	METABAT_AS04akNAM_21	p__Firmicutes (UID239)	1324	175	101
3821	METABAT_AS04akNAM_23	p__Euryarchaeota (UID3)	148	188	125	100	0	0	0	1423235	0	26	26	116501	116501	54739	54739	245562	245562	42.1	0.93	89.64	11	1572	0	188	0	0	0	0	1	1	1	1	1	1	1	1	1	0	0	0	100	1	METABAT_AS04akNAM_23	p__Euryarchaeota (UID3)	148	188	125
3823	METABAT_AS04akNAM_25	p__Euryarchaeota (UID3)	148	188	125	100	0	0	0	1541949	0	41	41	92782	92782	37608	37608	205031	205031	40	5.95	89.92	11	1648	0	188	0	0	0	0	1	1	1	1	1	1	1	1	1	0	0	0	100	1	METABAT_AS04akNAM_25	p__Euryarchaeota (UID3)	148	188	125
3824	METABAT_AS04akNAM_26	p__Firmicutes (UID241)	930	213	118	90.47	2.75	25	2.0625	2081591	0	119	119	28777	28777	17492	17492	62371	62371	53	3.04	89.06	11	2009	15	194	4	0	0	0	1	1	1	1	1	1	1	1	1	0	0	0	90.3788	1	METABAT_AS04akNAM_26	p__Firmicutes (UID241)	930	213	118
3833	METABAT_AS04akNAM_34	o__Clostridiales (UID1212)	172	263	149	98.66	1.34	50	0.67	4085512	0	108	108	80586	80586	37828	37828	227331	227331	38.7	2.48	84.98	11	3314	2	259	2	0	0	0	1	1	1	1	1	1	1	1	1	0	0	0	98.6193	1	METABAT_AS04akNAM_34	o__Clostridiales (UID1212)	172	263	149
3836	METABAT_AS04akNAM_37	o__Clostridiales (UID1120)	304	250	143	98.6	1.63	0	1.63	3780139	0	193	193	38072	38072	19586	19586	217609	217609	34.6	1.78	82.77	11	3220	3	243	4	0	0	0	1	1	1	1	1	1	1	1	1	0	0	0	98.5504	1	METABAT_AS04akNAM_37	o__Clostridiales (UID1120)	304	250	143
3839	METABAT_AS04akNAM_4	p__Euryarchaeota (UID3)	148	187	124	99.19	0.81	0	0.81	1802790	0	68	68	55331	55331	26511	26511	136119	136119	58.7	2.44	89.03	11	1906	1	185	1	0	0	0	1	1	1	1	1	1	1	1	1	0	0	0	99.1655	1	METABAT_AS04akNAM_4	p__Euryarchaeota (UID3)	148	187	124
3841	METABAT_AS04akNAM_41	p__Firmicutes (UID239)	1324	175	101	90.59	1.98	0	1.98	2037039	0	29	29	123266	123266	70242	70242	171440	171440	54.2	0.89	89.21	11	2114	11	162	2	0	0	0	1	1	1	1	1	1	1	1	1	0	0	0	90.5244	1	METABAT_AS04akNAM_41	p__Firmicutes (UID239)	1324	175	101
3846	METABAT_AS04akNAM_46	p__Firmicutes (UID240)	1318	179	104	94.71	3.37	100	0	2246958	0	188	188	22654	22654	11951	11951	114410	114410	38.5	2.02	90.44	11	2218	7	168	4	0	0	0	1	1	1	1	1	1	1	1	1	0	0	0	94.6033	1	METABAT_AS04akNAM_46	p__Firmicutes (UID240)	1318	179	104
3850	METABAT_AS04akNAM_5	k__Bacteria (UID203)	5449	104	58	98.28	0	0	0	2070929	0	84	84	45642	45642	24653	24653	138313	138313	39.6	1.77	94.53	11	2032	1	103	0	0	0	0	1	1	1	1	1	1	1	1	1	0	0	0	98.28	1	METABAT_AS04akNAM_5	k__Bacteria (UID203)	5449	104	58
3851	METABAT_AS04akNAM_50	c__Clostridia (UID1118)	387	223	124	92.34	3.33	100	0	1988288	0	249	249	11533	11533	7985	7985	59945	59945	49.7	3.02	89.54	11	2096	12	204	7	0	0	0	1	1	1	1	1	1	1	1	1	0	0	0	92.2318	1	METABAT_AS04akNAM_50	c__Clostridia (UID1118)	387	223	124
3856	METABAT_AS04akNAM_55	c__Clostridia (UID1085)	35	420	196	94.89	1.67	44.44	0.927852	2140890	0	393	393	6779	6779	5447	5447	22859	22859	53.5	2.41	87.35	11	2436	17	394	9	0	0	0	1	1	1	1	1	1	1	1	1	0	0	0	94.8372	1	METABAT_AS04akNAM_55	c__Clostridia (UID1085)	35	420	196
3858	METABAT_AS04akNAM_57	p__Firmicutes (UID241)	930	213	118	94.89	1.98	0	1.98	2155035	0	124	124	24295	24295	17379	17379	76795	76795	59.3	1.63	92.32	11	2159	7	202	4	0	0	0	1	1	1	1	1	1	1	1	1	0	0	0	94.8274	1	METABAT_AS04akNAM_57	p__Firmicutes (UID241)	930	213	118
3862	METABAT_AS04akNAM_60	p__Firmicutes (UID239)	1324	176	102	95.1	4.49	0	4.49	2059817	0	135	135	25966	25966	15257	15257	58309	58309	54.4	1.84	89.07	11	1997	6	163	7	0	0	0	1	1	1	1	1	1	1	1	1	0	0	0	94.9584	1	METABAT_AS04akNAM_60	p__Firmicutes (UID239)	1324	176	102
3868	METABAT_AS04akNAM_66	c__Alphaproteobacteria (UID3305)	564	348	229	94.98	1.31	50	0.655	4764584	0	736	736	8873	8873	6473	6473	35628	35628	57.7	2.65	88.07	11	5218	14	330	4	0	0	0	1	1	1	1	1	1	1	1	1	0	0	0	94.9386	1	METABAT_AS04akNAM_66	c__Alphaproteobacteria (UID3305)	564	348	229
3870	METABAT_AS04akNAM_68	o__Clostridiales (UID1120)	304	250	143	98.6	0.35	0	0.35	2741807	0	89	89	61873	61873	30806	30806	248558	248558	40.6	1.5	83.82	11	2405	2	247	1	0	0	0	1	1	1	1	1	1	1	1	1	0	0	0	98.5894	1	METABAT_AS04akNAM_68	o__Clostridiales (UID1120)	304	250	143
3875	METABAT_AS04akNAM_72	p__Firmicutes (UID241)	930	213	118	94.92	2.33	0	2.33	2574147	0	162	162	25685	25685	15889	15889	129678	129678	63	3.46	89.21	11	2611	6	203	4	0	0	0	1	1	1	1	1	1	1	1	1	0	0	0	94.8464	1	METABAT_AS04akNAM_72	p__Firmicutes (UID241)	930	213	118
3884	METABAT_AS04akNAM_80	p__Firmicutes (UID241)	930	213	118	92.37	1.68	0	1.68	2796515	0	163	163	30081	30081	17156	17156	103081	103081	55.1	3.11	85.19	11	2595	12	193	8	0	0	0	1	1	1	1	1	1	1	1	1	0	0	0	92.3154	1	METABAT_AS04akNAM_80	p__Firmicutes (UID241)	930	213	118
3886	METABAT_AS04akNAM_82	p__Euryarchaeota (UID49)	95	228	153	99.18	0.65	0	0.65	2913937	0	92	92	54780	54780	31673	31673	151598	151598	41.5	1.82	76.15	11	2566	3	224	1	0	0	0	1	1	1	1	1	1	1	1	1	0	0	0	99.1603	1	METABAT_AS04akNAM_82	p__Euryarchaeota (UID49)	95	228	153
3887	METABAT_AS04akNAM_83	k__Bacteria (UID209)	5443	105	59	94.92	0.85	100	0	1955546	0	157	157	23109	23109	12455	12455	164848	164848	53.4	2.5	91.98	11	2040	4	100	1	0	0	0	1	1	1	1	1	1	1	1	1	0	0	0	94.8931	1	METABAT_AS04akNAM_83	k__Bacteria (UID209)	5443	105	59
3891	METABAT_AS04akNAM_87	o__Clostridiales (UID1120)	304	250	143	90.91	0.7	0	0.7	2173694	0	89	89	36531	36531	24423	24423	133794	133794	36.4	2.68	89.99	11	2102	23	226	1	0	0	0	1	1	1	1	1	1	1	1	1	0	0	0	90.8869	1	METABAT_AS04akNAM_87	o__Clostridiales (UID1120)	304	250	143
3896	METABAT_AS04akNAM_91	k__Bacteria (UID209)	5443	105	59	98.31	0.15	100	0	1865248	0	324	324	8594	8594	5756	5756	36138	36138	41.9	2.17	88.34	11	1948	2	102	1	0	0	0	1	1	1	1	1	1	1	1	1	0	0	0	98.3054	1	METABAT_AS04akNAM_91	k__Bacteria (UID209)	5443	105	59
3897	METABAT_AS04akNAM_92	o__Clostridiales (UID1212)	172	263	149	94.97	0.67	0	0.67	1913633	0	160	160	19710	19710	11960	11960	52095	52095	47	3.25	90.2	11	1833	8	254	1	0	0	0	1	1	1	1	1	1	1	1	1	0	0	0	94.9488	1	METABAT_AS04akNAM_92	o__Clostridiales (UID1212)	172	263	149
3899	METABAT_AS04akNAM_94	p__Firmicutes (UID239)	1324	176	102	92.16	1.96	0	1.96	2782747	0	51	51	83401	83401	54563	54563	236365	236365	63.6	2.08	89.24	11	2381	9	165	2	0	0	0	1	1	1	1	1	1	1	1	1	0	0	0	92.0962	1	METABAT_AS04akNAM_94	p__Firmicutes (UID239)	1324	176	102
3900	METABAT_AS04akNAM_95	p__Firmicutes (UID239)	1324	176	102	93.14	3.96	16.67	3.29987	2197387	0	145	145	23138	23138	15154	15154	83893	83893	48.7	2.06	87.62	11	2106	8	162	6	0	0	0	1	1	1	1	1	1	1	1	1	0	0	0	93.0125	1	METABAT_AS04akNAM_95	p__Firmicutes (UID239)	1324	176	102
3902	METABAT_AS04akNAM_97	c__Betaproteobacteria (UID3971)	223	425	211	97.03	0	0	0	2842769	0	36	36	131410	131410	78965	78965	284689	284689	60.7	2.15	92.94	11	2758	23	402	0	0	0	0	1	1	1	1	1	1	1	1	1	0	0	0	97.03	1	METABAT_AS04akNAM_97	c__Betaproteobacteria (UID3971)	223	425	211
3904	METABAT_AS04akNAM_99	p__Firmicutes (UID239)	1324	176	102	93.14	2.45	0	2.45	2562888	0	121	121	36859	36859	21180	21180	103363	103363	54.3	2.01	86.88	11	2323	7	166	3	0	0	0	1	1	1	1	1	1	1	1	1	0	0	0	93.0611	1	METABAT_AS04akNAM_99	p__Firmicutes (UID239)	1324	176	102
64	METABAT_AS05jafATM_10	c__Clostridia (UID1085)	35	420	196	90.09	1.92	33.33	1.28006	2222737	0	381	381	7729	7729	5833	5833	44450	44450	42.7	2.54	87.29	11	2384	40	370	9	0	1	0	1	1	1	1	1	1	1	1	1	0	0	0	90.0261	1	METABAT_AS05jafATM_10	c__Clostridia (UID1085)	35	420	196
66	METABAT_AS05jafATM_101	c__Gammaproteobacteria (UID4444)	263	507	232	92.87	2.94	69.23	0.904638	2669164	0	360	360	9883	9883	7414	7414	41047	41047	49	2.5	89.37	11	2718	24	470	13	0	0	0	1	1	1	1	1	1	1	1	1	0	0	0	92.775	1	METABAT_AS05jafATM_101	c__Gammaproteobacteria (UID4444)	263	507	232
68	METABAT_AS05jafATM_103	p__Firmicutes (UID239)	1324	176	102	94.08	2.29	0	2.29	2179778	0	131	131	25984	25984	16639	16639	95824	95824	59.2	1.98	91.91	11	2187	8	164	4	0	0	0	1	1	1	1	1	1	1	1	1	0	0	0	94.007	1	METABAT_AS05jafATM_103	p__Firmicutes (UID239)	1324	176	102
70	METABAT_AS05jafATM_105	p__Firmicutes (UID1022)	100	295	158	93.02	1.04	0	1.04	2192697	0	291	291	11409	11409	7535	7535	57222	57222	46.2	3.22	87.09	11	2382	16	276	3	0	0	0	1	1	1	1	1	1	1	1	1	0	0	0	92.9865	1	METABAT_AS05jafATM_105	p__Firmicutes (UID1022)	100	295	158
76	METABAT_AS05jafATM_110	c__Betaproteobacteria (UID3959)	235	419	211	92.55	1.07	0	1.07	2319607	0	157	157	22762	22762	14774	14774	101578	101578	49.1	1.88	91.71	11	2239	27	389	3	0	0	0	1	1	1	1	1	1	1	1	1	0	0	0	92.5153	1	METABAT_AS05jafATM_110	c__Betaproteobacteria (UID3959)	235	419	211
78	METABAT_AS05jafATM_112	p__Firmicutes (UID241)	930	213	118	93.22	2.97	40	1.782	1908409	0	75	75	39708	39708	25445	25445	155425	155425	52.2	1.49	92.48	11	1914	10	198	5	0	0	0	1	1	1	1	1	1	1	1	1	0	0	0	93.1244	1	METABAT_AS05jafATM_112	p__Firmicutes (UID241)	930	213	118
85	METABAT_AS05jafATM_18	o__Clostridiales (UID1120)	304	250	143	94.41	4.9	66.67	1.63317	2453456	0	102	102	40519	40519	24053	24053	172864	172864	29.9	4.48	89.46	11	2486	11	230	9	0	0	0	1	1	1	1	1	1	1	1	1	0	0	0	94.2543	1	METABAT_AS05jafATM_18	o__Clostridiales (UID1120)	304	250	143
88	METABAT_AS05jafATM_20	p__Euryarchaeota (UID49)	95	228	153	99.84	0.33	0	0.33	3248372	0	436	436	10193	10193	7450	7450	37231	37231	40.9	3.14	74.56	11	2819	1	226	1	0	0	0	1	1	1	1	1	1	1	1	1	0	0	0	99.8301	1	METABAT_AS05jafATM_20	p__Euryarchaeota (UID49)	95	228	153
89	METABAT_AS05jafATM_21	k__Bacteria (UID2328)	3167	126	75	90.67	1.2	100	0	939461	0	124	124	14525	14525	7576	7576	73368	73368	29.9	1.95	94.27	11	954	7	116	3	0	0	0	1	1	1	1	1	1	1	1	1	0	0	0	90.6303	1	METABAT_AS05jafATM_21	k__Bacteria (UID2328)	3167	126	75
103	METABAT_AS05jafATM_34	k__Bacteria (UID209)	5443	103	58	94.83	0.69	100	0	1869321	0	182	182	20032	20032	10270	10270	73952	73952	31	1.95	89.37	11	1761	3	96	4	0	0	0	1	1	1	1	1	1	1	1	1	0	0	0	94.8082	1	METABAT_AS05jafATM_34	k__Bacteria (UID209)	5443	103	58
120	METABAT_AS05jafATM_5	p__Firmicutes (UID241)	930	213	118	94.63	2.4	25	1.8	2040785	0	254	254	13585	13585	8034	8034	68914	68914	47.4	2.74	89.26	11	2140	10	199	4	0	0	0	1	1	1	1	1	1	1	1	1	0	0	0	94.5539	1	METABAT_AS05jafATM_5	p__Firmicutes (UID241)	930	213	118
121	METABAT_AS05jafATM_50	p__Euryarchaeota (UID3)	148	187	124	92.76	2.08	0	2.08	1638265	0	313	313	6464	6464	5234	5234	37978	37978	53.5	2.45	87.02	11	1883	14	169	4	0	0	0	1	1	1	1	1	1	1	1	1	0	0	0	92.6927	1	METABAT_AS05jafATM_50	p__Euryarchaeota (UID3)	148	187	124
131	METABAT_AS05jafATM_6	k__Bacteria (UID2329)	174	149	89	97.75	2.36	66.67	0.786588	1105582	0	67	67	26580	26580	16501	16501	60132	60132	35.6	2.4	91.68	11	1069	2	144	3	0	0	0	1	1	1	1	1	1	1	1	1	0	0	0	97.6776	1	METABAT_AS05jafATM_6	k__Bacteria (UID2329)	174	149	89
133	METABAT_AS05jafATM_61	k__Bacteria (UID2328)	3167	126	75	100	0	0	0	964473	0	41	41	47743	47743	23523	23523	112212	112212	31.1	1.6	92.61	11	894	0	126	0	0	0	0	1	1	1	1	1	1	1	1	1	0	0	0	100	1	METABAT_AS05jafATM_61	k__Bacteria (UID2328)	3167	126	75
134	METABAT_AS05jafATM_62	p__Firmicutes (UID241)	930	213	118	94.7	2.71	50	1.355	2329548	0	391	391	7889	7889	5957	5957	62309	62309	51.3	2.9	88.66	11	2508	10	197	6	0	0	0	1	1	1	1	1	1	1	1	1	0	0	0	94.6141	1	METABAT_AS05jafATM_62	p__Firmicutes (UID241)	930	213	118
136	METABAT_AS05jafATM_64	k__Bacteria (UID2328)	3167	126	75	98.67	1.33	100	0	1314863	0	70	70	40414	40414	18783	18783	103384	103384	31.1	4.34	92.89	11	1250	1	124	1	0	0	0	1	1	1	1	1	1	1	1	1	0	0	0	98.6296	1	METABAT_AS05jafATM_64	k__Bacteria (UID2328)	3167	126	75
137	METABAT_AS05jafATM_65	k__Bacteria (UID209)	5443	105	59	98.31	1.69	100	0	2022069	0	339	339	8577	8577	5964	5964	39304	39304	41.8	2.15	87.33	11	2065	1	103	1	0	0	0	1	1	1	1	1	1	1	1	1	0	0	0	98.2584	1	METABAT_AS05jafATM_65	k__Bacteria (UID209)	5443	105	59
146	METABAT_AS05jafATM_73	o__Clostridiales (UID1212)	172	263	149	97.32	0.34	0	0.34	3365215	0	87	87	71777	71777	38680	38680	220385	220385	37.9	2.02	87.03	11	2882	6	256	1	0	0	0	1	1	1	1	1	1	1	1	1	0	0	0	97.3095	1	METABAT_AS05jafATM_73	o__Clostridiales (UID1212)	172	263	149
148	METABAT_AS05jafATM_75	k__Bacteria (UID209)	5443	105	59	97.38	0.15	0	0.15	1652425	0	358	358	5762	5762	4615	4615	20430	20430	45.3	2.39	92.4	11	1866	8	96	1	0	0	0	1	1	1	1	1	1	1	1	1	0	0	0	97.3754	1	METABAT_AS05jafATM_75	k__Bacteria (UID209)	5443	105	59
150	METABAT_AS05jafATM_77	p__Firmicutes (UID241)	930	213	118	91.1	2.68	20	2.144	1814849	0	133	133	20539	20539	13645	13645	90899	90899	56.9	1.52	92.62	11	1879	15	193	5	0	0	0	1	1	1	1	1	1	1	1	1	0	0	0	91.0117	1	METABAT_AS05jafATM_77	p__Firmicutes (UID241)	930	213	118
153	METABAT_AS05jafATM_8	p__Bacteroidetes (UID2605)	350	316	210	96.43	1.19	0	1.19	2062333	0	171	171	17853	17853	12060	12060	73717	73717	28.7	1.76	87.93	11	1735	8	305	3	0	0	0	1	1	1	1	1	1	1	1	1	0	0	0	96.393	1	METABAT_AS05jafATM_8	p__Bacteroidetes (UID2605)	350	316	210
154	METABAT_AS05jafATM_80	o__Clostridiales (UID1120)	304	249	142	95.31	2.93	14.29	2.5113	1993224	0	151	151	20447	20447	13200	13200	86543	86543	42.5	2.57	88.33	11	1965	9	233	7	0	0	0	1	1	1	1	1	1	1	1	1	0	0	0	95.2178	1	METABAT_AS05jafATM_80	o__Clostridiales (UID1120)	304	249	142
162	METABAT_AS05jafATM_88	k__Bacteria (UID2569)	434	278	186	98.92	0.27	0	0.27	2647402	0	239	239	18257	18257	11076	11076	66939	66939	30.5	1.86	91.45	11	2295	2	275	1	0	0	0	1	1	1	1	1	1	1	1	1	0	0	0	98.9118	1	METABAT_AS05jafATM_88	k__Bacteria (UID2569)	434	278	186
169	METABAT_AS05jafATM_94	k__Bacteria (UID2329)	174	149	89	95.51	0	0	0	924774	0	33	33	47912	47912	28023	28023	116664	116664	32.9	2.66	92.23	11	870	5	144	0	0	0	0	1	1	1	1	1	1	1	1	1	0	0	0	95.51	1	METABAT_AS05jafATM_94	k__Bacteria (UID2329)	174	149	89
170	METABAT_AS05jafATM_95	p__Firmicutes (UID241)	930	213	118	95.76	2.61	60	1.044	2310388	0	255	255	16071	16071	9060	9060	63208	63208	41	2.02	90.64	11	2400	5	203	5	0	0	0	1	1	1	1	1	1	1	1	1	0	0	0	95.6782	1	METABAT_AS05jafATM_95	p__Firmicutes (UID241)	930	213	118
171	METABAT_AS05jafATM_96	o__Clostridiales (UID1120)	304	247	141	94.92	1.42	0	1.42	1673273	0	72	72	29541	29541	23239	23239	107129	107129	36.7	1.45	89.65	11	1450	8	237	2	0	0	0	1	1	1	1	1	1	1	1	1	0	0	0	94.8751	1	METABAT_AS05jafATM_96	o__Clostridiales (UID1120)	304	247	141
174	METABAT_AS05jafATM_99	k__Bacteria (UID2495)	2993	147	91	94.44	0.1	0	0.1	2006254	0	147	147	25764	25764	13647	13647	81396	81396	46.3	2.74	91.23	11	1697	6	140	1	0	0	0	1	1	1	1	1	1	1	1	1	0	0	0	94.4368	1	METABAT_AS05jafATM_99	k__Bacteria (UID2495)	2993	147	91
1547	METABAT_AS06rmzACSIP_10	k__Bacteria (UID2569)	434	278	186	99.46	1.34	33.33	0.893378	4189260	0	151	151	63743	63743	27743	27743	166097	166097	40.1	2.2	89.73	11	3472	2	273	3	0	0	0	1	1	1	1	1	1	1	1	1	0	0	0	99.4196	1	METABAT_AS06rmzACSIP_10	k__Bacteria (UID2569)	434	278	186
1549	METABAT_AS06rmzACSIP_101	p__Actinobacteria (UID1454)	732	201	116	93.97	4.45	42.86	2.54273	2053277	0	352	352	8320	8320	5833	5833	32658	32658	59.1	2.12	91.5	11	2104	10	184	7	0	0	0	1	1	1	1	1	1	1	1	1	0	0	0	93.8279	1	METABAT_AS06rmzACSIP_101	p__Actinobacteria (UID1454)	732	201	116
1557	METABAT_AS06rmzACSIP_109	o__Actinomycetales (UID1663)	488	310	185	96.43	3.3	18.18	2.70006	5418350	0	283	283	38461	38461	19146	19146	128104	128104	72.4	2.15	87.76	11	4601	10	291	8	1	0	0	1	1	1	1	1	1	1	1	1	0	0	0	96.3273	1	METABAT_AS06rmzACSIP_109	o__Actinomycetales (UID1663)	488	310	185
1560	METABAT_AS06rmzACSIP_111	k__Bacteria (UID209)	5443	104	58	95.77	2.51	0	2.51	2961865	0	553	553	7111	7111	5355	5355	36661	36661	45.5	2.37	89.43	11	3067	7	91	6	0	0	0	1	1	1	1	1	1	1	1	1	0	0	0	95.6914	1	METABAT_AS06rmzACSIP_111	k__Bacteria (UID209)	5443	104	58
1571	METABAT_AS06rmzACSIP_121	c__Deltaproteobacteria (UID3216)	83	247	155	90.97	4.19	28.57	2.99292	3715699	0	330	330	24271	24271	11259	11259	141029	141029	57.8	1.93	90.4	11	3736	17	223	7	0	0	0	1	1	1	1	1	1	1	1	1	0	0	0	90.8318	1	METABAT_AS06rmzACSIP_121	c__Deltaproteobacteria (UID3216)	83	247	155
1573	METABAT_AS06rmzACSIP_123	p__Actinobacteria (UID1454)	732	199	116	96.12	4.74	0	4.74	2432508	0	92	92	56740	56740	26440	26440	165031	165031	65.2	1.43	91.58	11	2344	7	180	12	0	0	0	1	1	1	1	1	1	1	1	1	0	0	0	95.9721	1	METABAT_AS06rmzACSIP_123	p__Actinobacteria (UID1454)	732	199	116
1576	METABAT_AS06rmzACSIP_126	k__Bacteria (UID2569)	434	278	186	93.58	1.34	0	1.34	3086605	0	413	413	10786	10786	7473	7473	44752	44752	49.7	2.73	89.41	11	2791	25	250	3	0	0	0	1	1	1	1	1	1	1	1	1	0	0	0	93.537	1	METABAT_AS06rmzACSIP_126	k__Bacteria (UID2569)	434	278	186
1583	METABAT_AS06rmzACSIP_132	k__Bacteria (UID3187)	2258	188	117	96.58	3.85	0	3.85	4569450	0	377	377	25412	25412	12120	12120	152595	152595	56.4	1.93	91.9	11	4248	4	179	5	0	0	0	1	1	1	1	1	1	1	1	1	0	0	0	96.4604	1	METABAT_AS06rmzACSIP_132	k__Bacteria (UID3187)	2258	188	117
1588	METABAT_AS06rmzACSIP_137	k__Bacteria (UID2569)	434	278	186	93.73	3.23	16.67	2.69156	2030431	0	381	381	6978	6978	5329	5329	22764	22764	33.2	2.35	91.3	11	2038	17	255	6	0	0	0	1	1	1	1	1	1	1	1	1	0	0	0	93.6266	1	METABAT_AS06rmzACSIP_137	k__Bacteria (UID2569)	434	278	186
1602	METABAT_AS06rmzACSIP_15	o__Actinomycetales (UID1697)	387	330	193	92.35	2.42	27.27	1.76007	2832586	0	536	536	7237	7237	5284	5284	31870	31870	68.9	1.84	91.13	11	3112	37	282	11	0	0	0	1	1	1	1	1	1	1	1	1	0	0	0	92.2714	1	METABAT_AS06rmzACSIP_15	o__Actinomycetales (UID1697)	387	330	193
1604	METABAT_AS06rmzACSIP_151	k__Bacteria (UID2495)	2993	147	91	97.25	2.2	0	2.2	4794414	0	641	641	11074	11074	7479	7479	46921	46921	64.5	1.59	90.56	11	3978	3	142	2	0	0	0	1	1	1	1	1	1	1	1	1	0	0	0	97.1821	1	METABAT_AS06rmzACSIP_151	k__Bacteria (UID2495)	2993	147	91
1621	METABAT_AS06rmzACSIP_167	o__Actinomycetales (UID1572)	580	286	171	93.96	2.88	33.33	1.9201	2484994	0	388	388	8989	8989	6404	6404	34372	34372	73.5	2.26	90.39	11	2495	19	258	9	0	0	0	1	1	1	1	1	1	1	1	1	0	0	0	93.868	1	METABAT_AS06rmzACSIP_167	o__Actinomycetales (UID1572)	580	286	171
1625	METABAT_AS06rmzACSIP_170	k__Bacteria (UID209)	5443	105	59	95.38	0	0	0	1579485	0	102	102	28155	28155	15485	15485	110177	110177	52.4	2.11	91.61	11	1518	10	95	0	0	0	0	1	1	1	1	1	1	1	1	1	0	0	0	95.38	1	METABAT_AS06rmzACSIP_170	k__Bacteria (UID209)	5443	105	59
1629	METABAT_AS06rmzACSIP_174	k__Bacteria (UID2982)	88	229	147	95.92	0.68	100	0	3977487	0	443	443	14033	14033	8978	8978	40750	40750	62.7	1.61	90.26	11	3614	6	222	1	0	0	0	1	1	1	1	1	1	1	1	1	0	0	0	95.8987	1	METABAT_AS06rmzACSIP_174	k__Bacteria (UID2982)	88	229	147
1641	METABAT_AS06rmzACSIP_185	o__Clostridiales (UID1120)	304	247	141	90.98	2.91	33.33	1.9401	2431170	0	516	516	5684	5684	4711	4711	38644	38644	46.5	2.83	90.28	11	2630	22	219	6	0	0	0	1	1	1	1	1	1	1	1	1	0	0	0	90.884	1	METABAT_AS06rmzACSIP_185	o__Clostridiales (UID1120)	304	247	141
1650	METABAT_AS06rmzACSIP_193	k__Bacteria (UID1452)	924	160	109	92.2	1.1	0	1.1	2929200	0	528	528	7540	7540	5547	5547	36941	36941	66.8	1.8	91.66	11	2928	10	148	2	0	0	0	1	1	1	1	1	1	1	1	1	0	0	0	92.1642	1	METABAT_AS06rmzACSIP_193	k__Bacteria (UID1452)	924	160	109
1651	METABAT_AS06rmzACSIP_194	p__Euryarchaeota (UID54)	90	234	153	90.56	3.59	100	0	2196504	0	414	414	6875	6875	5305	5305	26993	26993	45.6	2.62	90.96	11	2401	43	185	6	0	0	0	1	1	1	1	1	1	1	1	1	0	0	0	90.4411	1	METABAT_AS06rmzACSIP_194	p__Euryarchaeota (UID54)	90	234	153
1653	METABAT_AS06rmzACSIP_196	k__Bacteria (UID1452)	924	160	109	98.17	2.75	33.33	1.83343	2642639	0	101	101	60988	60988	26164	26164	173207	173207	63.6	2.02	91.62	11	2364	3	154	3	0	0	0	1	1	1	1	1	1	1	1	1	0	0	0	98.086	1	METABAT_AS06rmzACSIP_196	k__Bacteria (UID1452)	924	160	109
1667	METABAT_AS06rmzACSIP_208	p__Euryarchaeota (UID3)	148	187	124	95.16	0	0	0	2423199	0	16	16	269382	269382	151449	151449	665567	665567	57.1	1.76	87.86	11	2355	8	179	0	0	0	0	1	1	1	1	1	1	1	1	1	0	0	0	95.16	1	METABAT_AS06rmzACSIP_208	p__Euryarchaeota (UID3)	148	187	124
1679	METABAT_AS06rmzACSIP_219	k__Bacteria (UID2565)	2921	142	87	97.63	2.3	0	2.3	10653706	0	435	435	50548	50548	24491	24491	210355	210355	61.6	2.17	86.49	11	8342	3	137	2	0	0	0	1	1	1	1	1	1	1	1	1	0	0	0	97.5593	1	METABAT_AS06rmzACSIP_219	k__Bacteria (UID2565)	2921	142	87
1680	METABAT_AS06rmzACSIP_22	c__Clostridia (UID1118)	387	223	124	96.72	1.84	50	0.92	2027330	0	200	200	15017	15017	10136	10136	60927	60927	57.9	2.4	92.32	11	1965	7	212	4	0	0	0	1	1	1	1	1	1	1	1	1	0	0	0	96.6629	1	METABAT_AS06rmzACSIP_22	c__Clostridia (UID1118)	387	223	124
1687	METABAT_AS06rmzACSIP_226	k__Bacteria (UID1452)	924	151	101	91.75	3.47	22.22	2.69897	1251160	0	268	268	5744	5744	4668	4668	19862	19862	44.3	2.62	87.05	11	1459	9	138	3	0	1	0	1	1	1	1	1	1	1	1	1	0	0	0	91.6365	1	METABAT_AS06rmzACSIP_226	k__Bacteria (UID1452)	924	151	101
1690	METABAT_AS06rmzACSIP_229	k__Bacteria (UID2565)	2921	143	88	97.73	2.27	50	1.135	4504454	0	658	658	10282	10282	6845	6845	40915	40915	62.6	1.5	89.61	11	3934	2	139	2	0	0	0	1	1	1	1	1	1	1	1	1	0	0	0	97.6603	1	METABAT_AS06rmzACSIP_229	k__Bacteria (UID2565)	2921	143	88
1691	METABAT_AS06rmzACSIP_23	o__Clostridiales (UID1212)	172	263	149	90.95	0.67	100	0	1879121	0	92	92	32439	32439	20425	20425	101721	101721	65.2	2.18	83.99	11	1688	20	242	1	0	0	0	1	1	1	1	1	1	1	1	1	0	0	0	90.9279	1	METABAT_AS06rmzACSIP_23	o__Clostridiales (UID1212)	172	263	149
1699	METABAT_AS06rmzACSIP_237	k__Bacteria (UID2569)	434	278	186	97.31	1.08	0	1.08	3343532	0	42	42	117529	117529	79607	79607	353958	353958	49.9	1.6	91.5	11	2649	5	271	2	0	0	0	1	1	1	1	1	1	1	1	1	0	0	0	97.2767	1	METABAT_AS06rmzACSIP_237	k__Bacteria (UID2569)	434	278	186
1704	METABAT_AS06rmzACSIP_241	o__Clostridiales (UID1212)	172	263	149	98.66	1.36	0	1.36	2294041	0	49	49	72290	72290	46817	46817	150741	150741	45.5	1.88	87.09	11	2162	3	257	3	0	0	0	1	1	1	1	1	1	1	1	1	0	0	0	98.6186	1	METABAT_AS06rmzACSIP_241	o__Clostridiales (UID1212)	172	263	149
1712	METABAT_AS06rmzACSIP_249	p__Actinobacteria (UID1454)	732	199	116	90.66	0.29	100	0	2372846	0	461	461	7103	7103	5147	5147	25182	25182	70.9	2.05	92.03	11	2519	15	183	1	0	0	0	1	1	1	1	1	1	1	1	1	0	0	0	90.6504	1	METABAT_AS06rmzACSIP_249	p__Actinobacteria (UID1454)	732	199	116
1727	METABAT_AS06rmzACSIP_262	p__Actinobacteria (UID1454)	732	199	116	98.42	1.87	33.33	1.24673	3198685	0	265	265	19388	19388	12070	12070	90533	90533	73.5	1.87	92.29	11	3250	8	188	3	0	0	0	1	1	1	1	1	1	1	1	1	0	0	0	98.363	1	METABAT_AS06rmzACSIP_262	p__Actinobacteria (UID1454)	732	199	116
1733	METABAT_AS06rmzACSIP_268	k__Bacteria (UID2328)	3167	126	75	98	0	0	0	1449456	0	136	136	22382	22382	10657	10657	61209	61209	33	2.13	92.25	11	1361	2	124	0	0	0	0	1	1	1	1	1	1	1	1	1	0	0	0	98	1	METABAT_AS06rmzACSIP_268	k__Bacteria (UID2328)	3167	126	75
1734	METABAT_AS06rmzACSIP_269	o__Clostridiales (UID1212)	172	263	149	95.3	4.78	71.43	1.36565	3301688	0	541	541	8362	8362	6102	6102	66348	66348	53.1	2.96	89.82	11	3424	14	235	14	0	0	0	1	1	1	1	1	1	1	1	1	0	0	0	95.1495	1	METABAT_AS06rmzACSIP_269	o__Clostridiales (UID1212)	172	263	149
1737	METABAT_AS06rmzACSIP_271	o__Clostridiales (UID1120)	304	247	141	98.58	0	0	0	2205444	0	113	113	29727	29727	19517	19517	124810	124810	44.9	2.06	89.49	11	1956	2	245	0	0	0	0	1	1	1	1	1	1	1	1	1	0	0	0	98.58	1	METABAT_AS06rmzACSIP_271	o__Clostridiales (UID1120)	304	247	141
1771	METABAT_AS06rmzACSIP_301	k__Bacteria (UID2495)	2993	147	91	100	1.1	0	1.1	5630246	0	343	343	31166	31166	16414	16414	163217	163217	56.3	2.99	87.72	11	4358	0	146	1	0	0	0	1	1	1	1	1	1	1	1	1	0	0	0	99.967	1	METABAT_AS06rmzACSIP_301	k__Bacteria (UID2495)	2993	147	91
1772	METABAT_AS06rmzACSIP_302	o__Clostridiales (UID1212)	172	263	149	93.74	1.74	100	0	3064740	0	470	470	8936	8936	6520	6520	54548	54548	45.9	3.11	88.86	11	3048	14	245	4	0	0	0	1	1	1	1	1	1	1	1	1	0	0	0	93.6843	1	METABAT_AS06rmzACSIP_302	o__Clostridiales (UID1212)	172	263	149
1780	METABAT_AS06rmzACSIP_31	k__Bacteria (UID2569)	434	278	186	90.77	2.74	85.71	0.391546	2962290	0	316	316	15437	15437	9374	9374	73265	73265	49.9	2.37	93.64	11	2541	28	243	7	0	0	0	1	1	1	1	1	1	1	1	1	0	0	0	90.6794	1	METABAT_AS06rmzACSIP_31	k__Bacteria (UID2569)	434	278	186
1805	METABAT_AS06rmzACSIP_332	o__Clostridiales (UID1120)	304	250	143	94.41	2.8	20	2.24	2704001	0	381	381	10449	10449	7097	7097	45553	45553	40.4	2.34	87.19	11	2625	8	237	5	0	0	0	1	1	1	1	1	1	1	1	1	0	0	0	94.321	1	METABAT_AS06rmzACSIP_332	o__Clostridiales (UID1120)	304	250	143
1807	METABAT_AS06rmzACSIP_334	k__Bacteria (UID1453)	901	171	117	90.17	4.08	22.22	3.17342	3319308	0	520	520	9144	9144	6383	6383	39132	39132	74	1.7	92.64	11	3263	18	146	6	1	0	0	1	1	1	1	1	1	1	1	1	0	0	0	90.0343	1	METABAT_AS06rmzACSIP_334	k__Bacteria (UID1453)	901	171	117
1818	METABAT_AS06rmzACSIP_344	k__Bacteria (UID2495)	2993	147	91	98.9	0	0	0	4460415	0	155	155	51377	51377	28776	28776	187107	187107	68.3	1.55	89.08	11	3336	1	146	0	0	0	0	1	1	1	1	1	1	1	1	1	0	0	0	98.9	1	METABAT_AS06rmzACSIP_344	k__Bacteria (UID2495)	2993	147	91
1828	METABAT_AS06rmzACSIP_353	c__Clostridia (UID1085)	35	420	196	93.16	1.02	50	0.51	2087088	0	231	231	14417	14417	9035	9035	54619	54619	41.3	2.39	88.95	11	2120	36	382	2	0	0	0	1	1	1	1	1	1	1	1	1	0	0	0	93.1272	1	METABAT_AS06rmzACSIP_353	c__Clostridia (UID1085)	35	420	196
1831	METABAT_AS06rmzACSIP_356	o__Clostridiales (UID1120)	304	250	143	95.28	0.35	0	0.35	2852569	0	278	278	15951	15951	10261	10261	56262	56262	43.5	2.2	88.3	11	2626	31	217	2	0	0	0	1	1	1	1	1	1	1	1	1	0	0	0	95.269	1	METABAT_AS06rmzACSIP_356	o__Clostridiales (UID1120)	304	250	143
1834	METABAT_AS06rmzACSIP_359	k__Bacteria (UID2565)	2921	143	88	100	2.27	0	2.27	5747819	0	118	118	84961	84961	48710	48710	260397	260397	62.6	1.02	88.48	11	4478	0	141	2	0	0	0	1	1	1	1	1	1	1	1	1	0	0	0	99.9319	1	METABAT_AS06rmzACSIP_359	k__Bacteria (UID2565)	2921	143	88
1837	METABAT_AS06rmzACSIP_361	k__Bacteria (UID2570)	433	273	183	90.91	2.09	71.43	0.597113	2407651	0	382	382	8743	8743	6302	6302	57591	57591	51.5	3.61	91.76	11	2293	38	228	7	0	0	0	1	1	1	1	1	1	1	1	1	0	0	0	90.841	1	METABAT_AS06rmzACSIP_361	k__Bacteria (UID2570)	433	273	183
1841	METABAT_AS06rmzACSIP_365	o__Clostridiales (UID1120)	304	247	141	91.61	1.09	100	0	2057262	0	359	359	7767	7767	5730	5730	42044	42044	48.6	2.85	91.4	11	2109	20	224	3	0	0	0	1	1	1	1	1	1	1	1	1	0	0	0	91.5743	1	METABAT_AS06rmzACSIP_365	o__Clostridiales (UID1120)	304	247	141
1842	METABAT_AS06rmzACSIP_366	c__Deltaproteobacteria (UID3216)	83	247	155	94.52	2.34	18.75	1.90125	3765437	0	236	236	25225	25225	15955	15955	108511	108511	70.4	1.47	94.31	11	3499	17	214	16	0	0	0	1	1	1	1	1	1	1	1	1	0	0	0	94.4457	1	METABAT_AS06rmzACSIP_366	c__Deltaproteobacteria (UID3216)	83	247	155
1850	METABAT_AS06rmzACSIP_373	p__Bacteroidetes (UID2605)	350	316	210	93.41	0.49	0	0.49	2036371	0	82	82	43132	43132	24833	24833	93255	93255	60.7	1.48	94.95	11	1765	18	296	2	0	0	0	1	1	1	1	1	1	1	1	1	0	0	0	93.3943	1	METABAT_AS06rmzACSIP_373	p__Bacteroidetes (UID2605)	350	316	210
1851	METABAT_AS06rmzACSIP_374	k__Bacteria (UID2565)	2921	142	87	98.85	1.25	50	0.625	6173447	0	551	551	20771	20771	11204	11204	64235	64235	66	1.86	86.3	11	4853	1	139	2	0	0	0	1	1	1	1	1	1	1	1	1	0	0	0	98.8121	1	METABAT_AS06rmzACSIP_374	k__Bacteria (UID2565)	2921	142	87
1854	METABAT_AS06rmzACSIP_377	o__Clostridiales (UID1212)	172	263	149	91.32	1.85	100	0	1506559	0	253	253	7852	7852	5954	5954	29647	29647	51.3	2.74	90.79	11	1588	19	240	4	0	0	0	1	1	1	1	1	1	1	1	1	0	0	0	91.2592	1	METABAT_AS06rmzACSIP_377	o__Clostridiales (UID1212)	172	263	149
1862	METABAT_AS06rmzACSIP_384	c__Clostridia (UID1118)	387	223	124	91.04	1.61	0	1.61	1968422	0	276	276	10865	10865	7131	7131	49084	49084	57.6	3.27	91.41	11	1983	37	184	2	0	0	0	1	1	1	1	1	1	1	1	1	0	0	0	90.9869	1	METABAT_AS06rmzACSIP_384	c__Clostridia (UID1118)	387	223	124
1870	METABAT_AS06rmzACSIP_391	c__Deltaproteobacteria (UID3216)	83	247	155	95.29	4.14	55.56	1.83982	3379103	0	434	434	13441	13441	7785	7785	109304	109304	58.1	2.5	88.23	11	3396	11	227	9	0	0	0	1	1	1	1	1	1	1	1	1	0	0	0	95.1597	1	METABAT_AS06rmzACSIP_391	c__Deltaproteobacteria (UID3216)	83	247	155
1872	METABAT_AS06rmzACSIP_393	k__Bacteria (UID209)	5443	105	59	96.46	3.31	25	2.4825	2634536	0	418	418	8883	8883	6302	6302	46035	46035	49.3	2.12	91.03	11	2579	3	96	5	1	0	0	1	1	1	1	1	1	1	1	1	0	0	0	96.3571	1	METABAT_AS06rmzACSIP_393	k__Bacteria (UID209)	5443	105	59
1879	METABAT_AS06rmzACSIP_4	k__Bacteria (UID209)	5443	105	59	100	3.39	50	1.695	2705110	0	577	577	6496	6496	4688	4688	48618	48618	38.3	2.71	85.02	11	2752	0	103	2	0	0	0	1	1	1	1	1	1	1	1	1	0	0	0	99.8983	1	METABAT_AS06rmzACSIP_4	k__Bacteria (UID209)	5443	105	59
1882	METABAT_AS06rmzACSIP_401	f__Xanthomonadaceae (UID4214)	55	659	290	91.73	2.73	23.81	2.07999	2797818	0	502	502	7660	7660	5573	5573	37056	37056	72.3	1.9	91.4	11	2892	51	587	21	0	0	0	1	1	1	1	1	1	1	1	1	0	0	0	91.6407	1	METABAT_AS06rmzACSIP_401	f__Xanthomonadaceae (UID4214)	55	659	290
1888	METABAT_AS06rmzACSIP_407	p__Bacteroidetes (UID2605)	350	316	210	93.43	2.86	37.5	1.7875	2110616	0	87	87	38628	38628	24259	24259	145520	145520	48.9	2.13	95.52	11	1865	19	289	8	0	0	0	1	1	1	1	1	1	1	1	1	0	0	0	93.3382	1	METABAT_AS06rmzACSIP_407	p__Bacteroidetes (UID2605)	350	316	210
1900	METABAT_AS06rmzACSIP_418	k__Bacteria (UID2565)	2921	143	88	97.62	3.15	0	3.15	5468235	0	367	367	26191	26191	14899	14899	98258	98258	64	1.3	91.03	11	4617	3	134	6	0	0	0	1	1	1	1	1	1	1	1	1	0	0	0	97.5232	1	METABAT_AS06rmzACSIP_418	k__Bacteria (UID2565)	2921	143	88
1909	METABAT_AS06rmzACSIP_426	c__Clostridia (UID1085)	35	420	196	98.76	2.26	0	2.26	3131918	0	186	186	34391	34391	16838	16838	137562	137562	47.6	4.39	87.62	11	3055	5	401	14	0	0	0	1	1	1	1	1	1	1	1	1	0	0	0	98.6913	1	METABAT_AS06rmzACSIP_426	c__Clostridia (UID1085)	35	420	196
1910	METABAT_AS06rmzACSIP_427	k__Bacteria (UID2982)	88	230	148	93.24	2.39	0	2.39	2585277	0	45	45	89683	89683	57450	57450	156000	156000	68.7	1.63	90.47	11	2317	11	214	5	0	0	0	1	1	1	1	1	1	1	1	1	0	0	0	93.1631	1	METABAT_AS06rmzACSIP_427	k__Bacteria (UID2982)	88	230	148
1926	METABAT_AS06rmzACSIP_441	p__Bacteroidetes (UID2605)	350	316	210	93.08	3.83	41.67	2.23404	2816390	0	280	280	18148	18148	10058	10058	94413	94413	49.5	3.11	91.47	11	2451	16	292	6	2	0	0	1	1	1	1	1	1	1	1	1	0	0	0	92.9566	1	METABAT_AS06rmzACSIP_441	p__Bacteroidetes (UID2605)	350	316	210
1935	METABAT_AS06rmzACSIP_45	k__Bacteria (UID1452)	924	163	110	91.82	2.73	33.33	1.82009	4747917	0	154	154	69817	69817	30830	30830	235097	235097	64.2	1.46	89.91	11	4068	14	146	3	0	0	0	1	1	1	1	1	1	1	1	1	0	0	0	91.7308	1	METABAT_AS06rmzACSIP_45	k__Bacteria (UID1452)	924	163	110
1944	METABAT_AS06rmzACSIP_458	k__Bacteria (UID2565)	2921	143	88	97.73	3.41	33.33	2.27345	3219550	0	250	250	22040	22040	12878	12878	76669	76669	59.6	1.87	91.07	11	2946	2	138	3	0	0	0	1	1	1	1	1	1	1	1	1	0	0	0	97.6253	1	METABAT_AS06rmzACSIP_458	k__Bacteria (UID2565)	2921	143	88
1950	METABAT_AS06rmzACSIP_463	o__Actinomycetales (UID1663)	488	310	185	93.74	0.57	12.5	0.49875	3041474	0	310	310	16284	16284	9811	9811	114856	114856	69.7	1.41	91.19	11	2930	15	287	8	0	0	0	1	1	1	1	1	1	1	1	1	0	0	0	93.7218	1	METABAT_AS06rmzACSIP_463	o__Actinomycetales (UID1663)	488	310	185
1956	METABAT_AS06rmzACSIP_469	c__Clostridia (UID1085)	35	420	196	94.74	4.18	60	1.672	2674193	0	298	298	15466	15466	8973	8973	66688	66688	43.2	2.59	87.13	11	2681	23	384	12	1	0	0	1	1	1	1	1	1	1	1	1	0	0	0	94.6076	1	METABAT_AS06rmzACSIP_469	c__Clostridia (UID1085)	35	420	196
1963	METABAT_AS06rmzACSIP_475	k__Bacteria (UID2565)	2921	143	88	96.59	0	0	0	2799707	0	96	96	47955	47955	29163	29163	143434	143434	54.9	1.76	87.43	11	2575	3	140	0	0	0	0	1	1	1	1	1	1	1	1	1	0	0	0	96.59	1	METABAT_AS06rmzACSIP_475	k__Bacteria (UID2565)	2921	143	88
1969	METABAT_AS06rmzACSIP_480	c__Deltaproteobacteria (UID3217)	62	280	168	92.66	0.89	100	0	2841060	0	226	226	20016	20016	12571	12571	71160	71160	60.2	3.37	90.12	11	2811	58	220	2	0	0	0	1	1	1	1	1	1	1	1	1	0	0	0	92.6312	1	METABAT_AS06rmzACSIP_480	c__Deltaproteobacteria (UID3217)	62	280	168
1984	METABAT_AS06rmzACSIP_494	k__Bacteria (UID2565)	2921	143	88	95.96	0	0	0	4119368	0	406	406	16965	16965	10146	10146	74701	74701	57.4	2.28	85.63	11	3644	5	138	0	0	0	0	1	1	1	1	1	1	1	1	1	0	0	0	95.96	1	METABAT_AS06rmzACSIP_494	k__Bacteria (UID2565)	2921	143	88
1990	METABAT_AS06rmzACSIP_5	o__Burkholderiales (UID4000)	193	427	214	95.23	4.35	71.43	1.24279	2265952	0	295	295	12793	12793	7681	7681	76175	76175	64.2	1.9	91.93	11	2366	18	395	14	0	0	0	1	1	1	1	1	1	1	1	1	0	0	0	95.093	1	METABAT_AS06rmzACSIP_5	o__Burkholderiales (UID4000)	193	427	214
1991	METABAT_AS06rmzACSIP_50	p__Actinobacteria (UID1454)	732	199	116	93.25	3.74	0	3.74	2202196	0	206	206	18191	18191	10690	10690	72939	72939	62.2	1.51	91.43	11	2160	11	182	6	0	0	0	1	1	1	1	1	1	1	1	1	0	0	0	93.1297	1	METABAT_AS06rmzACSIP_50	p__Actinobacteria (UID1454)	732	199	116
1994	METABAT_AS06rmzACSIP_502	k__Bacteria (UID3187)	2258	188	117	96.1	4.7	0	4.7	3827227	0	98	98	75250	75250	39053	39053	215384	215384	66.4	2.34	91.44	11	3403	6	176	6	0	0	0	1	1	1	1	1	1	1	1	1	0	0	0	95.9533	1	METABAT_AS06rmzACSIP_502	k__Bacteria (UID3187)	2258	188	117
1999	METABAT_AS06rmzACSIP_507	c__Clostridia (UID1085)	35	420	196	95.43	2.55	83.33	0.425085	2940669	0	386	386	11850	11850	7618	7618	77958	77958	45.5	3.49	86.35	11	2914	17	399	3	1	0	0	1	1	1	1	1	1	1	1	1	0	0	0	95.3498	1	METABAT_AS06rmzACSIP_507	c__Clostridia (UID1085)	35	420	196
2014	METABAT_AS06rmzACSIP_520	o__Actinomycetales (UID1697)	387	327	191	94.24	2.66	53.85	1.22759	2757366	0	447	447	9031	9031	6168	6168	31288	31288	68.8	1.65	92.43	11	2941	20	294	13	0	0	0	1	1	1	1	1	1	1	1	1	0	0	0	94.1553	1	METABAT_AS06rmzACSIP_520	o__Actinomycetales (UID1697)	387	327	191
2017	METABAT_AS06rmzACSIP_523	k__Bacteria (UID1452)	924	160	109	94.19	0.92	0	0.92	2638352	0	30	30	137182	137182	87945	87945	303673	303673	60.7	1.01	93.71	11	2349	8	151	1	0	0	0	1	1	1	1	1	1	1	1	1	0	0	0	94.1607	1	METABAT_AS06rmzACSIP_523	k__Bacteria (UID1452)	924	160	109
2026	METABAT_AS06rmzACSIP_531	c__Deltaproteobacteria (UID3217)	62	280	168	91.34	0.96	0	0.96	2555489	0	376	376	9144	9144	6796	6796	50278	50278	52.5	2.6	88.73	11	2509	40	237	3	0	0	0	1	1	1	1	1	1	1	1	1	0	0	0	91.3085	1	METABAT_AS06rmzACSIP_531	c__Deltaproteobacteria (UID3217)	62	280	168
2032	METABAT_AS06rmzACSIP_537	k__Bacteria (UID2565)	2921	143	88	96.59	2.27	0	2.27	5737623	0	370	370	34200	34200	15507	15507	139078	139078	63.4	2.03	85.4	11	4603	3	138	2	0	0	0	1	1	1	1	1	1	1	1	1	0	0	0	96.5195	1	METABAT_AS06rmzACSIP_537	k__Bacteria (UID2565)	2921	143	88
2035	METABAT_AS06rmzACSIP_54	o__Clostridiales (UID1120)	304	247	141	93.74	0.65	66.67	0.216645	1701198	0	203	203	13237	13237	8380	8380	49649	49649	53.8	2.32	93.99	11	1772	12	232	3	0	0	0	1	1	1	1	1	1	1	1	1	0	0	0	93.7192	1	METABAT_AS06rmzACSIP_54	o__Clostridiales (UID1120)	304	247	141
2037	METABAT_AS06rmzACSIP_541	k__Bacteria (UID2565)	2921	143	87	97.63	2.3	0	2.3	5473310	0	213	213	49622	49622	25696	25696	172379	172379	64.3	2.03	87.1	11	4148	3	138	2	0	0	0	1	1	1	1	1	1	1	1	1	0	0	0	97.5593	1	METABAT_AS06rmzACSIP_541	k__Bacteria (UID2565)	2921	143	87
2043	METABAT_AS06rmzACSIP_547	k__Bacteria (UID2569)	434	278	186	95.7	0.54	0	0.54	3662403	0	40	40	160144	160144	91560	91560	464037	464037	54.1	1.52	90.6	11	2840	10	267	1	0	0	0	1	1	1	1	1	1	1	1	1	0	0	0	95.6831	1	METABAT_AS06rmzACSIP_547	k__Bacteria (UID2569)	434	278	186
2049	METABAT_AS06rmzACSIP_552	k__Bacteria (UID2495)	2993	142	88	93.11	3.41	0	3.41	2675256	0	465	465	7862	7862	5753	5753	39030	39030	46.9	3.4	92.09	11	2779	7	132	3	0	0	0	1	1	1	1	1	1	1	1	1	0	0	0	93.0001	1	METABAT_AS06rmzACSIP_552	k__Bacteria (UID2495)	2993	142	88
2050	METABAT_AS06rmzACSIP_553	k__Bacteria (UID2982)	88	230	148	90.15	2.18	0	2.18	3406929	0	385	385	15925	15925	8849	8849	71713	71713	53.1	2.36	87.98	11	3180	19	204	7	0	0	0	1	1	1	1	1	1	1	1	1	0	0	0	90.0775	1	METABAT_AS06rmzACSIP_553	k__Bacteria (UID2982)	88	230	148
2051	METABAT_AS06rmzACSIP_554	k__Bacteria (UID209)	5443	104	58	96.39	0.47	0	0.47	2430623	0	268	268	15083	15083	9069	9069	81318	81318	50.4	2.41	92.84	11	2430	3	98	3	0	0	0	1	1	1	1	1	1	1	1	1	0	0	0	96.3754	1	METABAT_AS06rmzACSIP_554	k__Bacteria (UID209)	5443	104	58
2060	METABAT_AS06rmzACSIP_562	k__Bacteria (UID2495)	2993	141	87	95.33	0	0	0	1765580	0	309	309	8067	8067	5713	5713	54193	54193	59.6	2.55	93.48	11	1839	5	136	0	0	0	0	1	1	1	1	1	1	1	1	1	0	0	0	95.33	1	METABAT_AS06rmzACSIP_562	k__Bacteria (UID2495)	2993	141	87
2064	METABAT_AS06rmzACSIP_566	k__Bacteria (UID209)	5443	105	59	93.22	2.62	100	0	1266799	0	46	46	59782	59782	27539	27539	117794	117794	59.4	2.26	92.51	11	1269	5	93	7	0	0	0	1	1	1	1	1	1	1	1	1	0	0	0	93.1357	1	METABAT_AS06rmzACSIP_566	k__Bacteria (UID209)	5443	105	59
2065	METABAT_AS06rmzACSIP_567	c__Clostridia (UID1085)	35	420	196	94.14	2.63	75	0.6575	2453780	0	311	311	11913	11913	7889	7889	79651	79651	46.5	2.47	88.77	11	2527	19	393	8	0	0	0	1	1	1	1	1	1	1	1	1	0	0	0	94.0562	1	METABAT_AS06rmzACSIP_567	c__Clostridia (UID1085)	35	420	196
2066	METABAT_AS06rmzACSIP_568	o__Clostridiales (UID1212)	172	263	149	94.27	0.02	100	0	1887990	0	149	149	19536	19536	12671	12671	76617	76617	39.4	2.26	93.02	11	1730	10	252	1	0	0	0	1	1	1	1	1	1	1	1	1	0	0	0	94.2694	1	METABAT_AS06rmzACSIP_568	o__Clostridiales (UID1212)	172	263	149
2068	METABAT_AS06rmzACSIP_57	k__Bacteria (UID2569)	434	278	186	93.73	1.3	60	0.52	2331951	0	366	366	9034	9034	6371	6371	53246	53246	46.3	2.75	94.07	11	2106	19	254	5	0	0	0	1	1	1	1	1	1	1	1	1	0	0	0	93.6884	1	METABAT_AS06rmzACSIP_57	k__Bacteria (UID2569)	434	278	186
2081	METABAT_AS06rmzACSIP_581	k__Bacteria (UID209)	5443	105	59	100	1.69	0	1.69	1781101	0	115	115	34191	34191	15487	15487	100005	100005	56.5	2.31	92.15	11	1781	0	104	1	0	0	0	1	1	1	1	1	1	1	1	1	0	0	0	99.9493	1	METABAT_AS06rmzACSIP_581	k__Bacteria (UID209)	5443	105	59
2082	METABAT_AS06rmzACSIP_582	p__Euryarchaeota (UID3)	148	187	124	100	3.63	71.43	1.03709	1680434	0	72	72	40289	40289	23339	23339	98204	98204	59.7	1.93	91.76	11	1754	0	182	4	1	0	0	1	1	1	1	1	1	1	1	1	0	0	0	99.8911	1	METABAT_AS06rmzACSIP_582	p__Euryarchaeota (UID3)	148	187	124
2087	METABAT_AS06rmzACSIP_587	k__Bacteria (UID2495)	2993	141	87	96.55	0.64	100	0	2482063	0	103	103	38778	38778	24097	24097	104057	104057	57.4	1.83	92.57	11	2281	3	136	2	0	0	0	1	1	1	1	1	1	1	1	1	0	0	0	96.5301	1	METABAT_AS06rmzACSIP_587	k__Bacteria (UID2495)	2993	141	87
2089	METABAT_AS06rmzACSIP_589	c__Deltaproteobacteria (UID3216)	83	247	155	95.48	3.23	0	3.23	3362610	0	113	113	59149	59149	29757	29757	215603	215603	57.2	2.53	89.86	11	3054	7	235	5	0	0	0	1	1	1	1	1	1	1	1	1	0	0	0	95.3785	1	METABAT_AS06rmzACSIP_589	c__Deltaproteobacteria (UID3216)	83	247	155
2096	METABAT_AS06rmzACSIP_595	p__Euryarchaeota (UID49)	95	227	152	99.34	0	0	0	2420988	0	74	74	53608	53608	32716	32716	164194	164194	59.9	1.98	86.58	11	2430	1	226	0	0	0	0	1	1	1	1	1	1	1	1	1	0	0	0	99.34	1	METABAT_AS06rmzACSIP_595	p__Euryarchaeota (UID49)	95	227	152
2098	METABAT_AS06rmzACSIP_597	k__Bacteria (UID2565)	2921	143	88	96.59	1.14	0	1.14	4449421	0	122	122	85345	85345	36470	36470	279725	279725	66.6	2.22	87.25	11	3532	3	139	1	0	0	0	1	1	1	1	1	1	1	1	1	0	0	0	96.5546	1	METABAT_AS06rmzACSIP_597	k__Bacteria (UID2565)	2921	143	88
2102	METABAT_AS06rmzACSIP_60	k__Bacteria (UID2495)	2993	142	88	98.86	2.27	0	2.27	2634783	0	151	151	32149	32149	17448	17448	118130	118130	44.8	1.79	91.69	11	2464	1	139	2	0	0	0	1	1	1	1	1	1	1	1	1	0	0	0	98.7911	1	METABAT_AS06rmzACSIP_60	k__Bacteria (UID2495)	2993	142	88
2104	METABAT_AS06rmzACSIP_601	p__Bacteroidetes (UID2605)	350	316	210	90.24	1.11	66.67	0.369963	1826837	0	76	76	41619	41619	24037	24037	152847	152847	44.1	1.69	94.07	11	1607	24	289	3	0	0	0	1	1	1	1	1	1	1	1	1	0	0	0	90.2031	1	METABAT_AS06rmzACSIP_601	p__Bacteroidetes (UID2605)	350	316	210
2113	METABAT_AS06rmzACSIP_61	c__Deltaproteobacteria (UID3216)	83	247	155	94.19	3.23	0	3.23	2787012	0	81	81	51920	51920	34407	34407	131914	131914	63.8	1.63	87.88	11	2622	9	233	5	0	0	0	1	1	1	1	1	1	1	1	1	0	0	0	94.0871	1	METABAT_AS06rmzACSIP_61	c__Deltaproteobacteria (UID3216)	83	247	155
2145	METABAT_AS06rmzACSIP_66	p__Euryarchaeota (UID49)	95	228	153	90.2	2.29	66.67	0.763257	2038361	0	328	328	8831	8831	6214	6214	30776	30776	53	2.59	88.01	11	2260	16	208	3	1	0	0	1	1	1	1	1	1	1	1	1	0	0	0	90.1238	1	METABAT_AS06rmzACSIP_66	p__Euryarchaeota (UID49)	95	228	153
2146	METABAT_AS06rmzACSIP_67	k__Bacteria (UID1452)	924	161	108	93.52	0.93	0	0.93	3914404	0	141	141	51711	51711	27761	27761	165877	165877	66.8	1.47	92.85	11	3152	8	152	1	0	0	0	1	1	1	1	1	1	1	1	1	0	0	0	93.4902	1	METABAT_AS06rmzACSIP_67	k__Bacteria (UID1452)	924	161	108
2149	METABAT_AS06rmzACSIP_7	c__Deltaproteobacteria (UID3216)	83	247	155	93.09	4.99	6.67	4.65717	3276161	0	320	320	16391	16391	10238	10238	59587	59587	52	2.05	88.43	11	3286	21	211	15	0	0	0	1	1	1	1	1	1	1	1	1	0	0	0	92.9292	1	METABAT_AS06rmzACSIP_7	c__Deltaproteobacteria (UID3216)	83	247	155
2152	METABAT_AS06rmzACSIP_72	k__Bacteria (UID2495)	2993	147	91	90.11	0	0	0	2174604	0	33	33	85087	85087	65897	65897	217063	217063	50.5	1.19	90.62	11	1693	9	138	0	0	0	0	1	1	1	1	1	1	1	1	1	0	0	0	90.11	1	METABAT_AS06rmzACSIP_72	k__Bacteria (UID2495)	2993	147	91
2154	METABAT_AS06rmzACSIP_74	p__Euryarchaeota (UID54)	90	233	152	95.72	0	0	0	2276124	0	80	80	48841	48841	28451	28451	102279	102279	67.8	2.78	86.38	11	2336	7	226	0	0	0	0	1	1	1	1	1	1	1	1	1	0	0	0	95.72	1	METABAT_AS06rmzACSIP_74	p__Euryarchaeota (UID54)	90	233	152
2160	METABAT_AS06rmzACSIP_8	k__Bacteria (UID2565)	2921	142	87	98.85	4.6	50	2.3	11311919	0	721	721	35893	35893	15689	15689	173491	173491	61.9	1.97	86.94	11	9288	1	137	4	0	0	0	1	1	1	1	1	1	1	1	1	0	0	0	98.7104	1	METABAT_AS06rmzACSIP_8	k__Bacteria (UID2565)	2921	142	87
2170	METABAT_AS06rmzACSIP_89	k__Bacteria (UID2565)	2921	143	88	100	1.14	0	1.14	3074203	0	82	82	70220	70220	37490	37490	211903	211903	70.1	1.28	90.85	11	2571	0	142	1	0	0	0	1	1	1	1	1	1	1	1	1	0	0	0	99.9658	1	METABAT_AS06rmzACSIP_89	k__Bacteria (UID2565)	2921	143	88
2178	METABAT_AS06rmzACSIP_96	p__Firmicutes (UID241)	930	213	118	92.37	1.48	50	0.74	3704101	0	296	296	24639	24639	12513	12513	70215	70215	41.7	3.87	86.71	11	3619	12	197	4	0	0	0	1	1	1	1	1	1	1	1	1	0	0	0	92.3219	1	METABAT_AS06rmzACSIP_96	p__Firmicutes (UID241)	930	213	118
3912	METABAT_AS07pgkLD_104	o__Clostridiales (UID1125)	128	313	164	93.9	1.46	20	1.168	1642092	0	125	125	32194	32194	13136	13136	121334	121334	33.2	2.01	90.41	11	1585	43	265	5	0	0	0	1	1	1	1	1	1	1	1	1	0	0	0	93.8534	1	METABAT_AS07pgkLD_104	o__Clostridiales (UID1125)	128	313	164
3920	METABAT_AS07pgkLD_111	o__Clostridiales (UID1120)	304	247	141	91.25	0.32	100	0	1650761	0	162	162	14976	14976	10189	10189	54839	54839	41.4	2.29	91.02	11	1724	14	231	2	0	0	0	1	1	1	1	1	1	1	1	1	0	0	0	91.2395	1	METABAT_AS07pgkLD_111	o__Clostridiales (UID1120)	304	247	141
3925	METABAT_AS07pgkLD_116	o__Clostridiales (UID1120)	304	250	143	95.1	0	0	0	2050991	0	236	236	18225	18225	8690	8690	71598	71598	33.8	2.15	90.3	11	2193	7	243	0	0	0	0	1	1	1	1	1	1	1	1	1	0	0	0	95.1	1	METABAT_AS07pgkLD_116	o__Clostridiales (UID1120)	304	250	143
3927	METABAT_AS07pgkLD_118	c__Clostridia (UID1085)	35	420	196	97.96	0.51	0	0.51	2617641	0	102	102	42329	42329	25663	25663	232204	232204	48.3	2.39	88.04	11	2508	4	415	1	0	0	0	1	1	1	1	1	1	1	1	1	0	0	0	97.9444	1	METABAT_AS07pgkLD_118	c__Clostridia (UID1085)	35	420	196
3935	METABAT_AS07pgkLD_125	o__Clostridiales (UID1212)	172	263	149	96.98	1.34	0	1.34	1975384	0	84	84	49069	49069	23516	23516	176926	176926	38	2.07	86.98	11	1822	5	256	2	0	0	0	1	1	1	1	1	1	1	1	1	0	0	0	96.9385	1	METABAT_AS07pgkLD_125	o__Clostridiales (UID1212)	172	263	149
3948	METABAT_AS07pgkLD_137	p__Euryarchaeota (UID54)	90	234	153	98.1	1.44	33.33	0.960048	2145969	0	258	258	11277	11277	8317	8317	38587	38587	59.6	2.36	83	11	2285	6	225	3	0	0	0	1	1	1	1	1	1	1	1	1	0	0	0	98.056	1	METABAT_AS07pgkLD_137	p__Euryarchaeota (UID54)	90	234	153
3949	METABAT_AS07pgkLD_138	o__Clostridiales (UID1120)	304	250	143	98.6	0	0	0	1935457	0	119	119	29426	29426	16264	16264	169568	169568	51.5	1.95	92.81	11	1985	2	248	0	0	0	0	1	1	1	1	1	1	1	1	1	0	0	0	98.6	1	METABAT_AS07pgkLD_138	o__Clostridiales (UID1120)	304	250	143
3950	METABAT_AS07pgkLD_139	p__Firmicutes (UID240)	1318	179	104	94.23	2.4	0	2.4	2108738	0	199	199	20119	20119	10596	10596	77075	77075	53.9	2.08	93.11	11	2085	6	169	4	0	0	0	1	1	1	1	1	1	1	1	1	0	0	0	94.1536	1	METABAT_AS07pgkLD_139	p__Firmicutes (UID240)	1318	179	104
3966	METABAT_AS07pgkLD_153	c__Gammaproteobacteria (UID4444)	263	507	232	96.4	2.26	53.85	1.04299	2836100	0	136	136	39643	39643	20853	20853	138268	138268	49.5	2.32	89.74	11	2687	48	446	13	0	0	0	1	1	1	1	1	1	1	1	1	0	0	0	96.3297	1	METABAT_AS07pgkLD_153	c__Gammaproteobacteria (UID4444)	263	507	232
3968	METABAT_AS07pgkLD_155	p__Firmicutes (UID239)	1324	176	102	95.1	2.08	0	2.08	2237888	0	93	93	52954	52954	24063	24063	104278	104278	48.8	1.72	88.25	11	2133	6	165	5	0	0	0	1	1	1	1	1	1	1	1	1	0	0	0	95.0344	1	METABAT_AS07pgkLD_155	p__Firmicutes (UID239)	1324	176	102
3972	METABAT_AS07pgkLD_159	c__Clostridia (UID1085)	35	420	196	91.68	0.48	0	0.48	2166539	0	121	121	35652	35652	17905	17905	115177	115177	37.7	2.38	87.27	11	2267	21	396	3	0	0	0	1	1	1	1	1	1	1	1	1	0	0	0	91.6643	1	METABAT_AS07pgkLD_159	c__Clostridia (UID1085)	35	420	196
3975	METABAT_AS07pgkLD_161	p__Firmicutes (UID239)	1324	176	102	95.1	0.98	0	0.98	2306584	0	140	140	27215	27215	16475	16475	153803	153803	53.6	1.07	90	11	2145	5	169	2	0	0	0	1	1	1	1	1	1	1	1	1	0	0	0	95.0691	1	METABAT_AS07pgkLD_161	p__Firmicutes (UID239)	1324	176	102
3978	METABAT_AS07pgkLD_164	c__Clostridia (UID1085)	35	420	196	97.34	0.58	0	0.58	2312510	0	79	79	52419	52419	29272	29272	205327	205327	52.2	2.23	87.09	11	2233	9	408	3	0	0	0	1	1	1	1	1	1	1	1	1	0	0	0	97.3221	1	METABAT_AS07pgkLD_164	c__Clostridia (UID1085)	35	420	196
3985	METABAT_AS07pgkLD_170	o__Clostridiales (UID1120)	304	250	143	95.78	3.63	45.45	1.98016	3727159	0	644	644	8286	8286	5787	5787	37813	37813	34.7	2.38	82.81	11	3537	11	230	8	1	0	0	1	1	1	1	1	1	1	1	1	0	0	0	95.6663	1	METABAT_AS07pgkLD_170	o__Clostridiales (UID1120)	304	250	143
3987	METABAT_AS07pgkLD_172	o__Clostridiales (UID1212)	172	263	149	100	0.67	0	0.67	2771302	0	248	248	21122	21122	11174	11174	122824	122824	34.6	2.3	86.57	11	2583	0	262	1	0	0	0	1	1	1	1	1	1	1	1	1	0	0	0	99.9799	1	METABAT_AS07pgkLD_172	o__Clostridiales (UID1212)	172	263	149
3988	METABAT_AS07pgkLD_173	o__Clostridiales (UID1120)	304	247	141	90.78	4.44	50	2.22	1707993	0	364	364	5974	5974	4692	4692	62211	62211	45.7	3.2	89.02	11	1724	15	220	12	0	0	0	1	1	1	1	1	1	1	1	1	0	0	0	90.6333	1	METABAT_AS07pgkLD_173	o__Clostridiales (UID1120)	304	247	141
3992	METABAT_AS07pgkLD_177	k__Bacteria (UID2569)	434	275	184	99.18	1.63	66.67	0.543279	2948733	0	294	294	17797	17797	10029	10029	79099	79099	42.7	2.29	90.07	11	2685	2	270	3	0	0	0	1	1	1	1	1	1	1	1	1	0	0	0	99.1307	1	METABAT_AS07pgkLD_177	k__Bacteria (UID2569)	434	275	184
4008	METABAT_AS07pgkLD_191	o__Clostridiales (UID1212)	172	263	149	95.75	0.4	50	0.2	1886100	0	110	110	24460	24460	17146	17146	77488	77488	47.6	2.25	89.49	11	1737	7	254	2	0	0	0	1	1	1	1	1	1	1	1	1	0	0	0	95.7375	1	METABAT_AS07pgkLD_191	o__Clostridiales (UID1212)	172	263	149
4012	METABAT_AS07pgkLD_195	o__Clostridiales (UID1212)	172	263	149	97.99	1.78	0	1.78	3804710	0	265	265	51087	51087	14357	14357	160539	160539	37.9	3.36	85.28	11	3475	3	253	7	0	0	0	1	1	1	1	1	1	1	1	1	0	0	0	97.9355	1	METABAT_AS07pgkLD_195	o__Clostridiales (UID1212)	172	263	149
4016	METABAT_AS07pgkLD_199	o__Clostridiales (UID1120)	304	250	143	98.14	1.16	28.57	0.828588	2193042	0	191	191	20615	20615	11481	11481	67429	67429	35.7	2.93	90.17	11	2265	4	239	7	0	0	0	1	1	1	1	1	1	1	1	1	0	0	0	98.1045	1	METABAT_AS07pgkLD_199	o__Clostridiales (UID1120)	304	250	143
4021	METABAT_AS07pgkLD_202	c__Clostridia (UID1118)	387	223	124	96.37	2.18	100	0	2197183	0	247	247	15387	15387	8895	8895	64081	64081	49.4	3.91	89.24	11	2319	5	213	5	0	0	0	1	1	1	1	1	1	1	1	1	0	0	0	96.3021	1	METABAT_AS07pgkLD_202	c__Clostridia (UID1118)	387	223	124
4022	METABAT_AS07pgkLD_203	c__Clostridia (UID1118)	387	223	124	96.34	2.28	0	2.28	2624820	0	169	169	33135	33135	15531	15531	144692	144692	41.3	2.58	87.45	11	2444	6	213	4	0	0	0	1	1	1	1	1	1	1	1	1	0	0	0	96.269	1	METABAT_AS07pgkLD_203	c__Clostridia (UID1118)	387	223	124
4024	METABAT_AS07pgkLD_205	p__Bacteroidetes (UID2605)	350	316	210	95.95	2.14	0	2.14	2027281	0	184	184	16636	16636	11017	11017	59157	59157	28.8	1.63	87.88	11	1776	9	302	5	0	0	0	1	1	1	1	1	1	1	1	1	0	0	0	95.8831	1	METABAT_AS07pgkLD_205	p__Bacteroidetes (UID2605)	350	316	210
4026	METABAT_AS07pgkLD_207	c__Clostridia (UID1118)	387	223	124	94.33	3.63	0	3.63	2293193	0	122	122	39555	39555	18796	18796	103904	103904	42.3	2.78	86.74	11	2200	8	210	5	0	0	0	1	1	1	1	1	1	1	1	1	0	0	0	94.2146	1	METABAT_AS07pgkLD_207	c__Clostridia (UID1118)	387	223	124
4029	METABAT_AS07pgkLD_21	o__Clostridiales (UID1212)	172	263	149	93.29	2.01	66.67	0.669933	1541377	0	148	148	16627	16627	10414	10414	65071	65071	52.4	2.45	88.69	11	1540	10	250	3	0	0	0	1	1	1	1	1	1	1	1	1	0	0	0	93.2254	1	METABAT_AS07pgkLD_21	o__Clostridiales (UID1212)	172	263	149
4032	METABAT_AS07pgkLD_212	o__Clostridiales (UID1120)	304	247	141	91.49	0.71	100	0	1103782	0	75	75	26942	26942	14717	14717	74257	74257	39.3	1.93	92.54	11	1068	17	229	1	0	0	0	1	1	1	1	1	1	1	1	1	0	0	0	91.4667	1	METABAT_AS07pgkLD_212	o__Clostridiales (UID1120)	304	247	141
4036	METABAT_AS07pgkLD_216	k__Bacteria (UID2372)	131	177	106	99.06	3.38	33.33	2.25345	1480110	0	171	171	13844	13844	8655	8655	51490	51490	35.3	1.91	91.05	11	1605	1	170	6	0	0	0	1	1	1	1	1	1	1	1	1	0	0	0	98.9576	1	METABAT_AS07pgkLD_216	k__Bacteria (UID2372)	131	177	106
4046	METABAT_AS07pgkLD_225	o__Clostridiales (UID1120)	304	247	141	90.83	3.19	50	1.595	1780719	0	311	311	7615	7615	5725	5725	32849	32849	46.7	2.76	91.73	11	1813	23	218	5	1	0	0	1	1	1	1	1	1	1	1	1	0	0	0	90.7246	1	METABAT_AS07pgkLD_225	o__Clostridiales (UID1120)	304	247	141
4048	METABAT_AS07pgkLD_227	k__Bacteria (UID209)	5443	105	59	94.3	3.39	50	1.695	1532261	0	271	271	7945	7945	5654	5654	27491	27491	43.8	2.06	90.09	11	1587	7	96	2	0	0	0	1	1	1	1	1	1	1	1	1	0	0	0	94.1922	1	METABAT_AS07pgkLD_227	k__Bacteria (UID209)	5443	105	59
4052	METABAT_AS07pgkLD_230	p__Firmicutes (UID241)	930	213	118	91.29	1.98	25	1.485	2083647	0	223	223	13749	13749	9343	9343	72356	72356	59.3	2.25	92	11	2158	13	196	4	0	0	0	1	1	1	1	1	1	1	1	1	0	0	0	91.2249	1	METABAT_AS07pgkLD_230	p__Firmicutes (UID241)	930	213	118
4053	METABAT_AS07pgkLD_231	o__Clostridiales (UID1120)	304	250	143	97.2	1.4	0	1.4	2905657	0	167	167	32489	32489	17399	17399	73734	73734	43.7	2.26	86.87	11	2594	5	242	3	0	0	0	1	1	1	1	1	1	1	1	1	0	0	0	97.1568	1	METABAT_AS07pgkLD_231	o__Clostridiales (UID1120)	304	250	143
4058	METABAT_AS07pgkLD_236	o__Clostridiales (UID1120)	304	250	143	95.8	0.23	100	0	2107858	0	250	250	12390	12390	8431	8431	76404	76404	34.4	2.21	90.78	11	2240	8	241	1	0	0	0	1	1	1	1	1	1	1	1	1	0	0	0	95.7928	1	METABAT_AS07pgkLD_236	o__Clostridiales (UID1120)	304	250	143
4059	METABAT_AS07pgkLD_24	o__Clostridiales (UID1212)	172	263	149	94.85	2.15	80	0.43	1968375	0	132	132	24494	24494	14911	14911	74614	74614	45.2	3.06	87.06	11	1765	10	248	5	0	0	0	1	1	1	1	1	1	1	1	1	0	0	0	94.782	1	METABAT_AS07pgkLD_24	o__Clostridiales (UID1212)	172	263	149
4060	METABAT_AS07pgkLD_25	p__Firmicutes (UID239)	1324	176	102	95.1	3.43	25	2.5725	2158614	0	78	78	46892	46892	27674	27674	161423	161423	63.5	1.47	90.26	11	1971	5	167	4	0	0	0	1	1	1	1	1	1	1	1	1	0	0	0	94.9918	1	METABAT_AS07pgkLD_25	p__Firmicutes (UID239)	1324	176	102
4067	METABAT_AS07pgkLD_31	k__Bacteria (UID2570)	433	273	183	92.42	3.28	62.5	1.23	2543404	0	472	472	6899	6899	5388	5388	24303	24303	36.3	1.91	86.62	11	2390	27	240	5	1	0	0	1	1	1	1	1	1	1	1	1	0	0	0	92.3135	1	METABAT_AS07pgkLD_31	k__Bacteria (UID2570)	433	273	183
4070	METABAT_AS07pgkLD_34	o__Clostridiales (UID1120)	304	250	143	92.19	1.4	0	1.4	2212960	0	451	451	6675	6675	4906	4906	27197	27197	38.8	2.17	88.16	11	2356	24	223	3	0	0	0	1	1	1	1	1	1	1	1	1	0	0	0	92.1444	1	METABAT_AS07pgkLD_34	o__Clostridiales (UID1120)	304	250	143
4071	METABAT_AS07pgkLD_35	p__Firmicutes (UID241)	930	213	118	94.07	3.25	40	1.95	2011577	0	157	157	21510	21510	12812	12812	68665	68665	45.5	1.93	91.36	11	2072	10	198	5	0	0	0	1	1	1	1	1	1	1	1	1	0	0	0	93.9664	1	METABAT_AS07pgkLD_35	p__Firmicutes (UID241)	930	213	118
4080	METABAT_AS07pgkLD_43	c__Gammaproteobacteria (UID4444)	263	507	232	95.69	1.75	33.33	1.16673	2813347	0	68	68	66159	66159	41372	41372	157412	157412	56.3	1.67	88.29	11	2699	31	467	9	0	0	0	1	1	1	1	1	1	1	1	1	0	0	0	95.6351	1	METABAT_AS07pgkLD_43	c__Gammaproteobacteria (UID4444)	263	507	232
4090	METABAT_AS07pgkLD_52	o__Clostridiales (UID1120)	304	250	143	98.6	2.74	12.5	2.3975	2064165	0	149	149	25369	25369	13853	13853	65821	65821	32.2	1.33	91.11	11	2107	2	240	8	0	0	0	1	1	1	1	1	1	1	1	1	0	0	0	98.5166	1	METABAT_AS07pgkLD_52	o__Clostridiales (UID1120)	304	250	143
4092	METABAT_AS07pgkLD_54	p__Firmicutes (UID241)	930	213	118	97.46	1.77	50	0.885	2079117	0	150	150	24615	24615	13860	13860	66264	66264	56	3.22	88.21	11	2099	6	203	4	0	0	0	1	1	1	1	1	1	1	1	1	0	0	0	97.4055	1	METABAT_AS07pgkLD_54	p__Firmicutes (UID241)	930	213	118
4093	METABAT_AS07pgkLD_55	c__Clostridia (UID1085)	35	420	196	95.03	1.35	25	1.0125	2380535	0	139	139	30656	30656	17126	17126	80151	80151	50.4	3.04	86.37	11	2259	23	393	4	0	0	0	1	1	1	1	1	1	1	1	1	0	0	0	94.9874	1	METABAT_AS07pgkLD_55	c__Clostridia (UID1085)	35	420	196
4094	METABAT_AS07pgkLD_56	c__Gammaproteobacteria (UID4444)	263	507	232	95.47	3.59	40	2.154	2985664	0	139	139	59115	59115	21479	21479	310675	310675	48.8	3.9	89.27	11	2818	45	447	15	0	0	0	1	1	1	1	1	1	1	1	1	0	0	0	95.3572	1	METABAT_AS07pgkLD_56	c__Gammaproteobacteria (UID4444)	263	507	232
4097	METABAT_AS07pgkLD_59	o__Clostridiales (UID1120)	304	247	141	96.1	0.18	100	0	1910466	0	266	266	11149	11149	7182	7182	49465	49465	45.6	2.51	91.16	11	1822	7	239	1	0	0	0	1	1	1	1	1	1	1	1	1	0	0	0	96.0944	1	METABAT_AS07pgkLD_59	o__Clostridiales (UID1120)	304	247	141
4100	METABAT_AS07pgkLD_61	o__Clostridiales (UID1120)	304	247	141	98.58	0	0	0	1615434	0	73	73	66380	66380	22129	22129	202299	202299	39.4	1.94	92.3	11	1485	2	245	0	0	0	0	1	1	1	1	1	1	1	1	1	0	0	0	98.58	1	METABAT_AS07pgkLD_61	o__Clostridiales (UID1120)	304	247	141
4104	METABAT_AS07pgkLD_65	k__Bacteria (UID203)	5449	102	56	98.21	2.11	33.33	1.40674	1277156	0	142	142	12610	12610	8994	8994	41086	41086	44.8	1.74	93.33	11	1412	1	98	3	0	0	0	1	1	1	1	1	1	1	1	1	0	0	0	98.1455	1	METABAT_AS07pgkLD_65	k__Bacteria (UID203)	5449	102	56
4106	METABAT_AS07pgkLD_67	p__Firmicutes (UID239)	1324	176	102	92.65	3.88	14.29	3.32555	1991273	0	200	200	16980	16980	9956	9956	46624	46624	57.5	2.1	91.39	11	2156	8	161	7	0	0	0	1	1	1	1	1	1	1	1	1	0	0	0	92.5244	1	METABAT_AS07pgkLD_67	p__Firmicutes (UID239)	1324	176	102
4111	METABAT_AS07pgkLD_71	k__Bacteria (UID2328)	3167	126	75	99.88	0.67	0	0.67	1249583	0	123	123	17667	17667	10159	10159	105755	105755	29.9	2.07	90.61	11	1268	1	124	1	0	0	0	1	1	1	1	1	1	1	1	1	0	0	0	99.8599	1	METABAT_AS07pgkLD_71	k__Bacteria (UID2328)	3167	126	75
4112	METABAT_AS07pgkLD_72	o__Clostridiales (UID1212)	172	261	147	98.3	0.25	0	0.25	2514668	0	157	157	27077	27077	16016	16016	81506	81506	49.6	4.25	87.92	11	2541	3	256	2	0	0	0	1	1	1	1	1	1	1	1	1	0	0	0	98.2924	1	METABAT_AS07pgkLD_72	o__Clostridiales (UID1212)	172	261	147
4113	METABAT_AS07pgkLD_73	c__Epsilonproteobacteria (UID3065)	111	445	271	96.45	1.17	0	1.17	1237605	0	121	121	13258	13258	10228	10228	35286	35286	32.7	1.37	94.26	11	1348	13	425	7	0	0	0	1	1	1	1	1	1	1	1	1	0	0	0	96.4136	1	METABAT_AS07pgkLD_73	c__Epsilonproteobacteria (UID3065)	111	445	271
4114	METABAT_AS07pgkLD_74	o__Clostridiales (UID1120)	304	247	141	92.91	3.78	44.44	2.10017	1751290	0	198	198	15203	15203	8844	8844	76130	76130	32.9	2.31	89.19	11	1647	12	226	9	0	0	0	1	1	1	1	1	1	1	1	1	0	0	0	92.7879	1	METABAT_AS07pgkLD_74	o__Clostridiales (UID1120)	304	247	141
4115	METABAT_AS07pgkLD_75	c__Betaproteobacteria (UID3959)	235	420	211	99.76	1.21	25	0.9075	2841261	0	108	108	41543	41543	26307	26307	151006	151006	49.8	2.38	90.86	11	2737	1	415	4	0	0	0	1	1	1	1	1	1	1	1	1	0	0	0	99.7236	1	METABAT_AS07pgkLD_75	c__Betaproteobacteria (UID3959)	235	420	211
4117	METABAT_AS07pgkLD_77	k__Bacteria (UID2495)	2993	142	88	92.8	0	0	0	1758653	0	212	212	14553	14553	8295	8295	56086	56086	46.3	1.81	92.86	11	1764	7	135	0	0	0	0	1	1	1	1	1	1	1	1	1	0	0	0	92.8	1	METABAT_AS07pgkLD_77	k__Bacteria (UID2495)	2993	142	88
4119	METABAT_AS07pgkLD_79	k__Bacteria (UID3060)	138	338	246	98.37	2.03	50	1.015	1789739	0	152	152	19526	19526	11774	11774	85160	85160	30.1	1.51	94.35	11	1889	4	328	6	0	0	0	1	1	1	1	1	1	1	1	1	0	0	0	98.3081	1	METABAT_AS07pgkLD_79	k__Bacteria (UID3060)	138	338	246
4123	METABAT_AS07pgkLD_82	k__Bacteria (UID209)	5443	105	59	100	0	0	0	2138796	0	226	226	17091	17091	9463	9463	100333	100333	41.7	2.28	86.98	11	2122	0	105	0	0	0	0	1	1	1	1	1	1	1	1	1	0	0	0	100	1	METABAT_AS07pgkLD_82	k__Bacteria (UID209)	5443	105	59
4128	METABAT_AS07pgkLD_87	k__Bacteria (UID209)	5443	105	59	97.46	1.69	100	0	1555049	0	208	208	14727	14727	7476	7476	98815	98815	38.5	2.51	88.62	11	1602	2	102	1	0	0	0	1	1	1	1	1	1	1	1	1	0	0	0	97.408	1	METABAT_AS07pgkLD_87	k__Bacteria (UID209)	5443	105	59
184	METABAT_AS08sgBPME_106	o__Clostridiales (UID1212)	172	263	149	95.16	0.67	0	0.67	2834375	0	305	305	15838	15838	9293	9293	52839	52839	35.3	2.07	87.86	11	2687	29	233	1	0	0	0	1	1	1	1	1	1	1	1	1	0	0	0	95.1389	1	METABAT_AS08sgBPME_106	o__Clostridiales (UID1212)	172	263	149
189	METABAT_AS08sgBPME_110	o__Clostridiales (UID1120)	304	250	143	96.5	0.84	100	0	2312990	0	133	133	30808	30808	17390	17390	91183	91183	39.2	1.81	87.66	11	2127	6	241	3	0	0	0	1	1	1	1	1	1	1	1	1	0	0	0	96.4739	1	METABAT_AS08sgBPME_110	o__Clostridiales (UID1120)	304	250	143
192	METABAT_AS08sgBPME_113	p__Firmicutes (UID241)	930	213	118	91.95	0.85	0	0.85	2060342	0	156	156	25346	25346	13207	13207	56091	56091	47.3	2.11	89.29	11	2051	11	201	1	0	0	0	1	1	1	1	1	1	1	1	1	0	0	0	91.9223	1	METABAT_AS08sgBPME_113	p__Firmicutes (UID241)	930	213	118
196	METABAT_AS08sgBPME_117	p__Firmicutes (UID239)	1324	176	102	93.04	0	0	0	2345370	0	148	148	40564	40564	15847	15847	127319	127319	52.6	6.78	88.35	11	2208	10	166	0	0	0	0	1	1	1	1	1	1	1	1	1	0	0	0	93.04	1	METABAT_AS08sgBPME_117	p__Firmicutes (UID239)	1324	176	102
200	METABAT_AS08sgBPME_120	c__Clostridia (UID1118)	387	223	124	93.47	2.02	0	2.02	1974507	0	348	348	7369	7369	5673	5673	34511	34511	57.6	3.37	90.38	11	2052	14	206	3	0	0	0	1	1	1	1	1	1	1	1	1	0	0	0	93.4052	1	METABAT_AS08sgBPME_120	c__Clostridia (UID1118)	387	223	124
201	METABAT_AS08sgBPME_121	o__Clostridiales (UID1212)	172	263	149	94.41	0.34	0	0.34	1991886	0	72	72	46430	46430	27665	27665	121673	121673	48.1	1.88	89.04	11	1767	9	253	1	0	0	0	1	1	1	1	1	1	1	1	1	0	0	0	94.3992	1	METABAT_AS08sgBPME_121	o__Clostridiales (UID1212)	172	263	149
204	METABAT_AS08sgBPME_124	p__Euryarchaeota (UID49)	95	228	153	99.18	0.65	100	0	2899928	0	91	91	58564	58564	31867	31867	216448	216448	41.6	1.72	75.9	11	2523	26	201	1	0	0	0	1	1	1	1	1	1	1	1	1	0	0	0	99.1603	1	METABAT_AS08sgBPME_124	p__Euryarchaeota (UID49)	95	228	153
206	METABAT_AS08sgBPME_126	o__Clostridiales (UID1212)	172	263	149	97.09	0.67	0	0.67	2645367	0	238	238	17635	17635	11114	11114	59006	59006	35.8	1.87	84.77	11	2334	6	256	1	0	0	0	1	1	1	1	1	1	1	1	1	0	0	0	97.0693	1	METABAT_AS08sgBPME_126	o__Clostridiales (UID1212)	172	263	149
216	METABAT_AS08sgBPME_135	o__Actinomycetales (UID1697)	387	330	193	98.96	0.69	0	0.69	3251691	0	170	170	32716	32716	19127	19127	118175	118175	67.3	2.39	92.33	11	3163	3	325	2	0	0	0	1	1	1	1	1	1	1	1	1	0	0	0	98.9391	1	METABAT_AS08sgBPME_135	o__Actinomycetales (UID1697)	387	330	193
220	METABAT_AS08sgBPME_139	o__Clostridiales (UID1120)	304	250	143	92.31	0.35	0	0.35	2050219	0	122	122	28707	28707	16805	16805	99223	99223	41.1	1.69	88.85	11	1906	14	235	1	0	0	0	1	1	1	1	1	1	1	1	1	0	0	0	92.2986	1	METABAT_AS08sgBPME_139	o__Clostridiales (UID1120)	304	250	143
222	METABAT_AS08sgBPME_140	p__Firmicutes (UID240)	1318	178	104	99.04	0.96	0	0.96	2431020	0	154	154	26348	26348	15785	15785	92308	92308	33.9	1.56	87.38	11	2461	1	176	1	0	0	0	1	1	1	1	1	1	1	1	1	0	0	0	99.0109	1	METABAT_AS08sgBPME_140	p__Firmicutes (UID240)	1318	178	104
225	METABAT_AS08sgBPME_143	o__Actinomycetales (UID1812)	229	457	227	95.9	2.45	84.62	0.37681	2408918	0	274	274	15160	15160	8791	8791	70669	70669	68.9	1.87	93.17	11	2545	26	418	13	0	0	0	1	1	1	1	1	1	1	1	1	0	0	0	95.8234	1	METABAT_AS08sgBPME_143	o__Actinomycetales (UID1812)	229	457	227
228	METABAT_AS08sgBPME_146	p__Firmicutes (UID241)	930	213	118	92.8	2.54	0	2.54	1878828	0	129	129	23414	23414	14564	14564	53974	53974	52.2	1.6	92.88	11	1919	11	198	4	0	0	0	1	1	1	1	1	1	1	1	1	0	0	0	92.7179	1	METABAT_AS08sgBPME_146	p__Firmicutes (UID241)	930	213	118
229	METABAT_AS08sgBPME_147	o__Actinomycetales (UID1812)	229	457	227	95.97	2.89	71.43	0.825673	2396059	0	225	225	16760	16760	10649	10649	56452	56452	68.7	1.9	92.33	11	2507	43	402	11	1	0	0	1	1	1	1	1	1	1	1	1	0	0	0	95.8797	1	METABAT_AS08sgBPME_147	o__Actinomycetales (UID1812)	229	457	227
230	METABAT_AS08sgBPME_148	k__Bacteria (UID2329)	174	149	89	96.07	2.3	66.67	0.76659	937514	0	147	147	9482	9482	6377	6377	32380	32380	32.9	1.82	91.49	11	1062	5	141	3	0	0	0	1	1	1	1	1	1	1	1	1	0	0	0	95.9982	1	METABAT_AS08sgBPME_148	k__Bacteria (UID2329)	174	149	89
231	METABAT_AS08sgBPME_149	k__Bacteria (UID2328)	3167	126	75	92	1.33	0	1.33	1375555	0	258	258	7156	7156	5331	5331	30253	30253	48	3.83	92.73	11	1424	7	118	1	0	0	0	1	1	1	1	1	1	1	1	1	0	0	0	91.9566	1	METABAT_AS08sgBPME_149	k__Bacteria (UID2328)	3167	126	75
235	METABAT_AS08sgBPME_152	p__Bacteroidetes (UID2605)	350	316	210	95.48	1.67	0	1.67	2011532	0	168	168	17760	17760	11973	11973	73677	73677	28.8	1.59	87.78	11	1726	10	302	4	0	0	0	1	1	1	1	1	1	1	1	1	0	0	0	95.4275	1	METABAT_AS08sgBPME_152	p__Bacteroidetes (UID2605)	350	316	210
237	METABAT_AS08sgBPME_154	k__Bacteria (UID209)	5443	105	59	100	0	0	0	2049877	0	225	225	14530	14530	9110	9110	50594	50594	41.9	2	87.32	11	2031	0	105	0	0	0	0	1	1	1	1	1	1	1	1	1	0	0	0	100	1	METABAT_AS08sgBPME_154	k__Bacteria (UID209)	5443	105	59
239	METABAT_AS08sgBPME_156	k__Bacteria (UID2328)	3167	126	75	98.67	0	0	0	1689313	0	149	149	25497	25497	11337	11337	88851	88851	33.5	5.11	90.56	11	1716	1	125	0	0	0	0	1	1	1	1	1	1	1	1	1	0	0	0	98.67	1	METABAT_AS08sgBPME_156	k__Bacteria (UID2328)	3167	126	75
246	METABAT_AS08sgBPME_162	o__Clostridiales (UID1120)	304	250	143	98.02	0	0	0	2070611	0	130	130	30053	30053	15927	15927	110384	110384	39.5	2.02	90.22	11	2029	5	245	0	0	0	0	1	1	1	1	1	1	1	1	1	0	0	0	98.02	1	METABAT_AS08sgBPME_162	o__Clostridiales (UID1120)	304	250	143
247	METABAT_AS08sgBPME_163	p__Firmicutes (UID241)	930	213	118	94.92	2.97	0	2.97	2523554	0	67	67	67159	67159	37664	37664	174640	174640	48.2	2.51	86.25	11	2287	6	203	3	1	0	0	1	1	1	1	1	1	1	1	1	0	0	0	94.8261	1	METABAT_AS08sgBPME_163	p__Firmicutes (UID241)	930	213	118
248	METABAT_AS08sgBPME_164	c__Clostridia (UID1118)	387	223	124	98.36	1.91	25	1.4325	2183753	0	149	149	21779	21779	14656	14656	108253	108253	43.4	3.28	88.27	11	2143	3	216	4	0	0	0	1	1	1	1	1	1	1	1	1	0	0	0	98.3017	1	METABAT_AS08sgBPME_164	c__Clostridia (UID1118)	387	223	124
251	METABAT_AS08sgBPME_167	k__Bacteria (UID2495)	2993	142	88	94.25	1.14	0	1.14	1734489	0	143	143	19955	19955	12129	12129	70888	70888	47.2	2.52	94.1	11	1721	6	135	1	0	0	0	1	1	1	1	1	1	1	1	1	0	0	0	94.2137	1	METABAT_AS08sgBPME_167	k__Bacteria (UID2495)	2993	142	88
252	METABAT_AS08sgBPME_168	k__Bacteria (UID2569)	434	275	184	96.2	0.82	50	0.41	3078132	0	331	331	13152	13152	9299	9299	76572	76572	50.9	2.68	92.48	11	2735	8	265	2	0	0	0	1	1	1	1	1	1	1	1	1	0	0	0	96.1744	1	METABAT_AS08sgBPME_168	k__Bacteria (UID2569)	434	275	184
257	METABAT_AS08sgBPME_172	o__Clostridiales (UID1212)	172	263	149	98.32	2.68	16.67	2.23324	3096243	0	320	320	15358	15358	9675	9675	70657	70657	37.5	2.12	83.6	11	2799	3	254	6	0	0	0	1	1	1	1	1	1	1	1	1	0	0	0	98.2382	1	METABAT_AS08sgBPME_172	o__Clostridiales (UID1212)	172	263	149
258	METABAT_AS08sgBPME_173	o__Clostridiales (UID1120)	304	247	141	95.63	1.67	25	1.2525	1538962	0	118	118	20449	20449	13042	13042	107013	107013	36.6	1.51	91.12	11	1364	7	236	4	0	0	0	1	1	1	1	1	1	1	1	1	0	0	0	95.5776	1	METABAT_AS08sgBPME_173	o__Clostridiales (UID1120)	304	247	141
259	METABAT_AS08sgBPME_174	k__Bacteria (UID2329)	174	149	89	92.13	0.56	0	0.56	937787	0	130	130	11065	11065	7213	7213	50732	50732	35.9	2.15	92.73	11	969	7	141	1	0	0	0	1	1	1	1	1	1	1	1	1	0	0	0	92.1118	1	METABAT_AS08sgBPME_174	k__Bacteria (UID2329)	174	149	89
260	METABAT_AS08sgBPME_175	k__Bacteria (UID2569)	434	278	186	93.17	0.54	100	0	2028121	0	261	261	10543	10543	7770	7770	51592	51592	36.5	2.3	90.66	11	1809	16	261	1	0	0	0	1	1	1	1	1	1	1	1	1	0	0	0	93.1526	1	METABAT_AS08sgBPME_175	k__Bacteria (UID2569)	434	278	186
261	METABAT_AS08sgBPME_176	o__Lactobacillales (UID544)	293	475	267	97.26	2.68	100	0	1763970	0	228	228	13191	13191	7736	7736	51210	51210	37.2	1.83	89.86	11	1863	12	454	9	0	0	0	1	1	1	1	1	1	1	1	1	0	0	0	97.1773	1	METABAT_AS08sgBPME_176	o__Lactobacillales (UID544)	293	475	267
263	METABAT_AS08sgBPME_178	c__Clostridia (UID1118)	387	223	124	92.34	0	0	0	1693851	0	31	31	99345	99345	54640	54640	211253	211253	41.2	1.29	93.08	11	1352	11	212	0	0	0	0	1	1	1	1	1	1	1	1	1	0	0	0	92.34	1	METABAT_AS08sgBPME_178	c__Clostridia (UID1118)	387	223	124
272	METABAT_AS08sgBPME_186	o__Clostridiales (UID1120)	304	247	141	95.27	0.71	0	0.71	2094689	0	63	63	72987	72987	33249	33249	170220	170220	36.8	2.76	88.86	11	1776	8	238	1	0	0	0	1	1	1	1	1	1	1	1	1	0	0	0	95.2476	1	METABAT_AS08sgBPME_186	o__Clostridiales (UID1120)	304	247	141
274	METABAT_AS08sgBPME_188	k__Bacteria (UID2570)	433	273	183	98.91	0.27	100	0	2333080	0	174	174	25500	25500	13408	13408	59530	59530	36.9	2.09	92.2	11	2078	2	270	1	0	0	0	1	1	1	1	1	1	1	1	1	0	0	0	98.9018	1	METABAT_AS08sgBPME_188	k__Bacteria (UID2570)	433	273	183
279	METABAT_AS08sgBPME_192	p__Euryarchaeota (UID54)	90	234	153	97.71	0.65	100	0	2131870	0	163	163	18723	18723	13078	13078	98152	98152	59.6	2.25	83.23	11	2181	5	228	1	0	0	0	1	1	1	1	1	1	1	1	1	0	0	0	97.69	1	METABAT_AS08sgBPME_192	p__Euryarchaeota (UID54)	90	234	153
282	METABAT_AS08sgBPME_195	o__Actinomycetales (UID1697)	387	330	193	95.68	4.19	18.18	3.42826	3037420	0	332	332	14973	14973	9148	9148	59543	59543	71.2	2.1	93.04	11	3097	12	307	11	0	0	0	1	1	1	1	1	1	1	1	1	0	0	0	95.5486	1	METABAT_AS08sgBPME_195	o__Actinomycetales (UID1697)	387	330	193
293	METABAT_AS08sgBPME_204	o__Actinomycetales (UID1590)	562	282	168	93.41	0.25	100	0	2383712	0	480	480	6396	6396	4966	4966	26279	26279	70	1.97	88.37	11	2362	34	246	2	0	0	0	1	1	1	1	1	1	1	1	1	0	0	0	93.402	1	METABAT_AS08sgBPME_204	o__Actinomycetales (UID1590)	562	282	168
294	METABAT_AS08sgBPME_205	p__Firmicutes (UID241)	930	213	118	91.31	0.85	100	0	1911868	0	196	196	17594	17594	9754	9754	61258	61258	52.7	4.02	89.15	11	1864	11	201	1	0	0	0	1	1	1	1	1	1	1	1	1	0	0	0	91.2821	1	METABAT_AS08sgBPME_205	p__Firmicutes (UID241)	930	213	118
301	METABAT_AS08sgBPME_211	f__Spirochaetaceae (UID2535)	33	249	143	95.8	1.57	66.67	0.523281	2197605	0	225	225	15615	15615	9767	9767	64314	64314	42.1	2.74	95.02	11	2123	6	240	3	0	0	0	1	1	1	1	1	1	1	1	1	0	0	0	95.7508	1	METABAT_AS08sgBPME_211	f__Spirochaetaceae (UID2535)	33	249	143
307	METABAT_AS08sgBPME_217	p__Firmicutes (UID240)	1318	179	104	94.23	1.92	0	1.92	2118842	0	133	133	35028	35028	15931	15931	155785	155785	53.9	2	93.01	11	2045	6	170	3	0	0	0	1	1	1	1	1	1	1	1	1	0	0	0	94.1689	1	METABAT_AS08sgBPME_217	p__Firmicutes (UID240)	1318	179	104
314	METABAT_AS08sgBPME_223	o__Clostridiales (UID1212)	172	263	149	97.76	0.67	100	0	2654400	0	167	167	34098	34098	15894	15894	87533	87533	36.6	2.27	88.22	11	2472	4	258	1	0	0	0	1	1	1	1	1	1	1	1	1	0	0	0	97.7394	1	METABAT_AS08sgBPME_223	o__Clostridiales (UID1212)	172	263	149
328	METABAT_AS08sgBPME_236	o__Clostridiales (UID1120)	304	250	143	90.33	4.43	55.56	1.96869	2323236	0	360	360	10033	10033	6453	6453	42321	42321	40.4	2.56	87.21	11	2262	20	223	6	1	0	0	1	1	1	1	1	1	1	1	1	0	0	0	90.1829	1	METABAT_AS08sgBPME_236	o__Clostridiales (UID1120)	304	250	143
329	METABAT_AS08sgBPME_237	k__Bacteria (UID2328)	3167	126	75	98.56	0	0	0	1040347	0	63	63	36554	36554	16513	16513	99670	99670	30.5	6.59	93.44	11	998	2	124	0	0	0	0	1	1	1	1	1	1	1	1	1	0	0	0	98.56	1	METABAT_AS08sgBPME_237	k__Bacteria (UID2328)	3167	126	75
334	METABAT_AS08sgBPME_241	o__Clostridiales (UID1212)	172	263	149	94.63	0.34	0	0.34	1763453	0	61	61	59966	59966	28909	28909	127654	127654	50.9	2.52	88.75	11	1697	9	253	1	0	0	0	1	1	1	1	1	1	1	1	1	0	0	0	94.6192	1	METABAT_AS08sgBPME_241	o__Clostridiales (UID1212)	172	263	149
337	METABAT_AS08sgBPME_244	p__Firmicutes (UID241)	930	213	118	95.76	0	0	0	2012482	0	97	97	49863	49863	20747	20747	141818	141818	49.3	2.68	88.93	11	2003	8	205	0	0	0	0	1	1	1	1	1	1	1	1	1	0	0	0	95.76	1	METABAT_AS08sgBPME_244	p__Firmicutes (UID241)	930	213	118
339	METABAT_AS08sgBPME_246	k__Bacteria (UID2329)	174	149	89	95.35	0.16	0	0.16	1628973	0	151	151	15934	15934	10787	10787	67932	67932	29.3	2.01	92.15	11	1576	6	141	2	0	0	0	1	1	1	1	1	1	1	1	1	0	0	0	95.345	1	METABAT_AS08sgBPME_246	k__Bacteria (UID2329)	174	149	89
347	METABAT_AS08sgBPME_253	k__Bacteria (UID2328)	3167	126	75	97.22	1.33	0	1.33	1545341	0	122	122	20310	20310	12666	12666	54002	54002	47.2	3.5	92.86	11	1535	3	122	1	0	0	0	1	1	1	1	1	1	1	1	1	0	0	0	97.179	1	METABAT_AS08sgBPME_253	k__Bacteria (UID2328)	3167	126	75
354	METABAT_AS08sgBPME_26	p__Firmicutes (UID241)	930	213	118	94.92	1.91	0	1.91	2160545	0	271	271	12692	12692	7972	7972	38459	38459	41.1	1.78	91.34	11	2343	7	201	5	0	0	0	1	1	1	1	1	1	1	1	1	0	0	0	94.8596	1	METABAT_AS08sgBPME_26	p__Firmicutes (UID241)	930	213	118
357	METABAT_AS08sgBPME_262	o__Clostridiales (UID1120)	304	250	143	94.06	0.35	100	0	1970009	0	173	173	17829	17829	11387	11387	85235	85235	47	1.52	88.77	11	1842	10	239	1	0	0	0	1	1	1	1	1	1	1	1	1	0	0	0	94.0488	1	METABAT_AS08sgBPME_262	o__Clostridiales (UID1120)	304	250	143
369	METABAT_AS08sgBPME_273	o__Clostridiales (UID1212)	172	263	149	96.87	4.47	90	0.447	1589601	0	183	183	13832	13832	8686	8686	45493	45493	51.9	2.82	88.57	11	1602	6	249	7	1	0	0	1	1	1	1	1	1	1	1	1	0	0	0	96.7316	1	METABAT_AS08sgBPME_273	o__Clostridiales (UID1212)	172	263	149
373	METABAT_AS08sgBPME_277	k__Bacteria (UID2328)	3167	126	75	97.33	0	0	0	1710110	0	65	65	43012	43012	26309	26309	113024	113024	38.8	2.23	91.12	11	1539	2	124	0	0	0	0	1	1	1	1	1	1	1	1	1	0	0	0	97.33	1	METABAT_AS08sgBPME_277	k__Bacteria (UID2328)	3167	126	75
376	METABAT_AS08sgBPME_28	p__Firmicutes (UID241)	930	213	118	94.07	2.4	0	2.4	1890043	0	127	127	23316	23316	14882	14882	59068	59068	45.7	1.81	92.15	11	1906	11	198	4	0	0	0	1	1	1	1	1	1	1	1	1	0	0	0	93.9935	1	METABAT_AS08sgBPME_28	p__Firmicutes (UID241)	930	213	118
381	METABAT_AS08sgBPME_284	o__Actinomycetales (UID1663)	488	310	185	95.59	3.3	11.11	2.93337	3384801	0	293	293	20466	20466	11552	11552	70776	70776	69.6	2.18	92.05	11	3315	10	291	9	0	0	0	1	1	1	1	1	1	1	1	1	0	0	0	95.4864	1	METABAT_AS08sgBPME_284	o__Actinomycetales (UID1663)	488	310	185
382	METABAT_AS08sgBPME_285	c__Clostridia (UID1118)	387	223	124	95.14	0	0	0	1483799	0	35	35	91834	91834	42394	42394	194416	194416	44.7	1.44	89.48	11	1363	9	214	0	0	0	0	1	1	1	1	1	1	1	1	1	0	0	0	95.14	1	METABAT_AS08sgBPME_285	c__Clostridia (UID1118)	387	223	124
384	METABAT_AS08sgBPME_287	k__Bacteria (UID2982)	88	230	148	91.57	2.06	0	2.06	3998345	0	449	449	14156	14156	8905	8905	49731	49731	60.4	2.21	90.5	11	3198	21	204	5	0	0	0	1	1	1	1	1	1	1	1	1	0	0	0	91.5025	1	METABAT_AS08sgBPME_287	k__Bacteria (UID2982)	88	230	148
387	METABAT_AS08sgBPME_29	k__Bacteria (UID2329)	174	149	89	91.01	0	0	0	802281	0	98	98	12320	12320	8186	8186	36912	36912	28.2	1.57	90.86	11	880	10	139	0	0	0	0	1	1	1	1	1	1	1	1	1	0	0	0	91.01	1	METABAT_AS08sgBPME_29	k__Bacteria (UID2329)	174	149	89
392	METABAT_AS08sgBPME_294	o__Clostridiales (UID1120)	304	247	141	93.62	0.71	0	0.71	2058546	0	183	183	17392	17392	11248	11248	68771	68771	55.5	2.58	92.56	11	1999	11	235	1	0	0	0	1	1	1	1	1	1	1	1	1	0	0	0	93.5972	1	METABAT_AS08sgBPME_294	o__Clostridiales (UID1120)	304	247	141
398	METABAT_AS08sgBPME_3	c__Clostridia (UID1085)	35	420	196	90.86	1.4	60	0.56	2239550	0	319	319	10319	10319	7020	7020	37213	37213	46.5	2.15	88.76	11	2343	27	388	5	0	0	0	1	1	1	1	1	1	1	1	1	0	0	0	90.8138	1	METABAT_AS08sgBPME_3	c__Clostridia (UID1085)	35	420	196
401	METABAT_AS08sgBPME_301	o__Clostridiales (UID1212)	172	263	149	98.99	0	0	0	2023114	0	80	80	39583	39583	25288	25288	113376	113376	51.6	2.66	87.98	11	1897	2	261	0	0	0	0	1	1	1	1	1	1	1	1	1	0	0	0	98.99	1	METABAT_AS08sgBPME_301	o__Clostridiales (UID1212)	172	263	149
407	METABAT_AS08sgBPME_307	o__Clostridiales (UID1120)	304	250	143	91.24	2.1	33.33	1.40007	2573788	0	143	143	32623	32623	17998	17998	128967	128967	40.1	1.23	92.81	11	2461	29	218	3	0	0	0	1	1	1	1	1	1	1	1	1	0	0	0	91.171	1	METABAT_AS08sgBPME_307	o__Clostridiales (UID1120)	304	250	143
409	METABAT_AS08sgBPME_309	o__Clostridiales (UID1120)	304	247	141	97.52	0	0	0	2136207	0	163	163	23680	23680	13105	13105	148233	148233	45.7	2.25	90.4	11	1980	4	243	0	0	0	0	1	1	1	1	1	1	1	1	1	0	0	0	97.52	1	METABAT_AS08sgBPME_309	o__Clostridiales (UID1120)	304	247	141
411	METABAT_AS08sgBPME_310	p__Firmicutes (UID241)	930	213	118	93.9	1.21	0	1.21	2038805	0	271	271	10905	10905	7523	7523	47733	47733	45.1	2.47	89.37	11	2173	16	194	3	0	0	0	1	1	1	1	1	1	1	1	1	0	0	0	93.8613	1	METABAT_AS08sgBPME_310	p__Firmicutes (UID241)	930	213	118
413	METABAT_AS08sgBPME_312	p__Firmicutes (UID241)	930	213	118	95.76	1.98	0	1.98	2684063	0	121	121	44813	44813	22182	22182	165571	165571	52.5	1.71	92.3	11	2591	5	204	4	0	0	0	1	1	1	1	1	1	1	1	1	0	0	0	95.698	1	METABAT_AS08sgBPME_312	p__Firmicutes (UID241)	930	213	118
414	METABAT_AS08sgBPME_313	k__Bacteria (UID2569)	434	278	186	96.51	0.27	100	0	2392536	0	243	243	15556	15556	9845	9845	35596	35596	30.4	1.62	91.66	11	2155	7	270	1	0	0	0	1	1	1	1	1	1	1	1	1	0	0	0	96.5016	1	METABAT_AS08sgBPME_313	k__Bacteria (UID2569)	434	278	186
420	METABAT_AS08sgBPME_319	k__Bacteria (UID2372)	131	177	106	96.23	0.94	0	0.94	1383736	0	52	52	52949	52949	26610	26610	121263	121263	32	3.26	91.15	11	1359	6	170	1	0	0	0	1	1	1	1	1	1	1	1	1	0	0	0	96.2007	1	METABAT_AS08sgBPME_319	k__Bacteria (UID2372)	131	177	106
421	METABAT_AS08sgBPME_32	c__Clostridia (UID1118)	387	223	124	96.62	0.81	0	0.81	2215240	0	68	68	67471	67471	32577	32577	164408	164408	42.3	2.68	86.86	11	2060	10	212	1	0	0	0	1	1	1	1	1	1	1	1	1	0	0	0	96.5948	1	METABAT_AS08sgBPME_32	c__Clostridia (UID1118)	387	223	124
425	METABAT_AS08sgBPME_323	o__Clostridiales (UID1120)	304	250	143	99.3	1.05	0	1.05	1903878	0	112	112	31162	31162	16998	16998	119674	119674	39.3	1.47	89.22	11	1755	1	247	2	0	0	0	1	1	1	1	1	1	1	1	1	0	0	0	99.2683	1	METABAT_AS08sgBPME_323	o__Clostridiales (UID1120)	304	250	143
426	METABAT_AS08sgBPME_324	k__Bacteria (UID2495)	2993	142	88	96.52	3.05	80	0.61	2358333	0	229	229	15280	15280	10298	10298	78814	78814	49.5	2.59	91.18	11	2262	4	133	5	0	0	0	1	1	1	1	1	1	1	1	1	0	0	0	96.4252	1	METABAT_AS08sgBPME_324	k__Bacteria (UID2495)	2993	142	88
427	METABAT_AS08sgBPME_325	o__Clostridiales (UID1120)	304	247	141	93.57	0.95	100	0	2153015	0	252	252	13501	13501	8543	8543	52223	52223	37.6	2.55	88.04	11	2149	11	234	2	0	0	0	1	1	1	1	1	1	1	1	1	0	0	0	93.5395	1	METABAT_AS08sgBPME_325	o__Clostridiales (UID1120)	304	247	141
430	METABAT_AS08sgBPME_328	p__Firmicutes (UID241)	930	213	118	95.34	4.87	16.67	4.05817	2282967	0	151	151	20739	20739	15118	15118	53899	53899	54.7	1.92	89.14	11	2211	6	195	12	0	0	0	1	1	1	1	1	1	1	1	1	0	0	0	95.1868	1	METABAT_AS08sgBPME_328	p__Firmicutes (UID241)	930	213	118
439	METABAT_AS08sgBPME_336	p__Firmicutes (UID241)	930	213	118	95.41	2.82	0	2.82	2312760	0	129	129	30642	30642	17928	17928	96516	96516	53.2	1.69	93.14	11	2363	11	197	5	0	0	0	1	1	1	1	1	1	1	1	1	0	0	0	95.3213	1	METABAT_AS08sgBPME_336	p__Firmicutes (UID241)	930	213	118
444	METABAT_AS08sgBPME_340	o__Clostridiales (UID1212)	172	263	149	92.6	2.09	11.11	1.8578	2699228	0	625	625	5063	5063	4318	4318	23500	23500	37.2	2.26	86.9	11	2756	18	238	6	1	0	0	1	1	1	1	1	1	1	1	1	0	0	0	92.5323	1	METABAT_AS08sgBPME_340	o__Clostridiales (UID1212)	172	263	149
446	METABAT_AS08sgBPME_342	o__Clostridiales (UID1120)	304	250	143	96.15	1.05	0	1.05	2129269	0	103	103	42440	42440	20672	20672	168016	168016	50.3	2.04	88.26	11	1970	7	241	2	0	0	0	1	1	1	1	1	1	1	1	1	0	0	0	96.1172	1	METABAT_AS08sgBPME_342	o__Clostridiales (UID1120)	304	250	143
448	METABAT_AS08sgBPME_344	o__Clostridiales (UID1120)	304	247	141	91.49	0	0	0	1845500	0	77	77	34970	34970	23967	23967	119048	119048	53.3	1.71	92.19	11	1886	15	232	0	0	0	0	1	1	1	1	1	1	1	1	1	0	0	0	91.49	1	METABAT_AS08sgBPME_344	o__Clostridiales (UID1120)	304	247	141
449	METABAT_AS08sgBPME_345	k__Bacteria (UID2495)	2993	147	91	98.84	1.1	0	1.1	2176223	0	71	71	62551	62551	30651	30651	150207	150207	37.7	1.6	89.23	11	1813	2	144	1	0	0	0	1	1	1	1	1	1	1	1	1	0	0	0	98.8066	1	METABAT_AS08sgBPME_345	k__Bacteria (UID2495)	2993	147	91
450	METABAT_AS08sgBPME_346	c__Clostridia (UID1085)	35	420	196	91.88	2.04	20	1.632	2408103	0	232	232	15779	15779	10379	10379	57290	57290	42.1	2.18	88.91	11	2447	28	387	5	0	0	0	1	1	1	1	1	1	1	1	1	0	0	0	91.8134	1	METABAT_AS08sgBPME_346	c__Clostridia (UID1085)	35	420	196
457	METABAT_AS08sgBPME_352	o__Clostridiales (UID1212)	172	263	149	96.98	1.34	100	0	2004846	0	138	138	19331	19331	14527	14527	69119	69119	57	1.57	87.83	11	1890	6	254	3	0	0	0	1	1	1	1	1	1	1	1	1	0	0	0	96.9385	1	METABAT_AS08sgBPME_352	o__Clostridiales (UID1212)	172	263	149
459	METABAT_AS08sgBPME_354	p__Bacteroidetes (UID2605)	350	316	210	96.27	0.48	0	0.48	2719578	0	35	35	160396	160396	77702	77702	700857	700857	53.5	3	92.45	11	2161	9	306	1	0	0	0	1	1	1	1	1	1	1	1	1	0	0	0	96.255	1	METABAT_AS08sgBPME_354	p__Bacteroidetes (UID2605)	350	316	210
462	METABAT_AS08sgBPME_357	o__Clostridiales (UID1120)	304	250	143	97.2	0	0	0	2675706	0	146	146	40245	40245	18326	18326	147810	147810	35.9	1.73	86.15	11	2344	5	245	0	0	0	0	1	1	1	1	1	1	1	1	1	0	0	0	97.2	1	METABAT_AS08sgBPME_357	o__Clostridiales (UID1120)	304	250	143
464	METABAT_AS08sgBPME_359	k__Bacteria (UID2328)	3167	126	75	97.33	0	0	0	1182097	0	67	67	32904	32904	17643	17643	88354	88354	32.4	1.39	93.12	11	1139	2	124	0	0	0	0	1	1	1	1	1	1	1	1	1	0	0	0	97.33	1	METABAT_AS08sgBPME_359	k__Bacteria (UID2328)	3167	126	75
472	METABAT_AS08sgBPME_366	p__Euryarchaeota (UID3)	148	187	124	99.19	0	0	0	1777863	0	54	54	93159	93159	32923	32923	193406	193406	58.9	1.17	89.4	11	1873	1	186	0	0	0	0	1	1	1	1	1	1	1	1	1	0	0	0	99.19	1	METABAT_AS08sgBPME_366	p__Euryarchaeota (UID3)	148	187	124
473	METABAT_AS08sgBPME_367	o__Clostridiales (UID1120)	304	247	141	92.3	2.19	100	0	1589666	0	145	145	16597	16597	10963	10963	77156	77156	47.1	2.04	92.23	11	1510	15	227	5	0	0	0	1	1	1	1	1	1	1	1	1	0	0	0	92.2288	1	METABAT_AS08sgBPME_367	o__Clostridiales (UID1120)	304	247	141
475	METABAT_AS08sgBPME_369	p__Firmicutes (UID239)	1324	176	102	96.08	4.83	12.5	4.22625	3720103	0	253	253	23160	23160	14703	14703	95337	95337	53.5	1.75	85.68	11	3238	4	164	8	0	0	0	1	1	1	1	1	1	1	1	1	0	0	0	95.9292	1	METABAT_AS08sgBPME_369	p__Firmicutes (UID239)	1324	176	102
476	METABAT_AS08sgBPME_37	o__Clostridiales (UID1212)	172	263	149	97.82	2.68	25	2.01	2553042	0	130	130	28061	28061	19638	19638	134807	134807	46.7	2.19	85.64	11	2281	4	255	4	0	0	0	1	1	1	1	1	1	1	1	1	0	0	0	97.7378	1	METABAT_AS08sgBPME_37	o__Clostridiales (UID1212)	172	263	149
484	METABAT_AS08sgBPME_377	o__Actinomycetales (UID1812)	229	457	227	96.51	2.62	76.92	0.604696	2503411	0	351	351	10056	10056	7132	7132	49356	49356	54.9	1.67	90.52	11	2570	12	434	10	1	0	0	1	1	1	1	1	1	1	1	1	0	0	0	96.4286	1	METABAT_AS08sgBPME_377	o__Actinomycetales (UID1812)	229	457	227
487	METABAT_AS08sgBPME_38	k__Bacteria (UID2569)	434	275	184	92.24	0.72	50	0.36	2192705	0	256	256	14552	14552	8565	8565	56045	56045	43.6	1.73	92.23	11	1997	19	254	2	0	0	0	1	1	1	1	1	1	1	1	1	0	0	0	92.2166	1	METABAT_AS08sgBPME_38	k__Bacteria (UID2569)	434	275	184
488	METABAT_AS08sgBPME_380	k__Bacteria (UID203)	5449	104	58	98.28	2.74	92.31	0.210706	2464298	0	171	171	27673	27673	14411	14411	108589	108589	45.1	2.32	88.43	11	2256	1	90	13	0	0	0	1	1	1	1	1	1	1	1	1	0	0	0	98.1964	1	METABAT_AS08sgBPME_380	k__Bacteria (UID203)	5449	104	58
490	METABAT_AS08sgBPME_382	p__Firmicutes (UID241)	930	213	118	91.65	1.69	0	1.69	2238004	0	202	202	17370	17370	11079	11079	103187	103187	49.9	1.12	93.13	11	2376	15	195	3	0	0	0	1	1	1	1	1	1	1	1	1	0	0	0	91.5947	1	METABAT_AS08sgBPME_382	p__Firmicutes (UID241)	930	213	118
502	METABAT_AS08sgBPME_393	o__Clostridiales (UID1120)	304	247	141	92.55	0.71	0	0.71	1926236	0	121	121	33793	33793	15919	15919	75158	75158	53.3	2.51	92.38	11	1835	13	233	1	0	0	0	1	1	1	1	1	1	1	1	1	0	0	0	92.527	1	METABAT_AS08sgBPME_393	o__Clostridiales (UID1120)	304	247	141
515	METABAT_AS08sgBPME_404	k__Bacteria (UID1452)	924	163	110	95.91	0.91	0	0.91	1560860	0	98	98	27166	27166	15927	15927	78185	78185	36	1.95	89.51	11	1447	5	157	1	0	0	0	1	1	1	1	1	1	1	1	1	0	0	0	95.8815	1	METABAT_AS08sgBPME_404	k__Bacteria (UID1452)	924	163	110
516	METABAT_AS08sgBPME_405	k__Bacteria (UID2570)	433	273	183	99.45	0.55	100	0	2702211	0	139	139	37769	37769	19440	19440	110345	110345	49.5	2.9	92.25	11	2285	1	271	1	0	0	0	1	1	1	1	1	1	1	1	1	0	0	0	99.4334	1	METABAT_AS08sgBPME_405	k__Bacteria (UID2570)	433	273	183
519	METABAT_AS08sgBPME_408	k__Bacteria (UID2329)	174	149	89	91.69	1.28	50	0.64	1005653	0	70	70	33664	33664	14366	14366	91404	91404	28.3	1.53	90.66	11	1082	12	135	2	0	0	0	1	1	1	1	1	1	1	1	1	0	0	0	91.6481	1	METABAT_AS08sgBPME_408	k__Bacteria (UID2329)	174	149	89
529	METABAT_AS08sgBPME_417	c__Clostridia (UID1085)	35	420	196	96.39	0.58	0	0.58	2123593	0	144	144	25288	25288	14747	14747	104834	104834	51.4	2.5	87.12	11	2117	9	408	3	0	0	0	1	1	1	1	1	1	1	1	1	0	0	0	96.3719	1	METABAT_AS08sgBPME_417	c__Clostridia (UID1085)	35	420	196
540	METABAT_AS08sgBPME_427	p__Firmicutes (UID239)	1324	176	102	97.06	1.96	0	1.96	2435304	0	53	53	76192	76192	45949	45949	179316	179316	49.3	3.03	87.46	11	2201	3	171	2	0	0	0	1	1	1	1	1	1	1	1	1	0	0	0	96.9994	1	METABAT_AS08sgBPME_427	p__Firmicutes (UID239)	1324	176	102
542	METABAT_AS08sgBPME_429	k__Bacteria (UID2569)	434	278	186	96.24	1.61	33.33	1.07339	1770927	0	99	99	30934	30934	17888	17888	97795	97795	40.4	2.39	92.69	11	1608	7	268	3	0	0	0	1	1	1	1	1	1	1	1	1	0	0	0	96.1898	1	METABAT_AS08sgBPME_429	k__Bacteria (UID2569)	434	278	186
545	METABAT_AS08sgBPME_431	f__Actinomycetaceae (UID1531)	42	420	211	91.32	3.08	28.57	2.20004	1979805	0	281	281	9846	9846	7045	7045	42509	42509	57	1.91	90	11	1836	29	384	7	0	0	0	1	1	1	1	1	1	1	1	1	0	0	0	91.2188	1	METABAT_AS08sgBPME_431	f__Actinomycetaceae (UID1531)	42	420	211
546	METABAT_AS08sgBPME_432	k__Bacteria (UID2328)	3167	126	75	98.67	0	0	0	1266436	0	65	65	36349	36349	19483	19483	105400	105400	31.3	1.17	93.78	11	1179	1	125	0	0	0	0	1	1	1	1	1	1	1	1	1	0	0	0	98.67	1	METABAT_AS08sgBPME_432	k__Bacteria (UID2328)	3167	126	75
551	METABAT_AS08sgBPME_437	o__Clostridiales (UID1212)	172	263	149	95.64	1.06	100	0	2110972	0	183	183	19448	19448	11535	11535	80652	80652	38	2.09	87.95	11	1983	9	251	3	0	0	0	1	1	1	1	1	1	1	1	1	0	0	0	95.6068	1	METABAT_AS08sgBPME_437	o__Clostridiales (UID1212)	172	263	149
555	METABAT_AS08sgBPME_440	k__Bacteria (UID2328)	3167	126	75	92.67	0	0	0	1053667	0	99	99	16643	16643	10643	10643	59041	59041	30.5	2.31	92.07	11	1045	6	120	0	0	0	0	1	1	1	1	1	1	1	1	1	0	0	0	92.67	1	METABAT_AS08sgBPME_440	k__Bacteria (UID2328)	3167	126	75
556	METABAT_AS08sgBPME_441	o__Clostridiales (UID1212)	172	263	149	97.09	0.24	0	0.24	2212816	0	90	90	51634	51634	24586	24586	152566	152566	39	1.69	90.68	11	2027	5	254	4	0	0	0	1	1	1	1	1	1	1	1	1	0	0	0	97.0826	1	METABAT_AS08sgBPME_441	o__Clostridiales (UID1212)	172	263	149
558	METABAT_AS08sgBPME_443	k__Bacteria (UID2569)	434	278	186	93.82	0.54	100	0	2328847	0	248	248	14733	14733	9390	9390	47990	47990	35.2	2.11	91.32	11	2150	13	264	1	0	0	0	1	1	1	1	1	1	1	1	1	0	0	0	93.8027	1	METABAT_AS08sgBPME_443	k__Bacteria (UID2569)	434	278	186
561	METABAT_AS08sgBPME_446	p__Bacteroidetes (UID2605)	350	316	210	98.1	2.86	11.11	2.54225	2676526	0	59	59	100855	100855	45364	45364	208615	208615	35.7	1.47	90.29	11	2172	4	307	3	2	0	0	1	1	1	1	1	1	1	1	1	0	0	0	98.0125	1	METABAT_AS08sgBPME_446	p__Bacteroidetes (UID2605)	350	316	210
564	METABAT_AS08sgBPME_449	c__Betaproteobacteria (UID3959)	235	418	209	92.44	1.13	20	0.904	1931366	0	350	350	6936	6936	5518	5518	26265	26265	43.7	2.15	90.95	11	2076	39	374	5	0	0	0	1	1	1	1	1	1	1	1	1	0	0	0	92.4033	1	METABAT_AS08sgBPME_449	c__Betaproteobacteria (UID3959)	235	418	209
567	METABAT_AS08sgBPME_451	o__Clostridiales (UID1120)	304	250	143	96.5	0	0	0	1757825	0	106	106	28684	28684	16583	16583	88565	88565	51.7	2.03	92.63	11	1780	5	245	0	0	0	0	1	1	1	1	1	1	1	1	1	0	0	0	96.5	1	METABAT_AS08sgBPME_451	o__Clostridiales (UID1120)	304	250	143
570	METABAT_AS08sgBPME_454	k__Bacteria (UID2328)	3167	126	75	98	1.33	100	0	926481	0	77	77	24133	24133	12032	12032	53588	53588	30.4	1.66	93.72	11	914	2	123	1	0	0	0	1	1	1	1	1	1	1	1	1	0	0	0	97.9593	1	METABAT_AS08sgBPME_454	k__Bacteria (UID2328)	3167	126	75
571	METABAT_AS08sgBPME_455	o__Clostridiales (UID1212)	172	263	149	93.57	1.68	66.67	0.559944	2255220	0	186	186	23973	23973	12124	12124	99741	99741	35.4	1.84	88.38	11	2069	17	243	3	0	0	0	1	1	1	1	1	1	1	1	1	0	0	0	93.5161	1	METABAT_AS08sgBPME_455	o__Clostridiales (UID1212)	172	263	149
577	METABAT_AS08sgBPME_460	o__Clostridiales (UID1212)	172	263	149	93.74	1.59	25	1.1925	2711771	0	400	400	9404	9404	6779	6779	31334	31334	34.9	2.1	87.7	11	2573	10	249	4	0	0	0	1	1	1	1	1	1	1	1	1	0	0	0	93.6891	1	METABAT_AS08sgBPME_460	o__Clostridiales (UID1212)	172	263	149
582	METABAT_AS08sgBPME_465	o__Clostridiales (UID1212)	172	263	149	97.32	0.89	66.67	0.296637	1622365	0	123	123	22681	22681	13189	13189	100875	100875	36	1.96	88.89	11	1588	4	256	3	0	0	0	1	1	1	1	1	1	1	1	1	0	0	0	97.2926	1	METABAT_AS08sgBPME_465	o__Clostridiales (UID1212)	172	263	149
583	METABAT_AS08sgBPME_466	c__Clostridia (UID1118)	387	223	124	97.18	1.21	0	1.21	2008183	0	93	93	31668	31668	21593	21593	115155	115155	57.8	1.65	92.34	11	1846	8	213	2	0	0	0	1	1	1	1	1	1	1	1	1	0	0	0	97.1426	1	METABAT_AS08sgBPME_466	c__Clostridia (UID1118)	387	223	124
585	METABAT_AS08sgBPME_468	p__Firmicutes (UID239)	1324	176	102	96.08	1.99	0	1.99	2180022	0	89	89	40773	40773	24494	24494	122953	122953	48.9	1.62	88.54	11	2069	5	168	3	0	0	0	1	1	1	1	1	1	1	1	1	0	0	0	96.0179	1	METABAT_AS08sgBPME_468	p__Firmicutes (UID239)	1324	176	102
594	METABAT_AS08sgBPME_49	o__Clostridiales (UID1120)	304	250	143	95.92	1.05	0	1.05	2292546	0	210	210	20125	20125	10916	10916	43814	43814	47.7	1.9	87.02	11	2124	7	241	2	0	0	0	1	1	1	1	1	1	1	1	1	0	0	0	95.8872	1	METABAT_AS08sgBPME_49	o__Clostridiales (UID1120)	304	250	143
596	METABAT_AS08sgBPME_50	o__Clostridiales (UID1212)	172	263	149	96.64	2.01	80	0.402	1853762	0	81	81	33874	33874	22885	22885	103495	103495	49.1	3.36	87.95	11	1748	9	249	5	0	0	0	1	1	1	1	1	1	1	1	1	0	0	0	96.5776	1	METABAT_AS08sgBPME_50	o__Clostridiales (UID1212)	172	263	149
599	METABAT_AS08sgBPME_53	k__Bacteria (UID209)	5443	105	59	100	0	0	0	2984575	0	430	430	10679	10679	6940	6940	90018	90018	38.3	2.43	84.22	11	2944	0	105	0	0	0	0	1	1	1	1	1	1	1	1	1	0	0	0	100	1	METABAT_AS08sgBPME_53	k__Bacteria (UID209)	5443	105	59
601	METABAT_AS08sgBPME_55	p__Firmicutes (UID241)	930	213	118	97.46	1.27	0	1.27	1872750	0	170	170	20534	20534	11016	11016	62898	62898	56.3	3	88.35	11	1910	6	205	2	0	0	0	1	1	1	1	1	1	1	1	1	0	0	0	97.4209	1	METABAT_AS08sgBPME_55	p__Firmicutes (UID241)	930	213	118
606	METABAT_AS08sgBPME_6	k__Bacteria (UID2329)	174	149	89	97.75	0	0	0	1125121	0	44	44	37114	37114	25570	25570	117318	117318	36.3	1.48	91.55	11	1023	2	147	0	0	0	0	1	1	1	1	1	1	1	1	1	0	0	0	97.75	1	METABAT_AS08sgBPME_6	k__Bacteria (UID2329)	174	149	89
614	METABAT_AS08sgBPME_67	o__Clostridiales (UID1212)	172	263	149	93.96	0.02	0	0.02	1853723	0	67	67	55168	55168	27667	27667	112927	112927	53.9	2.51	87.26	11	1629	12	250	1	0	0	0	1	1	1	1	1	1	1	1	1	0	0	0	93.9594	1	METABAT_AS08sgBPME_67	o__Clostridiales (UID1212)	172	263	149
616	METABAT_AS08sgBPME_69	k__Bacteria (UID2328)	3167	126	75	94.67	0.12	100	0	962413	0	214	214	6043	6043	4497	4497	18397	18397	28	2.16	92.83	11	1071	5	120	1	0	0	0	1	1	1	1	1	1	1	1	1	0	0	0	94.6662	1	METABAT_AS08sgBPME_69	k__Bacteria (UID2328)	3167	126	75
618	METABAT_AS08sgBPME_70	o__Actinomycetales (UID1697)	387	327	191	95.24	1.7	40	1.02	2674970	0	402	402	9635	9635	6654	6654	33831	33831	68.7	1.72	92.22	11	2778	18	304	5	0	0	0	1	1	1	1	1	1	1	1	1	0	0	0	95.1865	1	METABAT_AS08sgBPME_70	o__Actinomycetales (UID1697)	387	327	191
623	METABAT_AS08sgBPME_75	p__Firmicutes (UID241)	930	213	118	95.76	1.13	0	1.13	2125523	0	71	71	55394	55394	29936	29936	407770	407770	53.9	1.46	92.92	11	2134	5	205	3	0	0	0	1	1	1	1	1	1	1	1	1	0	0	0	95.7246	1	METABAT_AS08sgBPME_75	p__Firmicutes (UID241)	930	213	118
630	METABAT_AS08sgBPME_81	o__Actinomycetales (UID1590)	562	282	168	95.74	2.31	63.64	0.839916	2664699	0	379	379	9643	9643	7030	7030	50683	50683	69.8	1.89	89.31	11	2559	13	258	11	0	0	0	1	1	1	1	1	1	1	1	1	0	0	0	95.6676	1	METABAT_AS08sgBPME_81	o__Actinomycetales (UID1590)	562	282	168
631	METABAT_AS08sgBPME_82	c__Clostridia (UID1085)	35	420	196	94.21	1.28	0	1.28	2806188	0	126	126	38946	38946	22271	22271	102803	102803	44.7	2.58	85.36	11	2554	22	394	3	1	0	0	1	1	1	1	1	1	1	1	1	0	0	0	94.1692	1	METABAT_AS08sgBPME_82	c__Clostridia (UID1085)	35	420	196
633	METABAT_AS08sgBPME_84	p__Firmicutes (UID241)	930	213	118	94.07	1.55	0	1.55	2166698	0	204	204	18484	18484	10621	10621	76554	76554	51.5	3.3	88.66	11	2215	10	200	3	0	0	0	1	1	1	1	1	1	1	1	1	0	0	0	94.0206	1	METABAT_AS08sgBPME_84	p__Firmicutes (UID241)	930	213	118
638	METABAT_AS08sgBPME_89	k__Bacteria (UID2570)	433	273	183	95.74	2.19	40	1.314	2491106	0	236	236	19304	19304	10555	10555	96841	96841	51.4	3.59	91.62	11	2216	19	249	5	0	0	0	1	1	1	1	1	1	1	1	1	0	0	0	95.6714	1	METABAT_AS08sgBPME_89	k__Bacteria (UID2570)	433	273	183
640	METABAT_AS08sgBPME_90	k__Bacteria (UID2495)	2993	147	91	97.8	2.2	100	0	2070684	0	121	121	33904	33904	17113	17113	129700	129700	51.3	2.18	90.83	11	1624	2	143	2	0	0	0	1	1	1	1	1	1	1	1	1	0	0	0	97.7325	1	METABAT_AS08sgBPME_90	k__Bacteria (UID2495)	2993	147	91
643	METABAT_AS08sgBPME_93	k__Bacteria (UID1452)	924	161	108	92.85	1.39	100	0	2953700	0	166	166	30491	30491	17793	17793	108126	108126	58.2	1.64	86.8	11	2478	11	148	2	0	0	0	1	1	1	1	1	1	1	1	1	0	0	0	92.8051	1	METABAT_AS08sgBPME_93	k__Bacteria (UID1452)	924	161	108
648	METABAT_AS08sgBPME_98	p__Firmicutes (UID241)	930	213	118	93.22	2.4	0	2.4	2407623	0	91	91	48624	48624	26457	26457	161790	161790	47.3	1.99	92.71	11	2261	11	198	4	0	0	0	1	1	1	1	1	1	1	1	1	0	0	0	93.1428	1	METABAT_AS08sgBPME_98	p__Firmicutes (UID241)	930	213	118
2184	METABAT_AS09scLD_10	p__Firmicutes (UID241)	930	213	118	96.44	2.54	0	2.54	1945817	0	66	66	55405	55405	29482	29482	98268	98268	40.4	1.07	91.01	11	1930	10	199	4	0	0	0	1	1	1	1	1	1	1	1	1	0	0	0	96.361	1	METABAT_AS09scLD_10	p__Firmicutes (UID241)	930	213	118
2188	METABAT_AS09scLD_103	c__Clostridia (UID1118)	387	223	124	92.72	3.09	40	1.854	2440727	0	249	249	18091	18091	9802	9802	62049	62049	54.1	3.02	90.17	11	2368	12	206	5	0	0	0	1	1	1	1	1	1	1	1	1	0	0	0	92.62	1	METABAT_AS09scLD_103	c__Clostridia (UID1118)	387	223	124
2190	METABAT_AS09scLD_105	o__Clostridiales (UID1212)	172	263	149	94.74	1.01	0	1.01	1814599	0	98	98	31213	31213	18516	18516	93811	93811	47.7	2.25	89.96	11	1645	9	252	2	0	0	0	1	1	1	1	1	1	1	1	1	0	0	0	94.708	1	METABAT_AS09scLD_105	o__Clostridiales (UID1212)	172	263	149
2194	METABAT_AS09scLD_109	o__Clostridiales (UID1120)	304	250	143	95.45	0.07	100	0	2053068	0	233	233	18367	18367	8811	8811	79345	79345	33.8	1.99	90.23	11	2173	8	241	1	0	0	0	1	1	1	1	1	1	1	1	1	0	0	0	95.4478	1	METABAT_AS09scLD_109	o__Clostridiales (UID1120)	304	250	143
2197	METABAT_AS09scLD_111	o__Clostridiales (UID1212)	172	263	149	94.63	1.48	66.67	0.493284	1568106	0	164	164	14511	14511	9561	9561	52677	52677	52.4	2.98	88.99	11	1531	10	250	3	0	0	0	1	1	1	1	1	1	1	1	1	0	0	0	94.5831	1	METABAT_AS09scLD_111	o__Clostridiales (UID1212)	172	263	149
2199	METABAT_AS09scLD_113	o__Clostridiales (UID1120)	304	250	143	98.6	0.7	0	0.7	2223601	0	82	82	42979	42979	27117	27117	103282	103282	40.7	1.54	87.95	11	2055	2	246	2	0	0	0	1	1	1	1	1	1	1	1	1	0	0	0	98.5787	1	METABAT_AS09scLD_113	o__Clostridiales (UID1120)	304	250	143
2203	METABAT_AS09scLD_117	o__Clostridiales (UID1120)	304	250	143	92.66	1.22	0	1.22	2340073	0	230	230	16761	16761	10174	10174	83358	83358	47.7	2.19	87.13	11	2171	12	235	3	0	0	0	1	1	1	1	1	1	1	1	1	0	0	0	92.6205	1	METABAT_AS09scLD_117	o__Clostridiales (UID1120)	304	250	143
2205	METABAT_AS09scLD_119	c__Gammaproteobacteria (UID4444)	263	507	232	94.59	1.4	42.86	0.79996	2706580	0	153	153	30947	30947	17690	17690	80829	80829	49.5	2.03	89.99	11	2580	63	437	7	0	0	0	1	1	1	1	1	1	1	1	1	0	0	0	94.5456	1	METABAT_AS09scLD_119	c__Gammaproteobacteria (UID4444)	263	507	232
2206	METABAT_AS09scLD_12	p__Firmicutes (UID239)	1324	176	102	94.12	1.01	0	1.01	2174022	0	130	130	31857	31857	16723	16723	84443	84443	48.8	1.79	88.37	11	2094	7	167	2	0	0	0	1	1	1	1	1	1	1	1	1	0	0	0	94.0878	1	METABAT_AS09scLD_12	p__Firmicutes (UID239)	1324	176	102
2208	METABAT_AS09scLD_121	o__Clostridiales (UID1120)	304	250	143	97.51	1.12	100	0	2377227	0	229	229	15991	15991	10380	10380	90514	90514	31.5	2.1	89.95	11	2500	7	239	4	0	0	0	1	1	1	1	1	1	1	1	1	0	0	0	97.4755	1	METABAT_AS09scLD_121	o__Clostridiales (UID1120)	304	250	143
2211	METABAT_AS09scLD_124	c__Clostridia (UID1118)	387	223	124	95.94	1.21	0	1.21	2652159	0	198	198	29309	29309	13394	13394	115536	115536	41.4	2.75	87.39	11	2447	6	215	2	0	0	0	1	1	1	1	1	1	1	1	1	0	0	0	95.9022	1	METABAT_AS09scLD_124	c__Clostridia (UID1118)	387	223	124
2218	METABAT_AS09scLD_130	o__Clostridiales (UID1212)	172	263	149	95.95	3.45	90	0.345	2142670	0	383	383	8052	8052	5594	5594	32247	32247	45.7	3.66	88.32	11	2234	11	242	10	0	0	0	1	1	1	1	1	1	1	1	1	0	0	0	95.8421	1	METABAT_AS09scLD_130	o__Clostridiales (UID1212)	172	263	149
2220	METABAT_AS09scLD_132	o__Clostridiales (UID1120)	304	250	143	98.6	1.05	0	1.05	2193329	0	97	97	44535	44535	22611	22611	239321	239321	50.3	2.83	88.21	11	2026	2	246	2	0	0	0	1	1	1	1	1	1	1	1	1	0	0	0	98.5681	1	METABAT_AS09scLD_132	o__Clostridiales (UID1120)	304	250	143
2223	METABAT_AS09scLD_135	p__Firmicutes (UID241)	930	213	118	91.71	1.98	0	1.98	2013357	0	163	163	17271	17271	12351	12351	89915	89915	59.2	1.76	91.89	11	2042	15	194	4	0	0	0	1	1	1	1	1	1	1	1	1	0	0	0	91.6452	1	METABAT_AS09scLD_135	p__Firmicutes (UID241)	930	213	118
2230	METABAT_AS09scLD_141	p__Euryarchaeota (UID54)	90	234	153	95.21	0	0	0	2047697	0	176	176	16899	16899	11634	11634	56734	56734	59.4	2.8	83.28	11	2110	12	222	0	0	0	0	1	1	1	1	1	1	1	1	1	0	0	0	95.21	1	METABAT_AS09scLD_141	p__Euryarchaeota (UID54)	90	234	153
2232	METABAT_AS09scLD_143	p__Firmicutes (UID239)	1324	176	102	93.14	0.98	0	0.98	2309327	0	131	131	29401	29401	17628	17628	104190	104190	53.6	0.99	89.87	11	2146	7	167	2	0	0	0	1	1	1	1	1	1	1	1	1	0	0	0	93.1084	1	METABAT_AS09scLD_143	p__Firmicutes (UID239)	1324	176	102
2234	METABAT_AS09scLD_145	o__Clostridiales (UID1212)	172	263	149	100	4.03	42.86	2.30274	2800135	0	249	249	20848	20848	11245	11245	89403	89403	34.6	2.27	86.63	11	2620	0	256	7	0	0	0	1	1	1	1	1	1	1	1	1	0	0	0	99.8791	1	METABAT_AS09scLD_145	o__Clostridiales (UID1212)	172	263	149
2237	METABAT_AS09scLD_148	k__Bacteria (UID2569)	434	275	184	95.95	0.72	0	0.72	2609499	0	415	415	8530	8530	6287	6287	31331	31331	42.9	1.85	90.53	11	2465	25	248	2	0	0	0	1	1	1	1	1	1	1	1	1	0	0	0	95.9275	1	METABAT_AS09scLD_148	k__Bacteria (UID2569)	434	275	184
2238	METABAT_AS09scLD_149	c__Gammaproteobacteria (UID4444)	263	505	231	93.58	3.11	62.5	1.16625	2761987	0	403	403	11291	11291	6853	6853	46209	46209	43.9	3.5	91.17	11	2834	54	435	16	0	0	0	1	1	1	1	1	1	1	1	1	0	0	0	93.4803	1	METABAT_AS09scLD_149	c__Gammaproteobacteria (UID4444)	263	505	231
2248	METABAT_AS09scLD_158	p__Firmicutes (UID241)	930	213	118	94.07	0	0	0	2108340	0	157	157	22478	22478	13428	13428	69083	69083	49.3	2.59	89.4	11	2067	11	202	0	0	0	0	1	1	1	1	1	1	1	1	1	0	0	0	94.07	1	METABAT_AS09scLD_158	p__Firmicutes (UID241)	930	213	118
2256	METABAT_AS09scLD_165	p__Bacteroidetes (UID2605)	350	316	210	95.48	4.05	0	4.05	2020234	0	181	181	16996	16996	11161	11161	80208	80208	29	1.75	87.69	11	1750	10	296	10	0	0	0	1	1	1	1	1	1	1	1	1	0	0	0	95.3527	1	METABAT_AS09scLD_165	p__Bacteroidetes (UID2605)	350	316	210
2259	METABAT_AS09scLD_168	p__Firmicutes (UID239)	1324	176	102	99.02	3.47	0	3.47	2270667	0	66	66	73358	73358	34404	34404	158173	158173	53.4	2.01	88.94	11	2186	1	170	5	0	0	0	1	1	1	1	1	1	1	1	1	0	0	0	98.9149	1	METABAT_AS09scLD_168	p__Firmicutes (UID239)	1324	176	102
2260	METABAT_AS09scLD_169	k__Bacteria (UID2328)	3167	126	75	96	0.12	0	0.12	2920091	0	527	527	7417	7417	5540	5540	37432	37432	40.5	3	94.66	11	2907	3	122	1	0	0	0	1	1	1	1	1	1	1	1	1	0	0	0	95.9963	1	METABAT_AS09scLD_169	k__Bacteria (UID2328)	3167	126	75
2269	METABAT_AS09scLD_177	c__Clostridia (UID1085)	35	420	196	97.87	1.53	33.33	1.02005	2554197	0	187	187	21213	21213	13658	13658	99356	99356	48.2	2.62	87.85	11	2495	5	412	3	0	0	0	1	1	1	1	1	1	1	1	1	0	0	0	97.8231	1	METABAT_AS09scLD_177	c__Clostridia (UID1085)	35	420	196
2282	METABAT_AS09scLD_189	k__Bacteria (UID2328)	3167	126	75	94.67	0	0	0	872930	0	76	76	18131	18131	11485	11485	52272	52272	25.2	1.74	93.66	11	950	4	122	0	0	0	0	1	1	1	1	1	1	1	1	1	0	0	0	94.67	1	METABAT_AS09scLD_189	k__Bacteria (UID2328)	3167	126	75
2286	METABAT_AS09scLD_192	k__Bacteria (UID2372)	131	177	106	98.97	3.5	50	1.75	1445002	0	198	198	13740	13740	7297	7297	66019	66019	35.3	2.02	91.38	11	1585	3	166	8	0	0	0	1	1	1	1	1	1	1	1	1	0	0	0	98.8639	1	METABAT_AS09scLD_192	k__Bacteria (UID2372)	131	177	106
2294	METABAT_AS09scLD_2	p__Firmicutes (UID241)	930	213	118	92.73	3.47	28.57	2.47862	1937351	0	257	257	9923	9923	7538	7538	34493	34493	51.6	2.03	89.46	11	2173	14	192	7	0	0	0	1	1	1	1	1	1	1	1	1	0	0	0	92.6177	1	METABAT_AS09scLD_2	p__Firmicutes (UID241)	930	213	118
2297	METABAT_AS09scLD_201	p__Firmicutes (UID239)	1324	176	102	90.13	3.47	16.67	2.89155	1932499	0	172	172	19684	19684	11235	11235	73139	73139	57.5	2.31	91.9	11	2055	12	160	3	1	0	0	1	1	1	1	1	1	1	1	1	0	0	0	90.0145	1	METABAT_AS09scLD_201	p__Firmicutes (UID239)	1324	176	102
2298	METABAT_AS09scLD_202	o__Clostridiales (UID1120)	304	247	141	90.67	0.14	100	0	1569147	0	115	115	25870	25870	13644	13644	99133	99133	46.7	2.23	92.12	11	1432	21	225	1	0	0	0	1	1	1	1	1	1	1	1	1	0	0	0	90.6654	1	METABAT_AS09scLD_202	o__Clostridiales (UID1120)	304	247	141
2299	METABAT_AS09scLD_203	p__Firmicutes (UID239)	1324	176	102	93.14	0	0	0	2308112	0	164	164	26246	26246	14073	14073	125996	125996	54.9	3.55	89.14	11	2190	7	169	0	0	0	0	1	1	1	1	1	1	1	1	1	0	0	0	93.14	1	METABAT_AS09scLD_203	p__Firmicutes (UID239)	1324	176	102
2301	METABAT_AS09scLD_205	k__Bacteria (UID2328)	3167	126	75	91.22	0	0	0	1432034	0	163	163	13355	13355	8785	8785	40908	40908	47.1	3.13	92.63	11	1472	19	107	0	0	0	0	1	1	1	1	1	1	1	1	1	0	0	0	91.22	1	METABAT_AS09scLD_205	k__Bacteria (UID2328)	3167	126	75
2302	METABAT_AS09scLD_206	p__Actinobacteria (UID1454)	732	201	116	93.82	1.72	50	0.86	1727733	0	361	361	5808	5808	4785	4785	24108	24108	59	1.86	91.67	11	1821	10	189	2	0	0	0	1	1	1	1	1	1	1	1	1	0	0	0	93.765	1	METABAT_AS09scLD_206	p__Actinobacteria (UID1454)	732	201	116
2305	METABAT_AS09scLD_209	k__Bacteria (UID2372)	131	177	106	90.33	1.73	33.33	1.15339	1446738	0	123	123	22919	22919	11762	11762	105484	105484	33	1.26	91.14	11	1455	51	123	3	0	0	0	1	1	1	1	1	1	1	1	1	0	0	0	90.2725	1	METABAT_AS09scLD_209	k__Bacteria (UID2372)	131	177	106
2306	METABAT_AS09scLD_21	c__Clostridia (UID1085)	35	420	196	92.44	0.1	100	0	1801424	0	285	285	8588	8588	6320	6320	44048	44048	49.5	3.3	89.07	11	1951	24	395	1	0	0	0	1	1	1	1	1	1	1	1	1	0	0	0	92.4368	1	METABAT_AS09scLD_21	c__Clostridia (UID1085)	35	420	196
2307	METABAT_AS09scLD_210	c__Betaproteobacteria (UID3959)	235	420	211	96.54	1.45	50	0.725	2611750	0	157	157	28909	28909	16635	16635	78937	78937	49.8	2.06	90.53	11	2580	42	374	4	0	0	0	1	1	1	1	1	1	1	1	1	0	0	0	96.4949	1	METABAT_AS09scLD_210	c__Betaproteobacteria (UID3959)	235	420	211
2310	METABAT_AS09scLD_213	k__Bacteria (UID2495)	2993	141	87	97.63	2.49	66.67	0.829917	2078747	0	249	249	15919	15919	8348	8348	68815	68815	59.2	3.14	92.34	11	2100	3	135	3	0	0	0	1	1	1	1	1	1	1	1	1	0	0	0	97.5535	1	METABAT_AS09scLD_213	k__Bacteria (UID2495)	2993	141	87
2317	METABAT_AS09scLD_22	c__Clostridia (UID1118)	387	223	124	96.77	0.81	0	0.81	2267674	0	88	88	55538	55538	25769	25769	144219	144219	42.4	2.47	87.3	11	2107	4	218	1	0	0	0	1	1	1	1	1	1	1	1	1	0	0	0	96.7449	1	METABAT_AS09scLD_22	c__Clostridia (UID1118)	387	223	124
2326	METABAT_AS09scLD_228	c__Deltaproteobacteria (UID3217)	62	280	168	98.51	3.87	100	0	2530327	0	271	271	15769	15769	9337	9337	78237	78237	46.3	3.42	90.81	11	2529	3	268	9	0	0	0	1	1	1	1	1	1	1	1	1	0	0	0	98.3921	1	METABAT_AS09scLD_228	c__Deltaproteobacteria (UID3217)	62	280	168
2348	METABAT_AS09scLD_248	o__Clostridiales (UID1120)	304	250	143	97.03	0.23	100	0	2575123	0	393	393	8694	8694	6552	6552	49590	49590	39.9	2.08	83.12	11	2494	5	244	1	0	0	0	1	1	1	1	1	1	1	1	1	0	0	0	97.0229	1	METABAT_AS09scLD_248	o__Clostridiales (UID1120)	304	250	143
2352	METABAT_AS09scLD_251	o__Clostridiales (UID1120)	304	247	141	91.23	3.01	18.18	2.46278	2082054	0	250	250	13291	13291	8328	8328	59130	59130	40.9	2.68	87.61	11	2126	16	224	5	2	0	0	1	1	1	1	1	1	1	1	1	0	0	0	91.131	1	METABAT_AS09scLD_251	o__Clostridiales (UID1120)	304	247	141
2353	METABAT_AS09scLD_252	p__Firmicutes (UID241)	930	213	118	90.17	3.14	80	0.628	2187103	0	319	319	10162	10162	6856	6856	47802	47802	52.4	1.73	89.16	11	2260	17	186	10	0	0	0	1	1	1	1	1	1	1	1	1	0	0	0	90.0655	1	METABAT_AS09scLD_252	p__Firmicutes (UID241)	930	213	118
2355	METABAT_AS09scLD_254	o__Clostridiales (UID1120)	304	250	143	95.1	1.4	0	1.4	2856286	0	124	124	42294	42294	23034	23034	138220	138220	43.7	2.03	87.07	11	2553	7	240	3	0	0	0	1	1	1	1	1	1	1	1	1	0	0	0	95.0558	1	METABAT_AS09scLD_254	o__Clostridiales (UID1120)	304	250	143
2356	METABAT_AS09scLD_255	c__Bacilli (UID257)	764	275	151	94.48	2.48	0	2.48	2301634	0	182	182	23221	23221	12646	12646	194982	194982	44.9	2.97	87.36	11	2380	10	258	7	0	0	0	1	1	1	1	1	1	1	1	1	0	0	0	94.4013	1	METABAT_AS09scLD_255	c__Bacilli (UID257)	764	275	151
2363	METABAT_AS09scLD_261	p__Bacteroidetes (UID2605)	350	316	210	90.19	0.87	0	0.87	1980508	0	148	148	19509	19509	13381	13381	57930	57930	29	1.49	88.82	11	1727	24	289	3	0	0	0	1	1	1	1	1	1	1	1	1	0	0	0	90.1611	1	METABAT_AS09scLD_261	p__Bacteroidetes (UID2605)	350	316	210
2364	METABAT_AS09scLD_262	c__Betaproteobacteria (UID3959)	235	419	211	97.39	1.18	60	0.472	3365844	0	211	211	32664	32664	15951	15951	166547	166547	57.5	2.36	91.16	11	3219	24	390	5	0	0	0	1	1	1	1	1	1	1	1	1	0	0	0	97.3537	1	METABAT_AS09scLD_262	c__Betaproteobacteria (UID3959)	235	419	211
2367	METABAT_AS09scLD_265	p__Firmicutes (UID241)	930	213	118	93.79	3.42	20	2.736	2232569	0	150	150	24380	24380	14883	14883	105684	105684	49	2.52	87.14	11	2205	11	197	5	0	0	0	1	1	1	1	1	1	1	1	1	0	0	0	93.6806	1	METABAT_AS09scLD_265	p__Firmicutes (UID241)	930	213	118
2369	METABAT_AS09scLD_267	p__Firmicutes (UID240)	1318	179	104	95.19	2.88	0	2.88	2132135	0	149	149	24614	24614	14309	14309	84601	84601	53.8	1.94	93.12	11	2075	5	170	4	0	0	0	1	1	1	1	1	1	1	1	1	0	0	0	95.0992	1	METABAT_AS09scLD_267	p__Firmicutes (UID240)	1318	179	104
2371	METABAT_AS09scLD_269	k__Bacteria (UID209)	5443	105	59	96.61	1.69	0	1.69	1999091	0	406	406	6472	6472	4923	4923	39306	39306	41.6	2.42	87.93	11	2129	2	102	1	0	0	0	1	1	1	1	1	1	1	1	1	0	0	0	96.5575	1	METABAT_AS09scLD_269	k__Bacteria (UID209)	5443	105	59
2376	METABAT_AS09scLD_273	o__Clostridiales (UID1212)	172	263	149	94.74	0	0	0	2424969	0	48	48	84196	84196	50520	50520	296629	296629	48.8	1.93	91.26	11	2137	9	254	0	0	0	0	1	1	1	1	1	1	1	1	1	0	0	0	94.74	1	METABAT_AS09scLD_273	o__Clostridiales (UID1212)	172	263	149
2381	METABAT_AS09scLD_278	k__Bacteria (UID2569)	434	278	186	93.82	1.48	20	1.184	1787538	0	244	244	9877	9877	7325	7325	45282	45282	40.5	2.17	92.78	11	1695	15	258	5	0	0	0	1	1	1	1	1	1	1	1	1	0	0	0	93.7727	1	METABAT_AS09scLD_278	k__Bacteria (UID2569)	434	278	186
2386	METABAT_AS09scLD_282	p__Firmicutes (UID241)	930	213	118	91.1	1.84	25	1.38	1819913	0	137	137	19076	19076	13284	13284	66911	66911	45.6	1.94	91.77	11	1873	14	195	4	0	0	0	1	1	1	1	1	1	1	1	1	0	0	0	91.0394	1	METABAT_AS09scLD_282	p__Firmicutes (UID241)	930	213	118
2387	METABAT_AS09scLD_283	p__Firmicutes (UID239)	1324	176	102	93.14	3.43	25	2.5725	2515740	0	175	175	22524	22524	14375	14375	137973	137973	54.3	2.02	86.67	11	2325	8	164	4	0	0	0	1	1	1	1	1	1	1	1	1	0	0	0	93.0295	1	METABAT_AS09scLD_283	p__Firmicutes (UID239)	1324	176	102
2388	METABAT_AS09scLD_284	c__Clostridia (UID1085)	35	420	196	97.92	0.58	0	0.58	2239626	0	134	134	30770	30770	16713	16713	103204	103204	51.3	2.85	86.98	11	2214	6	411	3	0	0	0	1	1	1	1	1	1	1	1	1	0	0	0	97.9022	1	METABAT_AS09scLD_284	c__Clostridia (UID1085)	35	420	196
2389	METABAT_AS09scLD_285	o__Clostridiales (UID1120)	304	250	143	97.55	1.52	25	1.14	3001750	0	237	237	24678	24678	12665	12665	95997	95997	33.1	11.8	88.89	11	3154	4	242	4	0	0	0	1	1	1	1	1	1	1	1	1	0	0	0	97.5033	1	METABAT_AS09scLD_285	o__Clostridiales (UID1120)	304	250	143
2396	METABAT_AS09scLD_291	p__Euryarchaeota (UID3)	148	188	125	99.73	1.6	50	0.8	1666466	0	33	33	96417	96417	50498	50498	197501	197501	48.9	1.94	90.41	11	1798	1	185	2	0	0	0	1	1	1	1	1	1	1	1	1	0	0	0	99.6819	1	METABAT_AS09scLD_291	p__Euryarchaeota (UID3)	148	188	125
2397	METABAT_AS09scLD_292	c__Deltaproteobacteria (UID3217)	62	280	168	94.64	4.3	81.82	0.78174	2323168	0	453	453	6335	6335	5128	5128	23468	23468	51.7	2.74	91.74	11	2454	11	258	11	0	0	0	1	1	1	1	1	1	1	1	1	0	0	0	94.5037	1	METABAT_AS09scLD_292	c__Deltaproteobacteria (UID3217)	62	280	168
2400	METABAT_AS09scLD_295	o__Clostridiales (UID1120)	304	250	143	94.1	3.5	42.86	1.9999	2977124	0	307	307	16779	16779	9697	9697	57216	57216	40.5	1.79	91.57	11	2908	13	230	7	0	0	0	1	1	1	1	1	1	1	1	1	0	0	0	93.9884	1	METABAT_AS09scLD_295	o__Clostridiales (UID1120)	304	250	143
2403	METABAT_AS09scLD_298	o__Clostridiales (UID1120)	304	247	141	94.89	2.3	80	0.46	2136998	0	307	307	9876	9876	6960	6960	42553	42553	48.7	2.71	91.48	11	2120	10	232	5	0	0	0	1	1	1	1	1	1	1	1	1	0	0	0	94.8173	1	METABAT_AS09scLD_298	o__Clostridiales (UID1120)	304	247	141
2404	METABAT_AS09scLD_299	k__Bacteria (UID203)	5449	104	58	96.55	2.35	66.67	0.783255	2499870	0	161	161	22844	22844	15527	15527	99967	99967	43.5	1.74	91.8	11	2188	2	87	15	0	0	0	1	1	1	1	1	1	1	1	1	0	0	0	96.477	1	METABAT_AS09scLD_299	k__Bacteria (UID203)	5449	104	58
2406	METABAT_AS09scLD_30	k__Bacteria (UID209)	5443	105	59	90.45	0.85	100	0	1611797	0	364	364	5578	5578	4428	4428	42278	42278	47.5	2.48	90.44	11	1749	14	90	1	0	0	0	1	1	1	1	1	1	1	1	1	0	0	0	90.4218	1	METABAT_AS09scLD_30	k__Bacteria (UID209)	5443	105	59
2410	METABAT_AS09scLD_303	o__Clostridiales (UID1120)	304	250	143	90.21	0.7	0	0.7	1731052	0	101	101	32695	32695	17139	17139	95465	95465	38.2	2.06	88.35	11	1757	17	232	1	0	0	0	1	1	1	1	1	1	1	1	1	0	0	0	90.1867	1	METABAT_AS09scLD_303	o__Clostridiales (UID1120)	304	250	143
2411	METABAT_AS09scLD_304	o__Clostridiales (UID1212)	172	263	149	94.16	0.02	0	0.02	1778920	0	27	27	85948	85948	65885	65885	406624	406624	53.4	0.99	89	11	1569	12	250	1	0	0	0	1	1	1	1	1	1	1	1	1	0	0	0	94.1594	1	METABAT_AS09scLD_304	o__Clostridiales (UID1212)	172	263	149
2412	METABAT_AS09scLD_305	p__Firmicutes (UID239)	1324	176	102	93.14	0.98	0	0.98	3348026	0	189	189	31059	31059	17714	17714	120227	120227	56.2	1.56	86.34	11	2911	7	168	1	0	0	0	1	1	1	1	1	1	1	1	1	0	0	0	93.1084	1	METABAT_AS09scLD_305	p__Firmicutes (UID239)	1324	176	102
2418	METABAT_AS09scLD_310	p__Firmicutes (UID240)	1318	179	104	98.08	0	0	0	1938645	0	94	94	39663	39663	20623	20623	145330	145330	53.4	2.09	93.42	11	2050	2	177	0	0	0	0	1	1	1	1	1	1	1	1	1	0	0	0	98.08	1	METABAT_AS09scLD_310	p__Firmicutes (UID240)	1318	179	104
2420	METABAT_AS09scLD_312	o__Clostridiales (UID1212)	172	263	149	97.26	0	0	0	2244483	0	69	69	74586	74586	32528	32528	181867	181867	44.8	1.58	89.57	11	2011	6	257	0	0	0	0	1	1	1	1	1	1	1	1	1	0	0	0	97.26	1	METABAT_AS09scLD_312	o__Clostridiales (UID1212)	172	263	149
2426	METABAT_AS09scLD_318	p__Firmicutes (UID241)	930	213	118	94.92	0.42	0	0.42	1916650	0	87	87	46707	46707	22030	22030	89055	89055	50.4	1.73	88.41	11	1933	8	204	1	0	0	0	1	1	1	1	1	1	1	1	1	0	0	0	94.9067	1	METABAT_AS09scLD_318	p__Firmicutes (UID241)	930	213	118
2430	METABAT_AS09scLD_321	k__Bacteria (UID2328)	3167	126	75	94.97	1.33	0	1.33	1325470	0	275	275	5990	5990	4819	4819	22551	22551	47.9	4.02	92.72	11	1422	7	118	1	0	0	0	1	1	1	1	1	1	1	1	1	0	0	0	94.928	1	METABAT_AS09scLD_321	k__Bacteria (UID2328)	3167	126	75
2431	METABAT_AS09scLD_322	p__Firmicutes (UID239)	1324	176	102	97.06	3.47	16.67	2.89155	3197009	0	257	257	22574	22574	12439	12439	124920	124920	62.8	2.45	88.61	11	3022	4	166	6	0	0	0	1	1	1	1	1	1	1	1	1	0	0	0	96.9527	1	METABAT_AS09scLD_322	p__Firmicutes (UID239)	1324	176	102
2432	METABAT_AS09scLD_323	p__Euryarchaeota (UID49)	95	228	153	97.88	0.65	0	0.65	2972821	0	99	99	58470	58470	30028	30028	179125	179125	41.3	2.28	76.18	11	2645	4	223	1	0	0	0	1	1	1	1	1	1	1	1	1	0	0	0	97.8601	1	METABAT_AS09scLD_323	p__Euryarchaeota (UID49)	95	228	153
2433	METABAT_AS09scLD_324	o__Clostridiales (UID1120)	304	250	143	97.03	0.7	0	0.7	2058808	0	93	93	36575	36575	22137	22137	140150	140150	35.8	2.51	89.94	11	2040	12	237	1	0	0	0	1	1	1	1	1	1	1	1	1	0	0	0	97.0084	1	METABAT_AS09scLD_324	o__Clostridiales (UID1120)	304	250	143
2454	METABAT_AS09scLD_343	p__Euryarchaeota (UID3)	148	187	124	98.39	0	0	0	1792007	0	88	88	37276	37276	20363	20363	194005	194005	58.8	2.32	89.28	11	1936	3	184	0	0	0	0	1	1	1	1	1	1	1	1	1	0	0	0	98.39	1	METABAT_AS09scLD_343	p__Euryarchaeota (UID3)	148	187	124
2456	METABAT_AS09scLD_345	o__Clostridiales (UID1212)	172	263	149	90.59	0.4	0	0.4	1908276	0	418	418	5587	5587	4565	4565	15957	15957	60.8	2.51	87.86	11	2002	21	240	2	0	0	0	1	1	1	1	1	1	1	1	1	0	0	0	90.5768	1	METABAT_AS09scLD_345	o__Clostridiales (UID1212)	172	263	149
2461	METABAT_AS09scLD_35	k__Bacteria (UID2328)	3167	126	75	95.88	0.44	0	0.44	1232037	0	124	124	15267	15267	9935	9935	74232	74232	30	2.12	90.9	11	1268	4	121	1	0	0	0	1	1	1	1	1	1	1	1	1	0	0	0	95.8662	1	METABAT_AS09scLD_35	k__Bacteria (UID2328)	3167	126	75
2469	METABAT_AS09scLD_357	o__Clostridiales (UID1120)	304	250	143	98.25	2.47	14.29	2.11704	4184894	0	345	345	24524	24524	12130	12130	188423	188423	34.7	2.32	82.99	11	3669	3	240	7	0	0	0	1	1	1	1	1	1	1	1	1	0	0	0	98.1746	1	METABAT_AS09scLD_357	o__Clostridiales (UID1120)	304	250	143
2471	METABAT_AS09scLD_359	p__Firmicutes (UID241)	930	213	118	90.97	3.46	14.29	2.96557	1683643	0	355	355	5579	5579	4742	4742	19865	19865	54	2.4	90.7	11	2017	22	186	4	1	0	0	1	1	1	1	1	1	1	1	1	0	0	0	90.8559	1	METABAT_AS09scLD_359	p__Firmicutes (UID241)	930	213	118
2475	METABAT_AS09scLD_362	p__Firmicutes (UID239)	1324	176	102	93.12	2.97	60	1.188	1747539	0	203	203	15256	15256	8608	8608	78943	78943	53	1.7	89.67	11	1779	23	148	5	0	0	0	1	1	1	1	1	1	1	1	1	0	0	0	93.0243	1	METABAT_AS09scLD_362	p__Firmicutes (UID239)	1324	176	102
2476	METABAT_AS09scLD_363	p__Firmicutes (UID241)	930	213	118	92.44	0.88	66.67	0.293304	1835975	0	193	193	13746	13746	9512	9512	41709	41709	52.3	2.74	92.18	11	1979	12	198	3	0	0	0	1	1	1	1	1	1	1	1	1	0	0	0	92.4114	1	METABAT_AS09scLD_363	p__Firmicutes (UID241)	930	213	118
2478	METABAT_AS09scLD_365	k__Bacteria (UID2495)	2993	142	88	91.98	1.52	50	0.76	1618994	0	189	189	11413	11413	8566	8566	39030	39030	47.5	2.11	94.35	11	1644	8	132	2	0	0	0	1	1	1	1	1	1	1	1	1	0	0	0	91.9304	1	METABAT_AS09scLD_365	k__Bacteria (UID2495)	2993	142	88
2484	METABAT_AS09scLD_370	p__Firmicutes (UID241)	930	213	118	93.01	1.72	0	1.72	1915945	0	78	78	46111	46111	24563	24563	156738	156738	52.2	1.49	92.5	11	1936	11	198	4	0	0	0	1	1	1	1	1	1	1	1	1	0	0	0	92.9545	1	METABAT_AS09scLD_370	p__Firmicutes (UID241)	930	213	118
2493	METABAT_AS09scLD_379	f__Bifidobacteriaceae (UID1460)	70	502	225	98.06	2.59	25	1.9425	1858990	0	163	163	21453	21453	11404	11404	81405	81405	63.8	2.79	89.94	11	1655	10	484	8	0	0	0	1	1	1	1	1	1	1	1	1	0	0	0	97.9808	1	METABAT_AS09scLD_379	f__Bifidobacteriaceae (UID1460)	70	502	225
2494	METABAT_AS09scLD_38	k__Bacteria (UID2495)	2993	141	87	94.08	4.61	90.91	0.419049	2308815	0	307	307	11765	11765	7520	7520	49756	49756	49.6	2.44	91.14	11	2296	13	117	11	0	0	0	1	1	1	1	1	1	1	1	1	0	0	0	93.933	1	METABAT_AS09scLD_38	k__Bacteria (UID2495)	2993	141	87
2499	METABAT_AS09scLD_384	c__Betaproteobacteria (UID3959)	235	420	211	90.86	1.7	80	0.34	2648844	0	334	334	11748	11748	7930	7930	48583	48583	49.4	2.58	90.6	11	2675	52	358	10	0	0	0	1	1	1	1	1	1	1	1	1	0	0	0	90.8039	1	METABAT_AS09scLD_384	c__Betaproteobacteria (UID3959)	235	420	211
2500	METABAT_AS09scLD_385	k__Bacteria (UID209)	5443	105	59	99.54	0.15	0	0.15	1788344	0	302	302	7742	7742	5921	5921	38903	38903	45.3	2.42	92.31	11	1951	3	101	1	0	0	0	1	1	1	1	1	1	1	1	1	0	0	0	99.5355	1	METABAT_AS09scLD_385	k__Bacteria (UID209)	5443	105	59
2504	METABAT_AS09scLD_389	c__Gammaproteobacteria (UID4444)	263	507	232	94.87	3.57	64.71	1.25985	2952253	0	513	513	7479	7479	5754	5754	26355	26355	62	2.22	91.16	11	3097	50	440	17	0	0	0	1	1	1	1	1	1	1	1	1	0	0	0	94.7571	1	METABAT_AS09scLD_389	c__Gammaproteobacteria (UID4444)	263	507	232
2505	METABAT_AS09scLD_39	c__Bacilli (UID259)	750	275	151	90.75	3.28	50	1.64	2785757	0	641	641	5143	5143	4345	4345	25799	25799	36.2	2.34	86.16	11	3130	46	219	10	0	0	0	1	1	1	1	1	1	1	1	1	0	0	0	90.6416	1	METABAT_AS09scLD_39	c__Bacilli (UID259)	750	275	151
2513	METABAT_AS09scLD_397	k__Bacteria (UID2372)	131	177	106	90.5	2.67	50	1.335	1066744	0	63	63	35521	35521	16932	16932	100645	100645	33.3	1.08	92.28	11	1120	22	151	4	0	0	0	1	1	1	1	1	1	1	1	1	0	0	0	90.4115	1	METABAT_AS09scLD_397	k__Bacteria (UID2372)	131	177	106
2515	METABAT_AS09scLD_399	o__Clostridiales (UID1120)	304	250	143	94.76	2.1	25	1.575	2901059	0	220	220	25600	25600	13186	13186	73885	73885	42	2.88	87.16	11	2634	8	238	4	0	0	0	1	1	1	1	1	1	1	1	1	0	0	0	94.6935	1	METABAT_AS09scLD_399	o__Clostridiales (UID1120)	304	250	143
2517	METABAT_AS09scLD_40	p__Firmicutes (UID241)	930	213	118	94.92	2.46	28.57	1.75718	2949378	0	216	216	28459	28459	13654	13654	101650	101650	46.3	4.19	84.98	11	2889	6	200	7	0	0	0	1	1	1	1	1	1	1	1	1	0	0	0	94.8423	1	METABAT_AS09scLD_40	p__Firmicutes (UID241)	930	213	118
2518	METABAT_AS09scLD_400	o__Clostridiales (UID1120)	304	247	141	92.11	0.71	0	0.71	1981628	0	329	329	7796	7796	6023	6023	26810	26810	38	2.15	92.03	11	2114	20	226	1	0	0	0	1	1	1	1	1	1	1	1	1	0	0	0	92.0869	1	METABAT_AS09scLD_400	o__Clostridiales (UID1120)	304	247	141
2519	METABAT_AS09scLD_401	o__Clostridiales (UID1120)	304	250	143	96.13	0	0	0	2138755	0	184	184	21378	21378	11623	11623	102645	102645	34.3	2.06	90.44	11	2267	7	243	0	0	0	0	1	1	1	1	1	1	1	1	1	0	0	0	96.13	1	METABAT_AS09scLD_401	o__Clostridiales (UID1120)	304	250	143
2520	METABAT_AS09scLD_402	o__Clostridiales (UID1120)	304	247	141	96.81	2.13	25	1.5975	1881631	0	202	202	16773	16773	9315	9315	72557	72557	34.9	1.72	90.27	11	1914	5	238	4	0	0	0	1	1	1	1	1	1	1	1	1	0	0	0	96.744	1	METABAT_AS09scLD_402	o__Clostridiales (UID1120)	304	247	141
2522	METABAT_AS09scLD_404	k__Bacteria (UID2329)	174	149	89	91.57	2.25	50	1.125	763158	0	50	50	26035	26035	15263	15263	65554	65554	25.6	1.37	93.05	11	828	9	138	2	0	0	0	1	1	1	1	1	1	1	1	1	0	0	0	91.4963	1	METABAT_AS09scLD_404	k__Bacteria (UID2329)	174	149	89
2525	METABAT_AS09scLD_407	p__Firmicutes (UID241)	930	213	118	94.92	3.11	14.29	2.66558	2038144	0	261	261	11665	11665	7808	7808	52373	52373	56.8	1.99	92.72	11	2218	6	202	4	1	0	0	1	1	1	1	1	1	1	1	1	0	0	0	94.8217	1	METABAT_AS09scLD_407	p__Firmicutes (UID241)	930	213	118
2531	METABAT_AS09scLD_412	o__Clostridiales (UID1120)	304	247	141	93.03	0	0	0	1611787	0	167	167	15151	15151	9651	9651	63394	63394	41.5	2.16	91.13	11	1675	11	236	0	0	0	0	1	1	1	1	1	1	1	1	1	0	0	0	93.03	1	METABAT_AS09scLD_412	o__Clostridiales (UID1120)	304	247	141
2532	METABAT_AS09scLD_413	o__Clostridiales (UID1120)	304	250	143	97.9	0	0	0	1885111	0	25	25	115692	115692	75404	75404	300383	300383	35.2	1.19	89.97	11	1911	4	246	0	0	0	0	1	1	1	1	1	1	1	1	1	0	0	0	97.9	1	METABAT_AS09scLD_413	o__Clostridiales (UID1120)	304	250	143
2539	METABAT_AS09scLD_42	o__Clostridiales (UID1120)	304	250	143	91.27	1.05	0	1.05	3385373	0	467	467	9836	9836	7249	7249	32249	32249	44	2.48	89.56	11	3273	18	229	3	0	0	0	1	1	1	1	1	1	1	1	1	0	0	0	91.2355	1	METABAT_AS09scLD_42	o__Clostridiales (UID1120)	304	250	143
2542	METABAT_AS09scLD_43	p__Firmicutes (UID241)	930	213	118	91.95	0.85	50	0.425	2106136	0	281	281	12078	12078	7495	7495	60480	60480	45.1	3.13	86.06	11	2127	13	198	2	0	0	0	1	1	1	1	1	1	1	1	1	0	0	0	91.9223	1	METABAT_AS09scLD_43	p__Firmicutes (UID241)	930	213	118
2543	METABAT_AS09scLD_44	o__Clostridiales (UID1120)	304	247	141	92.55	0.71	100	0	1126970	0	91	91	21380	21380	12384	12384	59043	59043	39.1	2.05	92.29	11	1104	12	234	1	0	0	0	1	1	1	1	1	1	1	1	1	0	0	0	92.527	1	METABAT_AS09scLD_44	o__Clostridiales (UID1120)	304	247	141
2548	METABAT_AS09scLD_49	k__Bacteria (UID2570)	433	273	183	95.21	3.01	75	0.7525	2739962	0	399	399	9990	9990	6867	6867	44388	44388	45	2.82	92.67	11	2659	16	249	8	0	0	0	1	1	1	1	1	1	1	1	1	0	0	0	95.1152	1	METABAT_AS09scLD_49	k__Bacteria (UID2570)	433	273	183
2559	METABAT_AS09scLD_59	c__Betaproteobacteria (UID3959)	235	419	211	96.78	1.76	55.56	0.782144	2794377	0	442	442	8097	8097	6322	6322	47006	47006	57.4	2.2	92.5	11	2976	15	395	9	0	0	0	1	1	1	1	1	1	1	1	1	0	0	0	96.7254	1	METABAT_AS09scLD_59	c__Betaproteobacteria (UID3959)	235	419	211
2567	METABAT_AS09scLD_66	o__Clostridiales (UID1212)	172	263	149	92.62	2.15	25	1.6125	1924620	0	159	159	18207	18207	12104	12104	64006	64006	45.3	3.06	87.04	11	1751	15	244	4	0	0	0	1	1	1	1	1	1	1	1	1	0	0	0	92.5504	1	METABAT_AS09scLD_66	o__Clostridiales (UID1212)	172	263	149
2570	METABAT_AS09scLD_69	c__Deltaproteobacteria (UID3217)	62	280	168	99.11	2.08	75	0.52	2825743	0	159	159	43047	43047	17771	17771	118264	118264	53.7	2.43	88.57	11	2642	2	274	4	0	0	0	1	1	1	1	1	1	1	1	1	0	0	0	99.047	1	METABAT_AS09scLD_69	c__Deltaproteobacteria (UID3217)	62	280	168
2571	METABAT_AS09scLD_7	c__Clostridia (UID1085)	35	420	196	91.86	1.79	25	1.3425	2284203	0	179	179	20248	20248	12760	12760	67564	67564	50.4	2.71	86.53	11	2244	32	384	4	0	0	0	1	1	1	1	1	1	1	1	1	0	0	0	91.8015	1	METABAT_AS09scLD_7	c__Clostridia (UID1085)	35	420	196
2573	METABAT_AS09scLD_71	k__Bacteria (UID2495)	2993	147	91	98.9	4.7	42.86	2.68558	4106376	0	260	260	30635	30635	15793	15793	148414	148414	44.9	1.78	88.72	11	3562	1	139	7	0	0	0	1	1	1	1	1	1	1	1	1	0	0	0	98.7574	1	METABAT_AS09scLD_71	k__Bacteria (UID2495)	2993	147	91
2575	METABAT_AS09scLD_73	o__Clostridiales (UID1120)	304	247	141	92.67	1.06	50	0.53	1968414	0	285	285	10029	10029	6906	6906	39671	39671	45.8	2.16	90.92	11	1942	12	233	2	0	0	0	1	1	1	1	1	1	1	1	1	0	0	0	92.6357	1	METABAT_AS09scLD_73	o__Clostridiales (UID1120)	304	247	141
2579	METABAT_AS09scLD_77	p__Firmicutes (UID241)	930	213	118	95.76	4.21	28.57	3.0072	2643713	0	94	94	63960	63960	28124	28124	177466	177466	55	2.08	93.2	11	2585	5	194	14	0	0	0	1	1	1	1	1	1	1	1	1	0	0	0	95.6281	1	METABAT_AS09scLD_77	p__Firmicutes (UID241)	930	213	118
2580	METABAT_AS09scLD_78	p__Firmicutes (UID241)	930	213	118	92.58	0.08	100	0	1732815	0	55	55	50443	50443	31505	31505	144592	144592	58.4	3.29	92.02	11	1805	10	202	1	0	0	0	1	1	1	1	1	1	1	1	1	0	0	0	92.5774	1	METABAT_AS09scLD_78	p__Firmicutes (UID241)	930	213	118
2585	METABAT_AS09scLD_82	c__Clostridia (UID1085)	35	420	196	91.48	0.58	50	0.29	1629342	0	74	74	39898	39898	22018	22018	125156	125156	38.5	1.94	90.1	11	1645	28	390	2	0	0	0	1	1	1	1	1	1	1	1	1	0	0	0	91.461	1	METABAT_AS09scLD_82	c__Clostridia (UID1085)	35	420	196
2587	METABAT_AS09scLD_84	c__Gammaproteobacteria (UID4267)	119	544	284	97.54	0.55	0	0.55	2995147	0	35	35	169282	169282	85575	85575	298550	298550	65.9	1.78	90.11	11	2827	9	531	4	0	0	0	1	1	1	1	1	1	1	1	1	0	0	0	97.5231	1	METABAT_AS09scLD_84	c__Gammaproteobacteria (UID4267)	119	544	284
2588	METABAT_AS09scLD_85	c__Clostridia (UID1118)	387	223	124	97.55	1.66	25	1.245	2705648	0	142	142	38730	38730	19053	19053	131226	131226	43.5	3.52	87.27	11	2435	4	215	4	0	0	0	1	1	1	1	1	1	1	1	1	0	0	0	97.4989	1	METABAT_AS09scLD_85	c__Clostridia (UID1118)	387	223	124
2590	METABAT_AS09scLD_87	c__Clostridia (UID1118)	387	223	124	96.37	0.81	0	0.81	1757596	0	61	61	47663	47663	28813	28813	135796	135796	50.8	1.85	92.78	11	1452	5	217	1	0	0	0	1	1	1	1	1	1	1	1	1	0	0	0	96.3448	1	METABAT_AS09scLD_87	c__Clostridia (UID1118)	387	223	124
2594	METABAT_AS09scLD_90	p__Firmicutes (UID239)	1324	176	102	94.12	2.45	0	2.45	2105642	0	100	100	39845	39845	21056	21056	136868	136868	63.5	1.84	90.16	11	1935	6	167	3	0	0	0	1	1	1	1	1	1	1	1	1	0	0	0	94.0419	1	METABAT_AS09scLD_90	p__Firmicutes (UID239)	1324	176	102
2596	METABAT_AS09scLD_92	p__Firmicutes (UID1022)	100	295	158	92.29	2.08	80	0.416	2042634	0	294	294	10430	10430	6947	6947	42131	42131	45.6	2.84	87.92	11	2163	18	272	5	0	0	0	1	1	1	1	1	1	1	1	1	0	0	0	92.2224	1	METABAT_AS09scLD_92	p__Firmicutes (UID1022)	100	295	158
4148	METABAT_AS10tlH2TH_103	k__Bacteria (UID2569)	434	278	186	96.24	1.08	0	1.08	3091917	0	125	125	46126	46126	24735	24735	134352	134352	49.5	2.87	89.57	11	2554	8	268	2	0	0	0	1	1	1	1	1	1	1	1	1	0	0	0	96.2063	1	METABAT_AS10tlH2TH_103	k__Bacteria (UID2569)	434	278	186
4156	METABAT_AS10tlH2TH_110	c__Betaproteobacteria (UID3959)	235	418	209	97.26	1.86	66.67	0.619938	2050314	0	179	179	18727	18727	11454	11454	102586	102586	43.6	1.59	91.01	11	2036	16	396	6	0	0	0	1	1	1	1	1	1	1	1	1	0	0	0	97.2026	1	METABAT_AS10tlH2TH_110	c__Betaproteobacteria (UID3959)	235	418	209
4166	METABAT_AS10tlH2TH_12	k__Bacteria (UID2570)	433	273	183	97.95	0	0	0	2430736	0	294	294	12368	12368	8267	8267	91965	91965	36.8	2.2	92.09	11	2251	8	265	0	0	0	0	1	1	1	1	1	1	1	1	1	0	0	0	97.95	1	METABAT_AS10tlH2TH_12	k__Bacteria (UID2570)	433	273	183
4167	METABAT_AS10tlH2TH_120	p__Bacteroidetes (UID2605)	350	316	210	98.57	2.14	16.67	1.78326	2734891	0	232	232	27121	27121	11788	11788	90595	90595	39.3	1.93	90.94	11	2417	3	307	6	0	0	0	1	1	1	1	1	1	1	1	1	0	0	0	98.5049	1	METABAT_AS10tlH2TH_120	p__Bacteroidetes (UID2605)	350	316	210
4175	METABAT_AS10tlH2TH_128	k__Bacteria (UID2569)	434	278	186	95.16	2.79	50	1.395	2638187	0	369	369	10438	10438	7149	7149	44900	44900	47.9	2.41	94.7	11	2514	10	260	7	1	0	0	1	1	1	1	1	1	1	1	1	0	0	0	95.072	1	METABAT_AS10tlH2TH_128	k__Bacteria (UID2569)	434	278	186
4176	METABAT_AS10tlH2TH_129	o__Clostridiales (UID1120)	304	247	141	99.29	0	0	0	2007987	0	198	198	20123	20123	10141	10141	72750	72750	50.9	3.41	90.57	11	1872	2	245	0	0	0	0	1	1	1	1	1	1	1	1	1	0	0	0	99.29	1	METABAT_AS10tlH2TH_129	o__Clostridiales (UID1120)	304	247	141
4177	METABAT_AS10tlH2TH_13	k__Bacteria (UID1452)	924	161	108	92.49	1.85	0	1.85	3240617	0	345	345	14550	14550	9393	9393	63824	63824	64.3	1.99	91.18	11	2861	10	149	2	0	0	0	1	1	1	1	1	1	1	1	1	0	0	0	92.43	1	METABAT_AS10tlH2TH_13	k__Bacteria (UID1452)	924	161	108
4179	METABAT_AS10tlH2TH_131	p__Firmicutes (UID241)	930	213	118	93.64	1.69	0	1.69	1850465	0	168	168	17606	17606	11014	11014	66384	66384	52.3	1.48	92.96	11	1920	10	200	3	0	0	0	1	1	1	1	1	1	1	1	1	0	0	0	93.5859	1	METABAT_AS10tlH2TH_131	p__Firmicutes (UID241)	930	213	118
4185	METABAT_AS10tlH2TH_137	p__Firmicutes (UID239)	1324	176	102	95.1	2.45	33.33	1.63342	2131839	0	261	261	12505	12505	8167	8167	77880	77880	51.7	3.04	89.25	11	2252	6	167	3	0	0	0	1	1	1	1	1	1	1	1	1	0	0	0	95.0227	1	METABAT_AS10tlH2TH_137	p__Firmicutes (UID239)	1324	176	102
4193	METABAT_AS10tlH2TH_144	k__Bacteria (UID2569)	434	278	186	98.92	3.58	0	3.58	4000163	0	417	417	17835	17835	9592	9592	68786	68786	38.5	3.88	85.18	11	3506	2	267	9	0	0	0	1	1	1	1	1	1	1	1	1	0	0	0	98.8114	1	METABAT_AS10tlH2TH_144	k__Bacteria (UID2569)	434	278	186
4196	METABAT_AS10tlH2TH_147	c__Clostridia (UID1118)	387	223	124	95.36	2.82	75	0.705	2132179	0	330	330	8797	8797	6461	6461	38431	38431	42.5	2.44	87.14	11	2220	14	205	4	0	0	0	1	1	1	1	1	1	1	1	1	0	0	0	95.2713	1	METABAT_AS10tlH2TH_147	c__Clostridia (UID1118)	387	223	124
4197	METABAT_AS10tlH2TH_148	k__Bacteria (UID2495)	2993	142	88	98.86	0	0	0	2555708	0	187	187	22495	22495	13666	13666	99805	99805	44.8	1.91	92.02	11	2398	1	141	0	0	0	0	1	1	1	1	1	1	1	1	1	0	0	0	98.86	1	METABAT_AS10tlH2TH_148	k__Bacteria (UID2495)	2993	142	88
4208	METABAT_AS10tlH2TH_158	c__Gammaproteobacteria (UID4444)	263	507	232	96.84	1.29	66.67	0.429957	2820805	0	157	157	33159	33159	17966	17966	108241	108241	49.4	1.95	89.76	11	2679	56	442	9	0	0	0	1	1	1	1	1	1	1	1	1	0	0	0	96.8	1	METABAT_AS10tlH2TH_158	c__Gammaproteobacteria (UID4444)	263	507	232
4213	METABAT_AS10tlH2TH_162	k__Bacteria (UID2495)	2993	147	91	96.64	2.75	66.67	0.916575	1859770	0	143	143	24631	24631	13005	13005	57523	57523	46.4	2.27	91.46	11	1596	4	140	3	0	0	0	1	1	1	1	1	1	1	1	1	0	0	0	96.5546	1	METABAT_AS10tlH2TH_162	k__Bacteria (UID2495)	2993	147	91
4223	METABAT_AS10tlH2TH_171	o__Clostridiales (UID1212)	172	263	149	95.6	0	0	0	2147511	0	76	76	45352	45352	28256	28256	99744	99744	49.2	1.73	90.03	11	1854	10	253	0	0	0	0	1	1	1	1	1	1	1	1	1	0	0	0	95.6	1	METABAT_AS10tlH2TH_171	o__Clostridiales (UID1212)	172	263	149
4229	METABAT_AS10tlH2TH_177	k__Bacteria (UID2495)	2993	141	87	93.04	0.62	25	0.465	1492202	0	305	305	6341	6341	4892	4892	30951	30951	59.8	2.33	93.89	11	1585	7	130	4	0	0	0	1	1	1	1	1	1	1	1	1	0	0	0	93.02	1	METABAT_AS10tlH2TH_177	k__Bacteria (UID2495)	2993	141	87
4242	METABAT_AS10tlH2TH_189	k__Bacteria (UID209)	5443	105	59	91.6	1.69	100	0	1589067	0	338	338	6098	6098	4701	4701	33102	33102	47.6	2.55	90.5	11	1698	10	94	1	0	0	0	1	1	1	1	1	1	1	1	1	0	0	0	91.5447	1	METABAT_AS10tlH2TH_189	k__Bacteria (UID209)	5443	105	59
4244	METABAT_AS10tlH2TH_190	o__Clostridiales (UID1120)	304	247	141	96.1	1.42	66.67	0.473286	1797034	0	154	154	17361	17361	11669	11669	58081	58081	51	2.75	92.12	11	1739	8	236	3	0	0	0	1	1	1	1	1	1	1	1	1	0	0	0	96.0557	1	METABAT_AS10tlH2TH_190	o__Clostridiales (UID1120)	304	247	141
4255	METABAT_AS10tlH2TH_20	p__Firmicutes (UID241)	930	213	118	93.62	0.85	0	0.85	2093857	0	58	58	61049	61049	36100	36100	242695	242695	50.5	2.03	87.37	11	1874	10	200	3	0	0	0	1	1	1	1	1	1	1	1	1	0	0	0	93.5928	1	METABAT_AS10tlH2TH_20	p__Firmicutes (UID241)	930	213	118
4256	METABAT_AS10tlH2TH_200	o__Clostridiales (UID1212)	172	263	149	90.8	0.89	66.67	0.296637	2043649	0	429	429	5820	5820	4763	4763	23961	23961	39.1	2.09	90.51	11	2148	21	239	3	0	0	0	1	1	1	1	1	1	1	1	1	0	0	0	90.7706	1	METABAT_AS10tlH2TH_200	o__Clostridiales (UID1212)	172	263	149
4265	METABAT_AS10tlH2TH_209	k__Bacteria (UID209)	5443	105	59	93.22	1.69	100	0	2261580	0	492	492	5780	5780	4596	4596	31620	31620	54.5	3.41	91.92	11	2422	4	100	1	0	0	0	1	1	1	1	1	1	1	1	1	0	0	0	93.1656	1	METABAT_AS10tlH2TH_209	k__Bacteria (UID209)	5443	105	59
4266	METABAT_AS10tlH2TH_21	c__Clostridia (UID1118)	387	223	124	94.49	1.31	50	0.655	2046130	0	255	255	12274	12274	8024	8024	36423	36423	59.5	2.02	91.98	11	2020	10	209	4	0	0	0	1	1	1	1	1	1	1	1	1	0	0	0	94.4484	1	METABAT_AS10tlH2TH_21	c__Clostridia (UID1118)	387	223	124
4273	METABAT_AS10tlH2TH_216	o__Clostridiales (UID1212)	172	263	149	98.66	4.41	0	4.41	3222659	0	251	251	24397	24397	12839	12839	114297	114297	48.2	2.67	86.43	11	2962	2	249	12	0	0	0	1	1	1	1	1	1	1	1	1	0	0	0	98.5259	1	METABAT_AS10tlH2TH_216	o__Clostridiales (UID1212)	172	263	149
4287	METABAT_AS10tlH2TH_229	p__Firmicutes (UID239)	1324	176	102	91.18	4.76	30.77	3.29535	2385236	0	408	408	8254	8254	5846	5846	47935	47935	55.5	1.9	88.05	11	2452	10	153	13	0	0	0	1	1	1	1	1	1	1	1	1	0	0	0	91.0234	1	METABAT_AS10tlH2TH_229	p__Firmicutes (UID239)	1324	176	102
4289	METABAT_AS10tlH2TH_230	p__Actinobacteria (UID1454)	732	199	116	93.64	4.91	37.5	3.06875	2544694	0	161	161	46011	46011	15805	15805	158356	158356	62.7	3.25	91.28	11	2459	18	173	8	0	0	0	1	1	1	1	1	1	1	1	1	0	0	0	93.4827	1	METABAT_AS10tlH2TH_230	p__Actinobacteria (UID1454)	732	199	116
4306	METABAT_AS10tlH2TH_246	o__Clostridiales (UID1212)	172	263	149	92.11	3.77	40	2.262	2448759	0	423	423	7882	7882	5789	5789	35497	35497	44.7	3.98	88	11	2528	16	237	10	0	0	0	1	1	1	1	1	1	1	1	1	0	0	0	91.9872	1	METABAT_AS10tlH2TH_246	o__Clostridiales (UID1212)	172	263	149
4307	METABAT_AS10tlH2TH_247	o__Clostridiales (UID1120)	304	250	143	92.05	4.43	70	1.329	4133763	0	564	564	10616	10616	7329	7329	38677	38677	45.5	2.11	85.49	11	3754	20	220	10	0	0	0	1	1	1	1	1	1	1	1	1	0	0	0	91.9056	1	METABAT_AS10tlH2TH_247	o__Clostridiales (UID1120)	304	250	143
4308	METABAT_AS10tlH2TH_248	k__Bacteria (UID2328)	3167	126	75	95.33	0	0	0	1137018	0	218	218	6561	6561	5215	5215	26425	26425	31.3	1.73	93.27	11	1176	5	121	0	0	0	0	1	1	1	1	1	1	1	1	1	0	0	0	95.33	1	METABAT_AS10tlH2TH_248	k__Bacteria (UID2328)	3167	126	75
4319	METABAT_AS10tlH2TH_258	k__Bacteria (UID2495)	2993	147	91	98.84	1.1	0	1.1	2204593	0	125	125	30445	30445	17636	17636	85592	85592	37.7	2.02	89.22	11	1852	2	144	1	0	0	0	1	1	1	1	1	1	1	1	1	0	0	0	98.8066	1	METABAT_AS10tlH2TH_258	k__Bacteria (UID2495)	2993	147	91
4320	METABAT_AS10tlH2TH_259	k__Bacteria (UID2328)	3167	126	75	92	0	0	0	1589365	0	232	232	9411	9411	6850	6850	40500	40500	38.8	2.55	91.07	11	1610	6	120	0	0	0	0	1	1	1	1	1	1	1	1	1	0	0	0	92	1	METABAT_AS10tlH2TH_259	k__Bacteria (UID2328)	3167	126	75
4325	METABAT_AS10tlH2TH_263	k__Bacteria (UID2495)	2993	147	91	97.8	0.06	0	0.06	3702541	0	357	357	14839	14839	10371	10371	70372	70372	50.1	2.99	88.77	11	3150	2	144	1	0	0	0	1	1	1	1	1	1	1	1	1	0	0	0	97.7982	1	METABAT_AS10tlH2TH_263	k__Bacteria (UID2495)	2993	147	91
4334	METABAT_AS10tlH2TH_271	o__Clostridiales (UID1120)	304	247	141	93.71	1.3	100	0	1605485	0	223	223	11870	11870	7199	7199	49660	49660	53.8	2.44	94.02	11	1688	13	231	3	0	0	0	1	1	1	1	1	1	1	1	1	0	0	0	93.6684	1	METABAT_AS10tlH2TH_271	o__Clostridiales (UID1120)	304	247	141
4337	METABAT_AS10tlH2TH_274	k__Bacteria (UID2569)	434	275	184	90.82	0.77	0	0.77	2299171	0	417	417	7497	7497	5513	5513	28959	28959	43.6	1.95	91.57	11	2275	29	243	3	0	0	0	1	1	1	1	1	1	1	1	1	0	0	0	90.7946	1	METABAT_AS10tlH2TH_274	k__Bacteria (UID2569)	434	275	184
4339	METABAT_AS10tlH2TH_276	k__Bacteria (UID3060)	138	338	246	98.24	1.22	25	0.915	1593495	0	216	216	10438	10438	7377	7377	30739	30739	30.3	1.65	93.88	11	1785	5	329	4	0	0	0	1	1	1	1	1	1	1	1	1	0	0	0	98.2027	1	METABAT_AS10tlH2TH_276	k__Bacteria (UID3060)	138	338	246
4342	METABAT_AS10tlH2TH_279	k__Bacteria (UID2495)	2993	141	87	93.54	3.01	66.67	1.00323	2084301	0	441	441	6364	6364	4726	4726	28856	28856	49.6	2.64	91	11	2252	8	127	6	0	0	0	1	1	1	1	1	1	1	1	1	0	0	0	93.4435	1	METABAT_AS10tlH2TH_279	k__Bacteria (UID2495)	2993	141	87
4345	METABAT_AS10tlH2TH_281	c__Clostridia (UID1085)	35	420	196	95.41	3.13	8.33	2.86927	2534859	0	137	137	40206	40206	18502	18502	159777	159777	44.2	2.17	85.92	11	2410	23	385	12	0	0	0	1	1	1	1	1	1	1	1	1	0	0	0	95.3116	1	METABAT_AS10tlH2TH_281	c__Clostridia (UID1085)	35	420	196
4352	METABAT_AS10tlH2TH_288	k__Bacteria (UID2570)	433	273	183	94.15	1.37	33.33	0.913379	2658637	0	275	275	15245	15245	9667	9667	63164	63164	35.9	2.31	90.05	11	2194	12	258	3	0	0	0	1	1	1	1	1	1	1	1	1	0	0	0	94.1063	1	METABAT_AS10tlH2TH_288	k__Bacteria (UID2570)	433	273	183
4353	METABAT_AS10tlH2TH_289	k__Bacteria (UID2495)	2993	147	91	95.6	0	0	0	2129303	0	170	170	22975	22975	12525	12525	72380	72380	49.4	2.7	91.1	11	1758	4	143	0	0	0	0	1	1	1	1	1	1	1	1	1	0	0	0	95.6	1	METABAT_AS10tlH2TH_289	k__Bacteria (UID2495)	2993	147	91
4354	METABAT_AS10tlH2TH_29	k__Bacteria (UID209)	5443	105	59	97.46	2.03	50	1.015	1479383	0	197	197	11653	11653	7509	7509	39362	39362	37.7	2.69	85.23	11	1458	2	101	2	0	0	0	1	1	1	1	1	1	1	1	1	0	0	0	97.3975	1	METABAT_AS10tlH2TH_29	k__Bacteria (UID209)	5443	105	59
4357	METABAT_AS10tlH2TH_292	c__Clostridia (UID1118)	387	223	124	91.08	1.5	25	1.125	2224583	0	326	326	10360	10360	6823	6823	59342	59342	54.3	2.71	90.57	11	2243	17	202	4	0	0	0	1	1	1	1	1	1	1	1	1	0	0	0	91.0306	1	METABAT_AS10tlH2TH_292	c__Clostridia (UID1118)	387	223	124
4367	METABAT_AS10tlH2TH_300	o__Clostridiales (UID1120)	304	248	141	91.13	1.42	33.33	0.946714	1887014	0	166	166	20097	20097	11367	11367	134901	134901	38.6	2.29	85.85	11	1880	15	232	0	1	0	0	1	1	1	1	1	1	1	1	1	0	0	0	91.0833	1	METABAT_AS10tlH2TH_300	o__Clostridiales (UID1120)	304	248	141
4381	METABAT_AS10tlH2TH_313	o__Clostridiales (UID1120)	304	249	142	98.24	1.29	0	1.29	2017464	0	47	47	78630	78630	42924	42924	219020	219020	42.5	2.29	87.87	11	1937	3	243	3	0	0	0	1	1	1	1	1	1	1	1	1	0	0	0	98.2006	1	METABAT_AS10tlH2TH_313	o__Clostridiales (UID1120)	304	249	142
4382	METABAT_AS10tlH2TH_314	o__Clostridiales (UID1120)	304	250	143	98.02	0.35	0	0.35	2088756	0	199	199	16738	16738	10496	10496	70434	70434	39.5	2.19	90.33	11	2062	4	245	1	0	0	0	1	1	1	1	1	1	1	1	1	0	0	0	98.0093	1	METABAT_AS10tlH2TH_314	o__Clostridiales (UID1120)	304	250	143
4383	METABAT_AS10tlH2TH_315	k__Bacteria (UID2569)	434	278	186	96.77	1.61	0	1.61	2879278	0	100	100	47038	47038	28792	28792	146659	146659	37.1	1.77	88.48	11	2293	6	268	4	0	0	0	1	1	1	1	1	1	1	1	1	0	0	0	96.7201	1	METABAT_AS10tlH2TH_315	k__Bacteria (UID2569)	434	278	186
4389	METABAT_AS10tlH2TH_320	p__Firmicutes (UID241)	930	213	118	91.47	3.25	33.33	2.16678	1994872	0	235	235	11144	11144	8488	8488	47042	47042	59.4	2.03	92.6	11	2089	12	195	6	0	0	0	1	1	1	1	1	1	1	1	1	0	0	0	91.3634	1	METABAT_AS10tlH2TH_320	p__Firmicutes (UID241)	930	213	118
4398	METABAT_AS10tlH2TH_329	o__Clostridiales (UID1212)	172	263	149	92.65	0.73	100	0	2819398	0	259	259	20860	20860	10885	10885	113666	113666	37.3	1.81	89.23	11	2642	38	222	3	0	0	0	1	1	1	1	1	1	1	1	1	0	0	0	92.6264	1	METABAT_AS10tlH2TH_329	o__Clostridiales (UID1212)	172	263	149
4402	METABAT_AS10tlH2TH_332	k__Bacteria (UID209)	5443	105	59	100	0	0	0	1825259	0	141	141	20079	20079	12945	12945	46536	46536	45.3	2.17	92.21	11	1898	0	105	0	0	0	0	1	1	1	1	1	1	1	1	1	0	0	0	100	1	METABAT_AS10tlH2TH_332	k__Bacteria (UID209)	5443	105	59
4409	METABAT_AS10tlH2TH_339	k__Bacteria (UID2565)	2921	152	93	97.31	2.15	0	2.15	4006924	0	199	199	33693	33693	20135	20135	177239	177239	51.6	2.69	87.66	11	3027	3	147	2	0	0	0	1	1	1	1	1	1	1	1	1	0	0	0	97.2437	1	METABAT_AS10tlH2TH_339	k__Bacteria (UID2565)	2921	152	93
4413	METABAT_AS10tlH2TH_342	k__Bacteria (UID1452)	924	161	108	92.59	1.95	0	1.95	4917058	0	521	521	15370	15370	9437	9437	82929	82929	65.4	1.6	91.38	11	4147	9	149	3	0	0	0	1	1	1	1	1	1	1	1	1	0	0	0	92.5268	1	METABAT_AS10tlH2TH_342	k__Bacteria (UID1452)	924	161	108
4416	METABAT_AS10tlH2TH_345	k__Bacteria (UID2329)	174	149	89	92.54	2.81	100	0	1183734	0	187	187	8814	8814	6330	6330	91286	91286	31.8	1.94	92.31	11	1171	9	137	3	0	0	0	1	1	1	1	1	1	1	1	1	0	0	0	92.4489	1	METABAT_AS10tlH2TH_345	k__Bacteria (UID2329)	174	149	89
4430	METABAT_AS10tlH2TH_358	c__Clostridia (UID1085)	35	420	196	90.3	1.22	14.29	1.04566	2502708	0	361	361	9312	9312	6932	6932	39188	39188	51.7	3.38	85.83	11	2710	41	372	7	0	0	0	1	1	1	1	1	1	1	1	1	0	0	0	90.2595	1	METABAT_AS10tlH2TH_358	c__Clostridia (UID1085)	35	420	196
4433	METABAT_AS10tlH2TH_360	k__Bacteria (UID1452)	924	161	108	93.52	0.93	0	0.93	4051223	0	66	66	87254	87254	61382	61382	259984	259984	66.7	3.3	92.68	11	3205	8	152	1	0	0	0	1	1	1	1	1	1	1	1	1	0	0	0	93.4902	1	METABAT_AS10tlH2TH_360	k__Bacteria (UID1452)	924	161	108
4436	METABAT_AS10tlH2TH_363	o__Clostridiales (UID1120)	304	250	143	95.45	1.75	33.33	1.16673	2313390	0	222	222	14699	14699	10420	10420	82335	82335	47.7	1.88	86.87	11	2172	9	238	3	0	0	0	1	1	1	1	1	1	1	1	1	0	0	0	95.395	1	METABAT_AS10tlH2TH_363	o__Clostridiales (UID1120)	304	250	143
4441	METABAT_AS10tlH2TH_368	k__Bacteria (UID2495)	2993	147	91	100	0.1	0	0.1	1844851	0	152	152	17496	17496	12137	12137	74650	74650	49.8	1.93	91.82	11	1557	0	146	1	0	0	0	1	1	1	1	1	1	1	1	1	0	0	0	99.997	1	METABAT_AS10tlH2TH_368	k__Bacteria (UID2495)	2993	147	91
4447	METABAT_AS10tlH2TH_373	p__Euryarchaeota (UID3)	148	187	124	92.74	1.14	100	0	1335087	0	171	171	12189	12189	7807	7807	60002	60002	54.5	4.37	92.03	11	1481	10	174	3	0	0	0	1	1	1	1	1	1	1	1	1	0	0	0	92.7031	1	METABAT_AS10tlH2TH_373	p__Euryarchaeota (UID3)	148	187	124
4450	METABAT_AS10tlH2TH_376	p__Firmicutes (UID241)	930	213	118	95.13	4.03	57.14	1.72726	1914800	0	201	201	16236	16236	9526	9526	110542	110542	42.2	2.91	87.55	11	1789	10	196	7	0	0	0	1	1	1	1	1	1	1	1	1	0	0	0	95.0029	1	METABAT_AS10tlH2TH_376	p__Firmicutes (UID241)	930	213	118
4458	METABAT_AS10tlH2TH_383	k__Bacteria (UID1452)	924	161	108	94.44	1.23	50	0.615	3062105	0	189	189	27765	27765	16201	16201	99468	99468	52.7	2.89	90.37	11	2728	7	152	2	0	0	0	1	1	1	1	1	1	1	1	1	0	0	0	94.4009	1	METABAT_AS10tlH2TH_383	k__Bacteria (UID1452)	924	161	108
4459	METABAT_AS10tlH2TH_384	k__Bacteria (UID2569)	434	278	186	96.59	0.54	0	0.54	2445194	0	194	194	18806	18806	12604	12604	50708	50708	35.4	2.06	91.62	11	2146	7	270	1	0	0	0	1	1	1	1	1	1	1	1	1	0	0	0	96.5732	1	METABAT_AS10tlH2TH_384	k__Bacteria (UID2569)	434	278	186
4461	METABAT_AS10tlH2TH_386	k__Bacteria (UID2565)	2921	142	87	97.7	1.15	0	1.15	6054854	0	440	440	25589	25589	13761	13761	111629	111629	66	2.28	86.24	11	4648	2	139	1	0	0	0	1	1	1	1	1	1	1	1	1	0	0	0	97.6647	1	METABAT_AS10tlH2TH_386	k__Bacteria (UID2565)	2921	142	87
4462	METABAT_AS10tlH2TH_387	k__Bacteria (UID1452)	924	161	108	94.44	0.29	50	0.145	2778941	0	260	260	15894	15894	10688	10688	57594	57594	52.8	1.33	92.23	11	2587	7	152	2	0	0	0	1	1	1	1	1	1	1	1	1	0	0	0	94.4308	1	METABAT_AS10tlH2TH_387	k__Bacteria (UID1452)	924	161	108
4472	METABAT_AS10tlH2TH_396	k__Bacteria (UID2982)	88	230	148	92.57	3.11	33.33	2.07344	3943647	0	597	597	9854	9854	6605	6605	40173	40173	60.4	2.51	90.57	11	3357	15	208	6	1	0	0	1	1	1	1	1	1	1	1	1	0	0	0	92.4692	1	METABAT_AS10tlH2TH_396	k__Bacteria (UID2982)	88	230	148
4481	METABAT_AS10tlH2TH_403	c__Betaproteobacteria (UID3959)	235	420	211	100	0.95	0	0.95	2801864	0	63	63	64099	64099	44474	44474	290827	290827	49.8	1.91	90.8	11	2670	0	418	2	0	0	0	1	1	1	1	1	1	1	1	1	0	0	0	99.9715	1	METABAT_AS10tlH2TH_403	c__Betaproteobacteria (UID3959)	235	420	211
4484	METABAT_AS10tlH2TH_406	k__Bacteria (UID2329)	174	149	89	95.51	0.67	0	0.67	1048661	0	137	137	10840	10840	7654	7654	41496	41496	35.8	2.36	91.92	11	1086	4	143	2	0	0	0	1	1	1	1	1	1	1	1	1	0	0	0	95.489	1	METABAT_AS10tlH2TH_406	k__Bacteria (UID2329)	174	149	89
4486	METABAT_AS10tlH2TH_408	o__Clostridiales (UID1120)	304	250	143	94.76	2.8	60	1.12	3287973	0	276	276	20940	20940	11912	11912	95558	95558	42.9	2.55	86.4	11	2890	8	237	5	0	0	0	1	1	1	1	1	1	1	1	1	0	0	0	94.6714	1	METABAT_AS10tlH2TH_408	o__Clostridiales (UID1120)	304	250	143
4488	METABAT_AS10tlH2TH_41	p__Firmicutes (UID239)	1324	176	102	95.1	1.67	0	1.67	2195391	0	182	182	16234	16234	12062	12062	54316	54316	48.8	1.85	88.3	11	2176	6	166	4	0	0	0	1	1	1	1	1	1	1	1	1	0	0	0	95.0473	1	METABAT_AS10tlH2TH_41	p__Firmicutes (UID239)	1324	176	102
4499	METABAT_AS10tlH2TH_42	o__Clostridiales (UID1120)	304	247	141	97.04	0.71	0	0.71	1693700	0	151	151	19315	19315	11216	11216	102184	102184	36.5	2.03	90.59	11	1523	5	241	1	0	0	0	1	1	1	1	1	1	1	1	1	0	0	0	97.0181	1	METABAT_AS10tlH2TH_42	o__Clostridiales (UID1120)	304	247	141
4506	METABAT_AS10tlH2TH_426	o__Actinomycetales (UID1697)	387	330	193	97.63	1.83	16.67	1.52494	3270893	0	221	221	25351	25351	14800	14800	94915	94915	67.3	1.73	92.11	11	3238	7	317	6	0	0	0	1	1	1	1	1	1	1	1	1	0	0	0	97.5738	1	METABAT_AS10tlH2TH_426	o__Actinomycetales (UID1697)	387	330	193
4515	METABAT_AS10tlH2TH_46	p__Firmicutes (UID241)	930	213	118	94.07	2.82	20	2.256	2508734	0	176	176	23966	23966	14254	14254	112331	112331	52.5	1.7	92.39	11	2467	11	197	5	0	0	0	1	1	1	1	1	1	1	1	1	0	0	0	93.9801	1	METABAT_AS10tlH2TH_46	p__Firmicutes (UID241)	930	213	118
4518	METABAT_AS10tlH2TH_49	o__Clostridiales (UID1212)	172	263	149	94.03	1.07	33.33	0.713369	2101930	0	171	171	19400	19400	12291	12291	57985	57985	45.1	2.91	92.29	11	1922	13	247	3	0	0	0	1	1	1	1	1	1	1	1	1	0	0	0	93.9959	1	METABAT_AS10tlH2TH_49	o__Clostridiales (UID1212)	172	263	149
4521	METABAT_AS10tlH2TH_51	o__Clostridiales (UID1212)	172	263	149	95.39	0.56	0	0.56	1952931	0	43	43	96237	96237	45417	45417	187480	187480	47	1.58	90.37	11	1712	10	251	2	0	0	0	1	1	1	1	1	1	1	1	1	0	0	0	95.3724	1	METABAT_AS10tlH2TH_51	o__Clostridiales (UID1212)	172	263	149
4525	METABAT_AS10tlH2TH_55	k__Bacteria (UID2328)	3167	126	75	98.67	0.12	100	0	1338763	0	91	91	28115	28115	14711	14711	72781	72781	32.7	2.92	92.69	11	1210	1	124	1	0	0	0	1	1	1	1	1	1	1	1	1	0	0	0	98.6664	1	METABAT_AS10tlH2TH_55	k__Bacteria (UID2328)	3167	126	75
4531	METABAT_AS10tlH2TH_60	f__Moraxellaceae (UID4680)	86	689	365	92.6	4.19	80.95	0.798195	2728723	0	584	584	6242	6242	4672	4672	30402	30402	41.5	3.05	86.37	11	2924	51	617	21	0	0	0	1	1	1	1	1	1	1	1	1	0	0	0	92.4643	1	METABAT_AS10tlH2TH_60	f__Moraxellaceae (UID4680)	86	689	365
4544	METABAT_AS10tlH2TH_72	c__Clostridia (UID1118)	387	223	124	90.27	4.44	12.5	3.885	2549235	0	533	533	6951	6951	4782	4782	33830	33830	36.7	2.43	86.99	11	2693	18	197	8	0	0	0	1	1	1	1	1	1	1	1	1	0	0	0	90.1224	1	METABAT_AS10tlH2TH_72	c__Clostridia (UID1118)	387	223	124
4545	METABAT_AS10tlH2TH_73	c__Deltaproteobacteria (UID3216)	83	247	155	92.9	3.55	50	1.775	2529215	0	315	315	12548	12548	8029	8029	70600	70600	52.6	2.72	88.98	11	2492	11	230	6	0	0	0	1	1	1	1	1	1	1	1	1	0	0	0	92.7854	1	METABAT_AS10tlH2TH_73	c__Deltaproteobacteria (UID3216)	83	247	155
4547	METABAT_AS10tlH2TH_75	k__Bacteria (UID3187)	2258	188	117	96.96	3.42	0	3.42	2971838	0	37	37	215421	215421	80319	80319	362457	362457	64.3	1.87	90.12	11	2584	5	179	4	0	0	0	1	1	1	1	1	1	1	1	1	0	0	0	96.8542	1	METABAT_AS10tlH2TH_75	k__Bacteria (UID3187)	2258	188	117
4552	METABAT_AS10tlH2TH_8	p__Bacteroidetes (UID2605)	350	316	210	93.95	0.71	0	0.71	1960530	0	139	139	28763	28763	14104	14104	115757	115757	49.8	2.69	96.75	11	1800	15	299	2	0	0	0	1	1	1	1	1	1	1	1	1	0	0	0	93.9273	1	METABAT_AS10tlH2TH_8	p__Bacteroidetes (UID2605)	350	316	210
4560	METABAT_AS10tlH2TH_87	k__Bacteria (UID2495)	2993	147	91	92.39	0.55	100	0	2030126	0	315	315	9169	9169	6444	6444	31871	31871	47.6	2.17	91.01	11	1943	12	134	1	0	0	0	1	1	1	1	1	1	1	1	1	0	0	0	92.3721	1	METABAT_AS10tlH2TH_87	k__Bacteria (UID2495)	2993	147	91
4563	METABAT_AS10tlH2TH_9	k__Bacteria (UID2569)	434	278	186	91.76	4.17	50	2.085	2702200	0	377	377	11942	11942	7167	7167	77559	77559	44.6	2.17	91.65	11	2483	23	241	14	0	0	0	1	1	1	1	1	1	1	1	1	0	0	0	91.6237	1	METABAT_AS10tlH2TH_9	k__Bacteria (UID2569)	434	278	186
4567	METABAT_AS10tlH2TH_93	k__Bacteria (UID2565)	2921	152	93	97.31	0	0	0	2548190	0	63	63	79668	79668	40447	40447	157287	157287	38	1.24	91.22	11	2489	3	149	0	0	0	0	1	1	1	1	1	1	1	1	1	0	0	0	97.31	1	METABAT_AS10tlH2TH_93	k__Bacteria (UID2565)	2921	152	93
4570	METABAT_AS10tlH2TH_96	o__Clostridiales (UID1212)	172	263	149	92.48	0.13	0	0.13	1874501	0	217	217	12152	12152	8638	8638	47995	47995	44.8	2.91	86.48	11	1772	15	247	1	0	0	0	1	1	1	1	1	1	1	1	1	0	0	0	92.4758	1	METABAT_AS10tlH2TH_96	o__Clostridiales (UID1212)	172	263	149
656	METABAT_AS13imBPTH_14	p__Firmicutes (UID240)	1318	178	104	99.97	3.21	50	1.605	3085134	0	421	421	10307	10307	7328	7328	39317	39317	34	2.69	86.68	11	3092	1	173	4	0	0	0	1	1	1	1	1	1	1	1	1	0	0	0	99.8737	1	METABAT_AS13imBPTH_14	p__Firmicutes (UID240)	1318	178	104
661	METABAT_AS13imBPTH_19	p__Firmicutes (UID241)	930	213	118	94.59	1.63	0	1.63	2054325	0	249	249	11094	11094	8250	8250	33321	33321	59.3	1.94	92.29	11	2174	11	198	4	0	0	0	1	1	1	1	1	1	1	1	1	0	0	0	94.5383	1	METABAT_AS13imBPTH_19	p__Firmicutes (UID241)	930	213	118
667	METABAT_AS13imBPTH_6	p__Euryarchaeota (UID54)	90	234	153	97.71	0	0	0	1994382	0	116	116	28466	28466	17192	17192	88228	88228	59.6	2.58	88.67	11	2122	4	230	0	0	0	0	1	1	1	1	1	1	1	1	1	0	0	0	97.71	1	METABAT_AS13imBPTH_6	p__Euryarchaeota (UID54)	90	234	153
668	METABAT_AS13imBPTH_7	k__Bacteria (UID2569)	434	278	186	95.43	1.34	0	1.34	1882911	0	196	196	13752	13752	9606	9606	73725	73725	28.7	1.56	88.16	11	1636	9	266	3	0	0	0	1	1	1	1	1	1	1	1	1	0	0	0	95.3879	1	METABAT_AS13imBPTH_7	k__Bacteria (UID2569)	434	278	186
2608	METABAT_AS15tlH2ME_101	c__Clostridia (UID1085)	35	420	196	94.26	2.04	40	1.224	2404260	0	251	251	14414	14414	9578	9578	55588	55588	50.4	2.77	86.73	11	2363	25	390	5	0	0	0	1	1	1	1	1	1	1	1	1	0	0	0	94.1951	1	METABAT_AS15tlH2ME_101	c__Clostridia (UID1085)	35	420	196
2614	METABAT_AS15tlH2ME_107	o__Clostridiales (UID1120)	304	250	143	98.25	1.07	0	1.07	2137203	0	119	119	29974	29974	17959	17959	105674	105674	50.3	2.2	88.25	11	1981	3	244	3	0	0	0	1	1	1	1	1	1	1	1	1	0	0	0	98.2173	1	METABAT_AS15tlH2ME_107	o__Clostridiales (UID1120)	304	250	143
2616	METABAT_AS15tlH2ME_109	c__Clostridia (UID1118)	387	223	124	94.02	3.9	37.5	2.4375	2321873	0	501	501	6128	6128	4634	4634	30639	30639	36.5	2.69	88.64	11	2445	11	204	8	0	0	0	1	1	1	1	1	1	1	1	1	0	0	0	93.8956	1	METABAT_AS15tlH2ME_109	c__Clostridia (UID1118)	387	223	124
2622	METABAT_AS15tlH2ME_114	p__Firmicutes (UID241)	930	213	118	91.31	3.7	0	3.7	2460953	0	351	351	10092	10092	7011	7011	32678	32678	55	1.83	93.07	11	2685	12	194	7	0	0	0	1	1	1	1	1	1	1	1	1	0	0	0	91.1884	1	METABAT_AS15tlH2ME_114	p__Firmicutes (UID241)	930	213	118
2623	METABAT_AS15tlH2ME_115	p__Firmicutes (UID239)	1324	176	102	98.04	1.99	0	1.99	3224841	0	399	399	12430	12430	8082	8082	84628	84628	62.7	2.39	88.73	11	3162	2	170	4	0	0	0	1	1	1	1	1	1	1	1	1	0	0	0	97.9791	1	METABAT_AS15tlH2ME_115	p__Firmicutes (UID239)	1324	176	102
2625	METABAT_AS15tlH2ME_117	p__Firmicutes (UID241)	930	213	118	91.5	2.4	20	1.92	1977217	0	225	225	12821	12821	8787	8787	52150	52150	59.4	2.1	92.4	11	2059	15	193	5	0	0	0	1	1	1	1	1	1	1	1	1	0	0	0	91.4213	1	METABAT_AS15tlH2ME_117	p__Firmicutes (UID241)	930	213	118
2628	METABAT_AS15tlH2ME_12	o__Clostridiales (UID1120)	304	250	143	97.2	2.1	0	2.1	2884602	0	266	266	16492	16492	10844	10844	67549	67549	43.6	2.52	86.74	11	2733	5	241	4	0	0	0	1	1	1	1	1	1	1	1	1	0	0	0	97.1352	1	METABAT_AS15tlH2ME_12	o__Clostridiales (UID1120)	304	250	143
2629	METABAT_AS15tlH2ME_120	k__Bacteria (UID209)	5443	105	59	96.61	3.54	75	0.885	3162901	0	607	607	7705	7705	5210	5210	47388	47388	54.6	4.02	90.99	11	3328	2	99	4	0	0	0	1	1	1	1	1	1	1	1	1	0	0	0	96.5001	1	METABAT_AS15tlH2ME_120	k__Bacteria (UID209)	5443	105	59
2634	METABAT_AS15tlH2ME_125	p__Firmicutes (UID239)	1324	176	102	94.12	0.98	0	0.98	3309655	0	227	227	26082	26082	14579	14579	120054	120054	56.2	1.43	86.55	11	2899	6	169	1	0	0	0	1	1	1	1	1	1	1	1	1	0	0	0	94.0888	1	METABAT_AS15tlH2ME_125	p__Firmicutes (UID239)	1324	176	102
2638	METABAT_AS15tlH2ME_129	p__Bacteroidetes (UID2605)	350	316	210	92.33	1.69	16.67	1.40828	2007685	0	188	188	18315	18315	10679	10679	98761	98761	49.8	2.33	96.71	11	1885	20	290	6	0	0	0	1	1	1	1	1	1	1	1	1	0	0	0	92.2751	1	METABAT_AS15tlH2ME_129	p__Bacteroidetes (UID2605)	350	316	210
2649	METABAT_AS15tlH2ME_139	o__Clostridiales (UID1212)	172	263	149	98.43	2.01	0	2.01	2839883	0	280	280	19396	19396	10142	10142	73625	73625	34.6	2.25	86.61	11	2673	4	256	3	0	0	0	1	1	1	1	1	1	1	1	1	0	0	0	98.3687	1	METABAT_AS15tlH2ME_139	o__Clostridiales (UID1212)	172	263	149
2650	METABAT_AS15tlH2ME_14	o__Clostridiales (UID1212)	172	263	149	93.46	0.13	0	0.13	1822619	0	110	110	30320	30320	16569	16569	79917	79917	44.7	2.65	85.97	11	1683	14	248	1	0	0	0	1	1	1	1	1	1	1	1	1	0	0	0	93.4558	1	METABAT_AS15tlH2ME_14	o__Clostridiales (UID1212)	172	263	149
2652	METABAT_AS15tlH2ME_141	o__Clostridiales (UID1120)	304	247	141	91.84	0.47	50	0.235	2097262	0	290	290	11761	11761	7231	7231	45103	45103	46.4	3.37	87.06	11	2114	14	231	2	0	0	0	1	1	1	1	1	1	1	1	1	0	0	0	91.8246	1	METABAT_AS15tlH2ME_141	o__Clostridiales (UID1120)	304	247	141
2659	METABAT_AS15tlH2ME_148	p__Firmicutes (UID239)	1324	176	102	91.18	2.45	0	2.45	1973959	0	223	223	13183	13183	8851	8851	63655	63655	57.4	2.53	91.6	11	2123	9	164	3	0	0	0	1	1	1	1	1	1	1	1	1	0	0	0	91.0994	1	METABAT_AS15tlH2ME_148	p__Firmicutes (UID239)	1324	176	102
2676	METABAT_AS15tlH2ME_163	c__Clostridia (UID1118)	387	223	124	91.88	1.21	0	1.21	2343299	0	232	232	16076	16076	10100	10100	74382	74382	41.7	2.39	88	11	2200	18	203	2	0	0	0	1	1	1	1	1	1	1	1	1	0	0	0	91.8405	1	METABAT_AS15tlH2ME_163	c__Clostridia (UID1118)	387	223	124
2681	METABAT_AS15tlH2ME_168	p__Firmicutes (UID240)	1318	179	104	93.75	1.92	0	1.92	2104771	0	210	210	17907	17907	10022	10022	89517	89517	53.8	2.03	93	11	2069	7	169	3	0	0	0	1	1	1	1	1	1	1	1	1	0	0	0	93.6886	1	METABAT_AS15tlH2ME_168	p__Firmicutes (UID240)	1318	179	104
2682	METABAT_AS15tlH2ME_169	o__Clostridiales (UID1120)	304	250	143	94.41	1.05	0	1.05	2316086	0	283	283	12529	12529	8184	8184	44534	44534	47.7	2.11	87.15	11	2198	12	236	2	0	0	0	1	1	1	1	1	1	1	1	1	0	0	0	94.3766	1	METABAT_AS15tlH2ME_169	o__Clostridiales (UID1120)	304	250	143
2691	METABAT_AS15tlH2ME_177	o__Clostridiales (UID1120)	304	250	143	92.5	2.62	60	1.048	2835470	0	423	423	10033	10033	6703	6703	43559	43559	40.6	1.89	91.67	11	2960	15	230	5	0	0	0	1	1	1	1	1	1	1	1	1	0	0	0	92.415	1	METABAT_AS15tlH2ME_177	o__Clostridiales (UID1120)	304	250	143
2703	METABAT_AS15tlH2ME_188	o__Actinomycetales (UID1697)	387	330	193	95.25	2.36	28.57	1.68575	3189843	0	580	580	7362	7362	5499	5499	35953	35953	67.3	1.94	92.05	11	3488	18	305	7	0	0	0	1	1	1	1	1	1	1	1	1	0	0	0	95.1757	1	METABAT_AS15tlH2ME_188	o__Actinomycetales (UID1697)	387	330	193
2704	METABAT_AS15tlH2ME_189	c__Gammaproteobacteria (UID4444)	263	507	232	93.34	2.79	46.15	1.50242	2336034	0	350	350	9447	9447	6674	6674	37655	37655	57	2.08	88.1	11	2443	20	474	13	0	0	0	1	1	1	1	1	1	1	1	1	0	0	0	93.2503	1	METABAT_AS15tlH2ME_189	c__Gammaproteobacteria (UID4444)	263	507	232
2723	METABAT_AS15tlH2ME_205	o__Clostridiales (UID1120)	304	247	141	94.5	0.71	0	0.71	1952395	0	303	303	10147	10147	6443	6443	41834	41834	45.7	2.4	90.81	11	1909	11	235	1	0	0	0	1	1	1	1	1	1	1	1	1	0	0	0	94.4775	1	METABAT_AS15tlH2ME_205	o__Clostridiales (UID1120)	304	247	141
2727	METABAT_AS15tlH2ME_209	c__Clostridia (UID1118)	387	223	124	97.55	4.3	28.57	3.07149	2526332	0	305	305	14516	14516	8283	8283	67061	67061	54.1	3.29	89.7	11	2496	5	211	7	0	0	0	1	1	1	1	1	1	1	1	1	0	0	0	97.4178	1	METABAT_AS15tlH2ME_209	c__Clostridia (UID1118)	387	223	124
2728	METABAT_AS15tlH2ME_21	p__Firmicutes (UID241)	930	213	118	96.61	4.87	9.09	4.42732	2225236	0	201	201	17869	17869	11070	11070	76886	76886	54.8	1.83	89.37	11	2202	4	198	11	0	0	0	1	1	1	1	1	1	1	1	1	0	0	0	96.4588	1	METABAT_AS15tlH2ME_21	p__Firmicutes (UID241)	930	213	118
2729	METABAT_AS15tlH2ME_210	k__Bacteria (UID2328)	3167	126	75	98.56	0	0	0	1539662	0	87	87	26739	26739	17697	17697	112032	112032	47	2.57	91.83	11	1514	2	124	0	0	0	0	1	1	1	1	1	1	1	1	1	0	0	0	98.56	1	METABAT_AS15tlH2ME_210	k__Bacteria (UID2328)	3167	126	75
2739	METABAT_AS15tlH2ME_22	c__Clostridia (UID1118)	387	223	124	95.77	0.83	0	0.83	1838617	0	326	326	7004	7004	5639	5639	39615	39615	42.7	3.56	86.73	11	1986	8	213	2	0	0	0	1	1	1	1	1	1	1	1	1	0	0	0	95.744	1	METABAT_AS15tlH2ME_22	c__Clostridia (UID1118)	387	223	124
2744	METABAT_AS15tlH2ME_224	k__Bacteria (UID2569)	434	278	186	98.39	1.61	33.33	1.07339	3262425	0	140	140	47822	47822	23303	23303	118946	118946	49.5	2.3	89.56	11	2720	3	272	3	0	0	0	1	1	1	1	1	1	1	1	1	0	0	0	98.3409	1	METABAT_AS15tlH2ME_224	k__Bacteria (UID2569)	434	278	186
2746	METABAT_AS15tlH2ME_226	k__Bacteria (UID3060)	138	338	246	90.45	1.02	0	1.02	1234523	0	304	304	4806	4806	4060	4060	22205	22205	28.9	1.83	94.42	11	1497	27	308	3	0	0	0	1	1	1	1	1	1	1	1	1	0	0	0	90.4162	1	METABAT_AS15tlH2ME_226	k__Bacteria (UID3060)	138	338	246
2752	METABAT_AS15tlH2ME_231	c__Clostridia (UID1118)	387	223	124	97.98	0.81	50	0.405	2262048	0	126	126	32153	32153	17952	17952	88201	88201	59.3	1.79	91.67	11	2112	3	218	2	0	0	0	1	1	1	1	1	1	1	1	1	0	0	0	97.9552	1	METABAT_AS15tlH2ME_231	c__Clostridia (UID1118)	387	223	124
2753	METABAT_AS15tlH2ME_232	c__Gammaproteobacteria (UID4444)	263	507	232	96.95	1.95	44.44	1.08342	2889221	0	157	157	38173	38173	18402	18402	170355	170355	49.4	2.4	89.7	11	2762	28	470	9	0	0	0	1	1	1	1	1	1	1	1	1	0	0	0	96.8897	1	METABAT_AS15tlH2ME_232	c__Gammaproteobacteria (UID4444)	263	507	232
2758	METABAT_AS15tlH2ME_237	o__Clostridiales (UID1212)	172	263	149	95.97	0.81	50	0.405	1602249	0	179	179	12923	12923	8951	8951	54284	54284	52.1	3.54	88.95	11	1568	6	255	2	0	0	0	1	1	1	1	1	1	1	1	1	0	0	0	95.9447	1	METABAT_AS15tlH2ME_237	o__Clostridiales (UID1212)	172	263	149
2766	METABAT_AS15tlH2ME_29	p__Firmicutes (UID239)	1324	176	102	95.1	2.45	0	2.45	2119487	0	106	106	33028	33028	19995	19995	108281	108281	63.5	1.66	90.36	11	1949	5	168	3	0	0	0	1	1	1	1	1	1	1	1	1	0	0	0	95.0227	1	METABAT_AS15tlH2ME_29	p__Firmicutes (UID239)	1324	176	102
2774	METABAT_AS15tlH2ME_36	k__Bacteria (UID2982)	88	230	148	90.03	2.79	20	2.232	3955686	0	469	469	13982	13982	8434	8434	57269	57269	63.9	3.03	83.82	11	3108	18	202	10	0	0	0	1	1	1	1	1	1	1	1	1	0	0	0	89.937	1	METABAT_AS15tlH2ME_36	k__Bacteria (UID2982)	88	230	148
2780	METABAT_AS15tlH2ME_41	p__Firmicutes (UID239)	1324	176	102	91.67	1.96	0	1.96	2058457	0	299	299	9160	9160	6884	6884	46721	46721	48.9	1.99	88.86	11	2098	10	164	2	0	0	0	1	1	1	1	1	1	1	1	1	0	0	0	91.6059	1	METABAT_AS15tlH2ME_41	p__Firmicutes (UID239)	1324	176	102
2790	METABAT_AS15tlH2ME_50	p__Firmicutes (UID241)	930	213	118	92.58	1.72	25	1.29	1834779	0	151	151	19757	19757	12150	12150	104555	104555	52.2	1.62	92.92	11	1909	12	197	4	0	0	0	1	1	1	1	1	1	1	1	1	0	0	0	92.5243	1	METABAT_AS15tlH2ME_50	p__Firmicutes (UID241)	930	213	118
2792	METABAT_AS15tlH2ME_52	c__Clostridia (UID1085)	35	420	196	93.91	2.38	50	1.19	2350774	0	305	305	11411	11411	7707	7707	55066	55066	45.4	2.23	88.74	11	2509	18	396	6	0	0	0	1	1	1	1	1	1	1	1	1	0	0	0	93.834	1	METABAT_AS15tlH2ME_52	c__Clostridia (UID1085)	35	420	196
2793	METABAT_AS15tlH2ME_53	p__Firmicutes (UID241)	930	213	118	90.1	0.42	0	0.42	1809688	0	252	252	11204	11204	7181	7181	50280	50280	56.1	3.76	88.57	11	1904	20	192	1	0	0	0	1	1	1	1	1	1	1	1	1	0	0	0	90.086	1	METABAT_AS15tlH2ME_53	p__Firmicutes (UID241)	930	213	118
2794	METABAT_AS15tlH2ME_54	p__Euryarchaeota (UID3)	148	187	124	98.39	0.81	100	0	1810443	0	84	84	40520	40520	21552	21552	106096	106096	58.8	1.96	88.86	11	1952	3	183	1	0	0	0	1	1	1	1	1	1	1	1	1	0	0	0	98.3653	1	METABAT_AS15tlH2ME_54	p__Euryarchaeota (UID3)	148	187	124
2799	METABAT_AS15tlH2ME_59	p__Firmicutes (UID239)	1324	176	102	95.1	0.98	0	0.98	2327523	0	113	113	38883	38883	20597	20597	114929	114929	53.6	1.02	89.88	11	2150	5	169	2	0	0	0	1	1	1	1	1	1	1	1	1	0	0	0	95.0691	1	METABAT_AS15tlH2ME_59	p__Firmicutes (UID239)	1324	176	102
2802	METABAT_AS15tlH2ME_61	p__Firmicutes (UID241)	930	213	118	90.89	0	0	0	2060084	0	175	175	17988	17988	11771	11771	67684	67684	49.3	2.62	89.29	11	2023	19	194	0	0	0	0	1	1	1	1	1	1	1	1	1	0	0	0	90.89	1	METABAT_AS15tlH2ME_61	p__Firmicutes (UID241)	930	213	118
2805	METABAT_AS15tlH2ME_64	p__Bacteroidetes (UID2605)	350	316	210	95.95	2.14	0	2.14	1979710	0	196	196	14194	14194	10100	10100	62458	62458	28.8	1.76	88.06	11	1730	9	302	5	0	0	0	1	1	1	1	1	1	1	1	1	0	0	0	95.8831	1	METABAT_AS15tlH2ME_64	p__Bacteroidetes (UID2605)	350	316	210
2808	METABAT_AS15tlH2ME_67	o__Clostridiales (UID1212)	172	263	149	94.91	0.34	0	0.34	1830371	0	111	111	26773	26773	16489	16489	88738	88738	47.7	1.89	89.7	11	1669	9	253	1	0	0	0	1	1	1	1	1	1	1	1	1	0	0	0	94.8993	1	METABAT_AS15tlH2ME_67	o__Clostridiales (UID1212)	172	263	149
2811	METABAT_AS15tlH2ME_7	c__Clostridia (UID1085)	35	420	196	97.26	1.09	25	0.8175	2254618	0	207	207	17644	17644	10891	10891	80958	80958	51.3	3.06	87.25	11	2245	9	407	4	0	0	0	1	1	1	1	1	1	1	1	1	0	0	0	97.2264	1	METABAT_AS15tlH2ME_7	c__Clostridia (UID1085)	35	420	196
2815	METABAT_AS15tlH2ME_73	k__Bacteria (UID2372)	131	177	106	91.31	4.72	20	3.776	1250890	0	245	245	6590	6590	5105	5105	28851	28851	35.2	2.05	92.48	11	1438	17	155	5	0	0	0	1	1	1	1	1	1	1	1	1	0	0	0	91.1549	1	METABAT_AS15tlH2ME_73	k__Bacteria (UID2372)	131	177	106
2816	METABAT_AS15tlH2ME_74	p__Firmicutes (UID241)	930	213	118	90.82	0.88	0	0.88	2099551	0	158	158	23285	23285	13288	13288	66627	66627	58.4	3.25	86.98	11	1957	14	197	2	0	0	0	1	1	1	1	1	1	1	1	1	0	0	0	90.7909	1	METABAT_AS15tlH2ME_74	p__Firmicutes (UID241)	930	213	118
2830	METABAT_AS15tlH2ME_87	o__Clostridiales (UID1120)	304	247	141	91.61	1.89	40	1.134	1882725	0	314	314	9716	9716	5995	5995	43234	43234	34.9	1.74	89.99	11	2019	14	228	5	0	0	0	1	1	1	1	1	1	1	1	1	0	0	0	91.5481	1	METABAT_AS15tlH2ME_87	o__Clostridiales (UID1120)	304	247	141
2831	METABAT_AS15tlH2ME_88	o__Clostridiales (UID1120)	304	250	143	95.8	1.05	100	0	2192856	0	234	234	16722	16722	9371	9371	85364	85364	46.9	2.23	88.06	11	2139	7	240	3	0	0	0	1	1	1	1	1	1	1	1	1	0	0	0	95.7671	1	METABAT_AS15tlH2ME_88	o__Clostridiales (UID1120)	304	250	143
2835	METABAT_AS15tlH2ME_91	c__Clostridia (UID1118)	387	223	124	96.75	1.64	0	1.64	2743558	0	177	177	30376	30376	15500	15500	114623	114623	43.5	3.9	87.32	11	2487	6	214	3	0	0	0	1	1	1	1	1	1	1	1	1	0	0	0	96.6991	1	METABAT_AS15tlH2ME_91	c__Clostridia (UID1118)	387	223	124
2836	METABAT_AS15tlH2ME_92	o__Clostridiales (UID1120)	304	250	143	95.45	2.1	25	1.575	2827484	0	227	227	24162	24162	12455	12455	106337	106337	41.9	3.26	87.03	11	2572	7	239	4	0	0	0	1	1	1	1	1	1	1	1	1	0	0	0	95.384	1	METABAT_AS15tlH2ME_92	o__Clostridiales (UID1120)	304	250	143
2838	METABAT_AS15tlH2ME_94	p__Firmicutes (UID241)	930	213	118	91.82	1.3	0	1.3	1907622	0	219	219	13993	13993	8710	8710	61615	61615	45.6	1.87	91.76	11	2013	16	194	3	0	0	0	1	1	1	1	1	1	1	1	1	0	0	0	91.7775	1	METABAT_AS15tlH2ME_94	p__Firmicutes (UID241)	930	213	118
2840	METABAT_AS15tlH2ME_96	c__Clostridia (UID1118)	387	223	124	94.56	3.43	57.14	1.4701	2223412	0	279	279	14235	14235	7969	7969	53357	53357	57.5	3.32	90.87	11	2222	8	210	4	1	0	0	1	1	1	1	1	1	1	1	1	0	0	0	94.4512	1	METABAT_AS15tlH2ME_96	c__Clostridia (UID1118)	387	223	124
2842	METABAT_AS15tlH2ME_98	p__Bacteroidetes (UID2605)	350	316	210	92.29	1.9	20	1.52	1741892	0	116	116	32729	32729	15016	15016	111366	111366	46.1	3.22	95.34	11	1600	18	293	5	0	0	0	1	1	1	1	1	1	1	1	1	0	0	0	92.2282	1	METABAT_AS15tlH2ME_98	p__Bacteroidetes (UID2605)	350	316	210
2843	METABAT_AS15tlH2ME_99	c__Clostridia (UID1118)	387	223	124	96.77	1.28	33.33	0.853376	2302659	0	169	169	25593	25593	13625	13625	79044	79044	42.5	2.25	87.03	11	2184	4	216	3	0	0	0	1	1	1	1	1	1	1	1	1	0	0	0	96.7303	1	METABAT_AS15tlH2ME_99	c__Clostridia (UID1118)	387	223	124
4605	METABAT_AS16jrsBPLL_6	k__Bacteria (UID2495)	2993	147	91	95.6	3.53	68.75	1.10312	1776796	0	487	487	4067	4067	3648	3648	18980	18980	37.8	1.63	88.48	11	1788	5	130	10	2	0	0	1	1	1	1	1	1	1	1	1	0	0	0	95.4892	1	METABAT_AS16jrsBPLL_6	k__Bacteria (UID2495)	2993	147	91
673	METABAT_AS17jrsBPGN_10	c__Bacilli (UID284)	725	279	151	95.36	2.92	66.67	0.973236	2788031	0	557	557	7266	7266	5005	5005	34862	34862	36.7	3.12	87.37	11	2979	12	261	6	0	0	0	1	1	1	1	1	1	1	1	1	0	0	0	95.2681	1	METABAT_AS17jrsBPGN_10	c__Bacilli (UID284)	725	279	151
2848	METABAT_AS18jrsBPVS_12	k__Bacteria (UID209)	5443	105	59	100	1.69	100	0	2213318	0	121	121	31589	31589	18291	18291	98520	98520	60.6	3.11	91.88	11	2102	0	104	1	0	0	0	1	1	1	1	1	1	1	1	1	0	0	0	99.9493	1	METABAT_AS18jrsBPVS_12	k__Bacteria (UID209)	5443	105	59
4623	METABAT_AS19jrsBPTG_21	k__Bacteria (UID2569)	434	278	186	96.77	2.15	20	1.72	2940835	0	137	137	40732	40732	21465	21465	121394	121394	37.1	1.92	88.45	11	2365	6	267	5	0	0	0	1	1	1	1	1	1	1	1	1	0	0	0	96.7033	1	METABAT_AS19jrsBPTG_21	k__Bacteria (UID2569)	434	278	186
4625	METABAT_AS19jrsBPTG_23	k__Bacteria (UID209)	5443	105	59	94.92	0	0	0	2066777	0	257	257	11878	11878	8041	8041	42737	42737	60.9	2.33	92.04	11	2078	4	101	0	0	0	0	1	1	1	1	1	1	1	1	1	0	0	0	94.92	1	METABAT_AS19jrsBPTG_23	k__Bacteria (UID209)	5443	105	59
708	METABAT_AS20ysBPTH_111	o__Clostridiales (UID1120)	304	250	143	97.9	2.45	20	1.96	2786906	0	247	247	17680	17680	11283	11283	64544	64544	43.8	1.96	87.42	11	2541	3	242	5	0	0	0	1	1	1	1	1	1	1	1	1	0	0	0	97.8249	1	METABAT_AS20ysBPTH_111	o__Clostridiales (UID1120)	304	250	143
709	METABAT_AS20ysBPTH_112	o__Clostridiales (UID1212)	172	263	149	95.3	1.68	50	0.84	1617761	0	159	159	15461	15461	10174	10174	59062	59062	52.1	3.22	88.85	11	1599	9	250	4	0	0	0	1	1	1	1	1	1	1	1	1	0	0	0	95.2471	1	METABAT_AS20ysBPTH_112	o__Clostridiales (UID1212)	172	263	149
713	METABAT_AS20ysBPTH_116	p__Firmicutes (UID239)	1324	176	102	94.12	2.45	0	2.45	1962394	0	140	140	20724	20724	14017	14017	66518	66518	58.1	2.08	91.33	11	2008	6	167	3	0	0	0	1	1	1	1	1	1	1	1	1	0	0	0	94.0419	1	METABAT_AS20ysBPTH_116	p__Firmicutes (UID239)	1324	176	102
714	METABAT_AS20ysBPTH_117	p__Firmicutes (UID239)	1324	176	102	95.1	2.45	0	2.45	2141420	0	67	67	54703	54703	31961	31961	152737	152737	63.5	1.56	90.03	11	1941	5	168	3	0	0	0	1	1	1	1	1	1	1	1	1	0	0	0	95.0227	1	METABAT_AS20ysBPTH_117	p__Firmicutes (UID239)	1324	176	102
717	METABAT_AS20ysBPTH_12	o__Clostridiales (UID1212)	172	263	149	96.25	0	0	0	2224391	0	94	94	36029	36029	23663	23663	172963	172963	44.8	2.18	89.74	11	2009	8	255	0	0	0	0	1	1	1	1	1	1	1	1	1	0	0	0	96.25	1	METABAT_AS20ysBPTH_12	o__Clostridiales (UID1212)	172	263	149
718	METABAT_AS20ysBPTH_120	p__Firmicutes (UID239)	1324	176	102	94.12	1.96	50	0.98	3328035	0	219	219	24052	24052	15196	15196	101096	101096	56.2	1.43	86.74	11	2930	6	168	2	0	0	0	1	1	1	1	1	1	1	1	1	0	0	0	94.0575	1	METABAT_AS20ysBPTH_120	p__Firmicutes (UID239)	1324	176	102
722	METABAT_AS20ysBPTH_124	o__Clostridiales (UID1120)	304	250	143	98.95	1.77	20	1.416	2251302	0	59	59	63993	63993	38157	38157	145581	145581	41.5	1.5	88.15	11	2095	2	245	2	1	0	0	1	1	1	1	1	1	1	1	1	0	0	0	98.8963	1	METABAT_AS20ysBPTH_124	o__Clostridiales (UID1120)	304	250	143
724	METABAT_AS20ysBPTH_126	o__Clostridiales (UID1212)	172	263	149	99.44	1.34	0	1.34	2579795	0	308	308	12299	12299	8375	8375	61337	61337	34.7	2.09	87.01	11	2435	3	258	2	0	0	0	1	1	1	1	1	1	1	1	1	0	0	0	99.3996	1	METABAT_AS20ysBPTH_126	o__Clostridiales (UID1212)	172	263	149
725	METABAT_AS20ysBPTH_127	p__Firmicutes (UID239)	1324	176	102	94.12	1.01	0	1.01	2206447	0	100	100	39648	39648	22064	22064	137646	137646	48.8	1.91	88.3	11	2103	7	167	2	0	0	0	1	1	1	1	1	1	1	1	1	0	0	0	94.0878	1	METABAT_AS20ysBPTH_127	p__Firmicutes (UID239)	1324	176	102
726	METABAT_AS20ysBPTH_128	p__Euryarchaeota (UID3)	148	187	124	95.97	0.4	100	0	1717722	0	100	100	37529	37529	17177	17177	89158	89158	58.9	1.93	89.24	11	1877	6	180	1	0	0	0	1	1	1	1	1	1	1	1	1	0	0	0	95.9575	1	METABAT_AS20ysBPTH_128	p__Euryarchaeota (UID3)	148	187	124
732	METABAT_AS20ysBPTH_133	o__Clostridiales (UID1120)	304	250	143	95.63	0.77	0	0.77	1678447	0	256	256	9350	9350	6556	6556	32356	32356	38.3	2.24	88.51	11	1774	8	240	2	0	0	0	1	1	1	1	1	1	1	1	1	0	0	0	95.6058	1	METABAT_AS20ysBPTH_133	o__Clostridiales (UID1120)	304	250	143
733	METABAT_AS20ysBPTH_134	k__Bacteria (UID2328)	3167	126	75	99.89	1.33	100	0	1434208	0	103	103	20905	20905	13924	13924	63026	63026	47	2.92	92.29	11	1445	1	124	1	0	0	0	1	1	1	1	1	1	1	1	1	0	0	0	99.8501	1	METABAT_AS20ysBPTH_134	k__Bacteria (UID2328)	3167	126	75
734	METABAT_AS20ysBPTH_135	k__Bacteria (UID2569)	434	278	186	97.58	1.9	100	0	2558459	0	233	233	19096	19096	10980	10980	65825	65825	30.5	1.88	91.33	11	2289	5	269	3	1	0	0	1	1	1	1	1	1	1	1	1	0	0	0	97.5216	1	METABAT_AS20ysBPTH_135	k__Bacteria (UID2569)	434	278	186
742	METABAT_AS20ysBPTH_142	p__Firmicutes (UID241)	930	213	118	94.92	0	0	0	2082846	0	167	167	18492	18492	12472	12472	88491	88491	49.3	2.35	89.34	11	2038	9	204	0	0	0	0	1	1	1	1	1	1	1	1	1	0	0	0	94.92	1	METABAT_AS20ysBPTH_142	p__Firmicutes (UID241)	930	213	118
744	METABAT_AS20ysBPTH_144	o__Clostridiales (UID1120)	304	250	143	98.72	0	0	0	2226486	0	133	133	28194	28194	16740	16740	99854	99854	38.8	1.78	88.81	11	2042	3	247	0	0	0	0	1	1	1	1	1	1	1	1	1	0	0	0	98.72	1	METABAT_AS20ysBPTH_144	o__Clostridiales (UID1120)	304	250	143
745	METABAT_AS20ysBPTH_145	p__Firmicutes (UID1022)	100	295	158	94.86	0	0	0	1990366	0	272	272	11008	11008	7317	7317	98395	98395	45.8	2.95	88.62	11	2119	12	283	0	0	0	0	1	1	1	1	1	1	1	1	1	0	0	0	94.86	1	METABAT_AS20ysBPTH_145	p__Firmicutes (UID1022)	100	295	158
749	METABAT_AS20ysBPTH_149	o__Clostridiales (UID1212)	172	263	149	96.98	0.85	40	0.51	2114174	0	149	149	20954	20954	14189	14189	96150	96150	60.7	1.91	87.49	11	2014	6	252	5	0	0	0	1	1	1	1	1	1	1	1	1	0	0	0	96.9537	1	METABAT_AS20ysBPTH_149	o__Clostridiales (UID1212)	172	263	149
756	METABAT_AS20ysBPTH_155	k__Bacteria (UID2329)	174	149	89	92.65	0	0	0	936072	0	95	95	15649	15649	9853	9853	59277	59277	27.7	1.71	89.29	11	975	8	141	0	0	0	0	1	1	1	1	1	1	1	1	1	0	0	0	92.65	1	METABAT_AS20ysBPTH_155	k__Bacteria (UID2329)	174	149	89
760	METABAT_AS20ysBPTH_159	p__Euryarchaeota (UID54)	90	234	153	98.47	0	0	0	2113990	0	193	193	18007	18007	10953	10953	68778	68778	59.6	2.68	83.11	11	2187	4	230	0	0	0	0	1	1	1	1	1	1	1	1	1	0	0	0	98.47	1	METABAT_AS20ysBPTH_159	p__Euryarchaeota (UID54)	90	234	153
761	METABAT_AS20ysBPTH_16	o__Clostridiales (UID1212)	172	263	149	94.85	1.14	66.67	0.379962	1905772	0	189	189	14244	14244	10083	10083	69505	69505	45.3	2.84	87.05	11	1747	10	250	3	0	0	0	1	1	1	1	1	1	1	1	1	0	0	0	94.8139	1	METABAT_AS20ysBPTH_16	o__Clostridiales (UID1212)	172	263	149
762	METABAT_AS20ysBPTH_160	p__Firmicutes (UID240)	1318	179	104	93.18	1.92	0	1.92	1959159	0	302	302	9202	9202	6487	6487	28813	28813	53.9	2.08	93.28	11	1993	8	168	3	0	0	0	1	1	1	1	1	1	1	1	1	0	0	0	93.1182	1	METABAT_AS20ysBPTH_160	p__Firmicutes (UID240)	1318	179	104
767	METABAT_AS20ysBPTH_165	o__Clostridiales (UID1212)	172	263	149	96.31	2.57	40	1.542	2332621	0	414	414	7114	7114	5634	5634	29258	29258	49.1	2.6	86.54	11	2345	6	252	5	0	0	0	1	1	1	1	1	1	1	1	1	0	0	0	96.2299	1	METABAT_AS20ysBPTH_165	o__Clostridiales (UID1212)	172	263	149
770	METABAT_AS20ysBPTH_168	o__Clostridiales (UID1120)	304	250	143	97.67	0.35	0	0.35	2073893	0	133	133	27105	27105	15593	15593	137213	137213	34.5	1.74	91.05	11	2087	4	245	1	0	0	0	1	1	1	1	1	1	1	1	1	0	0	0	97.6592	1	METABAT_AS20ysBPTH_168	o__Clostridiales (UID1120)	304	250	143
778	METABAT_AS20ysBPTH_175	o__Clostridiales (UID1212)	172	263	149	98.43	2.35	0	2.35	2449056	0	226	226	20393	20393	10836	10836	81346	81346	34.7	2.99	88.19	11	2345	3	256	4	0	0	0	1	1	1	1	1	1	1	1	1	0	0	0	98.3584	1	METABAT_AS20ysBPTH_175	o__Clostridiales (UID1212)	172	263	149
779	METABAT_AS20ysBPTH_176	c__Clostridia (UID1085)	35	420	196	91.64	2.55	50	1.275	2209022	0	228	228	16133	16133	9688	9688	82909	82909	50.4	2.85	86.81	11	2177	36	378	6	0	0	0	1	1	1	1	1	1	1	1	1	0	0	0	91.5565	1	METABAT_AS20ysBPTH_176	c__Clostridia (UID1085)	35	420	196
780	METABAT_AS20ysBPTH_177	p__Bacteroidetes (UID2605)	350	316	210	90.4	1.11	0	1.11	1978552	0	206	206	13205	13205	9604	9604	40472	40472	28.9	1.63	88.78	11	1758	30	282	4	0	0	0	1	1	1	1	1	1	1	1	1	0	0	0	90.3632	1	METABAT_AS20ysBPTH_177	p__Bacteroidetes (UID2605)	350	316	210
781	METABAT_AS20ysBPTH_178	o__Clostridiales (UID1212)	172	263	149	95.93	0.22	0	0.22	3387913	0	220	220	29237	29237	15399	15399	131381	131381	38	2.41	85.36	11	3084	8	254	1	0	0	0	1	1	1	1	1	1	1	1	1	0	0	0	95.9231	1	METABAT_AS20ysBPTH_178	o__Clostridiales (UID1212)	172	263	149
782	METABAT_AS20ysBPTH_179	p__Firmicutes (UID241)	930	213	118	93.64	3.47	16.67	2.89155	2520831	0	213	213	17646	17646	11834	11834	58053	58053	55	1.64	93.3	11	2579	8	199	6	0	0	0	1	1	1	1	1	1	1	1	1	0	0	0	93.5288	1	METABAT_AS20ysBPTH_179	p__Firmicutes (UID241)	930	213	118
786	METABAT_AS20ysBPTH_182	o__Clostridiales (UID1212)	172	263	149	91.62	2.35	25	1.7625	1815236	0	387	387	5914	5914	4690	4690	18886	18886	41.2	2.44	89.93	11	1952	51	208	4	0	0	0	1	1	1	1	1	1	1	1	1	0	0	0	91.5431	1	METABAT_AS20ysBPTH_182	o__Clostridiales (UID1212)	172	263	149
792	METABAT_AS20ysBPTH_188	p__Firmicutes (UID239)	1324	176	102	92.16	0.98	0	0.98	2181360	0	261	261	11921	11921	8357	8357	65847	65847	53.6	1.14	90.2	11	2124	8	166	2	0	0	0	1	1	1	1	1	1	1	1	1	0	0	0	92.1281	1	METABAT_AS20ysBPTH_188	p__Firmicutes (UID239)	1324	176	102
793	METABAT_AS20ysBPTH_189	o__Clostridiales (UID1212)	172	263	149	95.75	4.36	95	0.218	1923266	0	51	51	79815	79815	37711	37711	142918	142918	47.5	1.89	89.78	11	1716	7	236	20	0	0	0	1	1	1	1	1	1	1	1	1	0	0	0	95.6134	1	METABAT_AS20ysBPTH_189	o__Clostridiales (UID1212)	172	263	149
798	METABAT_AS20ysBPTH_2	o__Clostridiales (UID1212)	172	263	149	97.93	0.89	0	0.89	2220994	0	130	130	31271	31271	17084	17084	102948	102948	33.8	1.93	89.06	11	2185	4	257	2	0	0	0	1	1	1	1	1	1	1	1	1	0	0	0	97.9027	1	METABAT_AS20ysBPTH_2	o__Clostridiales (UID1212)	172	263	149
804	METABAT_AS20ysBPTH_25	p__Firmicutes (UID239)	1324	176	102	91.14	0.82	0	0.82	1719476	0	93	93	28366	28366	18488	18488	139622	139622	57.4	2.13	92.83	11	1761	10	164	2	0	0	0	1	1	1	1	1	1	1	1	1	0	0	0	91.113	1	METABAT_AS20ysBPTH_25	p__Firmicutes (UID239)	1324	176	102
809	METABAT_AS20ysBPTH_3	p__Firmicutes (UID241)	930	213	118	93.26	0.42	0	0.42	1793912	0	232	232	11284	11284	7732	7732	54455	54455	56.2	2.96	88.72	11	1882	16	196	1	0	0	0	1	1	1	1	1	1	1	1	1	0	0	0	93.2465	1	METABAT_AS20ysBPTH_3	p__Firmicutes (UID241)	930	213	118
810	METABAT_AS20ysBPTH_30	o__Clostridiales (UID1120)	304	250	143	91.96	1.75	0	1.75	2225601	0	143	143	27904	27904	15563	15563	159711	159711	50.8	2.57	88.33	11	2073	16	230	4	0	0	0	1	1	1	1	1	1	1	1	1	0	0	0	91.9029	1	METABAT_AS20ysBPTH_30	o__Clostridiales (UID1120)	304	250	143
813	METABAT_AS20ysBPTH_33	p__Firmicutes (UID241)	930	213	118	94.34	1.69	0	1.69	2060561	0	130	130	24461	24461	15850	15850	82701	82701	52.9	3.44	89.57	11	2065	10	201	2	0	0	0	1	1	1	1	1	1	1	1	1	0	0	0	94.2863	1	METABAT_AS20ysBPTH_33	p__Firmicutes (UID241)	930	213	118
814	METABAT_AS20ysBPTH_34	p__Firmicutes (UID241)	930	213	118	92.16	1.55	0	1.55	2379906	0	126	126	44310	44310	18888	18888	115201	115201	45.9	3.75	88	11	2332	10	199	4	0	0	0	1	1	1	1	1	1	1	1	1	0	0	0	92.1095	1	METABAT_AS20ysBPTH_34	p__Firmicutes (UID241)	930	213	118
821	METABAT_AS20ysBPTH_40	p__Firmicutes (UID239)	1324	176	102	90.89	4.04	0	4.04	1887442	0	255	255	10392	10392	7401	7401	45448	45448	54.1	4.63	88.43	11	1967	13	157	6	0	0	0	1	1	1	1	1	1	1	1	1	0	0	0	90.7567	1	METABAT_AS20ysBPTH_40	p__Firmicutes (UID239)	1324	176	102
822	METABAT_AS20ysBPTH_41	k__Bacteria (UID2328)	3167	126	75	99.88	0	0	0	1241585	0	134	134	13513	13513	9265	9265	90531	90531	30	2.05	90.41	11	1272	1	125	0	0	0	0	1	1	1	1	1	1	1	1	1	0	0	0	99.88	1	METABAT_AS20ysBPTH_41	k__Bacteria (UID2328)	3167	126	75
824	METABAT_AS20ysBPTH_43	k__Bacteria (UID2328)	3167	126	75	98	1.33	0	1.33	1528275	0	118	118	21831	21831	12951	12951	77088	77088	47.7	3.67	91.75	11	1469	2	123	1	0	0	0	1	1	1	1	1	1	1	1	1	0	0	0	97.9593	1	METABAT_AS20ysBPTH_43	k__Bacteria (UID2328)	3167	126	75
825	METABAT_AS20ysBPTH_44	p__Firmicutes (UID241)	930	213	118	93.22	1.98	0	1.98	2306752	0	186	186	21158	21158	12401	12401	104522	104522	50.8	1.75	93.26	11	2315	8	201	4	0	0	0	1	1	1	1	1	1	1	1	1	0	0	0	93.1563	1	METABAT_AS20ysBPTH_44	p__Firmicutes (UID241)	930	213	118
828	METABAT_AS20ysBPTH_47	p__Firmicutes (UID240)	1318	178	104	95.89	0.48	100	0	2795336	0	380	380	10366	10366	7356	7356	54800	54800	34.2	2.16	87.04	11	2740	10	167	1	0	0	0	1	1	1	1	1	1	1	1	1	0	0	0	95.875	1	METABAT_AS20ysBPTH_47	p__Firmicutes (UID240)	1318	178	104
830	METABAT_AS20ysBPTH_49	p__Firmicutes (UID241)	930	213	118	93.22	2.12	33.33	1.4134	2372412	0	264	264	14640	14640	8986	8986	51079	51079	50.6	3.7	88.78	11	2383	11	199	3	0	0	0	1	1	1	1	1	1	1	1	1	0	0	0	93.1518	1	METABAT_AS20ysBPTH_49	p__Firmicutes (UID241)	930	213	118
831	METABAT_AS20ysBPTH_5	c__Clostridia (UID1085)	35	420	196	96.22	1.7	40	1.02	2516315	0	234	234	15023	15023	10753	10753	70701	70701	41.8	2.24	88.05	11	2453	16	399	5	0	0	0	1	1	1	1	1	1	1	1	1	0	0	0	96.167	1	METABAT_AS20ysBPTH_5	c__Clostridia (UID1085)	35	420	196
832	METABAT_AS20ysBPTH_50	p__Firmicutes (UID241)	930	213	118	97.03	1.55	0	1.55	2110732	0	126	126	28822	28822	16751	16751	168898	168898	38.3	1.46	92.32	11	2087	4	206	3	0	0	0	1	1	1	1	1	1	1	1	1	0	0	0	96.9821	1	METABAT_AS20ysBPTH_50	p__Firmicutes (UID241)	930	213	118
833	METABAT_AS20ysBPTH_51	o__Clostridiales (UID1212)	172	263	149	91.9	2.93	28.57	2.0929	2145262	0	220	220	14870	14870	9751	9751	60653	60653	34.8	1.93	90.24	11	2159	33	223	7	0	0	0	1	1	1	1	1	1	1	1	1	0	0	0	91.8044	1	METABAT_AS20ysBPTH_51	o__Clostridiales (UID1212)	172	263	149
836	METABAT_AS20ysBPTH_54	o__Clostridiales (UID1120)	304	250	143	94.06	0.07	100	0	1689888	0	280	280	8265	8265	6035	6035	39724	39724	33.8	2.17	91.27	11	1846	11	238	1	0	0	0	1	1	1	1	1	1	1	1	1	0	0	0	94.0578	1	METABAT_AS20ysBPTH_54	o__Clostridiales (UID1120)	304	250	143
839	METABAT_AS20ysBPTH_57	p__Firmicutes (UID241)	930	213	118	91.31	0.85	0	0.85	2206555	0	122	122	39022	39022	18086	18086	92163	92163	58.2	3.8	86.26	11	2048	11	201	1	0	0	0	1	1	1	1	1	1	1	1	1	0	0	0	91.2821	1	METABAT_AS20ysBPTH_57	p__Firmicutes (UID241)	930	213	118
840	METABAT_AS20ysBPTH_58	k__Bacteria (UID209)	5443	105	59	96.61	0	0	0	1815459	0	304	304	8840	8840	5971	5971	30189	30189	42	2.07	88.01	11	1900	2	103	0	0	0	0	1	1	1	1	1	1	1	1	1	0	0	0	96.61	1	METABAT_AS20ysBPTH_58	k__Bacteria (UID209)	5443	105	59
842	METABAT_AS20ysBPTH_6	c__Clostridia (UID1118)	387	223	124	95.94	2.02	0	2.02	2374110	0	162	162	26114	26114	14655	14655	92521	92521	41.5	2.49	87.71	11	2225	6	214	3	0	0	0	1	1	1	1	1	1	1	1	1	0	0	0	95.8768	1	METABAT_AS20ysBPTH_6	c__Clostridia (UID1118)	387	223	124
843	METABAT_AS20ysBPTH_60	o__Clostridiales (UID1120)	304	250	143	97.93	2.26	50	1.13	2299951	0	239	239	17121	17121	9623	9623	70779	70779	39.9	6.7	89.88	11	2322	22	220	7	1	0	0	1	1	1	1	1	1	1	1	1	0	0	0	97.8608	1	METABAT_AS20ysBPTH_60	o__Clostridiales (UID1120)	304	250	143
844	METABAT_AS20ysBPTH_61	p__Bacteroidetes (UID2605)	350	316	210	95.48	1.19	0	1.19	1883614	0	205	205	12969	12969	9188	9188	53907	53907	28.6	1.71	88.21	11	1620	10	303	3	0	0	0	1	1	1	1	1	1	1	1	1	0	0	0	95.4426	1	METABAT_AS20ysBPTH_61	p__Bacteroidetes (UID2605)	350	316	210
851	METABAT_AS20ysBPTH_68	o__Clostridiales (UID1120)	304	250	143	95.45	1.4	0	1.4	2576506	0	181	181	25423	25423	14234	14234	65618	65618	42.2	2.17	87.25	11	2350	7	240	3	0	0	0	1	1	1	1	1	1	1	1	1	0	0	0	95.406	1	METABAT_AS20ysBPTH_68	o__Clostridiales (UID1120)	304	250	143
854	METABAT_AS20ysBPTH_70	p__Firmicutes (UID239)	1324	176	102	91.18	0.98	100	0	2249544	0	203	203	19428	19428	11081	11081	78950	78950	55.2	3.25	89.52	11	2158	9	166	1	0	0	0	1	1	1	1	1	1	1	1	1	0	0	0	91.1478	1	METABAT_AS20ysBPTH_70	p__Firmicutes (UID239)	1324	176	102
856	METABAT_AS20ysBPTH_72	c__Clostridia (UID1118)	387	223	124	94.88	0.81	0	0.81	2214245	0	111	111	41380	41380	19948	19948	157467	157467	42.4	2.2	86.99	11	2075	18	204	1	0	0	0	1	1	1	1	1	1	1	1	1	0	0	0	94.8544	1	METABAT_AS20ysBPTH_72	c__Clostridia (UID1118)	387	223	124
859	METABAT_AS20ysBPTH_75	p__Euryarchaeota (UID3)	148	188	125	97.33	0	0	0	1551381	0	105	105	29179	29179	14775	14775	74288	74288	49.2	2.25	90.75	11	1725	4	184	0	0	0	0	1	1	1	1	1	1	1	1	1	0	0	0	97.33	1	METABAT_AS20ysBPTH_75	p__Euryarchaeota (UID3)	148	188	125
864	METABAT_AS20ysBPTH_8	o__Clostridiales (UID1120)	304	250	143	97.2	2.68	16.67	2.23324	3380541	0	194	194	34441	34441	17425	17425	255163	255163	38.3	1.97	87.15	11	3078	5	239	6	0	0	0	1	1	1	1	1	1	1	1	1	0	0	0	97.1173	1	METABAT_AS20ysBPTH_8	o__Clostridiales (UID1120)	304	250	143
873	METABAT_AS20ysBPTH_88	o__Clostridiales (UID1212)	172	263	149	97.32	2.59	0	2.59	2689574	0	237	237	17891	17891	11348	11348	70075	70075	35.5	2.08	89.26	11	2683	5	252	6	0	0	0	1	1	1	1	1	1	1	1	1	0	0	0	97.2402	1	METABAT_AS20ysBPTH_88	o__Clostridiales (UID1212)	172	263	149
876	METABAT_AS20ysBPTH_90	p__Firmicutes (UID241)	930	213	118	92.37	2.57	0	2.57	1865018	0	81	81	37938	37938	23024	23024	107050	107050	52.1	1.55	92.64	11	1877	11	197	5	0	0	0	1	1	1	1	1	1	1	1	1	0	0	0	92.2865	1	METABAT_AS20ysBPTH_90	p__Firmicutes (UID241)	930	213	118
878	METABAT_AS20ysBPTH_92	o__Clostridiales (UID1120)	304	250	143	95.78	0.3	100	0	1952388	0	279	279	11040	11040	6997	6997	70874	70874	34.2	2.4	90.85	11	2126	8	240	2	0	0	0	1	1	1	1	1	1	1	1	1	0	0	0	95.7706	1	METABAT_AS20ysBPTH_92	o__Clostridiales (UID1120)	304	250	143
883	METABAT_AS20ysBPTH_97	p__Firmicutes (UID241)	930	213	118	92.8	3.87	9.09	3.51822	2277619	0	101	101	41651	41651	22550	22550	90255	90255	54.7	2.01	89.18	11	2160	9	193	11	0	0	0	1	1	1	1	1	1	1	1	1	0	0	0	92.6749	1	METABAT_AS20ysBPTH_97	p__Firmicutes (UID241)	930	213	118
2868	METABAT_AS21ysBPME_100	p__Euryarchaeota (UID54)	90	234	153	96.41	1.68	75	0.42	2015185	0	183	183	16565	16565	11011	11011	51820	51820	59.7	2.21	83.15	11	2077	8	222	4	0	0	0	1	1	1	1	1	1	1	1	1	0	0	0	96.3577	1	METABAT_AS21ysBPME_100	p__Euryarchaeota (UID54)	90	234	153
2869	METABAT_AS21ysBPME_101	f__Spirochaetaceae (UID2535)	33	249	143	96.85	2.98	33.33	1.98677	2382464	0	269	269	13040	13040	8856	8856	62088	62088	34.9	2.21	88.21	11	2204	7	236	6	0	0	0	1	1	1	1	1	1	1	1	1	0	0	0	96.7577	1	METABAT_AS21ysBPME_101	f__Spirochaetaceae (UID2535)	33	249	143
2873	METABAT_AS21ysBPME_105	o__Clostridiales (UID1120)	304	250	143	91.26	0	0	0	1891765	0	224	224	12492	12492	8445	8445	50878	50878	47	1.77	88.96	11	1801	14	236	0	0	0	0	1	1	1	1	1	1	1	1	1	0	0	0	91.26	1	METABAT_AS21ysBPME_105	o__Clostridiales (UID1120)	304	250	143
2876	METABAT_AS21ysBPME_108	o__Clostridiales (UID1212)	172	263	149	95.08	1.68	0	1.68	2665046	0	230	230	19641	19641	11587	11587	149203	149203	34.8	2.2	87.21	11	2434	13	247	3	0	0	0	1	1	1	1	1	1	1	1	1	0	0	0	95.027	1	METABAT_AS21ysBPME_108	o__Clostridiales (UID1212)	172	263	149
2878	METABAT_AS21ysBPME_11	p__Euryarchaeota (UID54)	90	234	153	90.72	1.85	100	0	2242638	0	326	326	10227	10227	6879	6879	43068	43068	59.5	3.3	88.12	11	2399	17	213	4	0	0	0	1	1	1	1	1	1	1	1	1	0	0	0	90.6588	1	METABAT_AS21ysBPME_11	p__Euryarchaeota (UID54)	90	234	153
2880	METABAT_AS21ysBPME_111	o__Clostridiales (UID1120)	304	247	141	93.85	1.63	60	0.652	2075744	0	156	156	24058	24058	13306	13306	71446	71446	36.1	1.86	87.37	11	1767	11	231	5	0	0	0	1	1	1	1	1	1	1	1	1	0	0	0	93.7979	1	METABAT_AS21ysBPME_111	o__Clostridiales (UID1120)	304	247	141
2887	METABAT_AS21ysBPME_118	o__Clostridiales (UID1120)	304	247	141	97.16	0.73	50	0.365	1993444	0	176	176	22835	22835	11326	11326	79393	79393	50.5	3.79	92.31	11	1931	6	239	2	0	0	0	1	1	1	1	1	1	1	1	1	0	0	0	97.1375	1	METABAT_AS21ysBPME_118	o__Clostridiales (UID1120)	304	247	141
2896	METABAT_AS21ysBPME_126	o__Clostridiales (UID1212)	172	263	149	95.54	0.73	50	0.365	2382798	0	182	182	20162	20162	13092	13092	81536	81536	34.8	2.04	88.3	11	2244	18	243	2	0	0	0	1	1	1	1	1	1	1	1	1	0	0	0	95.5171	1	METABAT_AS21ysBPME_126	o__Clostridiales (UID1212)	172	263	149
2906	METABAT_AS21ysBPME_135	k__Bacteria (UID2328)	3167	126	75	94.67	0.67	0	0.67	2842094	0	101	101	68507	68507	28139	28139	218029	218029	40.5	1.8	90.17	11	2341	4	121	1	0	0	0	1	1	1	1	1	1	1	1	1	0	0	0	94.6488	1	METABAT_AS21ysBPME_135	k__Bacteria (UID2328)	3167	126	75
2907	METABAT_AS21ysBPME_136	p__Firmicutes (UID241)	930	213	118	95.76	1.98	0	1.98	2204019	0	140	140	34070	34070	15742	15742	228760	228760	53.7	2.86	92.85	11	2269	5	204	4	0	0	0	1	1	1	1	1	1	1	1	1	0	0	0	95.698	1	METABAT_AS21ysBPME_136	p__Firmicutes (UID241)	930	213	118
2910	METABAT_AS21ysBPME_139	k__Bacteria (UID2328)	3167	126	75	96.53	1.33	100	0	1093707	0	192	192	8160	8160	5696	5696	27025	27025	32.4	1.58	92.37	11	1173	5	120	1	0	0	0	1	1	1	1	1	1	1	1	1	0	0	0	96.4887	1	METABAT_AS21ysBPME_139	k__Bacteria (UID2328)	3167	126	75
2912	METABAT_AS21ysBPME_140	o__Clostridiales (UID1120)	304	250	143	90.19	2.1	0	2.1	2116207	0	367	367	7830	7830	5766	5766	41198	41198	47.8	2.12	87.89	11	2072	17	229	4	0	0	0	1	1	1	1	1	1	1	1	1	0	0	0	90.1201	1	METABAT_AS21ysBPME_140	o__Clostridiales (UID1120)	304	250	143
2913	METABAT_AS21ysBPME_141	o__Clostridiales (UID1212)	172	263	149	95.63	1.06	0	1.06	2993116	0	290	290	16440	16440	10321	10321	67798	67798	37.2	2.08	86.35	11	2746	28	232	3	0	0	0	1	1	1	1	1	1	1	1	1	0	0	0	95.5967	1	METABAT_AS21ysBPME_141	o__Clostridiales (UID1212)	172	263	149
2930	METABAT_AS21ysBPME_157	p__Euryarchaeota (UID3)	148	187	124	97.98	0	0	0	1382810	0	27	27	86735	86735	51215	51215	279801	279801	60.7	2.3	92.68	11	1358	3	184	0	0	0	0	1	1	1	1	1	1	1	1	1	0	0	0	97.98	1	METABAT_AS21ysBPME_157	p__Euryarchaeota (UID3)	148	187	124
2931	METABAT_AS21ysBPME_158	c__Clostridia (UID1085)	35	420	196	91.34	2.95	71.43	0.842815	2172913	0	407	407	7217	7217	5338	5338	43081	43081	45.4	2.16	89.45	11	2390	30	376	14	0	0	0	1	1	1	1	1	1	1	1	1	0	0	0	91.2431	1	METABAT_AS21ysBPME_158	c__Clostridia (UID1085)	35	420	196
2935	METABAT_AS21ysBPME_161	k__Bacteria (UID2982)	88	230	148	91.62	2.81	25	2.1075	3839830	0	556	556	9825	9825	6906	6906	52092	52092	60.5	2.23	90.65	11	3143	15	207	8	0	0	0	1	1	1	1	1	1	1	1	1	0	0	0	91.528	1	METABAT_AS21ysBPME_161	k__Bacteria (UID2982)	88	230	148
2937	METABAT_AS21ysBPME_163	k__Bacteria (UID209)	5443	105	59	99.69	0	0	0	1806071	0	163	163	15650	15650	11080	11080	61572	61572	45.3	2.12	92.18	11	1872	2	103	0	0	0	0	1	1	1	1	1	1	1	1	1	0	0	0	99.69	1	METABAT_AS21ysBPME_163	k__Bacteria (UID209)	5443	105	59
2941	METABAT_AS21ysBPME_167	c__Gammaproteobacteria (UID4444)	263	507	232	93.25	2.55	81.82	0.46359	2346390	0	296	296	12126	12126	7926	7926	51531	51531	49.5	1.72	90.21	11	2383	67	429	11	0	0	0	1	1	1	1	1	1	1	1	1	0	0	0	93.168	1	METABAT_AS21ysBPME_167	c__Gammaproteobacteria (UID4444)	263	507	232
2945	METABAT_AS21ysBPME_170	o__Clostridiales (UID1212)	172	263	149	97.99	0	0	0	1815927	0	96	96	33670	33670	18915	18915	127565	127565	34.4	1.67	90.02	11	1634	3	260	0	0	0	0	1	1	1	1	1	1	1	1	1	0	0	0	97.99	1	METABAT_AS21ysBPME_170	o__Clostridiales (UID1212)	172	263	149
2946	METABAT_AS21ysBPME_171	k__Bacteria (UID209)	5443	105	59	99.15	4.24	66.67	1.41319	2539377	0	451	451	8015	8015	5630	5630	48544	48544	38.4	2.3	85.53	11	2562	1	101	3	0	0	0	1	1	1	1	1	1	1	1	1	0	0	0	99.0217	1	METABAT_AS21ysBPME_171	k__Bacteria (UID209)	5443	105	59
2950	METABAT_AS21ysBPME_175	o__Clostridiales (UID1212)	172	263	149	92.67	0.67	0	0.67	2474156	0	329	329	10706	10706	7520	7520	36271	36271	36.6	2.23	88.42	11	2407	16	246	1	0	0	0	1	1	1	1	1	1	1	1	1	0	0	0	92.6483	1	METABAT_AS21ysBPME_175	o__Clostridiales (UID1212)	172	263	149
2962	METABAT_AS21ysBPME_186	p__Euryarchaeota (UID3)	148	188	125	94.4	0.96	0	0.96	1840833	0	128	128	30090	30090	14381	14381	85163	85163	36.4	3.39	84.39	11	1904	7	179	2	0	0	0	1	1	1	1	1	1	1	1	1	0	0	0	94.3695	1	METABAT_AS21ysBPME_186	p__Euryarchaeota (UID3)	148	188	125
2964	METABAT_AS21ysBPME_188	k__Bacteria (UID2982)	88	230	148	90.5	1.38	0	1.38	3116068	0	379	379	12241	12241	8221	8221	54864	54864	49.9	2.11	85.8	11	2529	17	210	3	0	0	0	1	1	1	1	1	1	1	1	1	0	0	0	90.4543	1	METABAT_AS21ysBPME_188	k__Bacteria (UID2982)	88	230	148
2965	METABAT_AS21ysBPME_189	o__Clostridiales (UID1120)	304	250	143	93.64	1.4	0	1.4	2106292	0	82	82	44230	44230	25686	25686	127817	127817	39.9	1.72	92.5	11	1903	31	217	2	0	0	0	1	1	1	1	1	1	1	1	1	0	0	0	93.5951	1	METABAT_AS21ysBPME_189	o__Clostridiales (UID1120)	304	250	143
2967	METABAT_AS21ysBPME_190	k__Bacteria (UID1452)	924	151	101	97.69	3.36	66.67	1.11989	1270954	0	185	185	9749	9749	6870	6870	35103	35103	46.7	3.36	86.66	11	1337	3	142	6	0	0	0	1	1	1	1	1	1	1	1	1	0	0	0	97.5868	1	METABAT_AS21ysBPME_190	k__Bacteria (UID1452)	924	151	101
2986	METABAT_AS21ysBPME_207	k__Bacteria (UID2495)	2993	147	91	98.84	1.1	0	1.1	2146606	0	151	151	24028	24028	14215	14215	86052	86052	37.7	1.9	89.6	11	1825	2	144	1	0	0	0	1	1	1	1	1	1	1	1	1	0	0	0	98.8066	1	METABAT_AS21ysBPME_207	k__Bacteria (UID2495)	2993	147	91
2989	METABAT_AS21ysBPME_21	k__Bacteria (UID2329)	174	149	89	93.26	0.72	33.33	0.480024	872414	0	155	155	6892	6892	5628	5628	33604	33604	36	2.26	92.98	11	915	6	140	3	0	0	0	1	1	1	1	1	1	1	1	1	0	0	0	93.2368	1	METABAT_AS21ysBPME_21	k__Bacteria (UID2329)	174	149	89
2996	METABAT_AS21ysBPME_216	o__Clostridiales (UID1120)	304	250	143	97.2	1.17	33.33	0.780039	2331793	0	268	268	14840	14840	8700	8700	53063	53063	41.2	2.04	88.81	11	2265	5	242	3	0	0	0	1	1	1	1	1	1	1	1	1	0	0	0	97.1639	1	METABAT_AS21ysBPME_216	o__Clostridiales (UID1120)	304	250	143
3001	METABAT_AS21ysBPME_220	p__Bacteroidetes (UID2605)	350	316	210	97.52	2.14	0	2.14	2657356	0	60	60	83311	83311	44289	44289	235189	235189	35.7	1.83	90.3	11	2176	6	306	3	1	0	0	1	1	1	1	1	1	1	1	1	0	0	0	97.4542	1	METABAT_AS21ysBPME_220	p__Bacteroidetes (UID2605)	350	316	210
3003	METABAT_AS21ysBPME_222	c__Clostridia (UID1085)	35	420	196	94.13	1.16	75	0.29	2640730	0	212	212	23960	23960	12456	12456	144638	144638	44.7	2.55	85.06	11	2506	23	393	4	0	0	0	1	1	1	1	1	1	1	1	1	0	0	0	94.093	1	METABAT_AS21ysBPME_222	c__Clostridia (UID1085)	35	420	196
3005	METABAT_AS21ysBPME_224	o__Clostridiales (UID1212)	172	263	149	92.24	0.96	33.33	0.640032	2492437	0	502	502	6613	6613	4965	4965	25176	25176	32.4	2.7	88.09	11	2512	24	236	3	0	0	0	1	1	1	1	1	1	1	1	1	0	0	0	92.2088	1	METABAT_AS21ysBPME_224	o__Clostridiales (UID1212)	172	263	149
3010	METABAT_AS21ysBPME_229	k__Bacteria (UID1452)	924	163	110	95.91	2.73	66.67	0.909909	1800193	0	114	114	26059	26059	15791	15791	68305	68305	36.1	2.2	89	11	1695	5	155	3	0	0	0	1	1	1	1	1	1	1	1	1	0	0	0	95.8246	1	METABAT_AS21ysBPME_229	k__Bacteria (UID1452)	924	163	110
3012	METABAT_AS21ysBPME_230	o__Clostridiales (UID1120)	304	250	143	96.15	0	0	0	2551989	0	270	270	15232	15232	9451	9451	54958	54958	35.9	1.76	86.23	11	2302	6	244	0	0	0	0	1	1	1	1	1	1	1	1	1	0	0	0	96.15	1	METABAT_AS21ysBPME_230	o__Clostridiales (UID1120)	304	250	143
3015	METABAT_AS21ysBPME_233	o__Clostridiales (UID1120)	304	250	143	94.87	0.7	0	0.7	1922728	0	209	209	16593	16593	9199	9199	71492	71492	32.2	2	90.07	11	1979	9	240	1	0	0	0	1	1	1	1	1	1	1	1	1	0	0	0	94.8479	1	METABAT_AS21ysBPME_233	o__Clostridiales (UID1120)	304	250	143
3021	METABAT_AS21ysBPME_239	k__Bacteria (UID2569)	434	278	186	92.22	0.02	0	0.02	2110271	0	344	344	7873	7873	6134	6134	35068	35068	30.4	1.77	92.26	11	1959	24	253	1	0	0	0	1	1	1	1	1	1	1	1	1	0	0	0	92.2193	1	METABAT_AS21ysBPME_239	k__Bacteria (UID2569)	434	278	186
3022	METABAT_AS21ysBPME_24	p__Firmicutes (UID241)	930	213	118	94.8	4.66	50	2.33	2319863	0	206	206	17928	17928	11261	11261	70758	70758	53.2	1.89	93.01	11	2426	10	191	12	0	0	0	1	1	1	1	1	1	1	1	1	0	0	0	94.6525	1	METABAT_AS21ysBPME_24	p__Firmicutes (UID241)	930	213	118
3024	METABAT_AS21ysBPME_241	k__Bacteria (UID2328)	3167	126	75	98	0	0	0	900082	0	139	139	8536	8536	6475	6475	46623	46623	30.4	1.86	93.53	11	936	2	124	0	0	0	0	1	1	1	1	1	1	1	1	1	0	0	0	98	1	METABAT_AS21ysBPME_241	k__Bacteria (UID2328)	3167	126	75
3026	METABAT_AS21ysBPME_243	o__Clostridiales (UID1120)	304	247	141	91.91	1.89	0	1.89	1655049	0	36	36	68117	68117	45973	45973	248341	248341	47	2.31	90.8	11	1398	14	229	4	0	0	0	1	1	1	1	1	1	1	1	1	0	0	0	91.8483	1	METABAT_AS21ysBPME_243	o__Clostridiales (UID1120)	304	247	141
3029	METABAT_AS21ysBPME_246	k__Bacteria (UID2372)	131	177	106	95.05	3.53	85.71	0.504437	1325218	0	265	265	6464	6464	5000	5000	20253	20253	38.7	1.58	91.54	11	1545	7	163	7	0	0	0	1	1	1	1	1	1	1	1	1	0	0	0	94.9386	1	METABAT_AS21ysBPME_246	k__Bacteria (UID2372)	131	177	106
3030	METABAT_AS21ysBPME_247	p__Firmicutes (UID240)	1318	179	104	91.89	1.92	100	0	2108091	0	117	117	30955	30955	18017	18017	128560	128560	42.1	2.01	90.73	11	1928	37	140	2	0	0	0	1	1	1	1	1	1	1	1	1	0	0	0	91.8273	1	METABAT_AS21ysBPME_247	p__Firmicutes (UID240)	1318	179	104
3038	METABAT_AS21ysBPME_254	o__Clostridiales (UID1120)	304	247	141	91.73	3.01	66.67	1.00323	2013995	0	94	94	41413	41413	21425	21425	94452	94452	36.8	2.02	88.79	11	1733	14	221	12	0	0	0	1	1	1	1	1	1	1	1	1	0	0	0	91.6316	1	METABAT_AS21ysBPME_254	o__Clostridiales (UID1120)	304	247	141
3039	METABAT_AS21ysBPME_255	f__Lachnospiraceae (UID1255)	90	354	174	95.4	0.86	0	0.86	2704118	0	72	72	63492	63492	37557	37557	212408	212408	44.1	1.93	91.16	11	2591	21	330	3	0	0	0	1	1	1	1	1	1	1	1	1	0	0	0	95.373	1	METABAT_AS21ysBPME_255	f__Lachnospiraceae (UID1255)	90	354	174
3046	METABAT_AS21ysBPME_261	k__Bacteria (UID2328)	3167	126	75	98.56	1.33	100	0	1483033	0	100	100	27957	27957	14830	14830	108322	108322	47.3	2.97	92.76	11	1497	2	123	1	0	0	0	1	1	1	1	1	1	1	1	1	0	0	0	98.5195	1	METABAT_AS21ysBPME_261	k__Bacteria (UID2328)	3167	126	75
3048	METABAT_AS21ysBPME_263	p__Firmicutes (UID241)	930	213	118	90.68	2.54	0	2.54	1911429	0	140	140	22382	22382	13653	13653	71926	71926	52.2	1.42	92.87	11	1978	13	196	4	0	0	0	1	1	1	1	1	1	1	1	1	0	0	0	90.596	1	METABAT_AS21ysBPME_263	p__Firmicutes (UID241)	930	213	118
3050	METABAT_AS21ysBPME_265	k__Bacteria (UID209)	5443	105	59	100	1.69	100	0	2021586	0	294	294	9800	9800	6876	6876	40061	40061	41.9	2.1	87.03	11	2046	0	104	1	0	0	0	1	1	1	1	1	1	1	1	1	0	0	0	99.9493	1	METABAT_AS21ysBPME_265	k__Bacteria (UID209)	5443	105	59
3059	METABAT_AS21ysBPME_273	f__Lachnospiraceae (UID1255)	90	354	174	97.04	1.15	0	1.15	2854549	0	97	97	50059	50059	29428	29428	122520	122520	41.6	2.18	90.53	11	2658	25	327	2	0	0	0	1	1	1	1	1	1	1	1	1	0	0	0	97.0044	1	METABAT_AS21ysBPME_273	f__Lachnospiraceae (UID1255)	90	354	174
3076	METABAT_AS21ysBPME_289	c__Clostridia (UID1085)	35	420	196	90.48	4.95	62.5	1.85625	1568429	0	246	246	9397	9397	6375	6375	31671	31671	38.3	2.49	90.72	11	1767	35	369	16	0	0	0	1	1	1	1	1	1	1	1	1	0	0	0	90.3159	1	METABAT_AS21ysBPME_289	c__Clostridia (UID1085)	35	420	196
3080	METABAT_AS21ysBPME_292	k__Bacteria (UID2495)	2993	142	88	93.68	4.55	75	1.1375	2284702	0	284	284	11802	11802	8044	8044	46222	46222	49.5	2.54	90.94	11	2264	7	131	4	0	0	0	1	1	1	1	1	1	1	1	1	0	0	0	93.5343	1	METABAT_AS21ysBPME_292	k__Bacteria (UID2495)	2993	142	88
3086	METABAT_AS21ysBPME_298	o__Clostridiales (UID1212)	172	263	149	97.65	0.56	100	0	1800863	0	186	186	14502	14502	9682	9682	48105	48105	34.5	1.73	90.66	11	1760	4	257	2	0	0	0	1	1	1	1	1	1	1	1	1	0	0	0	97.6328	1	METABAT_AS21ysBPME_298	o__Clostridiales (UID1212)	172	263	149
3087	METABAT_AS21ysBPME_299	o__Clostridiales (UID1212)	172	263	149	94.95	1.01	0	1.01	2459600	0	251	251	13989	13989	9799	9799	60229	60229	34.6	1.52	89.5	11	2320	28	233	2	0	0	0	1	1	1	1	1	1	1	1	1	0	0	0	94.9181	1	METABAT_AS21ysBPME_299	o__Clostridiales (UID1212)	172	263	149
3088	METABAT_AS21ysBPME_3	o__Clostridiales (UID1212)	172	263	149	98.32	2.03	42.86	1.15994	2519209	0	230	230	18047	18047	10953	10953	117628	117628	34	2.03	90.09	11	2450	3	253	7	0	0	0	1	1	1	1	1	1	1	1	1	0	0	0	98.2581	1	METABAT_AS21ysBPME_3	o__Clostridiales (UID1212)	172	263	149
3089	METABAT_AS21ysBPME_30	o__Clostridiales (UID1212)	172	263	149	92.28	1.34	33.33	0.893378	2122208	0	264	264	12728	12728	8038	8038	63958	63958	35.4	2.01	88.76	11	2010	21	239	3	0	0	0	1	1	1	1	1	1	1	1	1	0	0	0	92.2364	1	METABAT_AS21ysBPME_30	o__Clostridiales (UID1212)	172	263	149
3093	METABAT_AS21ysBPME_303	o__Clostridiales (UID1120)	304	250	143	93.18	0.14	100	0	2282416	0	238	238	15260	15260	9589	9589	79159	79159	39.3	2.29	87.92	11	2122	14	235	1	0	0	0	1	1	1	1	1	1	1	1	1	0	0	0	93.1755	1	METABAT_AS21ysBPME_303	o__Clostridiales (UID1120)	304	250	143
3095	METABAT_AS21ysBPME_305	o__Clostridiales (UID1212)	172	263	149	96.29	3.3	57.14	1.41438	2299628	0	313	313	10372	10372	7347	7347	47272	47272	35.3	1.8	88.63	11	2205	30	226	7	0	0	0	1	1	1	1	1	1	1	1	1	0	0	0	96.1872	1	METABAT_AS21ysBPME_305	o__Clostridiales (UID1212)	172	263	149
3096	METABAT_AS21ysBPME_306	o__Clostridiales (UID1120)	304	247	141	98.23	3.07	0	3.07	2306258	0	165	165	21939	21939	13977	13977	63604	63604	42.3	2.48	88.27	11	1923	3	239	5	0	0	0	1	1	1	1	1	1	1	1	1	0	0	0	98.1362	1	METABAT_AS21ysBPME_306	o__Clostridiales (UID1120)	304	247	141
3097	METABAT_AS21ysBPME_307	o__Clostridiales (UID1212)	172	263	149	96.98	0.67	0	0.67	1689147	0	120	120	22994	22994	14076	14076	83986	83986	35	2.03	89.6	11	1592	5	257	1	0	0	0	1	1	1	1	1	1	1	1	1	0	0	0	96.9593	1	METABAT_AS21ysBPME_307	o__Clostridiales (UID1212)	172	263	149
3100	METABAT_AS21ysBPME_31	c__Clostridia (UID1085)	35	420	196	97.92	1.17	40	0.702	2265579	0	145	145	27733	27733	15624	15624	105870	105870	51.4	2.46	87.04	11	2256	6	409	5	0	0	0	1	1	1	1	1	1	1	1	1	0	0	0	97.8842	1	METABAT_AS21ysBPME_31	c__Clostridia (UID1085)	35	420	196
3101	METABAT_AS21ysBPME_310	k__Bacteria (UID209)	5443	105	59	100	0	0	0	1583929	0	50	50	79268	79268	31678	31678	132402	132402	37.7	2.88	85.53	11	1466	0	105	0	0	0	0	1	1	1	1	1	1	1	1	1	0	0	0	100	1	METABAT_AS21ysBPME_310	k__Bacteria (UID209)	5443	105	59
3103	METABAT_AS21ysBPME_312	o__Clostridiales (UID1212)	172	263	149	91.72	0.78	0	0.78	1690694	0	117	117	90101	90101	14450	14450	228535	228535	36	7.33	89.74	11	1610	13	247	3	0	0	0	1	1	1	1	1	1	1	1	1	0	0	0	91.6945	1	METABAT_AS21ysBPME_312	o__Clostridiales (UID1212)	172	263	149
3112	METABAT_AS21ysBPME_320	c__Clostridia (UID1118)	387	223	124	94.35	1.1	66.67	0.36663	1564032	0	59	59	46164	46164	26509	26509	116344	116344	36.9	1.42	93.6	11	1308	8	212	3	0	0	0	1	1	1	1	1	1	1	1	1	0	0	0	94.315	1	METABAT_AS21ysBPME_320	c__Clostridia (UID1118)	387	223	124
3116	METABAT_AS21ysBPME_324	o__Clostridiales (UID1120)	304	250	143	97.53	2.68	10	2.412	2192392	0	233	233	16971	16971	9409	9409	69635	69635	33.4	2.75	90.67	11	2347	5	235	10	0	0	0	1	1	1	1	1	1	1	1	1	0	0	0	97.4476	1	METABAT_AS21ysBPME_324	o__Clostridiales (UID1120)	304	250	143
3117	METABAT_AS21ysBPME_325	p__Firmicutes (UID1022)	100	295	158	91.87	4.28	92.31	0.329132	2399732	0	456	456	6443	6443	5262	5262	28536	28536	47.4	3.34	85.53	11	2567	18	264	13	0	0	0	1	1	1	1	1	1	1	1	1	0	0	0	91.7302	1	METABAT_AS21ysBPME_325	p__Firmicutes (UID1022)	100	295	158
3119	METABAT_AS21ysBPME_327	o__Clostridiales (UID1120)	304	250	143	99.07	0	0	0	1985406	0	187	187	18860	18860	10617	10617	102767	102767	39.6	1.99	90.45	11	1982	2	248	0	0	0	0	1	1	1	1	1	1	1	1	1	0	0	0	99.07	1	METABAT_AS21ysBPME_327	o__Clostridiales (UID1120)	304	250	143
3120	METABAT_AS21ysBPME_328	p__Bacteroidetes (UID2605)	350	316	210	93.17	3.17	90	0.317	2081800	0	263	263	11203	11203	7915	7915	36614	36614	54.3	2.23	93.47	11	1871	23	283	10	0	0	0	1	1	1	1	1	1	1	1	1	0	0	0	93.0679	1	METABAT_AS21ysBPME_328	p__Bacteroidetes (UID2605)	350	316	210
3130	METABAT_AS21ysBPME_337	k__Bacteria (UID2328)	3167	126	75	98.67	0	0	0	842165	0	121	121	9460	9460	6960	6960	30661	30661	30.9	1.63	94.11	11	868	1	125	0	0	0	0	1	1	1	1	1	1	1	1	1	0	0	0	98.67	1	METABAT_AS21ysBPME_337	k__Bacteria (UID2328)	3167	126	75
3133	METABAT_AS21ysBPME_34	o__Clostridiales (UID1120)	304	249	142	93.9	0.07	100	0	1520203	0	100	100	27080	27080	15202	15202	78961	78961	42.2	2.32	88.14	11	1488	14	234	1	0	0	0	1	1	1	1	1	1	1	1	1	0	0	0	93.8978	1	METABAT_AS21ysBPME_34	o__Clostridiales (UID1120)	304	249	142
3137	METABAT_AS21ysBPME_343	k__Bacteria (UID2329)	174	149	89	91.57	1.69	50	0.845	1059298	0	87	87	24070	24070	12175	12175	65071	65071	26	1.63	90.44	11	1156	8	139	2	0	0	0	1	1	1	1	1	1	1	1	1	0	0	0	91.5146	1	METABAT_AS21ysBPME_343	k__Bacteria (UID2329)	174	149	89
3142	METABAT_AS21ysBPME_348	k__Bacteria (UID2569)	434	278	186	95.7	3.14	71.43	0.897098	1763135	0	161	161	17545	17545	10951	10951	47230	47230	40.5	2.85	92.81	11	1612	9	262	7	0	0	0	1	1	1	1	1	1	1	1	1	0	0	0	95.6016	1	METABAT_AS21ysBPME_348	k__Bacteria (UID2569)	434	278	186
3145	METABAT_AS21ysBPME_350	k__Bacteria (UID2329)	174	149	89	95.51	0.56	0	0.56	764762	0	96	96	12864	12864	7966	7966	51489	51489	32.8	2.09	93.5	11	784	4	144	1	0	0	0	1	1	1	1	1	1	1	1	1	0	0	0	95.4924	1	METABAT_AS21ysBPME_350	k__Bacteria (UID2329)	174	149	89
3147	METABAT_AS21ysBPME_352	p__Firmicutes (UID241)	930	213	118	95.54	3.93	50	1.965	2563672	0	333	333	10178	10178	7698	7698	45421	45421	49.3	1.47	92.42	11	2761	13	188	12	0	0	0	1	1	1	1	1	1	1	1	1	0	0	0	95.4166	1	METABAT_AS21ysBPME_352	p__Firmicutes (UID241)	930	213	118
3157	METABAT_AS21ysBPME_39	o__Clostridiales (UID1212)	172	263	149	98.32	0	0	0	1861019	0	158	158	17703	17703	11778	11778	65110	65110	50.3	3.31	88.09	11	1824	3	260	0	0	0	0	1	1	1	1	1	1	1	1	1	0	0	0	98.32	1	METABAT_AS21ysBPME_39	o__Clostridiales (UID1212)	172	263	149
3163	METABAT_AS21ysBPME_44	k__Bacteria (UID2570)	433	273	183	98.09	2.19	50	1.095	2511593	0	195	195	23575	23575	12879	12879	81237	81237	36.9	2.1	91.77	11	2246	4	265	4	0	0	0	1	1	1	1	1	1	1	1	1	0	0	0	98.023	1	METABAT_AS21ysBPME_44	k__Bacteria (UID2570)	433	273	183
3165	METABAT_AS21ysBPME_46	p__Firmicutes (UID241)	930	213	118	93.7	2.51	37.5	1.56875	2329869	0	142	142	26817	26817	16407	16407	108863	108863	50.5	2.05	92.69	11	2366	20	185	8	0	0	0	1	1	1	1	1	1	1	1	1	0	0	0	93.6196	1	METABAT_AS21ysBPME_46	p__Firmicutes (UID241)	930	213	118
3169	METABAT_AS21ysBPME_5	o__Clostridiales (UID1120)	304	247	141	92.79	1.6	33.33	1.06672	1559333	0	202	202	13187	13187	7719	7719	44199	44199	36.5	2.08	91.06	11	1455	12	232	3	0	0	0	1	1	1	1	1	1	1	1	1	0	0	0	92.7383	1	METABAT_AS21ysBPME_5	o__Clostridiales (UID1120)	304	247	141
3173	METABAT_AS21ysBPME_53	c__Clostridia (UID1118)	387	223	124	92.34	0	0	0	1675158	0	56	56	68885	68885	29913	29913	148979	148979	41.2	1.61	93.2	11	1361	11	212	0	0	0	0	1	1	1	1	1	1	1	1	1	0	0	0	92.34	1	METABAT_AS21ysBPME_53	c__Clostridia (UID1118)	387	223	124
3177	METABAT_AS21ysBPME_57	o__Clostridiales (UID1212)	172	263	149	96.98	2.57	20	2.056	3111912	0	370	370	12893	12893	8410	8410	69575	69575	37.6	2.18	84.02	11	2829	5	253	5	0	0	0	1	1	1	1	1	1	1	1	1	0	0	0	96.9005	1	METABAT_AS21ysBPME_57	o__Clostridiales (UID1212)	172	263	149
3178	METABAT_AS21ysBPME_58	p__Bacteroidetes (UID2605)	350	316	210	94.05	2.14	0	2.14	1936376	0	190	190	14799	14799	10191	10191	51542	51542	28.7	1.62	87.98	11	1671	15	296	5	0	0	0	1	1	1	1	1	1	1	1	1	0	0	0	93.9817	1	METABAT_AS21ysBPME_58	p__Bacteroidetes (UID2605)	350	316	210
3181	METABAT_AS21ysBPME_60	c__Bacilli (UID284)	725	279	151	94.32	2.54	40	1.524	1930354	0	342	342	7770	7770	5644	5644	41817	41817	36.8	2.19	88.24	11	2085	41	233	5	0	0	0	1	1	1	1	1	1	1	1	1	0	0	0	94.2392	1	METABAT_AS21ysBPME_60	c__Bacilli (UID284)	725	279	151
3183	METABAT_AS21ysBPME_62	k__Bacteria (UID209)	5443	105	59	97.23	0	0	0	1597272	0	105	105	27379	27379	15212	15212	122738	122738	52.2	3.03	91.27	11	1535	8	97	0	0	0	0	1	1	1	1	1	1	1	1	1	0	0	0	97.23	1	METABAT_AS21ysBPME_62	k__Bacteria (UID209)	5443	105	59
3187	METABAT_AS21ysBPME_66	o__Clostridiales (UID1212)	172	263	149	97.82	2.01	0	2.01	2572562	0	157	157	26304	26304	16385	16385	84350	84350	46.6	2.6	85.54	11	2321	4	256	3	0	0	0	1	1	1	1	1	1	1	1	1	0	0	0	97.7584	1	METABAT_AS21ysBPME_66	o__Clostridiales (UID1212)	172	263	149
3188	METABAT_AS21ysBPME_67	k__Bacteria (UID2372)	131	177	106	97.17	0.94	0	0.94	1427078	0	31	31	86516	86516	46034	46034	173913	173913	32	1.04	91.08	11	1377	5	171	1	0	0	0	1	1	1	1	1	1	1	1	1	0	0	0	97.141	1	METABAT_AS21ysBPME_67	k__Bacteria (UID2372)	131	177	106
3191	METABAT_AS21ysBPME_7	k__Bacteria (UID209)	5443	105	59	100	0.15	0	0.15	2332656	0	196	196	17858	17858	11901	11901	42730	42730	57.3	3.12	87.52	11	2140	0	104	1	0	0	0	1	1	1	1	1	1	1	1	1	0	0	0	99.9955	1	METABAT_AS21ysBPME_7	k__Bacteria (UID209)	5443	105	59
3195	METABAT_AS21ysBPME_73	o__Clostridiales (UID1120)	304	250	143	97.9	1.05	50	0.525	1845710	0	195	195	13390	13390	9465	9465	55466	55466	39.4	1.63	89.27	11	1747	3	245	2	0	0	0	1	1	1	1	1	1	1	1	1	0	0	0	97.8678	1	METABAT_AS21ysBPME_73	o__Clostridiales (UID1120)	304	250	143
3200	METABAT_AS21ysBPME_78	o__Clostridiales (UID1212)	172	263	149	95.3	0.34	0	0.34	2450408	0	209	209	22259	22259	11724	11724	107330	107330	45.1	4.2	88.59	11	2291	7	255	1	0	0	0	1	1	1	1	1	1	1	1	1	0	0	0	95.2893	1	METABAT_AS21ysBPME_78	o__Clostridiales (UID1212)	172	263	149
3202	METABAT_AS21ysBPME_8	o__Clostridiales (UID1375)	50	332	124	93.68	0.9	0	0.9	2281179	0	348	348	9373	9373	6555	6555	93450	93450	29.7	2.09	86.91	11	2400	11	319	2	0	0	0	1	1	1	1	1	1	1	1	1	0	0	0	93.6512	1	METABAT_AS21ysBPME_8	o__Clostridiales (UID1375)	50	332	124
3203	METABAT_AS21ysBPME_80	k__Bacteria (UID2569)	434	278	186	97.85	1.12	33.33	0.746704	2679266	0	166	166	34694	34694	16140	16140	85469	85469	32.5	2.71	90.16	11	2352	4	271	3	0	0	0	1	1	1	1	1	1	1	1	1	0	0	0	97.8157	1	METABAT_AS21ysBPME_80	k__Bacteria (UID2569)	434	278	186
3204	METABAT_AS21ysBPME_81	c__Epsilonproteobacteria (UID3065)	111	445	271	94.5	1.07	33.33	0.713369	1645636	0	183	183	12326	12326	8992	8992	65414	65414	34.9	1.77	92.11	11	1739	23	416	6	0	0	0	1	1	1	1	1	1	1	1	1	0	0	0	94.466	1	METABAT_AS21ysBPME_81	c__Epsilonproteobacteria (UID3065)	111	445	271
3209	METABAT_AS21ysBPME_86	o__Clostridiales (UID1120)	304	247	141	92.91	0.24	100	0	1759536	0	126	126	23969	23969	13964	13964	86263	86263	46.5	3.23	91.02	11	1743	11	235	1	0	0	0	1	1	1	1	1	1	1	1	1	0	0	0	92.9023	1	METABAT_AS21ysBPME_86	o__Clostridiales (UID1120)	304	247	141
3210	METABAT_AS21ysBPME_87	o__Clostridiales (UID1212)	172	263	149	96.09	0	0	0	2105140	0	214	214	15212	15212	9837	9837	52022	52022	39.1	1.81	91.03	11	2014	9	254	0	0	0	0	1	1	1	1	1	1	1	1	1	0	0	0	96.09	1	METABAT_AS21ysBPME_87	o__Clostridiales (UID1212)	172	263	149
3213	METABAT_AS21ysBPME_9	o__Clostridiales (UID1212)	172	263	149	95.53	1.01	100	0	1579771	0	129	129	22419	22419	12246	12246	66851	66851	36	2.27	89.06	11	1580	9	252	2	0	0	0	1	1	1	1	1	1	1	1	1	0	0	0	95.4983	1	METABAT_AS21ysBPME_9	o__Clostridiales (UID1212)	172	263	149
3214	METABAT_AS21ysBPME_90	p__Firmicutes (UID239)	1324	176	102	95.1	2.16	25	1.62	2191386	0	204	204	15959	15959	10742	10742	75164	75164	48.8	1.86	88.1	11	2163	6	166	4	0	0	0	1	1	1	1	1	1	1	1	1	0	0	0	95.0319	1	METABAT_AS21ysBPME_90	p__Firmicutes (UID239)	1324	176	102
3217	METABAT_AS21ysBPME_93	p__Firmicutes (UID239)	1324	176	102	94.08	2.78	0	2.78	2017486	0	192	192	14712	14712	10507	10507	87557	87557	59.5	1.98	92.69	11	2094	7	164	5	0	0	0	1	1	1	1	1	1	1	1	1	0	0	0	93.9914	1	METABAT_AS21ysBPME_93	p__Firmicutes (UID239)	1324	176	102
3222	METABAT_AS21ysBPME_98	p__Firmicutes (UID240)	1318	178	104	97.12	0.96	0	0.96	2464386	0	255	255	14672	14672	9664	9664	55130	55130	33.9	1.56	87.39	11	2538	4	173	1	0	0	0	1	1	1	1	1	1	1	1	1	0	0	0	97.0903	1	METABAT_AS21ysBPME_98	p__Firmicutes (UID240)	1318	178	104
3223	METABAT_AS21ysBPME_99	k__Bacteria (UID2328)	3167	126	75	93.33	4.67	0	4.67	1662579	0	174	174	18681	18681	9555	9555	53007	53007	33	3.55	91.42	11	1591	8	113	5	0	0	0	1	1	1	1	1	1	1	1	1	0	0	0	93.1799	1	METABAT_AS21ysBPME_99	k__Bacteria (UID2328)	3167	126	75
4647	METABAT_AS22ysBPME_1	p__Firmicutes (UID241)	930	213	118	92.94	3.6	42.86	2.05704	2476642	0	306	306	11190	11190	8093	8093	42468	42468	49.3	1.44	92.21	11	2649	19	187	7	0	0	0	1	1	1	1	1	1	1	1	1	0	0	0	92.8238	1	METABAT_AS22ysBPME_1	p__Firmicutes (UID241)	930	213	118
4648	METABAT_AS22ysBPME_10	k__Bacteria (UID2495)	2993	141	87	92.09	0	0	0	1935221	0	329	329	7605	7605	5882	5882	49022	49022	53.5	3.18	93.53	11	2020	22	119	0	0	0	0	1	1	1	1	1	1	1	1	1	0	0	0	92.09	1	METABAT_AS22ysBPME_10	k__Bacteria (UID2495)	2993	141	87
4664	METABAT_AS22ysBPME_114	c__Clostridia (UID1085)	35	420	196	90.87	2.72	53.85	1.25528	2654511	0	451	451	7410	7410	5885	5885	33771	33771	46.2	2.58	89.64	11	2841	36	371	13	0	0	0	1	1	1	1	1	1	1	1	1	0	0	0	90.7802	1	METABAT_AS22ysBPME_114	c__Clostridia (UID1085)	35	420	196
4665	METABAT_AS22ysBPME_115	c__Clostridia (UID1085)	35	420	196	92.54	2.38	0	2.38	1770422	0	162	162	16216	16216	10928	10928	54476	54476	48.6	3.05	89.18	11	1741	28	383	8	1	0	0	1	1	1	1	1	1	1	1	1	0	0	0	92.4628	1	METABAT_AS22ysBPME_115	c__Clostridia (UID1085)	35	420	196
4668	METABAT_AS22ysBPME_118	o__Clostridiales (UID1212)	172	263	149	97.82	3.36	33.33	2.24011	2646304	0	176	176	22928	22928	15035	15035	76306	76306	46.6	2.81	85.56	11	2403	4	255	3	1	0	0	1	1	1	1	1	1	1	1	1	0	0	0	97.717	1	METABAT_AS22ysBPME_118	o__Clostridiales (UID1212)	172	263	149
4670	METABAT_AS22ysBPME_12	p__Firmicutes (UID241)	930	213	118	92.34	0.21	100	0	2090458	0	238	238	15646	15646	8783	8783	58424	58424	45.2	3.47	86.79	11	2085	10	202	1	0	0	0	1	1	1	1	1	1	1	1	1	0	0	0	92.3332	1	METABAT_AS22ysBPME_12	p__Firmicutes (UID241)	930	213	118
4676	METABAT_AS22ysBPME_125	o__Clostridiales (UID1375)	50	332	124	91.74	0.4	0	0.4	2220936	0	364	364	8745	8745	6101	6101	56445	56445	29.6	1.95	86.85	11	2346	30	301	1	0	0	0	1	1	1	1	1	1	1	1	1	0	0	0	91.7269	1	METABAT_AS22ysBPME_125	o__Clostridiales (UID1375)	50	332	124
4678	METABAT_AS22ysBPME_127	o__Clostridiales (UID1212)	172	263	149	95.75	1.34	0	1.34	2120596	0	308	308	11022	11022	6885	6885	39732	39732	35.4	1.97	88.55	11	2055	10	250	3	0	0	0	1	1	1	1	1	1	1	1	1	0	0	0	95.708	1	METABAT_AS22ysBPME_127	o__Clostridiales (UID1212)	172	263	149
4681	METABAT_AS22ysBPME_13	p__Bacteroidetes (UID2605)	350	316	210	91.27	0.63	50	0.315	2160270	0	133	133	27281	27281	16242	16242	91372	91372	54.6	1.93	93.31	11	1809	21	293	2	0	0	0	1	1	1	1	1	1	1	1	1	0	0	0	91.2493	1	METABAT_AS22ysBPME_13	p__Bacteroidetes (UID2605)	350	316	210
4684	METABAT_AS22ysBPME_132	k__Bacteria (UID2570)	433	273	183	94.94	4.69	80	0.938	1776876	0	422	422	5106	5106	4210	4210	18718	18718	41.6	2.72	91.08	11	1820	14	249	10	0	0	0	1	1	1	1	1	1	1	1	1	0	0	0	94.7918	1	METABAT_AS22ysBPME_132	k__Bacteria (UID2570)	433	273	183
4685	METABAT_AS22ysBPME_133	o__Clostridiales (UID1212)	172	263	149	96.04	0.84	33.33	0.560028	1972224	0	217	217	12420	12420	9088	9088	53864	53864	48	2.21	88.85	11	1877	9	251	3	0	0	0	1	1	1	1	1	1	1	1	1	0	0	0	96.0138	1	METABAT_AS22ysBPME_133	o__Clostridiales (UID1212)	172	263	149
4687	METABAT_AS22ysBPME_135	k__Bacteria (UID2329)	174	149	89	90.08	2.25	0	2.25	1194830	0	138	138	14473	14473	8658	8658	62227	62227	28.5	9.38	90.82	11	1321	28	119	2	0	0	0	1	1	1	1	1	1	1	1	1	0	0	0	90.0051	1	METABAT_AS22ysBPME_135	k__Bacteria (UID2329)	174	149	89
4691	METABAT_AS22ysBPME_139	p__Firmicutes (UID241)	930	213	118	94.86	3.67	16.67	3.05821	2373840	0	152	152	29164	29164	15617	15617	86887	86887	53.1	1.89	92.92	11	2443	8	199	6	0	0	0	1	1	1	1	1	1	1	1	1	0	0	0	94.7439	1	METABAT_AS22ysBPME_139	p__Firmicutes (UID241)	930	213	118
4693	METABAT_AS22ysBPME_140	k__Bacteria (UID2329)	174	149	89	91.76	1.69	100	0	930141	0	165	165	7996	7996	5637	5637	48864	48864	29	2.73	90.46	11	1096	9	138	2	0	0	0	1	1	1	1	1	1	1	1	1	0	0	0	91.7047	1	METABAT_AS22ysBPME_140	k__Bacteria (UID2329)	174	149	89
4694	METABAT_AS22ysBPME_141	k__Bacteria (UID2372)	131	177	106	90.78	3.77	20	3.016	1557887	0	142	142	19080	19080	10971	10971	108657	108657	30.4	3.15	92.21	11	1610	38	136	2	1	0	0	1	1	1	1	1	1	1	1	1	0	0	0	90.6554	1	METABAT_AS22ysBPME_141	k__Bacteria (UID2372)	131	177	106
4700	METABAT_AS22ysBPME_147	p__Firmicutes (UID241)	930	213	118	90.89	1.69	0	1.69	1808736	0	250	250	10593	10593	7234	7234	54279	54279	56.9	1.9	93.24	11	1961	12	198	3	0	0	0	1	1	1	1	1	1	1	1	1	0	0	0	90.8342	1	METABAT_AS22ysBPME_147	p__Firmicutes (UID241)	930	213	118
4706	METABAT_AS22ysBPME_152	k__Bacteria (UID2495)	2993	147	91	97.74	2.3	0	2.3	4741181	0	367	367	22770	22770	12918	12918	129640	129640	40.9	2.39	85.6	11	3946	4	140	3	0	0	0	1	1	1	1	1	1	1	1	1	0	0	0	97.6694	1	METABAT_AS22ysBPME_152	k__Bacteria (UID2495)	2993	147	91
4707	METABAT_AS22ysBPME_153	o__Clostridiales (UID1212)	172	263	149	97.26	2.5	12.5	2.1875	2463676	0	339	339	10205	10205	7267	7267	44026	44026	34.1	1.82	90.31	11	2508	6	249	8	0	0	0	1	1	1	1	1	1	1	1	1	0	0	0	97.1829	1	METABAT_AS22ysBPME_153	o__Clostridiales (UID1212)	172	263	149
4712	METABAT_AS22ysBPME_158	o__Clostridiales (UID1120)	304	250	143	97.9	0	0	0	1823014	0	221	221	11269	11269	8248	8248	57339	57339	39.4	1.65	89.38	11	1753	3	247	0	0	0	0	1	1	1	1	1	1	1	1	1	0	0	0	97.9	1	METABAT_AS22ysBPME_158	o__Clostridiales (UID1120)	304	250	143
4714	METABAT_AS22ysBPME_16	p__Euryarchaeota (UID54)	90	234	153	90.41	0.27	0	0.27	2407371	0	461	461	6389	6389	5222	5222	56337	56337	45.2	2.9	90.02	11	2641	20	212	2	0	0	0	1	1	1	1	1	1	1	1	1	0	0	0	90.401	1	METABAT_AS22ysBPME_16	p__Euryarchaeota (UID54)	90	234	153
4716	METABAT_AS22ysBPME_161	o__Clostridiales (UID1212)	172	263	149	97.43	0.38	100	0	1568641	0	114	114	24322	24322	13760	13760	90265	90265	36	1.8	88.97	11	1546	5	256	1	1	0	0	1	1	1	1	1	1	1	1	1	0	0	0	97.4183	1	METABAT_AS22ysBPME_161	o__Clostridiales (UID1212)	172	263	149
4717	METABAT_AS22ysBPME_162	p__Firmicutes (UID240)	1318	179	104	94.43	0	0	0	1987559	0	92	92	38034	38034	21603	21603	104085	104085	42.5	2.01	91.17	11	1776	30	149	0	0	0	0	1	1	1	1	1	1	1	1	1	0	0	0	94.43	1	METABAT_AS22ysBPME_162	p__Firmicutes (UID240)	1318	179	104
4719	METABAT_AS22ysBPME_164	k__Bacteria (UID1452)	924	163	110	92.58	1.82	50	0.91	1509292	0	255	255	7801	7801	5918	5918	37822	37822	36.1	2.29	89.21	11	1533	10	151	2	0	0	0	1	1	1	1	1	1	1	1	1	0	0	0	92.521	1	METABAT_AS22ysBPME_164	k__Bacteria (UID1452)	924	163	110
4720	METABAT_AS22ysBPME_165	k__Bacteria (UID2329)	174	149	89	92.13	1.12	0	1.12	794630	0	125	125	7967	7967	6357	6357	32091	32091	28.2	1.67	90.68	11	918	8	140	1	0	0	0	1	1	1	1	1	1	1	1	1	0	0	0	92.0935	1	METABAT_AS22ysBPME_165	k__Bacteria (UID2329)	174	149	89
4727	METABAT_AS22ysBPME_171	o__Clostridiales (UID1212)	172	263	149	97.68	0	0	0	2591608	0	197	197	21367	21367	13155	13155	71976	71976	36.6	2.06	88.23	11	2435	8	255	0	0	0	0	1	1	1	1	1	1	1	1	1	0	0	0	97.68	1	METABAT_AS22ysBPME_171	o__Clostridiales (UID1212)	172	263	149
4732	METABAT_AS22ysBPME_176	o__Clostridiales (UID1212)	172	263	149	97.99	4.22	16.67	3.51653	2704166	0	246	246	19323	19323	10992	10992	70980	70980	35.5	2.41	88.75	11	2644	3	250	9	1	0	0	1	1	1	1	1	1	1	1	1	0	0	0	97.8608	1	METABAT_AS22ysBPME_176	o__Clostridiales (UID1212)	172	263	149
4733	METABAT_AS22ysBPME_177	c__Clostridia (UID1118)	387	223	124	95.14	0.81	0	0.81	2265594	0	106	106	38950	38950	21373	21373	150092	150092	42.3	2.42	86.8	11	2125	7	215	1	0	0	0	1	1	1	1	1	1	1	1	1	0	0	0	95.1145	1	METABAT_AS22ysBPME_177	c__Clostridia (UID1118)	387	223	124
4736	METABAT_AS22ysBPME_18	o__Clostridiales (UID1120)	304	247	141	93.97	1.42	0	1.42	1526149	0	244	244	8119	8119	6254	6254	33027	33027	51.5	2.07	93.18	11	1573	14	231	2	0	0	0	1	1	1	1	1	1	1	1	1	0	0	0	93.9247	1	METABAT_AS22ysBPME_18	o__Clostridiales (UID1120)	304	247	141
4738	METABAT_AS22ysBPME_181	k__Bacteria (UID2569)	434	278	186	97.48	2.69	0	2.69	2279675	0	219	219	20242	20242	10409	10409	95661	95661	35	3.33	90.62	11	2155	7	266	5	0	0	0	1	1	1	1	1	1	1	1	1	0	0	0	97.3972	1	METABAT_AS22ysBPME_181	k__Bacteria (UID2569)	434	278	186
4742	METABAT_AS22ysBPME_185	p__Firmicutes (UID241)	930	213	118	91.53	1.27	0	1.27	1978835	0	168	168	21498	21498	11778	11778	59254	59254	44.5	3.32	85.28	11	1949	13	198	2	0	0	0	1	1	1	1	1	1	1	1	1	0	0	0	91.4884	1	METABAT_AS22ysBPME_185	p__Firmicutes (UID241)	930	213	118
4745	METABAT_AS22ysBPME_188	o__Clostridiales (UID1212)	172	263	149	97.99	2.91	14.29	2.49416	3229121	0	389	389	12625	12625	8301	8301	70656	70656	37.6	3.38	84.28	11	2937	3	253	7	0	0	0	1	1	1	1	1	1	1	1	1	0	0	0	97.9009	1	METABAT_AS22ysBPME_188	o__Clostridiales (UID1212)	172	263	149
4746	METABAT_AS22ysBPME_189	o__Clostridiales (UID1120)	304	248	141	90.07	0.73	100	0	1630954	0	159	159	18987	18987	10257	10257	105368	105368	38.8	2.12	85.93	11	1616	19	227	2	0	0	0	1	1	1	1	1	1	1	1	1	0	0	0	90.0457	1	METABAT_AS22ysBPME_189	o__Clostridiales (UID1120)	304	248	141
4749	METABAT_AS22ysBPME_191	o__Clostridiales (UID1120)	304	250	143	97.2	3.85	62.5	1.44375	2238901	0	112	112	34135	34135	19990	19990	124806	124806	50.3	1.96	88.27	11	2085	5	237	8	0	0	0	1	1	1	1	1	1	1	1	1	0	0	0	97.0812	1	METABAT_AS22ysBPME_191	o__Clostridiales (UID1120)	304	250	143
4758	METABAT_AS22ysBPME_2	k__Bacteria (UID2495)	2993	147	91	94.51	4.56	100	0	1878046	0	432	432	5309	5309	4347	4347	23005	23005	51.5	2.34	91.3	11	1778	5	135	7	0	0	0	1	1	1	1	1	1	1	1	1	0	0	0	94.3653	1	METABAT_AS22ysBPME_2	k__Bacteria (UID2495)	2993	147	91
4766	METABAT_AS22ysBPME_206	o__Clostridiales (UID1212)	172	263	149	96.36	2.35	40	1.41	2735997	0	368	368	9900	9900	7434	7434	49696	49696	35.8	1.92	84.83	11	2522	8	252	2	1	0	0	1	1	1	1	1	1	1	1	1	0	0	0	96.2868	1	METABAT_AS22ysBPME_206	o__Clostridiales (UID1212)	172	263	149
4769	METABAT_AS22ysBPME_209	o__Clostridiales (UID1212)	172	263	149	95.97	1.4	33.33	0.93338	2592784	0	389	389	10018	10018	6665	6665	30839	30839	32.4	2.42	88.22	11	2515	7	253	3	0	0	0	1	1	1	1	1	1	1	1	1	0	0	0	95.9262	1	METABAT_AS22ysBPME_209	o__Clostridiales (UID1212)	172	263	149
4772	METABAT_AS22ysBPME_211	o__Clostridiales (UID1375)	50	332	124	97.98	0.16	0	0.16	2940788	0	125	125	44244	44244	23526	23526	116051	116051	27.9	1.63	90.02	11	2944	21	310	1	0	0	0	1	1	1	1	1	1	1	1	1	0	0	0	97.9751	1	METABAT_AS22ysBPME_211	o__Clostridiales (UID1375)	50	332	124
4773	METABAT_AS22ysBPME_212	o__Clostridiales (UID1120)	304	247	141	92.67	0.59	50	0.295	1507948	0	199	199	11884	11884	7577	7577	36506	36506	51.6	3.05	92.64	11	1500	15	230	2	0	0	0	1	1	1	1	1	1	1	1	1	0	0	0	92.6509	1	METABAT_AS22ysBPME_212	o__Clostridiales (UID1120)	304	247	141
4786	METABAT_AS22ysBPME_224	o__Clostridiales (UID1212)	172	263	149	94.46	0.36	50	0.18	1877196	0	284	284	8388	8388	6609	6609	28314	28314	51.6	2.83	87.95	11	1957	13	248	2	0	0	0	1	1	1	1	1	1	1	1	1	0	0	0	94.4486	1	METABAT_AS22ysBPME_224	o__Clostridiales (UID1212)	172	263	149
4787	METABAT_AS22ysBPME_225	k__Bacteria (UID2569)	434	278	186	93.55	0.56	50	0.28	2264452	0	146	146	21787	21787	15509	15509	71899	71899	33	1.23	92.48	11	1970	16	260	2	0	0	0	1	1	1	1	1	1	1	1	1	0	0	0	93.532	1	METABAT_AS22ysBPME_225	k__Bacteria (UID2569)	434	278	186
4788	METABAT_AS22ysBPME_226	o__Clostridiales (UID1120)	304	250	143	92.94	1.05	50	0.525	1797892	0	319	319	7975	7975	5636	5636	53393	53393	30.2	2.45	88.86	11	1936	12	236	2	0	0	0	1	1	1	1	1	1	1	1	1	0	0	0	92.9061	1	METABAT_AS22ysBPME_226	o__Clostridiales (UID1120)	304	250	143
4797	METABAT_AS22ysBPME_234	o__Clostridiales (UID1212)	172	263	149	96.42	2.57	0	2.57	3067477	0	138	138	33182	33182	22228	22228	93386	93386	46.7	2.22	87.97	11	2723	6	252	5	0	0	0	1	1	1	1	1	1	1	1	1	0	0	0	96.34	1	METABAT_AS22ysBPME_234	o__Clostridiales (UID1212)	172	263	149
4799	METABAT_AS22ysBPME_236	o__Clostridiales (UID1120)	304	250	143	91.96	0	0	0	1933273	0	221	221	13243	13243	8747	8747	70790	70790	46.9	1.85	88.73	11	1841	16	234	0	0	0	0	1	1	1	1	1	1	1	1	1	0	0	0	91.96	1	METABAT_AS22ysBPME_236	o__Clostridiales (UID1120)	304	250	143
4801	METABAT_AS22ysBPME_238	k__Bacteria (UID2982)	88	230	148	93.66	1.35	0	1.35	2141289	0	241	241	11727	11727	8885	8885	33276	33276	45.6	2.42	90.41	11	1967	12	216	2	0	0	0	1	1	1	1	1	1	1	1	1	0	0	0	93.6168	1	METABAT_AS22ysBPME_238	k__Bacteria (UID2982)	88	230	148
4803	METABAT_AS22ysBPME_24	k__Bacteria (UID2328)	3167	126	75	91.33	1.45	50	0.725	1370902	0	308	308	5347	5347	4450	4450	37149	37149	47.5	3.91	91.88	11	1504	8	116	2	0	0	0	1	1	1	1	1	1	1	1	1	0	0	0	91.2824	1	METABAT_AS22ysBPME_24	k__Bacteria (UID2328)	3167	126	75
4804	METABAT_AS22ysBPME_240	p__Firmicutes (UID241)	930	213	118	93.22	1.69	0	1.69	1953914	0	119	119	27348	27348	16419	16419	82360	82360	52.1	1.77	92.48	11	1992	10	200	3	0	0	0	1	1	1	1	1	1	1	1	1	0	0	0	93.1656	1	METABAT_AS22ysBPME_240	p__Firmicutes (UID241)	930	213	118
4806	METABAT_AS22ysBPME_242	k__Bacteria (UID2495)	2993	141	87	96.48	1.72	100	0	2084452	0	245	245	14143	14143	8507	8507	40164	40164	59.2	2.66	92.4	11	2067	5	134	2	0	0	0	1	1	1	1	1	1	1	1	1	0	0	0	96.4265	1	METABAT_AS22ysBPME_242	k__Bacteria (UID2495)	2993	141	87
4807	METABAT_AS22ysBPME_243	o__Clostridiales (UID1120)	304	250	143	90.91	2.1	0	2.1	2158079	0	351	351	8755	8755	6148	6148	29163	29163	47.7	2.07	87.92	11	2109	20	226	4	0	0	0	1	1	1	1	1	1	1	1	1	0	0	0	90.8407	1	METABAT_AS22ysBPME_243	o__Clostridiales (UID1120)	304	250	143
4812	METABAT_AS22ysBPME_248	o__Clostridiales (UID1212)	172	263	149	90.6	1.78	87.5	0.2225	1886866	0	60	60	59545	59545	31447	31447	119429	119429	42.3	2.23	90.06	11	1785	16	239	8	0	0	0	1	1	1	1	1	1	1	1	1	0	0	0	90.5411	1	METABAT_AS22ysBPME_248	o__Clostridiales (UID1212)	172	263	149
4817	METABAT_AS22ysBPME_252	p__Euryarchaeota (UID3)	148	187	124	96.51	0.4	100	0	1736424	0	211	211	10193	10193	8229	8229	33323	33323	59	2.27	89.49	11	1974	6	180	1	0	0	0	1	1	1	1	1	1	1	1	1	0	0	0	96.4976	1	METABAT_AS22ysBPME_252	p__Euryarchaeota (UID3)	148	187	124
4821	METABAT_AS22ysBPME_256	p__Bacteroidetes (UID2605)	350	316	210	95.48	1.19	0	1.19	1925098	0	179	179	15712	15712	10754	10754	61300	61300	28.7	1.59	88	11	1660	10	303	3	0	0	0	1	1	1	1	1	1	1	1	1	0	0	0	95.4426	1	METABAT_AS22ysBPME_256	p__Bacteroidetes (UID2605)	350	316	210
4824	METABAT_AS22ysBPME_259	k__Bacteria (UID209)	5443	105	59	98.31	0	0	0	1589031	0	33	33	95109	95109	48152	48152	237205	237205	37.9	3.66	85.73	11	1459	1	104	0	0	0	0	1	1	1	1	1	1	1	1	1	0	0	0	98.31	1	METABAT_AS22ysBPME_259	k__Bacteria (UID209)	5443	105	59
4825	METABAT_AS22ysBPME_26	k__Bacteria (UID209)	5443	105	59	94.76	2.16	0	2.16	2410416	0	440	440	7468	7468	5478	5478	37511	37511	38.4	2.46	85.53	11	2458	4	97	4	0	0	0	1	1	1	1	1	1	1	1	1	0	0	0	94.6916	1	METABAT_AS22ysBPME_26	k__Bacteria (UID209)	5443	105	59
4831	METABAT_AS22ysBPME_265	k__Bacteria (UID2328)	3167	126	75	93.33	1.33	100	0	2801697	0	101	101	56474	56474	27739	27739	167453	167453	40.5	1.48	90.13	11	2312	5	120	1	0	0	0	1	1	1	1	1	1	1	1	1	0	0	0	93.2872	1	METABAT_AS22ysBPME_265	k__Bacteria (UID2328)	3167	126	75
4832	METABAT_AS22ysBPME_266	c__Epsilonproteobacteria (UID3065)	111	445	271	97.02	1.2	40	0.72	1718324	0	52	52	52651	52651	33044	33044	148928	148928	34.8	2.18	92.03	11	1705	13	427	5	0	0	0	1	1	1	1	1	1	1	1	1	0	0	0	96.9829	1	METABAT_AS22ysBPME_266	c__Epsilonproteobacteria (UID3065)	111	445	271
4834	METABAT_AS22ysBPME_268	o__Clostridiales (UID1212)	172	263	149	96.09	0.28	0	0.28	2174793	0	169	169	23358	23358	12868	12868	98826	98826	39.1	1.71	90.75	11	2064	8	253	2	0	0	0	1	1	1	1	1	1	1	1	1	0	0	0	96.0813	1	METABAT_AS22ysBPME_268	o__Clostridiales (UID1212)	172	263	149
4835	METABAT_AS22ysBPME_269	k__Bacteria (UID2569)	434	278	186	93.82	1.45	60	0.58	2369322	0	375	375	8990	8990	6318	6318	56302	56302	46.3	2.71	94.25	11	2135	13	260	5	0	0	0	1	1	1	1	1	1	1	1	1	0	0	0	93.7736	1	METABAT_AS22ysBPME_269	k__Bacteria (UID2569)	434	278	186
4837	METABAT_AS22ysBPME_270	k__Bacteria (UID2495)	2993	141	87	93.28	0	0	0	1797557	0	196	196	13074	13074	9171	9171	62165	62165	52.2	2.9	93.35	11	1794	25	116	0	0	0	0	1	1	1	1	1	1	1	1	1	0	0	0	93.28	1	METABAT_AS22ysBPME_270	k__Bacteria (UID2495)	2993	141	87
4843	METABAT_AS22ysBPME_276	p__Euryarchaeota (UID54)	90	234	153	97.06	0.33	100	0	2062746	0	214	214	15102	15102	9639	9639	57949	57949	59.6	2.67	82.82	11	2149	6	227	1	0	0	0	1	1	1	1	1	1	1	1	1	0	0	0	97.0498	1	METABAT_AS22ysBPME_276	p__Euryarchaeota (UID54)	90	234	153
4844	METABAT_AS22ysBPME_277	o__Clostridiales (UID1120)	304	250	143	97.9	0	0	0	2627768	0	198	198	21414	21414	13271	13271	99855	99855	35.8	1.65	86.15	11	2314	3	247	0	0	0	0	1	1	1	1	1	1	1	1	1	0	0	0	97.9	1	METABAT_AS22ysBPME_277	o__Clostridiales (UID1120)	304	250	143
4846	METABAT_AS22ysBPME_279	f__Lachnospiraceae (UID1255)	90	354	174	98.56	0.77	0	0.77	3157739	0	111	111	45604	45604	28448	28448	143997	143997	37.4	2.02	90.71	11	3135	4	348	2	0	0	0	1	1	1	1	1	1	1	1	1	0	0	0	98.5366	1	METABAT_AS22ysBPME_279	f__Lachnospiraceae (UID1255)	90	354	174
4853	METABAT_AS22ysBPME_285	p__Firmicutes (UID239)	1324	176	102	95.72	2.29	0	2.29	2120936	0	150	150	23719	23719	14139	14139	111288	111288	59.4	1.95	92.27	11	2155	7	165	4	0	0	0	1	1	1	1	1	1	1	1	1	0	0	0	95.6482	1	METABAT_AS22ysBPME_285	p__Firmicutes (UID239)	1324	176	102
4856	METABAT_AS22ysBPME_288	o__Clostridiales (UID1120)	304	247	141	90.9	4.96	0	4.96	2300628	0	429	429	7376	7376	5362	5362	33360	33360	35.8	1.96	86.26	11	2396	21	218	8	0	0	0	1	1	1	1	1	1	1	1	1	0	0	0	90.7363	1	METABAT_AS22ysBPME_288	o__Clostridiales (UID1120)	304	247	141
4857	METABAT_AS22ysBPME_289	o__Clostridiales (UID1212)	172	263	149	98.32	0.67	0	0.67	1690437	0	129	129	22154	22154	13104	13104	64140	64140	35	2.04	89.53	11	1607	3	259	1	0	0	0	1	1	1	1	1	1	1	1	1	0	0	0	98.2996	1	METABAT_AS22ysBPME_289	o__Clostridiales (UID1212)	172	263	149
4864	METABAT_AS22ysBPME_295	k__Bacteria (UID2329)	174	149	89	94.38	1.69	0	1.69	913758	0	147	147	8775	8775	6216	6216	28269	28269	35.9	2.3	92.43	11	952	6	141	2	0	0	0	1	1	1	1	1	1	1	1	1	0	0	0	94.3263	1	METABAT_AS22ysBPME_295	k__Bacteria (UID2329)	174	149	89
4865	METABAT_AS22ysBPME_296	o__Clostridiales (UID1120)	304	250	143	95.77	1.79	60	0.716	2429456	0	248	248	16001	16001	9796	9796	41976	41976	35.5	2	89.98	11	2477	13	232	5	0	0	0	1	1	1	1	1	1	1	1	1	0	0	0	95.7139	1	METABAT_AS22ysBPME_296	o__Clostridiales (UID1120)	304	250	143
4866	METABAT_AS22ysBPME_297	f__Spirochaetaceae (UID2535)	33	249	143	95.55	2.62	83.33	0.436754	2390584	0	400	400	8093	8093	5976	5976	28145	28145	53.4	3.05	94.94	11	2489	10	233	6	0	0	0	1	1	1	1	1	1	1	1	1	0	0	0	95.4677	1	METABAT_AS22ysBPME_297	f__Spirochaetaceae (UID2535)	33	249	143
4868	METABAT_AS22ysBPME_299	k__Bacteria (UID2982)	88	230	148	90.46	2.73	16.67	2.27491	3843489	0	641	641	7921	7921	5996	5996	38513	38513	60.5	2.33	90.81	11	3211	19	205	6	0	0	0	1	1	1	1	1	1	1	1	1	0	0	0	90.3695	1	METABAT_AS22ysBPME_299	k__Bacteria (UID2982)	88	230	148
4869	METABAT_AS22ysBPME_3	k__Bacteria (UID2569)	434	278	186	97.31	1.12	33.33	0.746704	2644256	0	225	225	20572	20572	11752	11752	60164	60164	32.5	1.68	90.16	11	2392	8	267	3	0	0	0	1	1	1	1	1	1	1	1	1	0	0	0	97.2755	1	METABAT_AS22ysBPME_3	k__Bacteria (UID2569)	434	278	186
4871	METABAT_AS22ysBPME_300	o__Clostridiales (UID1120)	304	250	143	98.6	0	0	0	1790809	0	110	110	28378	28378	16280	16280	109277	109277	51.7	1.85	92.74	11	1825	2	248	0	0	0	0	1	1	1	1	1	1	1	1	1	0	0	0	98.6	1	METABAT_AS22ysBPME_300	o__Clostridiales (UID1120)	304	250	143
4879	METABAT_AS22ysBPME_308	o__Clostridiales (UID1212)	172	263	149	96.64	0.34	0	0.34	1835285	0	121	121	24526	24526	15167	15167	82882	82882	34.5	1.64	90.43	11	1751	5	257	1	0	0	0	1	1	1	1	1	1	1	1	1	0	0	0	96.6294	1	METABAT_AS22ysBPME_308	o__Clostridiales (UID1212)	172	263	149
4885	METABAT_AS22ysBPME_313	k__Bacteria (UID2495)	2993	147	91	95.9	3.85	50	1.925	1988650	0	406	406	6330	6330	4898	4898	20705	20705	49	2.95	91.56	11	1877	9	134	4	0	0	0	1	1	1	1	1	1	1	1	1	0	0	0	95.7796	1	METABAT_AS22ysBPME_313	k__Bacteria (UID2495)	2993	147	91
4887	METABAT_AS22ysBPME_315	k__Bacteria (UID2329)	174	149	89	92.13	1.12	100	0	805434	0	84	84	16847	16847	9588	9588	43925	43925	32.7	2	92.75	11	798	10	138	1	0	0	0	1	1	1	1	1	1	1	1	1	0	0	0	92.0935	1	METABAT_AS22ysBPME_315	k__Bacteria (UID2329)	174	149	89
4893	METABAT_AS22ysBPME_320	k__Bacteria (UID2569)	434	278	186	94.09	0.71	60	0.284	2392937	0	142	142	34641	34641	16851	16851	132943	132943	40.1	2.06	90.87	11	1905	14	259	5	0	0	0	1	1	1	1	1	1	1	1	1	0	0	0	94.0674	1	METABAT_AS22ysBPME_320	k__Bacteria (UID2569)	434	278	186
4899	METABAT_AS22ysBPME_326	f__Spirochaetaceae (UID2535)	33	249	143	96.85	2.1	0	2.1	2451246	0	189	189	19869	19869	12969	12969	106824	106824	35	1.77	87.96	11	2216	7	239	3	0	0	0	1	1	1	1	1	1	1	1	1	0	0	0	96.785	1	METABAT_AS22ysBPME_326	f__Spirochaetaceae (UID2535)	33	249	143
4901	METABAT_AS22ysBPME_328	c__Bacilli (UID284)	725	279	151	96.52	3.31	85.71	0.472999	1857128	0	282	282	8828	8828	6585	6585	45548	45548	36.7	2.09	88.42	11	1988	7	265	7	0	0	0	1	1	1	1	1	1	1	1	1	0	0	0	96.4171	1	METABAT_AS22ysBPME_328	c__Bacilli (UID284)	725	279	151
4903	METABAT_AS22ysBPME_33	k__Bacteria (UID2565)	2921	143	88	94.02	1.87	25	1.4025	2576771	0	519	519	6104	6104	4964	4964	25140	25140	53.6	2.43	89.38	11	2484	7	132	4	0	0	0	1	1	1	1	1	1	1	1	1	0	0	0	93.9603	1	METABAT_AS22ysBPME_33	k__Bacteria (UID2565)	2921	143	88
4906	METABAT_AS22ysBPME_332	p__Firmicutes (UID240)	1318	178	104	95.19	0.96	0	0.96	2452636	0	223	223	16523	16523	10998	10998	94003	94003	33.9	1.53	87.39	11	2494	10	167	1	0	0	0	1	1	1	1	1	1	1	1	1	0	0	0	95.1597	1	METABAT_AS22ysBPME_332	p__Firmicutes (UID240)	1318	178	104
4907	METABAT_AS22ysBPME_333	k__Bacteria (UID2569)	434	278	186	95.43	2.15	0	2.15	2839054	0	186	186	30752	30752	15263	15263	92024	92024	37.7	2.53	89.25	11	2340	9	263	6	0	0	0	1	1	1	1	1	1	1	1	1	0	0	0	95.3624	1	METABAT_AS22ysBPME_333	k__Bacteria (UID2569)	434	278	186
4908	METABAT_AS22ysBPME_334	o__Clostridiales (UID1120)	304	250	143	98.19	0	0	0	2095650	0	137	137	27802	27802	15296	15296	239229	239229	39.5	2.04	90.24	11	2056	5	245	0	0	0	0	1	1	1	1	1	1	1	1	1	0	0	0	98.19	1	METABAT_AS22ysBPME_334	o__Clostridiales (UID1120)	304	250	143
4910	METABAT_AS22ysBPME_336	p__Firmicutes (UID241)	930	213	118	95.76	1.98	0	1.98	2176426	0	105	105	36593	36593	20727	20727	102710	102710	53.9	2.39	92.91	11	2207	5	204	4	0	0	0	1	1	1	1	1	1	1	1	1	0	0	0	95.698	1	METABAT_AS22ysBPME_336	p__Firmicutes (UID241)	930	213	118
4913	METABAT_AS22ysBPME_36	o__Clostridiales (UID1212)	172	263	149	95	1.61	40	0.966	2191836	0	274	274	13116	13116	7999	7999	51328	51328	38.3	2.07	87.5	11	2241	13	245	5	0	0	0	1	1	1	1	1	1	1	1	1	0	0	0	94.9492	1	METABAT_AS22ysBPME_36	o__Clostridiales (UID1212)	172	263	149
4919	METABAT_AS22ysBPME_41	o__Clostridiales (UID1120)	304	250	143	94.93	0.84	50	0.42	2236214	0	186	186	20145	20145	12022	12022	94442	94442	39.1	1.91	87.88	11	2092	10	238	2	0	0	0	1	1	1	1	1	1	1	1	1	0	0	0	94.9035	1	METABAT_AS22ysBPME_41	o__Clostridiales (UID1120)	304	250	143
4921	METABAT_AS22ysBPME_43	o__Clostridiales (UID1120)	304	250	143	94.64	0.56	75	0.14	2159038	0	263	263	12900	12900	8209	8209	45875	45875	33.3	1.99	90.83	11	2359	12	234	4	0	0	0	1	1	1	1	1	1	1	1	1	0	0	0	94.6222	1	METABAT_AS22ysBPME_43	o__Clostridiales (UID1120)	304	250	143
4922	METABAT_AS22ysBPME_44	o__Clostridiales (UID1120)	304	247	141	90.29	1.89	25	1.4175	1660984	0	277	277	8068	8068	5996	5996	30231	30231	46.7	2.62	90.96	11	1811	17	226	4	0	0	0	1	1	1	1	1	1	1	1	1	0	0	0	90.2272	1	METABAT_AS22ysBPME_44	o__Clostridiales (UID1120)	304	247	141
4923	METABAT_AS22ysBPME_45	c__Clostridia (UID1118)	387	223	124	92.42	4.44	66.67	1.47985	2660759	0	397	397	9963	9963	6702	6702	37959	37959	41	2.19	89.24	11	2775	11	203	9	0	0	0	1	1	1	1	1	1	1	1	1	0	0	0	92.2759	1	METABAT_AS22ysBPME_45	c__Clostridia (UID1118)	387	223	124
4924	METABAT_AS22ysBPME_46	p__Euryarchaeota (UID49)	95	228	153	99.84	0	0	0	3183080	0	81	81	61082	61082	39297	39297	150941	150941	41.4	1.59	75.58	11	2748	1	227	0	0	0	0	1	1	1	1	1	1	1	1	1	0	0	0	99.84	1	METABAT_AS22ysBPME_46	p__Euryarchaeota (UID49)	95	228	153
4928	METABAT_AS22ysBPME_5	k__Bacteria (UID2495)	2993	147	91	98.84	1.1	0	1.1	2065772	0	105	105	31116	31116	19674	19674	121150	121150	37.7	1.81	89.22	11	1731	2	144	1	0	0	0	1	1	1	1	1	1	1	1	1	0	0	0	98.8066	1	METABAT_AS22ysBPME_5	k__Bacteria (UID2495)	2993	147	91
4932	METABAT_AS22ysBPME_53	k__Bacteria (UID209)	5443	105	59	95.38	0	0	0	1581043	0	132	132	21747	21747	11977	11977	120837	120837	52.3	2.39	91.39	11	1545	10	95	0	0	0	0	1	1	1	1	1	1	1	1	1	0	0	0	95.38	1	METABAT_AS22ysBPME_53	k__Bacteria (UID209)	5443	105	59
4933	METABAT_AS22ysBPME_54	p__Bacteroidetes (UID2605)	350	316	210	98.41	2.14	0	2.14	2685194	0	75	75	67423	67423	35802	35802	220842	220842	35.7	1.75	90.22	11	2184	4	308	3	1	0	0	1	1	1	1	1	1	1	1	1	0	0	0	98.3448	1	METABAT_AS22ysBPME_54	p__Bacteroidetes (UID2605)	350	316	210
4937	METABAT_AS22ysBPME_58	c__Clostridia (UID1118)	387	223	124	93.93	0.83	50	0.415	1299562	0	94	94	19869	19869	13825	13825	67315	67315	51.8	2.88	88.47	11	1275	9	212	2	0	0	0	1	1	1	1	1	1	1	1	1	0	0	0	93.9035	1	METABAT_AS22ysBPME_58	c__Clostridia (UID1118)	387	223	124
4940	METABAT_AS22ysBPME_60	k__Bacteria (UID209)	5443	105	59	100	0	0	0	1794971	0	189	189	13592	13592	9497	9497	51164	51164	45.3	2	92.46	11	1902	0	105	0	0	0	0	1	1	1	1	1	1	1	1	1	0	0	0	100	1	METABAT_AS22ysBPME_60	k__Bacteria (UID209)	5443	105	59
4952	METABAT_AS22ysBPME_71	o__Clostridiales (UID1212)	172	263	149	97.18	1.01	0	1.01	3040336	0	320	320	15616	15616	9501	9501	68752	68752	37.1	2.14	86.31	11	2822	8	252	3	0	0	0	1	1	1	1	1	1	1	1	1	0	0	0	97.1488	1	METABAT_AS22ysBPME_71	o__Clostridiales (UID1212)	172	263	149
4955	METABAT_AS22ysBPME_74	p__Euryarchaeota (UID3)	148	187	124	97.58	0.94	50	0.47	1746653	0	149	149	21874	21874	11722	11722	50287	50287	53.5	2.05	87.16	11	1867	3	182	2	0	0	0	1	1	1	1	1	1	1	1	1	0	0	0	97.5511	1	METABAT_AS22ysBPME_74	p__Euryarchaeota (UID3)	148	187	124
4959	METABAT_AS22ysBPME_78	o__Clostridiales (UID1212)	172	263	149	97.85	0.92	0	0.92	2128862	0	28	28	108215	108215	76030	76030	206545	206545	34.5	0.72	90.63	11	2001	4	256	3	0	0	0	1	1	1	1	1	1	1	1	1	0	0	0	97.8218	1	METABAT_AS22ysBPME_78	o__Clostridiales (UID1212)	172	263	149
4961	METABAT_AS22ysBPME_8	c__Clostridia (UID1118)	387	223	124	92.34	0	0	0	1690999	0	60	60	44002	44002	28183	28183	93134	93134	41.2	1.48	93.24	11	1380	11	212	0	0	0	0	1	1	1	1	1	1	1	1	1	0	0	0	92.34	1	METABAT_AS22ysBPME_8	c__Clostridia (UID1118)	387	223	124
4964	METABAT_AS22ysBPME_82	c__Clostridia (UID1085)	35	420	196	94.82	3.74	23.08	2.87681	2183369	0	323	323	9398	9398	6759	6759	60567	60567	51.3	2.7	86.95	11	2348	16	391	13	0	0	0	1	1	1	1	1	1	1	1	1	0	0	0	94.7017	1	METABAT_AS22ysBPME_82	c__Clostridia (UID1085)	35	420	196
4968	METABAT_AS22ysBPME_86	o__Clostridiales (UID1120)	304	247	141	95.04	1.24	25	0.93	1937806	0	205	205	16479	16479	9452	9452	85784	85784	46.7	2.39	87.34	11	1908	7	236	4	0	0	0	1	1	1	1	1	1	1	1	1	0	0	0	95.0009	1	METABAT_AS22ysBPME_86	o__Clostridiales (UID1120)	304	247	141
4969	METABAT_AS22ysBPME_87	o__Clostridiales (UID1375)	50	332	124	95.17	1.77	0	1.77	2717115	0	243	243	18554	18554	11181	11181	63266	63266	27.9	2.64	88.69	11	2742	58	271	3	0	0	0	1	1	1	1	1	1	1	1	1	0	0	0	95.1142	1	METABAT_AS22ysBPME_87	o__Clostridiales (UID1375)	50	332	124
4970	METABAT_AS22ysBPME_88	k__Bacteria (UID209)	5443	105	59	98.31	1.85	50	0.925	2186267	0	410	410	7008	7008	5332	5332	48029	48029	58.6	2.86	92.9	11	2390	1	102	2	0	0	0	1	1	1	1	1	1	1	1	1	0	0	0	98.2535	1	METABAT_AS22ysBPME_88	k__Bacteria (UID209)	5443	105	59
4971	METABAT_AS22ysBPME_89	k__Bacteria (UID2569)	434	278	186	92.22	0	0	0	2138424	0	361	361	7871	7871	5923	5923	32912	32912	30.4	1.9	92.35	11	1986	26	252	0	0	0	0	1	1	1	1	1	1	1	1	1	0	0	0	92.22	1	METABAT_AS22ysBPME_89	k__Bacteria (UID2569)	434	278	186
4972	METABAT_AS22ysBPME_9	o__Clostridiales (UID1212)	172	263	149	94.8	2.41	100	0	2123297	0	226	226	14461	14461	9395	9395	60069	60069	38	1.82	88.02	11	2031	12	246	5	0	0	0	1	1	1	1	1	1	1	1	1	0	0	0	94.7237	1	METABAT_AS22ysBPME_9	o__Clostridiales (UID1212)	172	263	149
4973	METABAT_AS22ysBPME_90	o__Clostridiales (UID1120)	304	247	141	95.27	0.71	0	0.71	1571823	0	158	158	17520	17520	9948	9948	63963	63963	36.5	2.02	91	11	1419	8	238	1	0	0	0	1	1	1	1	1	1	1	1	1	0	0	0	95.2476	1	METABAT_AS22ysBPME_90	o__Clostridiales (UID1120)	304	247	141
895	METABAT_AS23ysBPME_106	o__Clostridiales (UID1212)	172	263	149	94.41	0.84	50	0.42	1526845	0	161	161	14240	14240	9483	9483	50083	50083	52.5	3.04	89.03	11	1520	9	252	2	0	0	0	1	1	1	1	1	1	1	1	1	0	0	0	94.3833	1	METABAT_AS23ysBPME_106	o__Clostridiales (UID1212)	172	263	149
897	METABAT_AS23ysBPME_108	o__Clostridiales (UID1120)	304	250	143	90.98	2.45	66.67	0.816585	2200104	0	319	319	10834	10834	6896	6896	40594	40594	39	2.02	89.88	11	2204	21	223	6	0	0	0	1	1	1	1	1	1	1	1	1	0	0	0	90.8992	1	METABAT_AS23ysBPME_108	o__Clostridiales (UID1120)	304	250	143
899	METABAT_AS23ysBPME_11	p__Bacteroidetes (UID2605)	350	316	210	98.89	2.14	0	2.14	2709934	0	53	53	95411	95411	51130	51130	311827	311827	35.7	1.16	90.2	11	2193	3	309	3	1	0	0	1	1	1	1	1	1	1	1	1	0	0	0	98.8251	1	METABAT_AS23ysBPME_11	p__Bacteroidetes (UID2605)	350	316	210
903	METABAT_AS23ysBPME_113	k__Bacteria (UID2328)	3167	126	75	98	1.33	100	0	1115709	0	199	199	7102	7102	5606	5606	62817	62817	31.1	1.66	91.84	11	1201	2	123	1	0	0	0	1	1	1	1	1	1	1	1	1	0	0	0	97.9593	1	METABAT_AS23ysBPME_113	k__Bacteria (UID2328)	3167	126	75
904	METABAT_AS23ysBPME_114	p__Firmicutes (UID241)	930	213	118	94.89	1.55	0	1.55	1992856	0	202	202	14444	14444	9865	9865	57032	57032	59.5	2.07	92.85	11	2096	7	203	3	0	0	0	1	1	1	1	1	1	1	1	1	0	0	0	94.841	1	METABAT_AS23ysBPME_114	p__Firmicutes (UID241)	930	213	118
908	METABAT_AS23ysBPME_118	k__Bacteria (UID2495)	2993	141	87	95.2	0.1	0	0.1	1703182	0	117	117	25575	25575	14557	14557	80218	80218	52.3	2.14	93.41	11	1680	7	133	1	0	0	0	1	1	1	1	1	1	1	1	1	0	0	0	95.1968	1	METABAT_AS23ysBPME_118	k__Bacteria (UID2495)	2993	141	87
909	METABAT_AS23ysBPME_119	o__Clostridiales (UID1120)	304	247	141	92.2	1.18	0	1.18	1584817	0	62	62	31982	31982	25561	25561	98418	98418	47.3	2.3	91.15	11	1362	12	232	3	0	0	0	1	1	1	1	1	1	1	1	1	0	0	0	92.1616	1	METABAT_AS23ysBPME_119	o__Clostridiales (UID1120)	304	247	141
911	METABAT_AS23ysBPME_120	k__Bacteria (UID2495)	2993	142	88	90.34	0.77	66.67	0.256641	2227777	0	457	457	6225	6225	4874	4874	25649	25649	52.2	2.14	93.8	11	2407	9	130	3	0	0	0	1	1	1	1	1	1	1	1	1	0	0	0	90.3144	1	METABAT_AS23ysBPME_120	k__Bacteria (UID2495)	2993	142	88
913	METABAT_AS23ysBPME_122	o__Clostridiales (UID1212)	172	263	149	97.61	0.67	0	0.67	2398711	0	264	264	13174	13174	9086	9086	46814	46814	32.3	1.84	88.31	11	2254	8	254	1	0	0	0	1	1	1	1	1	1	1	1	1	0	0	0	97.5894	1	METABAT_AS23ysBPME_122	o__Clostridiales (UID1212)	172	263	149
915	METABAT_AS23ysBPME_124	p__Firmicutes (UID241)	930	213	118	94.49	2.16	22.22	1.68005	2403498	0	165	165	26290	26290	14566	14566	113342	113342	47.6	2.01	90.69	11	2329	7	197	9	0	0	0	1	1	1	1	1	1	1	1	1	0	0	0	94.4214	1	METABAT_AS23ysBPME_124	p__Firmicutes (UID241)	930	213	118
920	METABAT_AS23ysBPME_129	c__Clostridia (UID1085)	35	420	196	97.15	0.96	33.33	0.640032	2229098	0	136	136	27294	27294	16390	16390	104751	104751	51.4	2.36	86.85	11	2205	8	406	6	0	0	0	1	1	1	1	1	1	1	1	1	0	0	0	97.1204	1	METABAT_AS23ysBPME_129	c__Clostridia (UID1085)	35	420	196
921	METABAT_AS23ysBPME_13	c__Bacilli (UID285)	586	324	180	92.14	2.69	66.67	0.896577	2534206	0	514	514	6402	6402	4930	4930	28245	28245	33	2.24	85.09	11	2773	39	279	6	0	0	0	1	1	1	1	1	1	1	1	1	0	0	0	92.0524	1	METABAT_AS23ysBPME_13	c__Bacilli (UID285)	586	324	180
922	METABAT_AS23ysBPME_130	c__Clostridia (UID1118)	387	223	124	91.53	1.28	66.67	0.426624	1657412	0	215	215	10774	10774	7708	7708	43417	43417	41.2	1.91	93.16	11	1470	12	208	3	0	0	0	1	1	1	1	1	1	1	1	1	0	0	0	91.488	1	METABAT_AS23ysBPME_130	c__Clostridia (UID1118)	387	223	124
927	METABAT_AS23ysBPME_135	k__Bacteria (UID2570)	433	273	183	97.81	1.37	33.33	0.913379	2437249	0	237	237	16454	16454	10283	10283	76596	76596	36.8	2.35	92.12	11	2224	4	266	3	0	0	0	1	1	1	1	1	1	1	1	1	0	0	0	97.768	1	METABAT_AS23ysBPME_135	k__Bacteria (UID2570)	433	273	183
932	METABAT_AS23ysBPME_14	o__Clostridiales (UID1212)	172	263	149	94.52	1.68	100	0	2141858	0	251	251	12326	12326	8533	8533	70326	70326	38	2.23	88.09	11	2044	10	250	3	0	0	0	1	1	1	1	1	1	1	1	1	0	0	0	94.4667	1	METABAT_AS23ysBPME_14	o__Clostridiales (UID1212)	172	263	149
937	METABAT_AS23ysBPME_144	c__Clostridia (UID1085)	35	420	196	91.08	0.88	25	0.66	1807391	0	221	221	11568	11568	8178	8178	57062	57062	44.9	2.73	88.36	11	1921	32	384	4	0	0	0	1	1	1	1	1	1	1	1	1	0	0	0	91.051	1	METABAT_AS23ysBPME_144	c__Clostridia (UID1085)	35	420	196
942	METABAT_AS23ysBPME_149	o__Clostridiales (UID1212)	172	263	149	95.97	2.57	20	2.056	3008800	0	322	322	14858	14858	9344	9344	55002	55002	37.6	2.23	83.94	11	2690	6	252	5	0	0	0	1	1	1	1	1	1	1	1	1	0	0	0	95.8897	1	METABAT_AS23ysBPME_149	o__Clostridiales (UID1212)	172	263	149
946	METABAT_AS23ysBPME_152	o__Clostridiales (UID1212)	172	263	149	93.85	0.34	0	0.34	2105093	0	267	267	11761	11761	7884	7884	43676	43676	35.4	1.76	88.39	11	2013	14	248	1	0	0	0	1	1	1	1	1	1	1	1	1	0	0	0	93.8391	1	METABAT_AS23ysBPME_152	o__Clostridiales (UID1212)	172	263	149
947	METABAT_AS23ysBPME_153	p__Firmicutes (UID241)	930	213	118	93.22	0.85	0	0.85	1886169	0	187	187	15150	15150	10086	10086	62360	62360	56.3	3.18	88.63	11	1932	14	197	2	0	0	0	1	1	1	1	1	1	1	1	1	0	0	0	93.1926	1	METABAT_AS23ysBPME_153	p__Firmicutes (UID241)	930	213	118
950	METABAT_AS23ysBPME_156	o__Clostridiales (UID1120)	304	250	143	96.83	0	0	0	2539509	0	253	253	14987	14987	10037	10037	48546	48546	35.8	1.81	86.41	11	2253	6	244	0	0	0	0	1	1	1	1	1	1	1	1	1	0	0	0	96.83	1	METABAT_AS23ysBPME_156	o__Clostridiales (UID1120)	304	250	143
956	METABAT_AS23ysBPME_161	c__Clostridia (UID1085)	35	420	196	92	1.17	40	0.702	2168889	0	338	338	8569	8569	6416	6416	37508	37508	41.9	2.36	89.55	11	2298	34	381	5	0	0	0	1	1	1	1	1	1	1	1	1	0	0	0	91.9618	1	METABAT_AS23ysBPME_161	c__Clostridia (UID1085)	35	420	196
962	METABAT_AS23ysBPME_167	o__Clostridiales (UID1212)	172	263	149	93.08	1.57	100	0	2332098	0	218	218	18026	18026	10697	10697	53017	53017	35.2	1.77	88.56	11	2182	31	228	4	0	0	0	1	1	1	1	1	1	1	1	1	0	0	0	93.0294	1	METABAT_AS23ysBPME_167	o__Clostridiales (UID1212)	172	263	149
963	METABAT_AS23ysBPME_168	p__Firmicutes (UID241)	930	213	118	95.45	3.35	10	3.015	2411771	0	299	299	11212	11212	8066	8066	60114	60114	50.6	1.24	90.1	11	2426	10	193	10	0	0	0	1	1	1	1	1	1	1	1	1	0	0	0	95.3447	1	METABAT_AS23ysBPME_168	p__Firmicutes (UID241)	930	213	118
964	METABAT_AS23ysBPME_169	o__Clostridiales (UID1212)	172	263	149	95.93	0.22	0	0.22	2353894	0	261	261	14107	14107	9018	9018	44117	44117	34	1.88	88.7	11	2239	9	253	1	0	0	0	1	1	1	1	1	1	1	1	1	0	0	0	95.9231	1	METABAT_AS23ysBPME_169	o__Clostridiales (UID1212)	172	263	149
965	METABAT_AS23ysBPME_17	c__Gammaproteobacteria (UID4442)	899	312	185	95.36	0.54	100	0	2521998	0	248	248	17324	17324	10169	10169	95694	95694	47.8	1.67	88.82	11	2499	33	278	1	0	0	0	1	1	1	1	1	1	1	1	1	0	0	0	95.343	1	METABAT_AS23ysBPME_17	c__Gammaproteobacteria (UID4442)	899	312	185
972	METABAT_AS23ysBPME_176	p__Firmicutes (UID1022)	100	295	158	96.59	4.38	72.73	1.19443	2124388	0	227	227	16836	16836	9358	9358	91946	91946	47.3	3.1	87.12	11	2169	8	278	8	1	0	0	1	1	1	1	1	1	1	1	1	0	0	0	96.454	1	METABAT_AS23ysBPME_176	p__Firmicutes (UID1022)	100	295	158
976	METABAT_AS23ysBPME_18	k__Bacteria (UID209)	5443	105	59	100	0	0	0	1833269	0	79	79	38044	38044	23205	23205	133825	133825	45.3	1.97	92.32	11	1832	0	105	0	0	0	0	1	1	1	1	1	1	1	1	1	0	0	0	100	1	METABAT_AS23ysBPME_18	k__Bacteria (UID209)	5443	105	59
979	METABAT_AS23ysBPME_182	o__Clostridiales (UID1120)	304	247	141	91.38	4.32	61.11	1.68005	1774040	0	237	237	14298	14298	7485	7485	88493	88493	33.8	1.76	90.19	11	1697	20	209	18	0	0	0	1	1	1	1	1	1	1	1	1	0	0	0	91.2382	1	METABAT_AS23ysBPME_182	o__Clostridiales (UID1120)	304	247	141
981	METABAT_AS23ysBPME_184	c__Clostridia (UID1085)	35	420	196	93.55	3.11	44.44	1.72792	2153928	0	296	296	10016	10016	7276	7276	47826	47826	44.7	2.5	88.04	11	2274	23	388	9	0	0	0	1	1	1	1	1	1	1	1	1	0	0	0	93.4503	1	METABAT_AS23ysBPME_184	c__Clostridia (UID1085)	35	420	196
987	METABAT_AS23ysBPME_19	o__Clostridiales (UID1120)	304	250	143	92.61	0.7	0	0.7	1871149	0	54	54	58734	58734	34650	34650	244509	244509	36.1	1.28	87.94	11	1558	15	234	1	0	0	0	1	1	1	1	1	1	1	1	1	0	0	0	92.5873	1	METABAT_AS23ysBPME_19	o__Clostridiales (UID1120)	304	250	143
988	METABAT_AS23ysBPME_190	o__Clostridiales (UID1120)	304	250	143	93.82	2.47	0	2.47	2204713	0	264	264	12841	12841	8351	8351	37923	37923	47.7	2.06	87.31	11	2089	11	234	5	0	0	0	1	1	1	1	1	1	1	1	1	0	0	0	93.741	1	METABAT_AS23ysBPME_190	o__Clostridiales (UID1120)	304	250	143
992	METABAT_AS23ysBPME_194	o__Clostridiales (UID1120)	304	250	143	91.05	1.4	50	0.7	1559151	0	245	245	9280	9280	6363	6363	55134	55134	40.9	2.42	91.67	11	1725	46	202	2	0	0	0	1	1	1	1	1	1	1	1	1	0	0	0	91.0039	1	METABAT_AS23ysBPME_194	o__Clostridiales (UID1120)	304	250	143
993	METABAT_AS23ysBPME_195	p__Firmicutes (UID239)	1324	176	102	90.02	3.27	0	3.27	1746300	0	288	288	8863	8863	6063	6063	51438	51438	56.9	1.88	93.17	11	1929	16	155	5	0	0	0	1	1	1	1	1	1	1	1	1	0	0	0	89.911	1	METABAT_AS23ysBPME_195	p__Firmicutes (UID239)	1324	176	102
999	METABAT_AS23ysBPME_20	p__Euryarchaeota (UID3)	148	187	124	93.15	2.55	50	1.275	1725083	0	198	198	12073	12073	8712	8712	45471	45471	53.5	2.21	87.19	11	1886	10	173	4	0	0	0	1	1	1	1	1	1	1	1	1	0	0	0	93.0679	1	METABAT_AS23ysBPME_20	p__Euryarchaeota (UID3)	148	187	124
1000	METABAT_AS23ysBPME_200	k__Bacteria (UID2569)	434	278	186	91.08	4.3	36.36	2.73652	1897431	0	332	332	7542	7542	5715	5715	39482	39482	33.7	1.87	91.87	11	1863	18	249	11	0	0	0	1	1	1	1	1	1	1	1	1	0	0	0	90.9384	1	METABAT_AS23ysBPME_200	k__Bacteria (UID2569)	434	278	186
1002	METABAT_AS23ysBPME_202	p__Firmicutes (UID241)	930	213	118	93.22	1.98	50	0.99	1977453	0	161	161	18965	18965	12282	12282	67388	67388	38.3	1.22	93	11	2008	22	187	4	0	0	0	1	1	1	1	1	1	1	1	1	0	0	0	93.1563	1	METABAT_AS23ysBPME_202	p__Firmicutes (UID241)	930	213	118
1005	METABAT_AS23ysBPME_205	p__Firmicutes (UID241)	930	213	118	93.22	3.46	42.86	1.97704	2263939	0	236	236	14471	14471	9592	9592	93630	93630	44.6	1.46	92.34	11	2351	10	196	7	0	0	0	1	1	1	1	1	1	1	1	1	0	0	0	93.1087	1	METABAT_AS23ysBPME_205	p__Firmicutes (UID241)	930	213	118
1008	METABAT_AS23ysBPME_208	k__Bacteria (UID2329)	174	149	89	90.45	2.25	0	2.25	1097105	0	179	179	8067	8067	6129	6129	34576	34576	26.1	2.14	88.52	11	1208	9	138	2	0	0	0	1	1	1	1	1	1	1	1	1	0	0	0	90.3754	1	METABAT_AS23ysBPME_208	k__Bacteria (UID2329)	174	149	89
1014	METABAT_AS23ysBPME_213	c__Betaproteobacteria (UID3959)	235	419	211	90.5	2.99	40	1.794	2002610	0	309	309	8736	8736	6480	6480	37506	37506	48.3	2.18	93.52	11	2148	53	356	10	0	0	0	1	1	1	1	1	1	1	1	1	0	0	0	90.4009	1	METABAT_AS23ysBPME_213	c__Betaproteobacteria (UID3959)	235	419	211
1024	METABAT_AS23ysBPME_222	o__Clostridiales (UID1120)	304	250	143	93.84	0.7	0	0.7	1972005	0	164	164	20302	20302	12024	12024	85637	85637	32.3	1.87	90.33	11	2030	20	229	1	0	0	0	1	1	1	1	1	1	1	1	1	0	0	0	93.8176	1	METABAT_AS23ysBPME_222	o__Clostridiales (UID1120)	304	250	143
1028	METABAT_AS23ysBPME_226	c__Clostridia (UID1085)	35	420	196	92.61	2.5	46.15	1.34625	1932574	0	188	188	16342	16342	10279	10279	71243	71243	35.5	1.76	90.75	11	2032	25	382	13	0	0	0	1	1	1	1	1	1	1	1	1	0	0	0	92.529	1	METABAT_AS23ysBPME_226	c__Clostridia (UID1085)	35	420	196
1032	METABAT_AS23ysBPME_23	p__Firmicutes (UID241)	930	213	118	92.77	3.39	0	3.39	2059005	0	220	220	13637	13637	9359	9359	52754	52754	47.5	2.17	88.85	11	2164	10	197	6	0	0	0	1	1	1	1	1	1	1	1	1	0	0	0	92.6604	1	METABAT_AS23ysBPME_23	p__Firmicutes (UID241)	930	213	118
1039	METABAT_AS23ysBPME_236	c__Clostridia (UID1118)	387	223	124	93.66	2.35	60	0.94	2058760	0	360	360	7551	7551	5718	5718	33044	33044	42.4	2.45	87.13	11	2146	11	207	5	0	0	0	1	1	1	1	1	1	1	1	1	0	0	0	93.5847	1	METABAT_AS23ysBPME_236	c__Clostridia (UID1118)	387	223	124
1040	METABAT_AS23ysBPME_237	c__Clostridia (UID1118)	387	223	124	98.39	0	0	0	2208882	0	63	63	54362	54362	35061	35061	127756	127756	42.6	3	91.01	11	1938	3	220	0	0	0	0	1	1	1	1	1	1	1	1	1	0	0	0	98.39	1	METABAT_AS23ysBPME_237	c__Clostridia (UID1118)	387	223	124
1044	METABAT_AS23ysBPME_240	p__Firmicutes (UID241)	930	213	118	93.14	3.25	0	3.25	2322233	0	109	109	37569	37569	21304	21304	124244	124244	47.3	1.99	92.59	11	2232	12	196	5	0	0	0	1	1	1	1	1	1	1	1	1	0	0	0	93.0353	1	METABAT_AS23ysBPME_240	p__Firmicutes (UID241)	930	213	118
1045	METABAT_AS23ysBPME_241	o__Clostridiales (UID1120)	304	250	143	93.71	1.19	50	0.595	2388744	0	221	221	17069	17069	10808	10808	90052	90052	39.3	2.21	87.98	11	2214	12	234	4	0	0	0	1	1	1	1	1	1	1	1	1	0	0	0	93.6719	1	METABAT_AS23ysBPME_241	o__Clostridiales (UID1120)	304	250	143
1052	METABAT_AS23ysBPME_248	p__Firmicutes (UID241)	930	213	118	91.92	4.1	0	4.1	2125125	0	284	284	11194	11194	7482	7482	52385	52385	50.6	1.59	93.17	11	2257	12	194	7	0	0	0	1	1	1	1	1	1	1	1	1	0	0	0	91.7862	1	METABAT_AS23ysBPME_248	p__Firmicutes (UID241)	930	213	118
1057	METABAT_AS23ysBPME_252	p__Firmicutes (UID239)	1324	176	102	90.69	1.89	50	0.945	2434349	0	322	322	11707	11707	7560	7560	117546	117546	49.1	2.08	88.66	11	2446	11	161	4	0	0	0	1	1	1	1	1	1	1	1	1	0	0	0	90.6275	1	METABAT_AS23ysBPME_252	p__Firmicutes (UID239)	1324	176	102
1060	METABAT_AS23ysBPME_255	o__Clostridiales (UID1120)	304	250	143	91.31	2.1	0	2.1	2090490	0	176	176	21619	21619	11877	11877	61756	61756	33.4	3.73	89.66	11	2152	23	224	3	0	0	0	1	1	1	1	1	1	1	1	1	0	0	0	91.241	1	METABAT_AS23ysBPME_255	o__Clostridiales (UID1120)	304	250	143
1061	METABAT_AS23ysBPME_256	o__Clostridiales (UID1212)	172	263	149	94.88	1.92	0	1.92	2332271	0	305	305	12556	12556	7646	7646	64876	64876	34	2.23	90.48	11	2331	12	246	5	0	0	0	1	1	1	1	1	1	1	1	1	0	0	0	94.8193	1	METABAT_AS23ysBPME_256	o__Clostridiales (UID1212)	172	263	149
1074	METABAT_AS23ysBPME_268	p__Firmicutes (UID241)	930	213	118	95.76	4.24	0	4.24	2280957	0	149	149	26516	26516	15308	15308	111144	111144	54.7	1.97	89.31	11	2199	5	198	10	0	0	0	1	1	1	1	1	1	1	1	1	0	0	0	95.6272	1	METABAT_AS23ysBPME_268	p__Firmicutes (UID241)	930	213	118
1076	METABAT_AS23ysBPME_27	c__Betaproteobacteria (UID3959)	235	418	209	94.6	0.82	66.67	0.273306	2023412	0	244	244	11396	11396	8292	8292	84794	84794	43.7	1.76	91.12	11	2032	28	384	6	0	0	0	1	1	1	1	1	1	1	1	1	0	0	0	94.574	1	METABAT_AS23ysBPME_27	c__Betaproteobacteria (UID3959)	235	418	209
1079	METABAT_AS23ysBPME_272	k__Bacteria (UID2329)	174	149	89	96.63	0	0	0	786053	0	61	61	22897	22897	12886	12886	61173	61173	32.9	1.84	93.26	11	767	3	146	0	0	0	0	1	1	1	1	1	1	1	1	1	0	0	0	96.63	1	METABAT_AS23ysBPME_272	k__Bacteria (UID2329)	174	149	89
1080	METABAT_AS23ysBPME_273	o__Actinomycetales (UID1663)	488	309	185	91.98	4.32	38.46	2.65853	2899952	0	412	412	9526	9526	7038	7038	44364	44364	69.2	1.38	92.11	11	3027	21	277	10	1	0	0	1	1	1	1	1	1	1	1	1	0	0	0	91.8391	1	METABAT_AS23ysBPME_273	o__Actinomycetales (UID1663)	488	309	185
1081	METABAT_AS23ysBPME_274	k__Bacteria (UID2982)	88	230	148	93.92	3.11	25	2.3325	3996380	0	529	529	10829	10829	7554	7554	50624	50624	60.4	2.2	90.57	11	3258	12	210	8	0	0	0	1	1	1	1	1	1	1	1	1	0	0	0	93.8207	1	METABAT_AS23ysBPME_274	k__Bacteria (UID2982)	88	230	148
1085	METABAT_AS23ysBPME_278	p__Firmicutes (UID241)	930	213	118	92.23	2.82	0	2.82	2524222	0	331	331	11104	11104	7626	7626	37541	37541	52.5	1.69	92.29	11	2625	20	187	6	0	0	0	1	1	1	1	1	1	1	1	1	0	0	0	92.1383	1	METABAT_AS23ysBPME_278	p__Firmicutes (UID241)	930	213	118
1088	METABAT_AS23ysBPME_280	o__Clostridiales (UID1212)	172	263	149	96.98	0	0	0	1833895	0	120	120	25692	25692	15282	15282	86912	86912	34.6	1.7	90.43	11	1741	5	258	0	0	0	0	1	1	1	1	1	1	1	1	1	0	0	0	96.98	1	METABAT_AS23ysBPME_280	o__Clostridiales (UID1212)	172	263	149
1089	METABAT_AS23ysBPME_281	k__Bacteria (UID2495)	2993	147	91	94.89	4.95	16.67	4.12484	2587867	0	275	275	14544	14544	9410	9410	68933	68933	41	3.06	94.4	11	2442	7	134	6	0	0	0	1	1	1	1	1	1	1	1	1	0	0	0	94.7335	1	METABAT_AS23ysBPME_281	k__Bacteria (UID2495)	2993	147	91
1091	METABAT_AS23ysBPME_283	o__Clostridiales (UID1120)	304	250	143	93.1	2.1	0	2.1	1567922	0	120	120	20741	20741	13066	13066	107258	107258	36.5	1.86	90.96	11	1410	18	229	3	0	0	0	1	1	1	1	1	1	1	1	1	0	0	0	93.0323	1	METABAT_AS23ysBPME_283	o__Clostridiales (UID1120)	304	250	143
1093	METABAT_AS23ysBPME_285	c__Gammaproteobacteria (UID4444)	263	507	232	93	4.19	56.25	1.83313	2254792	0	287	287	12392	12392	7856	7856	60691	60691	57.1	1.98	88.14	11	2308	42	451	13	1	0	0	1	1	1	1	1	1	1	1	1	0	0	0	92.8648	1	METABAT_AS23ysBPME_285	c__Gammaproteobacteria (UID4444)	263	507	232
1100	METABAT_AS23ysBPME_291	o__Clostridiales (UID1120)	304	250	143	96.5	0.58	0	0.58	1862962	0	220	220	12662	12662	8468	8468	60979	60979	39.3	1.77	89.35	11	1788	5	243	2	0	0	0	1	1	1	1	1	1	1	1	1	0	0	0	96.482	1	METABAT_AS23ysBPME_291	o__Clostridiales (UID1120)	304	250	143
1102	METABAT_AS23ysBPME_293	o__Actinomycetales (UID1697)	387	327	191	94.94	4.84	38.89	2.95772	2736694	0	445	445	8330	8330	6149	6149	36996	36996	68.8	1.8	92.21	11	2880	15	294	18	0	0	0	1	1	1	1	1	1	1	1	1	0	0	0	94.7871	1	METABAT_AS23ysBPME_293	o__Actinomycetales (UID1697)	387	327	191
1105	METABAT_AS23ysBPME_296	k__Bacteria (UID209)	5443	105	59	100	0	0	0	2065358	0	262	262	10578	10578	7883	7883	46072	46072	41.9	2.01	86.88	11	2096	0	105	0	0	0	0	1	1	1	1	1	1	1	1	1	0	0	0	100	1	METABAT_AS23ysBPME_296	k__Bacteria (UID209)	5443	105	59
1106	METABAT_AS23ysBPME_297	p__Firmicutes (UID1022)	100	295	158	99.37	1.74	0	1.74	2469203	0	99	99	49263	49263	24941	24941	165678	165678	43.3	3.45	88.4	11	2481	1	290	4	0	0	0	1	1	1	1	1	1	1	1	1	0	0	0	99.3175	1	METABAT_AS23ysBPME_297	p__Firmicutes (UID1022)	100	295	158
1108	METABAT_AS23ysBPME_299	k__Bacteria (UID2328)	3167	126	75	96.67	0.67	100	0	871636	0	129	129	9539	9539	6756	6756	25284	25284	30.4	1.96	93.25	11	917	3	122	1	0	0	0	1	1	1	1	1	1	1	1	1	0	0	0	96.6492	1	METABAT_AS23ysBPME_299	k__Bacteria (UID2328)	3167	126	75
1109	METABAT_AS23ysBPME_3	p__Euryarchaeota (UID54)	90	234	153	95.75	0.65	100	0	2016582	0	183	183	16826	16826	11019	11019	66731	66731	59.7	2.23	83.16	11	2104	9	224	1	0	0	0	1	1	1	1	1	1	1	1	1	0	0	0	95.7296	1	METABAT_AS23ysBPME_3	p__Euryarchaeota (UID54)	90	234	153
1120	METABAT_AS23ysBPME_309	k__Bacteria (UID2329)	174	149	89	100	0	0	0	956844	0	78	78	19710	19710	12267	12267	65209	65209	35.9	1.57	90.55	11	907	0	149	0	0	0	0	1	1	1	1	1	1	1	1	1	0	0	0	100	1	METABAT_AS23ysBPME_309	k__Bacteria (UID2329)	174	149	89
1122	METABAT_AS23ysBPME_310	k__Bacteria (UID2328)	3167	126	75	96.67	0.67	0	0.67	832483	0	110	110	10514	10514	7568	7568	33323	33323	30.9	1.54	94	11	842	3	122	1	0	0	0	1	1	1	1	1	1	1	1	1	0	0	0	96.6492	1	METABAT_AS23ysBPME_310	k__Bacteria (UID2328)	3167	126	75
1132	METABAT_AS23ysBPME_32	c__Clostridia (UID1118)	387	223	124	92.31	3.25	28.57	2.32147	2158717	0	195	195	15862	15862	11070	11070	69358	69358	41.3	1.99	87.85	11	2081	14	202	7	0	0	0	1	1	1	1	1	1	1	1	1	0	0	0	92.2044	1	METABAT_AS23ysBPME_32	c__Clostridia (UID1118)	387	223	124
1135	METABAT_AS23ysBPME_322	o__Clostridiales (UID1212)	172	263	149	97.09	2.03	40	1.218	2421398	0	225	225	17085	17085	10761	10761	60568	60568	34.6	1.58	89.43	11	2257	7	251	5	0	0	0	1	1	1	1	1	1	1	1	1	0	0	0	97.0273	1	METABAT_AS23ysBPME_322	o__Clostridiales (UID1212)	172	263	149
1136	METABAT_AS23ysBPME_323	k__Bacteria (UID2569)	434	275	184	95.48	4.18	66.67	1.39319	2868335	0	439	439	8632	8632	6533	6533	56158	56158	51	2.71	92.31	11	2689	19	247	9	0	0	0	1	1	1	1	1	1	1	1	1	0	0	0	95.3487	1	METABAT_AS23ysBPME_323	k__Bacteria (UID2569)	434	275	184
1138	METABAT_AS23ysBPME_325	o__Clostridiales (UID1120)	304	250	143	91.96	3.26	25	2.445	2568050	0	411	411	8887	8887	6248	6248	44870	44870	40.3	2.56	87.23	11	2486	13	231	5	1	0	0	1	1	1	1	1	1	1	1	1	0	0	0	91.8536	1	METABAT_AS23ysBPME_325	o__Clostridiales (UID1120)	304	250	143
1152	METABAT_AS23ysBPME_338	p__Firmicutes (UID241)	930	213	118	95.76	4.23	16.67	3.52486	2721478	0	281	281	15175	15175	9684	9684	90093	90093	49.7	1.23	88.91	11	2705	5	196	12	0	0	0	1	1	1	1	1	1	1	1	1	0	0	0	95.6275	1	METABAT_AS23ysBPME_338	p__Firmicutes (UID241)	930	213	118
1154	METABAT_AS23ysBPME_34	o__Lactobacillales (UID355)	490	335	184	94.81	3.84	58.33	1.60013	2525134	0	415	415	8629	8629	6084	6084	53896	53896	35.1	1.86	85.06	11	2407	13	310	12	0	0	0	1	1	1	1	1	1	1	1	1	0	0	0	94.6885	1	METABAT_AS23ysBPME_34	o__Lactobacillales (UID355)	490	335	184
1159	METABAT_AS23ysBPME_344	o__Actinomycetales (UID1812)	229	457	227	95.98	1.32	66.67	0.439956	2351887	0	363	363	9711	9711	6479	6479	47422	47422	68.9	1.85	93.27	11	2570	15	436	6	0	0	0	1	1	1	1	1	1	1	1	1	0	0	0	95.9387	1	METABAT_AS23ysBPME_344	o__Actinomycetales (UID1812)	229	457	227
1163	METABAT_AS23ysBPME_348	o__Clostridiales (UID1212)	172	263	149	97.02	0.71	66.67	0.236643	2663778	0	209	209	21110	21110	12745	12745	70313	70313	36.6	1.92	88.19	11	2516	8	252	3	0	0	0	1	1	1	1	1	1	1	1	1	0	0	0	96.998	1	METABAT_AS23ysBPME_348	o__Clostridiales (UID1212)	172	263	149
1164	METABAT_AS23ysBPME_349	o__Clostridiales (UID1120)	304	247	141	95.51	0.38	50	0.19	1988258	0	297	297	9452	9452	6694	6694	51082	51082	45.7	2.4	90.81	11	1978	8	237	2	0	0	0	1	1	1	1	1	1	1	1	1	0	0	0	95.4981	1	METABAT_AS23ysBPME_349	o__Clostridiales (UID1120)	304	247	141
1166	METABAT_AS23ysBPME_350	c__Bacilli (UID284)	725	279	151	90.62	2.93	71.43	0.837101	1822954	0	314	314	8366	8366	5805	5805	57040	57040	36.5	2.11	88.56	11	1959	23	249	7	0	0	0	1	1	1	1	1	1	1	1	1	0	0	0	90.523	1	METABAT_AS23ysBPME_350	c__Bacilli (UID284)	725	279	151
1174	METABAT_AS23ysBPME_358	o__Clostridiales (UID1212)	172	263	149	95.73	2.35	0	2.35	2609844	0	309	309	12166	12166	8446	8446	40905	40905	34.9	1.91	87.66	11	2424	11	249	2	1	0	0	1	1	1	1	1	1	1	1	1	0	0	0	95.6564	1	METABAT_AS23ysBPME_358	o__Clostridiales (UID1212)	172	263	149
1177	METABAT_AS23ysBPME_360	p__Firmicutes (UID241)	930	213	118	94.89	2.26	0	2.26	2068723	0	287	287	9946	9946	7208	7208	70492	70492	53.3	1.87	93.34	11	2260	7	202	4	0	0	0	1	1	1	1	1	1	1	1	1	0	0	0	94.8185	1	METABAT_AS23ysBPME_360	p__Firmicutes (UID241)	930	213	118
1180	METABAT_AS23ysBPME_363	k__Bacteria (UID2569)	434	278	186	93.94	4.35	80	0.87	2382005	0	279	279	13499	13499	8537	8537	52980	52980	35.3	1.91	91.62	11	2189	15	253	10	0	0	0	1	1	1	1	1	1	1	1	1	0	0	0	93.8011	1	METABAT_AS23ysBPME_363	k__Bacteria (UID2569)	434	278	186
1185	METABAT_AS23ysBPME_368	k__Bacteria (UID2569)	434	278	186	95.25	2.15	0	2.15	2397942	0	137	137	39862	39862	17503	17503	103340	103340	38.6	2.5	89.3	11	2103	12	262	4	0	0	0	1	1	1	1	1	1	1	1	1	0	0	0	95.1823	1	METABAT_AS23ysBPME_368	k__Bacteria (UID2569)	434	278	186
1191	METABAT_AS23ysBPME_40	o__Clostridiales (UID1212)	172	263	149	91.28	2.01	100	0	1491059	0	225	225	9687	9687	6626	6626	33849	33849	35.9	2.09	89.25	11	1534	50	209	4	0	0	0	1	1	1	1	1	1	1	1	1	0	0	0	91.2139	1	METABAT_AS23ysBPME_40	o__Clostridiales (UID1212)	172	263	149
1193	METABAT_AS23ysBPME_42	o__Clostridiales (UID1120)	304	247	141	94.68	0.5	33.33	0.33335	1984375	0	240	240	11504	11504	8268	8268	52863	52863	37.5	2.35	92.15	11	2092	9	235	3	0	0	0	1	1	1	1	1	1	1	1	1	0	0	0	94.6642	1	METABAT_AS23ysBPME_42	o__Clostridiales (UID1120)	304	247	141
1198	METABAT_AS23ysBPME_47	p__Firmicutes (UID241)	930	213	118	93.62	0.42	0	0.42	2144754	0	61	61	76859	76859	35159	35159	250713	250713	50.4	3.16	86.92	11	1907	10	201	2	0	0	0	1	1	1	1	1	1	1	1	1	0	0	0	93.6065	1	METABAT_AS23ysBPME_47	p__Firmicutes (UID241)	930	213	118
1199	METABAT_AS23ysBPME_48	k__Bacteria (UID2495)	2993	147	91	98.84	1.1	0	1.1	2204101	0	129	129	32915	32915	17086	17086	107941	107941	37.7	2.11	89.36	11	1876	2	144	1	0	0	0	1	1	1	1	1	1	1	1	1	0	0	0	98.8066	1	METABAT_AS23ysBPME_48	k__Bacteria (UID2495)	2993	147	91
1200	METABAT_AS23ysBPME_49	o__Clostridiales (UID1212)	172	263	149	91.24	1.96	40	1.176	1424610	0	224	224	8402	8402	6359	6359	35904	35904	34.2	2.19	88.15	11	1471	19	239	5	0	0	0	1	1	1	1	1	1	1	1	1	0	0	0	91.1756	1	METABAT_AS23ysBPME_49	o__Clostridiales (UID1212)	172	263	149
1204	METABAT_AS23ysBPME_52	o__Clostridiales (UID1212)	172	263	149	90.6	2.24	25	1.68	1910799	0	119	119	33799	33799	16057	16057	99083	99083	35	2.75	91.98	11	1885	61	198	4	0	0	0	1	1	1	1	1	1	1	1	1	0	0	0	90.5258	1	METABAT_AS23ysBPME_52	o__Clostridiales (UID1212)	172	263	149
1207	METABAT_AS23ysBPME_55	o__Bacteroidales (UID2617)	213	406	265	93.65	0.57	0	0.57	2300566	0	322	322	10864	10864	7144	7144	56317	56317	33.7	2.07	89.89	11	2057	20	384	2	0	0	0	1	1	1	1	1	1	1	1	1	0	0	0	93.6317	1	METABAT_AS23ysBPME_55	o__Bacteroidales (UID2617)	213	406	265
1212	METABAT_AS23ysBPME_6	k__Bacteria (UID2372)	131	176	105	100	0.48	0	0.48	1751241	0	47	47	64114	64114	37260	37260	160654	160654	27.8	1.59	93.47	11	1717	0	175	1	0	0	0	1	1	1	1	1	1	1	1	1	0	0	0	99.9856	1	METABAT_AS23ysBPME_6	k__Bacteria (UID2372)	131	176	105
1213	METABAT_AS23ysBPME_60	p__Euryarchaeota (UID3)	148	187	124	94.35	0.81	0	0.81	1596405	0	139	139	23786	23786	11484	11484	87573	87573	42	3.17	89.47	11	1690	8	178	1	0	0	0	1	1	1	1	1	1	1	1	1	0	0	0	94.3242	1	METABAT_AS23ysBPME_60	p__Euryarchaeota (UID3)	148	187	124
1215	METABAT_AS23ysBPME_62	o__Actinomycetales (UID1590)	562	282	168	93.2	3.97	70	1.191	2684619	0	448	448	8367	8367	5992	5992	31669	31669	69.8	1.93	89.11	11	2657	28	244	10	0	0	0	1	1	1	1	1	1	1	1	1	0	0	0	93.0722	1	METABAT_AS23ysBPME_62	o__Actinomycetales (UID1590)	562	282	168
1216	METABAT_AS23ysBPME_63	k__Bacteria (UID209)	5443	105	59	96.61	4.39	50	2.195	1519689	0	233	233	9614	9614	6522	6522	58989	58989	47.7	2.07	90.7	11	1553	2	99	4	0	0	0	1	1	1	1	1	1	1	1	1	0	0	0	96.4737	1	METABAT_AS23ysBPME_63	k__Bacteria (UID209)	5443	105	59
1219	METABAT_AS23ysBPME_66	p__Firmicutes (UID240)	1318	178	104	99.04	0	0	0	2413531	0	196	196	20640	20640	12313	12313	71567	71567	33.9	1.53	87.57	11	2457	1	177	0	0	0	0	1	1	1	1	1	1	1	1	1	0	0	0	99.04	1	METABAT_AS23ysBPME_66	p__Firmicutes (UID240)	1318	178	104
1220	METABAT_AS23ysBPME_67	k__Bacteria (UID2329)	174	149	89	93.82	1.17	50	0.585	915314	0	185	185	6632	6632	4947	4947	17984	17984	35.9	2.39	92.45	11	1000	7	140	2	0	0	0	1	1	1	1	1	1	1	1	1	0	0	0	93.7826	1	METABAT_AS23ysBPME_67	k__Bacteria (UID2329)	174	149	89
1221	METABAT_AS23ysBPME_68	k__Bacteria (UID2570)	433	273	183	97.54	2.64	100	0	2566969	0	416	416	8168	8168	6170	6170	34835	34835	48.4	3.02	90.63	11	2462	5	261	7	0	0	0	1	1	1	1	1	1	1	1	1	0	0	0	97.4588	1	METABAT_AS23ysBPME_68	k__Bacteria (UID2570)	433	273	183
1231	METABAT_AS23ysBPME_77	k__Bacteria (UID2569)	434	278	186	91.8	0.04	0	0.04	2129807	0	338	338	9114	9114	6301	6301	32312	32312	30.5	1.87	92.17	11	1961	21	255	2	0	0	0	1	1	1	1	1	1	1	1	1	0	0	0	91.7987	1	METABAT_AS23ysBPME_77	k__Bacteria (UID2569)	434	278	186
1236	METABAT_AS23ysBPME_81	c__Gammaproteobacteria (UID4444)	263	507	232	91.39	0.93	33.33	0.620031	2223084	0	341	341	8550	8550	6519	6519	40705	40705	49.6	1.64	90.17	11	2309	78	423	6	0	0	0	1	1	1	1	1	1	1	1	1	0	0	0	91.3595	1	METABAT_AS23ysBPME_81	c__Gammaproteobacteria (UID4444)	263	507	232
1238	METABAT_AS23ysBPME_83	p__Bacteroidetes (UID2605)	350	316	210	95.48	1.67	0	1.67	1921637	0	184	184	14520	14520	10443	10443	61300	61300	28.7	1.59	87.96	11	1671	10	302	4	0	0	0	1	1	1	1	1	1	1	1	1	0	0	0	95.4275	1	METABAT_AS23ysBPME_83	p__Bacteroidetes (UID2605)	350	316	210
1239	METABAT_AS23ysBPME_84	c__Bacilli (UID257)	764	275	151	94.48	2.37	16.67	1.97492	2243120	0	195	195	19947	19947	11503	11503	94820	94820	45.2	3.08	87.76	11	2285	10	259	6	0	0	0	1	1	1	1	1	1	1	1	1	0	0	0	94.4047	1	METABAT_AS23ysBPME_84	c__Bacilli (UID257)	764	275	151
1252	METABAT_AS23ysBPME_96	o__Clostridiales (UID1212)	172	263	149	97.82	2.68	20	2.144	2628770	0	159	159	26683	26683	16533	16533	115642	115642	46.6	3.06	85.54	11	2367	4	256	2	1	0	0	1	1	1	1	1	1	1	1	1	0	0	0	97.7378	1	METABAT_AS23ysBPME_96	o__Clostridiales (UID1212)	172	263	149
1253	METABAT_AS23ysBPME_97	p__Firmicutes (UID241)	930	213	118	91.1	1.72	100	0	1682662	0	227	227	10932	10932	7412	7412	77209	77209	49.7	3.71	86.78	11	1741	16	194	3	0	0	0	1	1	1	1	1	1	1	1	1	0	0	0	91.0434	1	METABAT_AS23ysBPME_97	p__Firmicutes (UID241)	930	213	118
3228	METABAT_AS24abBPME_101	k__Bacteria (UID2495)	2993	147	91	95.32	1.36	50	0.68	1895682	0	399	399	5845	5845	4751	4751	24487	24487	51.2	2.29	91.12	11	1754	6	137	4	0	0	0	1	1	1	1	1	1	1	1	1	0	0	0	95.2772	1	METABAT_AS24abBPME_101	k__Bacteria (UID2495)	2993	147	91
3233	METABAT_AS24abBPME_106	k__Bacteria (UID2569)	434	275	184	91.03	1.09	100	0	2277405	0	320	320	10360	10360	7116	7116	62558	62558	43.7	1.87	92.25	11	2070	18	255	2	0	0	0	1	1	1	1	1	1	1	1	1	0	0	0	90.9941	1	METABAT_AS24abBPME_106	k__Bacteria (UID2569)	434	275	184
3235	METABAT_AS24abBPME_108	k__Bacteria (UID2329)	174	149	89	95.51	0	0	0	927232	0	148	148	9643	9643	6265	6265	30297	30297	36.1	2.42	92.67	11	967	4	145	0	0	0	0	1	1	1	1	1	1	1	1	1	0	0	0	95.51	1	METABAT_AS24abBPME_108	k__Bacteria (UID2329)	174	149	89
3237	METABAT_AS24abBPME_11	o__Clostridiales (UID1212)	172	263	149	97.32	0.81	33.33	0.540027	1889143	0	90	90	38326	38326	20990	20990	82491	82491	34.6	1.57	90.08	11	1767	6	254	3	0	0	0	1	1	1	1	1	1	1	1	1	0	0	0	97.295	1	METABAT_AS24abBPME_11	o__Clostridiales (UID1212)	172	263	149
3238	METABAT_AS24abBPME_110	o__Clostridiales (UID1120)	304	250	143	97.9	0	0	0	2680672	0	186	186	25872	25872	14412	14412	122383	122383	35.9	1.8	86.07	11	2360	3	247	0	0	0	0	1	1	1	1	1	1	1	1	1	0	0	0	97.9	1	METABAT_AS24abBPME_110	o__Clostridiales (UID1120)	304	250	143
3239	METABAT_AS24abBPME_111	p__Firmicutes (UID241)	930	213	118	93.22	2.12	25	1.59	1973297	0	76	76	48613	48613	25964	25964	119059	119059	52.1	1.75	92.37	11	1971	10	199	4	0	0	0	1	1	1	1	1	1	1	1	1	0	0	0	93.1518	1	METABAT_AS24abBPME_111	p__Firmicutes (UID241)	930	213	118
3250	METABAT_AS24abBPME_121	o__Clostridiales (UID1212)	172	263	149	91.49	0.06	0	0.06	2638584	0	359	359	10753	10753	7349	7349	36144	36144	36.4	2.3	88.1	11	2627	55	207	1	0	0	0	1	1	1	1	1	1	1	1	1	0	0	0	91.488	1	METABAT_AS24abBPME_121	o__Clostridiales (UID1212)	172	263	149
3261	METABAT_AS24abBPME_131	p__Firmicutes (UID241)	930	213	118	93.64	3.14	12.5	2.7475	1964816	0	245	245	12655	12655	8019	8019	99009	99009	56.9	1.95	92.97	11	2122	8	199	5	1	0	0	1	1	1	1	1	1	1	1	1	0	0	0	93.5394	1	METABAT_AS24abBPME_131	p__Firmicutes (UID241)	930	213	118
3270	METABAT_AS24abBPME_14	o__Clostridiales (UID1212)	172	263	149	95.52	3.4	31.25	2.3375	2136194	0	293	293	10711	10711	7290	7290	48811	48811	37.8	1.99	87.8	11	2133	12	237	13	1	0	0	1	1	1	1	1	1	1	1	1	0	0	0	95.4132	1	METABAT_AS24abBPME_14	o__Clostridiales (UID1212)	172	263	149
3271	METABAT_AS24abBPME_140	f__Spirochaetaceae (UID2535)	33	249	143	92.46	2.82	0	2.82	2461981	0	285	285	11768	11768	8638	8638	41335	41335	34.9	2.1	88.57	11	2326	33	210	5	1	0	0	1	1	1	1	1	1	1	1	1	0	0	0	92.3685	1	METABAT_AS24abBPME_140	f__Spirochaetaceae (UID2535)	33	249	143
3273	METABAT_AS24abBPME_142	o__Clostridiales (UID1212)	172	263	149	97.99	2.57	0	2.57	2261591	0	127	127	30796	30796	17807	17807	71973	71973	30.6	1.6	88.93	11	2214	3	255	5	0	0	0	1	1	1	1	1	1	1	1	1	0	0	0	97.9113	1	METABAT_AS24abBPME_142	o__Clostridiales (UID1212)	172	263	149
3275	METABAT_AS24abBPME_144	k__Bacteria (UID2569)	434	278	186	92.9	1	75	0.25	1954650	0	349	349	7407	7407	5600	5600	22544	22544	36.2	2.57	90.99	11	1792	17	257	4	0	0	0	1	1	1	1	1	1	1	1	1	0	0	0	92.8677	1	METABAT_AS24abBPME_144	k__Bacteria (UID2569)	434	278	186
3277	METABAT_AS24abBPME_146	o__Clostridiales (UID1212)	172	263	149	97.09	0	0	0	2259012	0	110	110	41619	41619	20536	20536	83062	83062	39	2.09	90.41	11	2085	5	258	0	0	0	0	1	1	1	1	1	1	1	1	1	0	0	0	97.09	1	METABAT_AS24abBPME_146	o__Clostridiales (UID1212)	172	263	149
3279	METABAT_AS24abBPME_148	k__Bacteria (UID209)	5443	105	59	99.15	0	0	0	1747660	0	190	190	13330	13330	9198	9198	77468	77468	44.7	2.49	91.85	11	1801	1	104	0	0	0	0	1	1	1	1	1	1	1	1	1	0	0	0	99.15	1	METABAT_AS24abBPME_148	k__Bacteria (UID209)	5443	105	59
3281	METABAT_AS24abBPME_15	p__Euryarchaeota (UID54)	90	234	153	94.12	0.65	100	0	2117851	0	176	176	18534	18534	12033	12033	76187	76187	59.5	2.34	83.15	11	2180	13	220	1	0	0	0	1	1	1	1	1	1	1	1	1	0	0	0	94.0993	1	METABAT_AS24abBPME_15	p__Euryarchaeota (UID54)	90	234	153
3284	METABAT_AS24abBPME_18	k__Bacteria (UID2328)	3167	126	75	98.67	1.33	100	0	1020863	0	94	94	17302	17302	10860	10860	70953	70953	30.9	1.87	93.46	11	986	1	124	1	0	0	0	1	1	1	1	1	1	1	1	1	0	0	0	98.6296	1	METABAT_AS24abBPME_18	k__Bacteria (UID2328)	3167	126	75
3289	METABAT_AS24abBPME_22	p__Firmicutes (UID240)	1318	178	104	97.12	0.96	0	0.96	2508164	0	230	230	17003	17003	10905	10905	104726	104726	33.9	1.6	87.17	11	2552	4	173	1	0	0	0	1	1	1	1	1	1	1	1	1	0	0	0	97.0903	1	METABAT_AS24abBPME_22	p__Firmicutes (UID240)	1318	178	104
3294	METABAT_AS24abBPME_27	c__Clostridia (UID1118)	387	223	124	91.53	0	0	0	1688533	0	36	36	73376	73376	46903	46903	167781	167781	41.1	1.37	93.08	11	1365	12	211	0	0	0	0	1	1	1	1	1	1	1	1	1	0	0	0	91.53	1	METABAT_AS24abBPME_27	c__Clostridia (UID1118)	387	223	124
3298	METABAT_AS24abBPME_30	k__Bacteria (UID2569)	434	278	186	95.97	2.33	80	0.466	2389755	0	307	307	11036	11036	7784	7784	51541	51541	46.2	2.63	94.32	11	2117	8	265	5	0	0	0	1	1	1	1	1	1	1	1	1	0	0	0	95.8972	1	METABAT_AS24abBPME_30	k__Bacteria (UID2569)	434	278	186
3300	METABAT_AS24abBPME_32	p__Bacteroidetes (UID2605)	350	316	210	95.95	1.19	0	1.19	1993152	0	164	164	17668	17668	12153	12153	73740	73740	28.8	1.54	87.91	11	1732	9	304	3	0	0	0	1	1	1	1	1	1	1	1	1	0	0	0	95.9128	1	METABAT_AS24abBPME_32	p__Bacteroidetes (UID2605)	350	316	210
3312	METABAT_AS24abBPME_43	o__Clostridiales (UID1212)	172	263	149	97.32	1.9	0	1.9	2966824	0	314	314	13896	13896	9448	9448	45930	45930	37.6	2.12	83.94	11	2676	9	250	4	0	0	0	1	1	1	1	1	1	1	1	1	0	0	0	97.2614	1	METABAT_AS24abBPME_43	o__Clostridiales (UID1212)	172	263	149
3316	METABAT_AS24abBPME_47	k__Bacteria (UID2495)	2993	147	91	96.64	1.1	0	1.1	2236349	0	109	109	42835	42835	20516	20516	131017	131017	37.7	1.7	89.05	11	1877	4	142	1	0	0	0	1	1	1	1	1	1	1	1	1	0	0	0	96.6059	1	METABAT_AS24abBPME_47	k__Bacteria (UID2495)	2993	147	91
3321	METABAT_AS24abBPME_51	o__Clostridiales (UID1120)	304	250	143	95.8	0.7	100	0	2021028	0	164	164	21889	21889	12323	12323	79902	79902	47	1.72	88.63	11	1891	7	242	1	0	0	0	1	1	1	1	1	1	1	1	1	0	0	0	95.7781	1	METABAT_AS24abBPME_51	o__Clostridiales (UID1120)	304	250	143
3333	METABAT_AS24abBPME_62	o__Clostridiales (UID1120)	304	250	143	97.55	1.05	0	1.05	2464063	0	144	144	27328	27328	17111	17111	84076	84076	47.6	2	86.54	11	2248	4	244	2	0	0	0	1	1	1	1	1	1	1	1	1	0	0	0	97.5177	1	METABAT_AS24abBPME_62	o__Clostridiales (UID1120)	304	250	143
3334	METABAT_AS24abBPME_63	o__Clostridiales (UID1120)	304	250	143	94.13	2.24	75	0.56	2280586	0	322	322	10922	10922	7082	7082	34188	34188	39.1	2.02	89.32	11	2267	14	232	4	0	0	0	1	1	1	1	1	1	1	1	1	0	0	0	94.0586	1	METABAT_AS24abBPME_63	o__Clostridiales (UID1120)	304	250	143
3339	METABAT_AS24abBPME_68	c__Clostridia (UID1118)	387	223	124	91.67	0.81	0	0.81	1875007	0	329	329	8146	8146	5699	5699	26035	26035	40.8	2.65	89.25	11	1925	13	209	1	0	0	0	1	1	1	1	1	1	1	1	1	0	0	0	91.6435	1	METABAT_AS24abBPME_68	c__Clostridia (UID1118)	387	223	124
3345	METABAT_AS24abBPME_73	p__Firmicutes (UID241)	930	213	118	95.73	1.55	0	1.55	2071171	0	176	176	18116	18116	11768	11768	61855	61855	59.4	1.86	92.19	11	2118	6	204	3	0	0	0	1	1	1	1	1	1	1	1	1	0	0	0	95.6814	1	METABAT_AS24abBPME_73	p__Firmicutes (UID241)	930	213	118
3348	METABAT_AS24abBPME_76	o__Clostridiales (UID1212)	172	263	149	94.89	3.58	28.57	2.55719	2364635	0	215	215	17973	17973	10998	10998	59265	59265	34.7	2.28	88.41	11	2302	23	233	7	0	0	0	1	1	1	1	1	1	1	1	1	0	0	0	94.7768	1	METABAT_AS24abBPME_76	o__Clostridiales (UID1212)	172	263	149
3351	METABAT_AS24abBPME_79	k__Bacteria (UID2329)	174	149	89	93.26	1.12	0	1.12	895814	0	70	70	27121	27121	12797	12797	72229	72229	28.6	5.68	89.68	11	978	7	141	1	0	0	0	1	1	1	1	1	1	1	1	1	0	0	0	93.224	1	METABAT_AS24abBPME_79	k__Bacteria (UID2329)	174	149	89
3357	METABAT_AS24abBPME_84	o__Clostridiales (UID1120)	304	250	143	94.87	3.5	37.5	2.1875	2801167	0	300	300	15788	15788	9337	9337	53796	53796	40.2	2.71	87.3	11	2618	11	233	5	1	0	0	1	1	1	1	1	1	1	1	1	0	0	0	94.7593	1	METABAT_AS24abBPME_84	o__Clostridiales (UID1120)	304	250	143
3359	METABAT_AS24abBPME_86	o__Clostridiales (UID1212)	172	262	148	96.52	1.2	33.33	0.80004	3983804	0	392	392	16474	16474	10162	10162	47951	47951	34.4	3.2	83.89	11	3472	11	245	6	0	0	0	1	1	1	1	1	1	1	1	1	0	0	0	96.4827	1	METABAT_AS24abBPME_86	o__Clostridiales (UID1212)	172	262	148
3360	METABAT_AS24abBPME_87	o__Clostridiales (UID1120)	304	250	143	99.07	0	0	0	2104874	0	150	150	25164	25164	14032	14032	103250	103250	39.5	2.27	90.06	11	2071	2	248	0	0	0	0	1	1	1	1	1	1	1	1	1	0	0	0	99.07	1	METABAT_AS24abBPME_87	o__Clostridiales (UID1120)	304	250	143
3365	METABAT_AS24abBPME_91	k__Bacteria (UID2569)	434	278	186	97.31	2.42	20	1.936	2050267	0	157	157	18231	18231	13059	13059	49726	49726	33.1	2.03	90.93	11	1845	5	268	5	0	0	0	1	1	1	1	1	1	1	1	1	0	0	0	97.2354	1	METABAT_AS24abBPME_91	k__Bacteria (UID2569)	434	278	186
3366	METABAT_AS24abBPME_92	o__Clostridiales (UID1212)	172	263	149	98.1	2.68	80	0.536	2288088	0	246	246	17730	17730	9301	9301	75600	75600	35.4	1.84	88.06	11	2155	4	254	5	0	0	0	1	1	1	1	1	1	1	1	1	0	0	0	98.018	1	METABAT_AS24abBPME_92	o__Clostridiales (UID1212)	172	263	149
3368	METABAT_AS24abBPME_94	o__Clostridiales (UID1120)	304	250	143	99.3	0.12	100	0	1936933	0	146	146	22206	22206	13266	13266	57613	57613	39.3	1.84	89.22	11	1785	1	248	1	0	0	0	1	1	1	1	1	1	1	1	1	0	0	0	99.2964	1	METABAT_AS24abBPME_94	o__Clostridiales (UID1120)	304	250	143
4986	METABAT_AS25fmACSIPFO_101	c__Clostridia (UID1118)	387	223	124	96.37	0.81	0	0.81	1759960	0	75	75	40012	40012	23466	23466	151872	151872	50.7	1.78	92.52	11	1480	5	217	1	0	0	0	1	1	1	1	1	1	1	1	1	0	0	0	96.3448	1	METABAT_AS25fmACSIPFO_101	c__Clostridia (UID1118)	387	223	124
4988	METABAT_AS25fmACSIPFO_103	k__Bacteria (UID2569)	434	278	186	95.43	2.47	0	2.47	1925509	0	190	190	15357	15357	10134	10134	51492	51492	28.7	1.57	87.89	11	1697	9	263	6	0	0	0	1	1	1	1	1	1	1	1	1	0	0	0	95.3524	1	METABAT_AS25fmACSIPFO_103	k__Bacteria (UID2569)	434	278	186
4989	METABAT_AS25fmACSIPFO_104	p__Euryarchaeota (UID54)	90	234	153	98.37	0	0	0	1954558	0	149	149	19441	19441	13117	13117	78760	78760	59.6	2.68	88.95	11	2089	3	231	0	0	0	0	1	1	1	1	1	1	1	1	1	0	0	0	98.37	1	METABAT_AS25fmACSIPFO_104	p__Euryarchaeota (UID54)	90	234	153
4993	METABAT_AS25fmACSIPFO_108	k__Bacteria (UID209)	5443	105	59	98.31	0	0	0	2122099	0	125	125	28277	28277	16976	16976	98175	98175	41.7	1.87	86.71	11	2051	1	104	0	0	0	0	1	1	1	1	1	1	1	1	1	0	0	0	98.31	1	METABAT_AS25fmACSIPFO_108	k__Bacteria (UID209)	5443	105	59
4997	METABAT_AS25fmACSIPFO_111	c__Clostridia (UID1118)	387	223	124	95.97	0.81	0	0.81	2272377	0	91	91	47899	47899	24971	24971	205947	205947	42.3	2.67	86.98	11	2126	6	216	1	0	0	0	1	1	1	1	1	1	1	1	1	0	0	0	95.9447	1	METABAT_AS25fmACSIPFO_111	c__Clostridia (UID1118)	387	223	124
5001	METABAT_AS25fmACSIPFO_15	p__Firmicutes (UID241)	930	213	118	95.76	0	0	0	2187223	0	147	147	21384	21384	14879	14879	89108	89108	49.2	2.7	89.06	11	2157	8	205	0	0	0	0	1	1	1	1	1	1	1	1	1	0	0	0	95.76	1	METABAT_AS25fmACSIPFO_15	p__Firmicutes (UID241)	930	213	118
5003	METABAT_AS25fmACSIPFO_17	k__Bacteria (UID2328)	3167	126	75	92	1.33	0	1.33	1330504	0	45	45	49740	49740	29566	29566	128251	128251	52.3	1.77	92.68	11	1244	6	119	1	0	0	0	1	1	1	1	1	1	1	1	1	0	0	0	91.9566	1	METABAT_AS25fmACSIPFO_17	k__Bacteria (UID2328)	3167	126	75
5008	METABAT_AS25fmACSIPFO_21	p__Firmicutes (UID239)	1324	175	101	90.26	0.99	0	0.99	1710211	0	75	75	41751	41751	22802	22802	147412	147412	53.4	1.07	88.53	11	1595	12	162	1	0	0	0	1	1	1	1	1	1	1	1	1	0	0	0	90.2271	1	METABAT_AS25fmACSIPFO_21	p__Firmicutes (UID239)	1324	175	101
5013	METABAT_AS25fmACSIPFO_26	p__Firmicutes (UID239)	1324	176	102	93.14	1.99	33.33	1.32673	2199114	0	135	135	29475	29475	16289	16289	86832	86832	48.8	2.02	88.39	11	2118	8	165	3	0	0	0	1	1	1	1	1	1	1	1	1	0	0	0	93.0759	1	METABAT_AS25fmACSIPFO_26	p__Firmicutes (UID239)	1324	176	102
5014	METABAT_AS25fmACSIPFO_27	k__Bacteria (UID1452)	924	163	110	92.56	4.34	80	0.868	3948852	0	427	427	15281	15281	9247	9247	66935	66935	65.1	2.07	88.4	11	3714	12	141	10	0	0	0	1	1	1	1	1	1	1	1	1	0	0	0	92.4193	1	METABAT_AS25fmACSIPFO_27	k__Bacteria (UID1452)	924	163	110
5017	METABAT_AS25fmACSIPFO_3	p__Euryarchaeota (UID3)	148	187	124	97.58	0	0	0	1789304	0	54	54	63674	63674	33135	33135	164555	164555	58.7	1.46	89.11	11	1908	4	183	0	0	0	0	1	1	1	1	1	1	1	1	1	0	0	0	97.58	1	METABAT_AS25fmACSIPFO_3	p__Euryarchaeota (UID3)	148	187	124
5018	METABAT_AS25fmACSIPFO_30	o__Clostridiales (UID1212)	172	263	149	95.6	1.4	66.67	0.46662	2633919	0	502	502	6916	6916	5246	5246	24418	24418	34.8	2.27	87.38	11	2626	11	249	3	0	0	0	1	1	1	1	1	1	1	1	1	0	0	0	95.5561	1	METABAT_AS25fmACSIPFO_30	o__Clostridiales (UID1212)	172	263	149
5034	METABAT_AS25fmACSIPFO_45	p__Firmicutes (UID240)	1318	179	104	93.27	2.4	0	2.4	2106912	0	193	193	18710	18710	10916	10916	83501	83501	53.8	2.09	93.12	11	2079	7	168	4	0	0	0	1	1	1	1	1	1	1	1	1	0	0	0	93.1928	1	METABAT_AS25fmACSIPFO_45	p__Firmicutes (UID240)	1318	179	104
5036	METABAT_AS25fmACSIPFO_47	k__Bacteria (UID2328)	3167	126	75	98	2.67	33.33	1.78009	1549097	0	147	147	15061	15061	10538	10538	52597	52597	47.8	3.47	91.7	11	1499	2	123	0	1	0	0	1	1	1	1	1	1	1	1	1	0	0	0	97.9183	1	METABAT_AS25fmACSIPFO_47	k__Bacteria (UID2328)	3167	126	75
5042	METABAT_AS25fmACSIPFO_52	o__Clostridiales (UID1120)	304	250	143	96.15	3.15	100	0	2144044	0	206	206	19670	19670	10407	10407	87983	87983	46.9	1.99	88.22	11	2065	6	239	5	0	0	0	1	1	1	1	1	1	1	1	1	0	0	0	96.0517	1	METABAT_AS25fmACSIPFO_52	o__Clostridiales (UID1120)	304	250	143
5045	METABAT_AS25fmACSIPFO_55	c__Clostridia (UID1118)	387	223	124	98.39	0.83	50	0.415	1970768	0	193	193	15675	15675	10211	10211	89086	89086	34.3	2.39	87.2	11	1922	2	219	2	0	0	0	1	1	1	1	1	1	1	1	1	0	0	0	98.3647	1	METABAT_AS25fmACSIPFO_55	c__Clostridia (UID1118)	387	223	124
5047	METABAT_AS25fmACSIPFO_57	p__Firmicutes (UID239)	1324	176	102	94.12	2.45	0	2.45	2132116	0	94	94	34213	34213	22682	22682	101296	101296	63.5	1.43	90.23	11	1967	6	167	3	0	0	0	1	1	1	1	1	1	1	1	1	0	0	0	94.0419	1	METABAT_AS25fmACSIPFO_57	p__Firmicutes (UID239)	1324	176	102
5049	METABAT_AS25fmACSIPFO_59	o__Clostridiales (UID1120)	304	250	143	92.26	0.7	50	0.35	2115897	0	271	271	12750	12750	7807	7807	48565	48565	52.6	2.15	86.36	11	2012	14	234	2	0	0	0	1	1	1	1	1	1	1	1	1	0	0	0	92.2372	1	METABAT_AS25fmACSIPFO_59	o__Clostridiales (UID1120)	304	250	143
5051	METABAT_AS25fmACSIPFO_60	p__Euryarchaeota (UID54)	90	234	153	97.06	0	0	0	2098148	0	181	181	19650	19650	11591	11591	60142	60142	59.6	2.59	82.96	11	2174	8	226	0	0	0	0	1	1	1	1	1	1	1	1	1	0	0	0	97.06	1	METABAT_AS25fmACSIPFO_60	p__Euryarchaeota (UID54)	90	234	153
5053	METABAT_AS25fmACSIPFO_62	c__Clostridia (UID1085)	35	420	196	92.47	2.38	33.33	1.58675	2292674	0	224	224	15838	15838	10235	10235	60145	60145	50.5	2.81	86.56	11	2263	29	385	6	0	0	0	1	1	1	1	1	1	1	1	1	0	0	0	92.3928	1	METABAT_AS25fmACSIPFO_62	c__Clostridia (UID1085)	35	420	196
5056	METABAT_AS25fmACSIPFO_65	c__Clostridia (UID1085)	35	420	196	97.33	1.09	40	0.654	2228211	0	168	168	21087	21087	13263	13263	90417	90417	51.3	2.96	87.1	11	2223	8	407	5	0	0	0	1	1	1	1	1	1	1	1	1	0	0	0	97.2964	1	METABAT_AS25fmACSIPFO_65	c__Clostridia (UID1085)	35	420	196
5061	METABAT_AS25fmACSIPFO_7	p__Firmicutes (UID241)	930	213	118	91.59	2.82	20	2.256	2060115	0	103	103	29559	29559	20001	20001	87050	87050	58.1	1.31	92.7	11	2071	24	184	5	0	0	0	1	1	1	1	1	1	1	1	1	0	0	0	91.4976	1	METABAT_AS25fmACSIPFO_7	p__Firmicutes (UID241)	930	213	118
5064	METABAT_AS25fmACSIPFO_72	o__Clostridiales (UID1212)	172	263	149	95.75	1.01	0	1.01	1881850	0	44	44	61645	61645	42769	42769	201098	201098	47.6	1.72	89.62	11	1667	7	254	2	0	0	0	1	1	1	1	1	1	1	1	1	0	0	0	95.7184	1	METABAT_AS25fmACSIPFO_72	o__Clostridiales (UID1212)	172	263	149
5067	METABAT_AS25fmACSIPFO_75	p__Firmicutes (UID241)	930	213	118	96.73	1.27	50	0.635	1981798	0	194	194	17885	17885	10215	10215	59066	59066	56	3.27	88.1	11	2017	11	200	2	0	0	0	1	1	1	1	1	1	1	1	1	0	0	0	96.6906	1	METABAT_AS25fmACSIPFO_75	p__Firmicutes (UID241)	930	213	118
5073	METABAT_AS25fmACSIPFO_80	p__Firmicutes (UID239)	1324	176	102	94.12	0.98	0	0.98	2306721	0	157	157	27017	27017	14692	14692	108052	108052	53.6	1.12	89.78	11	2166	6	168	2	0	0	0	1	1	1	1	1	1	1	1	1	0	0	0	94.0888	1	METABAT_AS25fmACSIPFO_80	p__Firmicutes (UID239)	1324	176	102
5074	METABAT_AS25fmACSIPFO_81	o__Clostridiales (UID1120)	304	250	143	97.9	1.19	33.33	0.793373	2448794	0	178	178	23415	23415	13757	13757	92708	92708	47.6	2.34	86.51	11	2252	3	244	3	0	0	0	1	1	1	1	1	1	1	1	1	0	0	0	97.8635	1	METABAT_AS25fmACSIPFO_81	o__Clostridiales (UID1120)	304	250	143
5078	METABAT_AS25fmACSIPFO_85	c__Clostridia (UID1085)	35	420	196	94.8	1.36	0	1.36	1747094	0	85	85	36922	36922	20554	20554	93116	93116	48.7	2.52	89.09	11	1689	20	394	5	1	0	0	1	1	1	1	1	1	1	1	1	0	0	0	94.757	1	METABAT_AS25fmACSIPFO_85	c__Clostridia (UID1085)	35	420	196
5079	METABAT_AS25fmACSIPFO_86	p__Firmicutes (UID241)	930	213	118	91.47	1.98	0	1.98	1969744	0	278	278	9053	9053	7085	7085	34490	34490	59.5	2.02	92.85	11	2075	12	197	4	0	0	0	1	1	1	1	1	1	1	1	1	0	0	0	91.4051	1	METABAT_AS25fmACSIPFO_86	p__Firmicutes (UID241)	930	213	118
5080	METABAT_AS25fmACSIPFO_87	k__Bacteria (UID2328)	3167	126	75	97.89	0	0	0	1486690	0	103	103	25100	25100	14433	14433	79346	79346	47	2.83	92.5	11	1490	3	123	0	0	0	0	1	1	1	1	1	1	1	1	1	0	0	0	97.89	1	METABAT_AS25fmACSIPFO_87	k__Bacteria (UID2328)	3167	126	75
5083	METABAT_AS25fmACSIPFO_9	p__Firmicutes (UID240)	1318	178	104	99.04	2.24	33.33	1.49341	3072040	0	228	228	21073	21073	13473	13473	78892	78892	34	2.17	86.15	11	2924	1	174	3	0	0	0	1	1	1	1	1	1	1	1	1	0	0	0	98.9721	1	METABAT_AS25fmACSIPFO_9	p__Firmicutes (UID240)	1318	178	104
5084	METABAT_AS25fmACSIPFO_90	o__Clostridiales (UID1120)	304	250	143	97.67	0.23	0	0.23	2218793	0	97	97	40714	40714	22874	22874	104996	104996	34.5	1.34	90.96	11	2210	4	245	1	0	0	0	1	1	1	1	1	1	1	1	1	0	0	0	97.6629	1	METABAT_AS25fmACSIPFO_90	o__Clostridiales (UID1120)	304	250	143
5086	METABAT_AS25fmACSIPFO_92	o__Clostridiales (UID1120)	304	250	143	94.41	2.37	0	2.37	2568462	0	328	328	10986	10986	7830	7830	49582	49582	42.1	2.46	87.48	11	2461	8	235	7	0	0	0	1	1	1	1	1	1	1	1	1	0	0	0	94.3347	1	METABAT_AS25fmACSIPFO_92	o__Clostridiales (UID1120)	304	250	143
5090	METABAT_AS25fmACSIPFO_96	c__Clostridia (UID1085)	35	420	196	90.7	2.14	77.78	0.475508	2193289	0	249	249	15173	15173	8808	8808	57373	57373	37.6	2.52	87.71	11	2374	24	387	9	0	0	0	1	1	1	1	1	1	1	1	1	0	0	0	90.6292	1	METABAT_AS25fmACSIPFO_96	c__Clostridia (UID1085)	35	420	196
1262	METABAT_AS26fmACSIPLY_14	p__Firmicutes (UID241)	930	213	118	91.74	1.72	0	1.72	1885534	0	144	144	20445	20445	13093	13093	57085	57085	52.2	1.51	92.73	11	1934	14	195	4	0	0	0	1	1	1	1	1	1	1	1	1	0	0	0	91.6838	1	METABAT_AS26fmACSIPLY_14	p__Firmicutes (UID241)	930	213	118
1264	METABAT_AS26fmACSIPLY_16	k__Bacteria (UID2495)	2993	147	91	94.51	0	0	0	2014905	0	64	64	83947	83947	31482	31482	238162	238162	51.1	1.66	89.84	11	1537	6	141	0	0	0	0	1	1	1	1	1	1	1	1	1	0	0	0	94.51	1	METABAT_AS26fmACSIPLY_16	k__Bacteria (UID2495)	2993	147	91
1285	METABAT_AS26fmACSIPLY_35	p__Bacteroidetes (UID2605)	350	316	210	95.48	0.73	0	0.73	1963701	0	198	198	13603	13603	9917	9917	64645	64645	28.8	1.66	88.21	11	1699	10	303	3	0	0	0	1	1	1	1	1	1	1	1	1	0	0	0	95.4571	1	METABAT_AS26fmACSIPLY_35	p__Bacteroidetes (UID2605)	350	316	210
1289	METABAT_AS26fmACSIPLY_39	c__Clostridia (UID1085)	35	420	196	90.61	2.87	42.86	1.63992	2043654	0	263	263	11823	11823	7770	7770	30333	30333	44.7	2.47	87.74	11	2115	35	378	7	0	0	0	1	1	1	1	1	1	1	1	1	0	0	0	90.515	1	METABAT_AS26fmACSIPLY_39	c__Clostridia (UID1085)	35	420	196
1301	METABAT_AS26fmACSIPLY_5	o__Rhizobiales (UID3450)	238	513	244	91.6	1.23	12.5	1.07625	4029335	0	310	310	20464	20464	12997	12997	73406	73406	67.3	1.53	90.81	11	4034	59	446	8	0	0	0	1	1	1	1	1	1	1	1	1	0	0	0	91.5597	1	METABAT_AS26fmACSIPLY_5	o__Rhizobiales (UID3450)	238	513	244
1303	METABAT_AS26fmACSIPLY_51	o__Actinomycetales (UID1572)	580	288	173	96.53	0.77	0	0.77	1775029	0	223	223	12889	12889	7959	7959	55900	55900	64.6	2.88	91.99	11	1825	7	279	2	0	0	0	1	1	1	1	1	1	1	1	1	0	0	0	96.5061	1	METABAT_AS26fmACSIPLY_51	o__Actinomycetales (UID1572)	580	288	173
1310	METABAT_AS26fmACSIPLY_58	p__Firmicutes (UID241)	930	213	118	96.61	0.42	0	0.42	1984983	0	134	134	23594	23594	14813	14813	90589	90589	56.1	2.9	88.15	11	2006	7	205	1	0	0	0	1	1	1	1	1	1	1	1	1	0	0	0	96.597	1	METABAT_AS26fmACSIPLY_58	p__Firmicutes (UID241)	930	213	118
3376	METABAT_AS27yjCOA_10	k__Bacteria (UID2495)	2993	147	91	91.15	2.75	100	0	4808431	0	729	729	9407	9407	6595	6595	37648	37648	55.3	2.08	90.98	11	4226	17	127	3	0	0	0	1	1	1	1	1	1	1	1	1	0	0	0	91.0595	1	METABAT_AS27yjCOA_10	k__Bacteria (UID2495)	2993	147	91
3377	METABAT_AS27yjCOA_100	k__Bacteria (UID2495)	2993	147	91	97.74	3.3	33.33	2.20011	2686928	0	400	400	8926	8926	6717	6717	43801	43801	46.1	1.91	90.55	11	2635	3	141	3	0	0	0	1	1	1	1	1	1	1	1	1	0	0	0	97.6387	1	METABAT_AS27yjCOA_100	k__Bacteria (UID2495)	2993	147	91
3382	METABAT_AS27yjCOA_105	k__Bacteria (UID2495)	2993	143	89	95.4	0	0	0	2347802	0	209	209	16506	16506	11233	11233	54519	54519	59.2	2.41	94.42	11	2281	5	138	0	0	0	0	1	1	1	1	1	1	1	1	1	0	0	0	95.4	1	METABAT_AS27yjCOA_105	k__Bacteria (UID2495)	2993	143	89
3384	METABAT_AS27yjCOA_107	k__Bacteria (UID2495)	2993	147	91	91.21	2.2	50	1.1	2385108	0	234	234	14719	14719	10192	10192	59287	59287	64.8	1.83	93.9	11	2331	10	135	2	0	0	0	1	1	1	1	1	1	1	1	1	0	0	0	91.1376	1	METABAT_AS27yjCOA_107	k__Bacteria (UID2495)	2993	147	91
3386	METABAT_AS27yjCOA_109	o__Actinomycetales (UID1697)	387	330	193	92.49	2.07	0	2.07	3269458	0	133	133	43605	43605	24582	24582	143464	143464	72.1	2.96	91.61	11	3035	17	308	4	1	0	0	1	1	1	1	1	1	1	1	1	0	0	0	92.4229	1	METABAT_AS27yjCOA_109	o__Actinomycetales (UID1697)	387	330	193
3399	METABAT_AS27yjCOA_120	o__Rhodospirillales (UID3754)	63	336	201	97.81	2.9	57.14	1.24294	2922786	0	232	232	20834	20834	12598	12598	91891	91891	53.3	2.75	89.31	11	2809	13	316	7	0	0	0	1	1	1	1	1	1	1	1	1	0	0	0	97.7211	1	METABAT_AS27yjCOA_120	o__Rhodospirillales (UID3754)	63	336	201
3410	METABAT_AS27yjCOA_130	k__Bacteria (UID1452)	924	163	110	90.91	2	0	2	1915848	0	51	51	71268	71268	37565	37565	149766	149766	55.7	2.02	90.89	11	1707	12	148	3	0	0	0	1	1	1	1	1	1	1	1	1	0	0	0	90.844	1	METABAT_AS27yjCOA_130	k__Bacteria (UID1452)	924	163	110
3423	METABAT_AS27yjCOA_142	k__Bacteria (UID203)	5449	102	56	96.43	3.57	100	0	1452623	0	245	245	7527	7527	5929	5929	35742	35742	27.9	2.58	92.76	11	1589	2	98	2	0	0	0	1	1	1	1	1	1	1	1	1	0	0	0	96.3189	1	METABAT_AS27yjCOA_142	k__Bacteria (UID203)	5449	102	56
3430	METABAT_AS27yjCOA_149	c__Deltaproteobacteria (UID3216)	83	247	155	96.86	3.87	28.57	2.76434	4142655	0	740	740	7254	7254	5598	5598	42903	42903	54.3	1.86	84.73	11	4127	10	230	7	0	0	0	1	1	1	1	1	1	1	1	1	0	0	0	96.7401	1	METABAT_AS27yjCOA_149	c__Deltaproteobacteria (UID3216)	83	247	155
3433	METABAT_AS27yjCOA_151	k__Bacteria (UID3187)	2258	181	110	95.45	1.82	0	1.82	2714784	0	268	268	15605	15605	10129	10129	90704	90704	55.4	1.69	92.44	11	2786	5	174	2	0	0	0	1	1	1	1	1	1	1	1	1	0	0	0	95.3928	1	METABAT_AS27yjCOA_151	k__Bacteria (UID3187)	2258	181	110
3439	METABAT_AS27yjCOA_157	p__Euryarchaeota (UID49)	95	228	153	94.61	2.29	75	0.5725	2203119	0	242	242	14508	14508	9103	9103	43063	43063	52.9	2.49	87.92	11	2376	14	210	4	0	0	0	1	1	1	1	1	1	1	1	1	0	0	0	94.5374	1	METABAT_AS27yjCOA_157	p__Euryarchaeota (UID49)	95	228	153
3446	METABAT_AS27yjCOA_163	p__Actinobacteria (UID1454)	732	206	120	98.75	1.53	12.5	1.33875	2919732	0	238	238	21852	21852	12267	12267	102221	102221	71.6	2.24	93.43	11	2816	3	195	8	0	0	0	1	1	1	1	1	1	1	1	1	0	0	0	98.7035	1	METABAT_AS27yjCOA_163	p__Actinobacteria (UID1454)	732	206	120
3447	METABAT_AS27yjCOA_164	k__Bacteria (UID209)	5443	105	59	93.07	1.69	0	1.69	2597561	0	491	491	7751	7751	5290	5290	37212	37212	38.3	2.1	86.16	11	2717	6	98	1	0	0	0	1	1	1	1	1	1	1	1	1	0	0	0	93.0155	1	METABAT_AS27yjCOA_164	k__Bacteria (UID209)	5443	105	59
3453	METABAT_AS27yjCOA_17	k__Bacteria (UID2569)	434	278	186	94.43	1.88	0	1.88	2496637	0	160	160	27915	27915	15603	15603	82094	82094	37.5	1.66	89.47	11	2078	13	261	4	0	0	0	1	1	1	1	1	1	1	1	1	0	0	0	94.3703	1	METABAT_AS27yjCOA_17	k__Bacteria (UID2569)	434	278	186
3463	METABAT_AS27yjCOA_179	p__Bacteroidetes (UID2605)	350	316	210	95.95	4.54	38.46	2.79392	3398113	0	269	269	22436	22436	12632	12632	63723	63723	43.2	1.97	91.62	11	3006	17	286	13	0	0	0	1	1	1	1	1	1	1	1	1	0	0	0	95.8081	1	METABAT_AS27yjCOA_179	p__Bacteroidetes (UID2605)	350	316	210
3466	METABAT_AS27yjCOA_181	k__Bacteria (UID209)	5443	105	59	94.07	4.39	75	1.0975	2866919	0	628	628	5603	5603	4565	4565	36633	36633	37.6	2.07	84.83	11	2968	4	97	4	0	0	0	1	1	1	1	1	1	1	1	1	0	0	0	93.93	1	METABAT_AS27yjCOA_181	k__Bacteria (UID209)	5443	105	59
3469	METABAT_AS27yjCOA_184	c__Deltaproteobacteria (UID3216)	83	247	155	99.84	0.81	0	0.81	4221361	0	230	230	38280	38280	18353	18353	272065	272065	52	2.49	85.25	11	3864	1	244	2	0	0	0	1	1	1	1	1	1	1	1	1	0	0	0	99.8157	1	METABAT_AS27yjCOA_184	c__Deltaproteobacteria (UID3216)	83	247	155
3475	METABAT_AS27yjCOA_19	c__Spirochaetia (UID2496)	72	215	125	91.15	3.49	50	1.745	2358896	0	197	197	22427	22427	11974	11974	56124	56124	30.4	2	83.44	11	2013	18	191	6	0	0	0	1	1	1	1	1	1	1	1	1	0	0	0	91.0351	1	METABAT_AS27yjCOA_19	c__Spirochaetia (UID2496)	72	215	125
3482	METABAT_AS27yjCOA_196	k__Bacteria (UID209)	5443	105	59	93.57	0	0	0	1883169	0	249	249	12515	12515	7562	7562	59624	59624	60.4	2.98	93.54	11	2020	14	91	0	0	0	0	1	1	1	1	1	1	1	1	1	0	0	0	93.57	1	METABAT_AS27yjCOA_196	k__Bacteria (UID209)	5443	105	59
3504	METABAT_AS27yjCOA_215	p__Bacteroidetes (UID2605)	350	316	210	97.62	2.63	12.5	2.30125	2612734	0	221	221	17516	17516	11822	11822	50141	50141	44.9	2.44	87.27	11	2257	7	301	8	0	0	0	1	1	1	1	1	1	1	1	1	0	0	0	97.5392	1	METABAT_AS27yjCOA_215	p__Bacteroidetes (UID2605)	350	316	210
3508	METABAT_AS27yjCOA_219	k__Bacteria (UID2495)	2993	143	89	96.07	1.12	0	1.12	2539523	0	125	125	33841	33841	20316	20316	86033	86033	48.8	2.35	90.38	11	2560	4	138	1	0	0	0	1	1	1	1	1	1	1	1	1	0	0	0	96.035	1	METABAT_AS27yjCOA_219	k__Bacteria (UID2495)	2993	143	89
3517	METABAT_AS27yjCOA_29	c__Deltaproteobacteria (UID3216)	83	247	155	99.19	2.74	0	2.74	4434934	0	61	61	139365	139365	72703	72703	337268	337268	57.9	1.42	86.75	11	3911	2	240	5	0	0	0	1	1	1	1	1	1	1	1	1	0	0	0	99.1071	1	METABAT_AS27yjCOA_29	c__Deltaproteobacteria (UID3216)	83	247	155
3521	METABAT_AS27yjCOA_32	k__Bacteria (UID2495)	2993	143	89	94.38	2.25	0	2.25	1962120	0	52	52	58409	58409	37733	37733	111099	111099	34	1.75	90.36	11	1784	5	136	2	0	0	0	1	1	1	1	1	1	1	1	1	0	0	0	94.3085	1	METABAT_AS27yjCOA_32	k__Bacteria (UID2495)	2993	143	89
3530	METABAT_AS27yjCOA_40	k__Bacteria (UID1452)	924	161	108	95.83	2.96	0	2.96	4769596	0	327	327	25799	25799	14585	14585	78337	78337	64.6	1.37	91.89	11	4029	5	152	4	0	0	0	1	1	1	1	1	1	1	1	1	0	0	0	95.7373	1	METABAT_AS27yjCOA_40	k__Bacteria (UID1452)	924	161	108
3543	METABAT_AS27yjCOA_52	k__Bacteria (UID2495)	2993	143	89	94.38	3.93	100	0	1942185	0	140	140	27105	27105	13872	13872	121328	121328	38	1.95	95.62	11	1938	5	133	5	0	0	0	1	1	1	1	1	1	1	1	1	0	0	0	94.2551	1	METABAT_AS27yjCOA_52	k__Bacteria (UID2495)	2993	143	89
3544	METABAT_AS27yjCOA_53	k__Bacteria (UID2565)	2921	143	88	97.16	2.84	33.33	1.89343	5236898	0	766	766	10525	10525	6836	6836	38762	38762	63.5	1.47	88.35	11	4526	3	137	3	0	0	0	1	1	1	1	1	1	1	1	1	0	0	0	97.0723	1	METABAT_AS27yjCOA_53	k__Bacteria (UID2565)	2921	143	88
3545	METABAT_AS27yjCOA_54	k__Bacteria (UID209)	5443	105	59	93.22	0	0	0	1229599	0	98	98	21120	21120	12546	12546	105250	105250	59	1.85	94.24	11	1298	5	100	0	0	0	0	1	1	1	1	1	1	1	1	1	0	0	0	93.22	1	METABAT_AS27yjCOA_54	k__Bacteria (UID209)	5443	105	59
3553	METABAT_AS27yjCOA_61	o__Lactobacillales (UID543)	294	472	265	97.14	3.08	45.45	1.68014	2123370	0	152	152	22970	22970	13969	13969	50322	50322	39.1	2.26	87.04	11	2156	17	446	8	1	0	0	1	1	1	1	1	1	1	1	1	0	0	0	97.0449	1	METABAT_AS27yjCOA_61	o__Lactobacillales (UID543)	294	472	265
3556	METABAT_AS27yjCOA_64	o__Actinomycetales (UID1530)	622	257	151	93.38	3.15	50	1.575	2880480	0	446	446	10474	10474	6458	6458	47156	47156	65.1	1.74	91.87	11	3013	19	228	10	0	0	0	1	1	1	1	1	1	1	1	1	0	0	0	93.2788	1	METABAT_AS27yjCOA_64	o__Actinomycetales (UID1530)	622	257	151
3561	METABAT_AS27yjCOA_69	k__Bacteria (UID2565)	2921	143	88	94.32	3.41	66.67	1.13655	4263801	0	493	493	12841	12841	8648	8648	53468	53468	55.3	2.34	90.71	11	3627	5	135	3	0	0	0	1	1	1	1	1	1	1	1	1	0	0	0	94.2115	1	METABAT_AS27yjCOA_69	k__Bacteria (UID2565)	2921	143	88
3568	METABAT_AS27yjCOA_75	k__Bacteria (UID2982)	88	230	148	98.65	2.03	0	2.03	5258718	0	298	298	24411	24411	17646	17646	99431	99431	57.1	1.1	87.42	11	4386	2	225	3	0	0	0	1	1	1	1	1	1	1	1	1	0	0	0	98.5883	1	METABAT_AS27yjCOA_75	k__Bacteria (UID2982)	88	230	148
3592	METABAT_AS27yjCOA_97	k__Bacteria (UID2569)	434	278	186	91.76	3.41	37.5	2.13125	3124707	0	252	252	25971	25971	12399	12399	94162	94162	42.8	2.26	92.84	11	2782	16	254	8	0	0	0	1	1	1	1	1	1	1	1	1	0	0	0	91.6485	1	METABAT_AS27yjCOA_97	k__Bacteria (UID2569)	434	278	186
5095	METABAT_AS2HglBPFA_10	p__Bacteroidetes (UID2605)	350	316	210	94.05	2.14	0	2.14	1902945	0	281	281	9064	9064	6772	6772	26966	26966	28.9	1.93	88.99	11	1601	13	298	5	0	0	0	1	1	1	1	1	1	1	1	1	0	0	0	93.9817	1	METABAT_AS2HglBPFA_10	p__Bacteroidetes (UID2605)	350	316	210
5097	METABAT_AS2HglBPFA_12	p__Firmicutes (UID241)	930	207	114	93.13	1.9	60	0.76	1811380	0	289	289	8618	8618	6267	6267	37543	37543	40.5	3.19	90.3	11	1936	10	192	5	0	0	0	1	1	1	1	1	1	1	1	1	0	0	0	93.0688	1	METABAT_AS2HglBPFA_12	p__Firmicutes (UID241)	930	207	114
5112	METABAT_AS2HglBPFA_26	p__Firmicutes (UID239)	1324	176	102	91.67	3.51	40	2.106	2154071	0	402	402	7127	7127	5358	5358	41806	41806	55.4	1.87	88.1	11	2256	9	157	10	0	0	0	1	1	1	1	1	1	1	1	1	0	0	0	91.5551	1	METABAT_AS2HglBPFA_26	p__Firmicutes (UID239)	1324	176	102
1325	METABAT_AS3CglBPFA_1	p__Bacteroidetes (UID2605)	350	316	210	93.73	2.57	36.36	1.63555	2890138	0	291	291	19636	19636	9931	9931	76374	76374	49.3	3.4	91.45	11	2543	23	284	8	1	0	0	1	1	1	1	1	1	1	1	1	0	0	0	93.6477	1	METABAT_AS3CglBPFA_1	p__Bacteroidetes (UID2605)	350	316	210
1329	METABAT_AS3CglBPFA_13	k__Bacteria (UID209)	5443	105	59	96.61	3.93	35.71	2.5266	2534850	0	349	349	11312	11312	7263	7263	48862	48862	51.9	2.97	88.42	11	2194	2	95	5	3	0	0	1	1	1	1	1	1	1	1	1	0	0	0	96.488	1	METABAT_AS3CglBPFA_13	k__Bacteria (UID209)	5443	105	59
1333	METABAT_AS3CglBPFA_17	p__Euryarchaeota (UID49)	95	228	153	92.96	2.29	100	0	2188966	0	343	343	9169	9169	6381	6381	34060	34060	53.7	3.18	87.11	11	2407	21	203	4	0	0	0	1	1	1	1	1	1	1	1	1	0	0	0	92.8861	1	METABAT_AS3CglBPFA_17	p__Euryarchaeota (UID49)	95	228	153
1340	METABAT_AS3CglBPFA_23	k__Bacteria (UID3187)	2258	188	117	90.46	2.74	25	2.055	2910042	0	504	504	8334	8334	5773	5773	55952	55952	71.8	4.48	93.27	11	2880	15	169	4	0	0	0	1	1	1	1	1	1	1	1	1	0	0	0	90.3691	1	METABAT_AS3CglBPFA_23	k__Bacteria (UID3187)	2258	188	117
1342	METABAT_AS3CglBPFA_25	p__Euryarchaeota (UID49)	95	227	152	98.03	0	0	0	2197034	0	126	126	26769	26769	17436	17436	95075	95075	60.6	2	86.71	11	2277	3	224	0	0	0	0	1	1	1	1	1	1	1	1	1	0	0	0	98.03	1	METABAT_AS3CglBPFA_25	p__Euryarchaeota (UID49)	95	227	152
3601	METABAT_AS4AglBPMA_14	k__Bacteria (UID209)	5443	104	58	97.26	2.19	0	2.19	2637349	0	369	369	10632	10632	7147	7147	30831	30831	50.5	2.57	92.23	11	2682	3	97	4	0	0	0	1	1	1	1	1	1	1	1	1	0	0	0	97.1924	1	METABAT_AS4AglBPMA_14	k__Bacteria (UID209)	5443	104	58
3607	METABAT_AS4AglBPMA_2	p__Bacteroidetes (UID2605)	350	316	210	92.89	3.51	56.25	1.53563	2742550	0	280	280	18924	18924	9794	9794	66633	66633	49.7	2.92	91.54	11	2389	29	273	13	1	0	0	1	1	1	1	1	1	1	1	1	0	0	0	92.7766	1	METABAT_AS4AglBPMA_2	p__Bacteroidetes (UID2605)	350	316	210
3610	METABAT_AS4AglBPMA_22	k__Bacteria (UID2495)	2993	147	91	90.66	1.1	0	1.1	2145282	0	137	137	28292	28292	15658	15658	100573	100573	64	2.26	93.21	11	2016	11	135	1	0	0	0	1	1	1	1	1	1	1	1	1	0	0	0	90.6236	1	METABAT_AS4AglBPMA_22	k__Bacteria (UID2495)	2993	147	91
3627	METABAT_AS4AglBPMA_38	k__Bacteria (UID3187)	2258	188	117	91.41	0.85	0	0.85	3719233	0	293	293	25935	25935	12693	12693	143533	143533	68.4	2.89	91.11	11	3238	16	171	1	0	0	0	1	1	1	1	1	1	1	1	1	0	0	0	91.3821	1	METABAT_AS4AglBPMA_38	k__Bacteria (UID3187)	2258	188	117
3628	METABAT_AS4AglBPMA_39	k__Bacteria (UID2569)	434	278	186	94.09	1.34	0	1.34	2619397	0	57	57	105200	105200	45954	45954	257646	257646	37.6	1.44	89.25	11	2074	12	262	4	0	0	0	1	1	1	1	1	1	1	1	1	0	0	0	94.0473	1	METABAT_AS4AglBPMA_39	k__Bacteria (UID2569)	434	278	186
[truncated: 3,679 more rows]
[truncated: 46 more columns]

## Sheet: checkM all MAGs
Statistics of the MAGs. Results obtained from checkM software for all the 5194 MAGs extracted. Average and median values are reported in the graphs in the rigth part of the worksheet.
[truncated: 5,195 more rows]

[truncated: 2 more sheets: MAGs selected after ANI, MAGs taxonomy]
