# Supplementary material for: New insights from the biogas microbiome by comprehensive genome-resolved metagenomics of nearly 1600 species originating from multiple anaerobic digesters
Source: Biotechnol Biofuels. 2020 Feb 24;13:25. doi: 10.1186/s13068-020-01679-y (PMC7038595; doi:10.1186/s13068-020-01679-y)
Supplement: Supplementary file 6 — Additional file 6. Relative abundance of each taxa in the samples examined. Relative abundance of all the MAG having the same taxonomic assignment were combined in order to determine the relative abundance of each taxon as reported in columns D-CP. All the taxonomic levels from kingdom to genus were considered. [file 13068_2020_1679_MOESM6_ESM.xlsx]

## Sheet: Additional file 6
Relative abundance of each taxa in the samples examined. Relative abundance of all the MAG having the same toxonomic assignment were combined in order to determine the relative abundance of each taxon as reported in columns D-CP. All the txonomic levels from kingdom to genus were considered.
			01_BPgang	02_BPgang	03_BPgang	04_BPgang	07_BPgang	08_BPgang	09_BPgang	10_BPgang	11_BPgang	12_BPgang	51_BPgang	52_BPgang	61_BPgang	62_BPgang	ERR843249_BPbremges_AVER	1105480_10455_4_162792_GTAGAG_DNASIPziels_AVER	1105484_10455_4_162792_GTGAAA_DNASIPziels_AVER	1105488_10455_5_162797_GTTTCG_DNASIPziels_AVER	1105494_10534_5_165293_GGTAGC_DNASIPziels	1105496_10454_7_162759_ATCACG_DNASIPziels	1105498_10454_7_162759_CGATGT_DNASIPziels	A01_whey_AVER	A04_whey_AVER	A07_whey_AVER	A10_whey_AVER	A13_whey_AVER	A16_whey_AVER	A1_biograss_AVER	A4_biograss_AVER	A7_biograss_AVER	CSTR01a_lipids_SRX1022794_SRR2016713	CSTR01b_lipids_SRX1023882_SRR2016839	CSTR01c_lipids_SRX1024386_SRR2017705	CSTR02a_lipids_SRX1023859_SRR2016817	CSTR02b_lipids_SRX1023884_SRR2016850	CSTR02c_lipids_SRX1024392_SRR2017707	CSTR03B_lipids_SRX1023885_SRR2017704	CSTR03a_lipids_SRX1023867_SRR2016825	CSTR03c_lipids_SRX1024397_SRR2017709	CSTR04a_lipids_SRX1024452_SRR2017730	CSTR04b_lipids_SRX1024456_SRR2017736	CSTR05a_lipids_SRX1024455_SRR2017732	CSTR05b_lipids_SRX1024465_SRR2017739	CSTR06a_lipids_SRX1024478_SRR2017749	CSTR06b_lipids_SRX1024480_SRR2017752	CSTR07a_lipids_SRX1024479_SRR2017751	CSTR07b_lipids_SRX1024577_SRR2017753
			AS4LglBPNY	AS2HglBPFA	AS3CglBPFA	AS4FglBPSI	AS4JglBPFI	AS4AglBPMA	AS4KglBPMA	AS4DglBPLU	AS4EglBPAV	AS4BglBPHE	AS4GglBPBL	AS4GglBPBL	AS4IglBPLE	AS4IglBPLE	AS24abBPME_AVER	AS06rmzACSIP_AVER	AS06rmzACSIP_AVER	AS06rmzACSIP_AVER	AS06rmzACSIP	AS06rmzACSIP	AS06rmzACSIP	AS01afH2WH_AVER	AS01afH2WH_AVER	AS01afH2WH_AVER	AS01afH2WH_AVER	AS01afH2WH_AVER	AS01afH2WH_AVER	AS07pgkLD_AVER	AS07pgkLD_AVER	AS07pgkLD_AVER	AS09scLD	AS09scLD	AS09scLD	AS09scLD	AS09scLD	AS09scLD	AS09scLD	AS09scLD	AS09scLD	AS09scLD	AS09scLD	AS09scLD	AS09scLD	AS09scLD	AS09scLD	AS09scLD	AS09scLD
			BP-Nysted-Rep1	BP-Fangel-Rep1	BP-Fakse-Rep1	BP-Sinding-Rep1	BP-Filskov-Rep1	BP-Maabjerg-Sew-Rep1	BP-Maabjerg-Man-Rep1	BP-Luntoft-Rep1	BP-Avedore-Rep1	BP-Helsinger-Rep1	BP-BlahojFS-Rep1	BP-BlahojSS-Rep1	BP-LemvigFS-Rep1	BP-LemvigSS-Rep1	BP-NRW-meso-BP3-T1	LSBR-R1A-C13-SIP-Rep1	LSBR-R1A-C12-SIP-Rep1	LSBR-R2A-C13-SIP-Rep1	LSBR-R2B-C12-SIP-Rep1	LSBR-R1-T0-SIP-Rep1	LSBR-R2-T0-SIP-Rep1	LSBR-SS-preH2-Rep1	LSBR-DSAc-preH2-Rep1	LSBR-DSMet-preH2-Rep1	LSBR-SS-postH2-Rep1	LSBR-DSAc-postH2-Rep1	LSBR-DSMet-postH2-Rep1	LSBR-FirAtt-Rep1	LSBR-Liq-Rep1	LSBR-Pmm-Rep1	LSBR-R1-without-lipids-Rep1	LSBR-R1-with-lipids-Rep1	LSBR-R1-without-lipids-adaptation-Rep1	LSBR-R2-without-lipids-Rep1	LSBR-R2-with-lipids-Rep1	LSBR-R2-without-lipids-adaptation-Rep1	LSBR-R3-with-lipids-Rep1	LSBR-R3-without-lipids-Rep1	LSBR-R3-without-lipids-adaptation-Rep1	LSBR-R1-shock-2g-not-adapted-Rep1	LSBR-R1-steady-2g-not-adapted-Rep1	LSBR-R2-shock-2g-not-adapted-Rep1	LSBR-R2-steady-2g-not-adapted-Rep1	LSBR-R1-shock-3g-not-adapted-Rep1	LSBR-R1-steady-3g-not-adapted-Rep1	LSBR-R2-shock-3g-not-adapted-Rep1	LSBR-R2-steady-3g-not-adapted-Rep1
	Taxon		Biogas plant	Biogas plant	Biogas plant	Biogas plant	Biogas plant	Biogas plant	Biogas plant	Biogas plant	Biogas plant	Biogas plant	Biogas plant	Biogas plant	Biogas plant	Biogas plant	Biogas plant	Biogas_R1_A C13 SIP DNA	Biogas_R1_A C12 SIP DNA	Biogas_R2_A C13 SIP DNA	Biogas_R2_B C12 SIP DNA	Biogas_R1 time_0 SIP DNA	Biogas_R2 time_0 SIP DNA	SINGLE STAGE PRE-H2 laboratory scale biogas reactor	DOUBLE STAGE-ACIDOGENIC PRE-H2 laboratory scale biogas reactor	DOUBLE STAGE-METHANOGENIC PRE-H2 laboratory scale biogas reactor	SINGLE STAGE POST-H2 laboratory scale biogas reactor	DOUBLE STAGE-ACIDOGENIC POST-H2 laboratory scale biogas reactor	DOUBLE STAGE-METHANOGENIC POST-H2 laboratory scale biogas reactor	laboratory scale biogas reactor	laboratory scale biogas reactor	laboratory scale biogas reactor	laboratory scale biogas reactor	laboratory scale biogas reactor	laboratory scale biogas reactor	laboratory scale biogas reactor	laboratory scale biogas reactor	laboratory scale biogas reactor	laboratory scale biogas reactor	laboratory scale biogas reactor	laboratory scale biogas reactor	laboratory scale biogas reactor	laboratory scale biogas reactor	laboratory scale biogas reactor	laboratory scale biogas reactor	laboratory scale biogas reactor	laboratory scale biogas reactor	laboratory scale biogas reactor	laboratory scale biogas reactor
2	Bacteria	kingdom	99.7867	91.9554	83.7237	92.9907	88.4366	94.0582	99.4404	79.7552	88.7853	96.3928	97.7161	97.4648	82.1634	82.1367	91.7895	58.3159	54.1115	74.3879	79.303	71.1495	82.1507	98.2596	99.9993	97.3568	99.2557	99.9981	98.2616	99.1975	93.2642	97.1214	80.2022	88.3998	94.2855	79.0049	65.9185	89.9683	67.3854	74.9771	85.9559	88.5603	94.116	92.577	93.9557	92.59	95.9652	87.0777	97.1159
1	Archaea	kingdom	0.213302	8.04464	16.2763	7.0093	11.5634	5.94184	0.559619	20.2448	11.2147	3.60723	2.28392	2.53522	17.8366	17.8633	8.21046	41.6841	45.8885	25.6121	20.697	28.8505	17.8493	1.74042	0.000749958	2.64317	0.744282	0.00186176	1.73835	0.802549	6.73582	2.87856	19.7978	11.6002	5.71449	20.9951	34.0815	10.0317	32.6146	25.0229	14.0441	11.4397	5.88399	7.42301	6.04429	7.41001	4.03481	12.9223	2.8841
3
45	Firmicutes	phylum	85.546	82.2794	5.70433	74.2692	61.507	3.31233	53.1203	7.47981	1.32801	2.06331	74.5542	75.282	61.4791	61.746	60.3315	29.8099	11.0827	30.9803	13.6571	24.3825	22.559	17.4947	6.24857	28.1189	10.0069	18.5277	7.59125	89.4568	70.8011	74.6193	56.603	69.9271	55.3963	58.5044	47.5162	47.8539	47.4078	56.8212	46.6364	60.6439	68.9154	68.5137	72.2952	64.805	74.3471	65.9451	76.366
14	Bacteroidetes	phylum	8.96646	4.8134	15.1419	15.6389	23.5567	20.8116	30.6776	23.505	21.3068	22.8772	20.153	19.9254	14.0512	14.1797	11.8528	0.820929	1.34049	3.02651	4.64247	6.96333	14.4779	0.798932	0.00465588	13.8533	0.778956	0.00988863	3.15923	3.35502	5.69852	4.05538	16.1641	11.0209	26.2429	11.3975	13.1567	28.5532	11.7943	9.00963	27.1459	20.0979	15.4301	15.394	14.8348	18.8149	14.7426	14.1165	14.7283
9	Euryarchaeota	phylum	0.213186	8.04342	16.2557	7.00911	11.5633	5.78083	0.52573	20.1968	11.2016	3.53131	2.28369	2.53494	17.8365	17.863	8.20789	41.6614	45.869	25.5908	20.6681	28.6784	17.2786	1.74039	0.000749958	2.64313	0.744247	0.00186176	1.73832	0.800365	6.73485	2.87711	19.7971	11.5978	5.70956	20.9941	34.0812	10.0232	32.6138	25.0225	14.0425	11.4391	5.8836	7.42232	6.04395	7.40964	4.03389	12.9222	2.88373
40	Coprothermobacterota	phylum	0	0	0	0	0	0	0	0	0	0	0	0	0	0	0	0	0	0	0	0	0	45.8419	0.000267896	10.9743	62.7461	0.00263653	14.3592	0.273908	0.0625858	0.00428734	0	0	0.000434052	0	0.000289157	0	0	0.000305875	0	0.00028993	0.000278531	0	0.000281243	0.000302578	0	0	0
12	Actinobacteria	phylum	0.396933	0.434629	5.56931	0.0481765	0.0749295	0.830215	3.0511	2.97348	2.45593	3.55	0.41891	0.531354	0.858351	0.686122	0.0761631	5.5133	10.0559	7.64347	12.5923	2.63325	2.54725	0.480414	85.3517	0.0802304	0.259991	67.521	0.0400516	0.25338	0.155337	0.163163	0.641239	0.376144	0.302061	0.783269	0.234104	0.54056	0.2671	0.912171	0.356572	0.0430404	0.010855	0.0676145	0.00739309	0.0678142	0.0204676	0.0837828	0.0200821
57	Thermotogae	phylum	0.00314265	0.00536331	9.99952	0.0998715	0.830518	3.08345	0.00787691	1.28879	5.18069	16.804	0.323325	0.367322	1.9344	1.2115	0.0251701	0.336054	0.562461	0.103515	0.148249	1.10197	0.366972	20.6848	8.85297e-05	29.6797	15.1836	0.00232548	58.9313	0.306786	1.15284	0.323686	0.280027	0.311388	0.809331	0.182016	0.0953089	0.376008	0.15319	0.0940018	0.99117	1.63047	3.48514	1.65537	2.99683	2.54115	3.0686	1.60652	2.83905
55	Synergistetes	phylum	0.3926	0.255305	2.27168	0.326191	0.167445	0.732145	0.830731	3.67809	4.52247	2.23875	0.225208	0.267291	0.587647	0.788934	0.625243	2.19081	1.82247	1.91338	1.86191	2.00801	2.22891	12.615	0.000309268	10.2877	10.1117	0.00125492	11.9514	1.23207	3.88604	3.61407	2.08251	0.622766	0.949189	1.7709	0.535391	1.26766	0.78801	1.51842	0.971776	1.90678	2.11186	2.03143	1.38541	2.07746	1.31629	2.07524	1.04005
39	Chloroflexi	phylum	0.180897	0.0109004	6.16547	0.0751556	0.00916021	4.63752	0.496745	13.0629	24.0496	3.46935	0.00588817	0.00672777	0.0329337	0.0377321	0.0783206	3.44184	5.64442	3.72197	6.01604	9.71978	3.54315	0.0207376	0.00269108	2.96468	0.0143198	0.00124128	1.02132	0.315801	0.246717	0.248974	0.234574	0.0537371	0.168324	0.260881	0.0476064	0.275221	0.0899572	0.295232	0.16109	0.0493106	0.0134712	0.0939816	0.0201256	0.0905457	0.0308245	0.0924422	0.0200719
53	Proteobacteria	phylum	0.118948	0.0138439	13.9237	0.0467452	0.0334417	17.0713	0.41643	4.81291	12.1498	11.7775	0.0197346	0.0122113	0.0312216	0.0263527	1.81363	1.23624	1.85025	1.71497	2.34003	1.0802	2.15499	0.0610938	8.38871	0.0660665	0.0111364	13.9312	0.0111428	0.774243	5.51532	8.22376	1.52942	3.74673	6.32962	3.52034	3.12433	6.36447	5.19274	3.31035	5.48075	0.663809	0.292421	1.38202	0.341564	1.26838	0.271114	1.18361	0.474242
56	Tenericutes	phylum	0.257995	0.840013	0.0492404	2.00961	2.11975	0.839082	0.331479	0.211942	0.122006	0.245501	1.68051	0.885479	2.44935	2.67194	2.40875	0.0516406	0.0667347	0.0594281	0.0771336	1.28017	1.37469	0.00242973	7.55726e-05	0.0134449	0.00275302	0	0.00304946	2.06504	3.11826	2.74062	0.693703	0.986713	1.62842	0.673114	0.755721	1.6586	0.677837	0.692532	2.34216	3.0267	3.61634	2.76999	1.77669	2.2937	1.87919	1.38508	1.34665
22	Candidatus Cloacimonetes	phylum	1.11484	2.57169	2.23184	0.00931093	0.00276746	6.22094	3.83867	1.89147	0.805726	11.6414	0.00299974	0.0037578	0.00368388	0.00344175	0.30537	2.33026	2.16349	3.35064	3.77887	7.84283	15.7389	0	5.26182e-05	0.000387936	2.17952e-05	0	8.63081e-05	0.00121196	0.00350179	0.00467642	0.0102241	0.00309757	0.0425202	0.00986408	0.00123175	0.0126489	0.00529223	0.0216537	0.0473021	0.00069448	0.000478948	0.000171351	0	0.000255366	0.000332484	0.000361552	0
52	Planctomycetes	phylum	0.282274	0.0166778	0.061682	0.049415	0.000248696	0.1463	0.348878	0.46908	1.53551	2.02743	0.000144	8.84e-05	0.00093627	0.00159561	0.0512126	7.04219	11.311	11.5481	18.9494	5.23571	6.09809	0.00547006	0.000296131	0.93401	0.0025002	2.47593e-05	0.900519	0.0557671	0.047763	0.033175	0.0176684	0.00444872	0.0348138	0.00206407	0.00173537	0.0807857	0.00948452	0.0348007	0.0462305	0.00017763	0.0003183	0.00110367	6.04e-05	0.000519354	0.000285181	0.000469467	0
54	Spirochaetes	phylum	0.115208	0.0135796	0.872738	0.0559626	0.0509754	1.38939	0.631599	0.713987	4.09276	5.2455	0.112146	0.0916257	0.278049	0.162309	2.99841	0.465052	0.454752	1.33157	1.28681	1.05541	1.20211	9.09303e-05	0.00023434	0.0017382	0.0001199	0	0.000897889	0.371942	2.01972	2.48827	0.509079	0.395816	0.519438	0.616542	0.144541	0.531017	0.319642	0.621512	0.60269	0.099325	0.010416	0.201383	0.00616168	0.186923	0.01329	0.212417	0.0100744
11	Acidobacteria	phylum	0.135865	0.0031694	15.0504	0.00163513	0.00133318	10.7207	0.63537	2.82888	2.20942	7.54116	0.000425471	0.0010053	0.000778308	0.00120038	0.0500199	0.732105	1.23401	1.03951	1.31684	0.33681	0.582946	0	2.5593e-05	0	0	0	5.49824e-05	4.46812e-05	0	0	0.0131409	0.00400737	0.00296895	0.000392528	0.000231264	0.0323484	0.000684863	0.0630385	0.000506517	7.6e-05	0.000107034	0	0	0.000281831	0.000157944	0	0
48	Lentisphaerae	phylum	1.71804	0.578367	0.561435	0.0117521	0.000597384	0.13979	2.74054	0.477438	0.408631	0.194645	0.00493578	0.00206538	0.00105345	0.0133452	0.57666	2.39044	3.55971	1.45651	2.26062	2.23185	1.29556	0.000100336	0.000144072	0.00141445	9.11351e-05	0	0.00247206	0.00555804	0.0145784	0.0391058	0.617373	0.317268	0.755925	0.65234	0.0779552	0.819714	0.274287	0.875433	0.701103	0.0347799	0.00159843	0.0678886	0.000751737	0.0657476	0.00197196	0.0540998	0.000987763
25	Candidatus Fermentibacteria	phylum	0.00141451	0.000740137	0.00973263	0.00086846	0.000583036	16.4333	0.00129796	8.66015	4.16868	0.100084	0.00155756	0.00101705	0.0011779	0.00131089	4.878e-05	0	0	0	0	0	0	0	0	0	0	0	0	0	0.000112204	6.04628e-05	0	0.000314891	0	0	0.000308843	0.000323192	0.000160162	0.00016335	0.000156292	0.000154835	0.000148747	0.000163713	0	0.000161589	0.000156885	0	0
36	Candidatus Roizmanbacteria	phylum	0	0	0	0	0	0.00536879	0	0	0.036141	0	0	0	0	0	0	0	0	0	0	0	0	0	0	0	0	0	0	0	0	0	0	0	0	0	0	0	0	0	0	0	0	0	0	0	0	0	0
20	Candidatus Atribacteria	phylum	0.0444622	0.0553017	0.902626	0.11604	0.0283672	0.115113	0.391164	0.961888	0.511648	0.120245	0.0231691	0.0454369	0.0456704	0.0554466	0.0792384	0.0223975	0.0257389	0.0655902	0.0967803	0.147256	0.218938	0.252756	0	0.321423	0.136569	3.66503e-05	0.244261	0.358427	0.185834	0.134664	0.286645	0.125715	0.116688	0.198867	0.101896	0.245471	0.172473	0.214827	0.114619	0.180806	0.188687	0.168952	0.240257	0.193704	0.225697	0.171842	0.219093
37	Candidatus Saccharibacteria	phylum	0.0297331	0.0104881	0	0.0126362	0.00357667	0.00297764	0.147605	0.00760136	0.00182926	0.00168877	0.00178591	0.00285464	0.324496	0.4235	0.0066915	0.00985382	0.0113314	0.0136081	0.0163305	0.0521783	0.0395379	0.000112984	0	0.00148302	0.000105018	0	0.000380237	0.261963	0.253286	0.281534	0.0186729	0.0123197	0.0272261	0.0191501	0.00859998	0.0417134	0.00673334	0.0146103	0.0420456	0.00751911	0.0112434	0.0108562	0.00999984	0.012338	0.00888381	0.0125327	0.0123218
58	Verrucomicrobia	phylum	0.00314739	0.000978675	2.45456	0.0646135	0.0001472	3.82382	0.0427497	0.875161	1.6457	3.62069	0.00104998	0.000469141	0.000529307	0.000331081	0.101041	0.236148	0.324572	0.192518	0.262488	0.78028	0.458524	2.34081e-05	8.31111e-05	0.000402966	4.26041e-05	0	7.93202e-05	0.0411039	0.0152929	0.0137136	0.0514984	0.0415182	0.0402452	0.0683028	0.00220099	0.085975	0.0234285	0.0551888	0.0203535	0.0014119	0	0.00279375	0	0.00324039	0	0.00511727	0
50	Parcubacteria	phylum	0.000591091	0	0.148568	0	0	0.0533645	0.131322	0.0193375	0.00615496	0.666033	0	0	0	0	7.90366	0.0559658	0.0182013	0.0402282	0.0373227	0.384359	0.849371	0	0.00115132	0	0	0.000698156	0	0	0.000227595	0.000247099	0.0105705	0.0048459	0.00267716	0.000689451	0	0.0811445	0	0.0060069	0	0	0	0	0	0.000651852	0	0	0
17	candidate division WS1	phylum	0.174454	0.00140006	0.861826	0.0001754	7.64e-05	0.00543837	0.289287	1.13106	0.744435	0.0308606	7.43e-05	0	0.000161	8.59e-05	0.0383872	0.123636	0.249149	2.1906	3.68629	0.0465748	0.750186	0	0	7.30653e-05	0	0	0	8.00277e-05	0	8.34096e-05	0.000809468	0.00240817	0.00180021	0.000116653	0.000105399	0.0201757	0.000767293	0.00861876	0.000213352	0.000187605	0	0	0	0.000180847	8.23e-05	0	0
26	Candidatus Hydrogenedentes	phylum	0.0645109	0	1.17061	6.41e-05	0.000129198	0.327273	0.0514566	0.691441	0.314039	0.435663	0	6.44e-05	0.000149153	7.26e-05	0.000114324	0.857084	1.44001	0.932201	1.38259	0.462237	0.461481	0	2.71569e-05	0	1.98666e-05	0	0	6.65873e-05	0.000154689	0.000231282	7.84e-05	0.00112691	0.00257511	0.000242091	0.000210476	0.010455	0.000365542	0.00023139	0.000523287	0	0	0	0	0	0	9.48e-05	0
44	Fibrobacteres	phylum	0.0116049	0.00262979	0.0101726	0.00325903	0.0017465	0.0655658	0.113908	0.0341511	0.00746224	0.0566012	0.00421866	0.00317054	0.000216775	0.000516205	0.735639	0.0556911	0.0511369	0.0689534	0.0594606	1.48611	1.23963	0	2.44862e-05	0.000974412	3.27409e-05	0	0.000212891	0.00533166	0.000593301	0.0006396	0.1664	0.265722	0.46528	0.00284038	0.0001491	0.3409	0.0258531	0.0950458	0.0192271	0.000338247	0.000167269	0.00182742	0.000438218	0.00108337	0.0001924	0.00124912	0.000179243
23	Candidatus Dojkabacteria	phylum	0.00762109	0.00152526	0.127027	0.00149142	0	0.248938	0.00980375	0.34623	0.775908	0.0328683	0	0	0.000607894	0	0.00389045	0.00553846	0.0099128	0.00871473	0.00742261	0.271127	0.182892	0.000159524	0	0	0	0	0.000168142	0.00944286	0.00849866	0.0102994	0.00098171	0	0.00214342	0.00052726	0	0.0821298	0.000578597	0.000503937	0.00161139	0	0	0	0	0	0.000566758	0	0
51	Patescibacteria group	phylum	0.0026245	0.000492149	0.00380686	0	0	0.292001	0.412053	0.068349	0.0451781	0.0372217	0	0.000621392	0	0	0.512252	0.0110936	0.00548188	0.0773589	0.0626142	0.0798853	0.729964	0	0	0	0	0	0	0.00213189	0.00129756	0.001461	0	0	0	0	0	0.00840817	0	0	0.00103925	0	0.00032632	0	0	0	0	0	0
24	Candidatus Falkowbacteria	phylum	0.0581676	0	0.00178953	0	0	0.0542602	0.428429	0.134702	0.134037	0.102801	0	0.00048714	0	0.000549399	0.924832	0	0	0.00168451	0.00421256	0.000578763	0.259691	0	0	0	0	0	0.00018311	0	0	0	0	0.0042231	0.0117777	0	0	0	0	0	0	0	0	0	0	0	0	0	0
38	Chlamydiae	phylum	0.00363307	0.000364991	0	0	0	0	0.00152399	0.00429363	0.000417223	0	0	0	0	0	2.05734e-05	0.00617074	0.0149312	1.98981	3.7164	0.00161557	0.62449	3.60137e-05	0	0	0	0	0	4.75089e-05	0	4.84881e-05	0.000135307	0.000129405	0	0	0	0.000398447	0	0	0.000128456	0	0.000122255	0	0	0	0	0	0
13	Armatimonadetes	phylum	0.0134057	0.000558589	0.212658	0.0639057	0.0248152	0.179086	0.0628534	0.0119095	0.0107301	0.0428603	0.00422563	0.00153638	0.0601325	0.0944517	0.0108257	0.000230451	0	0.000290951	0.000229484	0	0.000306661	0.000450866	1.81739e-05	0.0553978	0.000394963	0	0.0423587	0.00304676	0.0128627	0.0515239	0.140804	0.121841	0.120521	0.191297	0.0902966	0.137677	0.0752469	0.18269	0.142177	0.138265	0.0220871	0.17317	0.0345537	0.114731	0.029565	0.0852765	0.0316694
49	Nitrospirae	phylum	0	0	0.0450642	0.000532896	0.000894392	0	0	0.000534253	0	0	0	0	0	0	0	0	0	0	0	0	0	9.50647e-05	0	6.95192e-05	6.99076e-05	0	0.000267515	7.09379e-05	0	7.42011e-05	0.000606102	0.000579662	0.000715028	0.000209744	0.000379019	0.000523107	0	0.000400932	0.000383608	0	0.00109527	0.000200912	0.000184323	0.00118983	0	0.000202617	0.000195613
43	Elusimicrobia	phylum	0.000265107	0	0	0.000287181	0	0.00906028	0.00583833	0.0141098	0.00362557	0	0	0	0	0	8.29145e-05	0.116636	0.0838817	0.340827	0.186157	0.215296	0.482498	0	0	0	3.93867e-05	0.000169575	0	0	0	0	0	0	0.000240144	0.000246495	0	0	0	0.000178712	0.00017099	0.000169396	0	0	0	0	0	0	0
15	Caldiserica	phylum	0	0.000343151	0.0436115	0	0.000110752	0.149637	0.000281779	2.86836	0.171265	0.0406144	0.000441306	0.000226413	0.00166866	0.00124507	0.000466777	0	0	0.000358687	0.000195701	0.000597423	0.00123446	0	0	4.12489e-05	0	0	0	0.000401055	0.000172948	0.000419914	0	0	0	0.000129862	0	0	0.000121696	0.000124118	0.000118755	0	0.000457841	0	0	0	0	0	0
31	Candidatus Moranbacteria	phylum	0.0982359	0.00117315	0.082863	0.00081622	0.000310388	1.68873	0.169039	0.026913	0.0176526	0.170796	0	0	0.0009489	0.00092403	0.00213532	0.000400986	0	0.000443466	0.000497583	0.0135785	0.00887899	0	0	0	0.000134275	0	0	0.000362909	9.95955e-05	0.000477153	0.0859162	0.000559014	0.262913	0.0952703	0.00301552	0.501007	0.00113732	0.0611874	0.0767482	0.01072	0.000264064	0.0281914	0.000266635	0.0364315	0.00194958	0.0386891	0.000565936
29	Candidatus Marinimicrobia	phylum	0	0	0.0127441	0.000339159	0.00017077	0.528254	0.000217239	0.0673246	0.00594737	1.1159	0	0	0.000197146	0	0.000623258	0.00022876	0.000126155	0.00053787	0	0.000460587	0.0023494	0	0	0	0	0	0	0	0	0	0.000385751	0.000737847	0.00112588	0	0	0.000567971	0	0	0	0	0	0	0	0	0	0	0
27	Candidatus Kuenenbacteria	phylum	0	0	0	0	0	0	0	0.348956	0	0	0	0	0	0	0.000205539	0	0	0	0	0	0	0	0	0	0	0	0	0	0	0	0	0	0	0	0	0	0	0	0	0	0	0	0	0	0	0	0
33	Candidatus Pacebacteria	phylum	0.000890663	0.00263216	0	0.00505723	0	0.00913826	0.00809816	0.0186841	0	0.00553468	0	0	0	0	0.0193217	0.0371712	0.0593135	0.0315299	0.0440674	0.591554	0.424723	9.06661e-05	0	0	0	0	0	0.0430494	0.0524534	0.0525884	0	0	0	0	0.000449615	0	0	0.00047561	0.00157458	0	0	0	0	0	0	0	0
35	Candidatus Riflebacteria	phylum	0	0	0	0.000318863	0.000212127	0	0.00203128	0.00738182	0.00073877	0.000242758	0.000103034	0.00053152	0.00024489	0.000119236	0.10644	0.0350471	0.00860623	0.0394534	0.0110812	0.0712953	0.153175	6.55188e-05	0	0	0	0	0.000175068	0.000681589	0.00626901	0.00794296	0.0337816	0.0407922	0.0269251	0.0419108	0.0150633	0.0155247	0.0840313	0.0599071	0.0263848	0.00225335	0.000222416	0.00250169	0.000109291	0.00317472	0.00045977	0.00348402	0.000235155
32	Candidatus Nomurabacteria	phylum	0	0	0	0	0	0	0	0.0158577	0	0	0	0	0	0	0	0	0	0.00409911	0.0110723	0.00704184	0.466956	0	0	0	0	0	0	0	0.00119715	0.00345106	0	0	0	0	0	0	0	0	0	0	0	0	0	0	0	0	0
46	Fusobacteria	phylum	0.000208549	0	0	0	0	0	0	0	0	0	0	0	0	0	0.000192742	0	0	0	0	0	0.000236524	0	0	0	0	0	0	0	0	0	0	0	0	0	0	0	0	0	0	0	0	0	0	0	0	0	0
7	Crenarchaeota	phylum	0.000116039	0.00122607	0.0177362	0.000189984	0.000191317	0.112876	0.00303969	0.044914	0.0126618	0.0732991	0.000234303	0.000283607	0.000110433	0.000271176	0.00256864	0.00928253	0.0111712	0.0162019	0.0210245	0.135182	0.370747	2.87566e-05	0	3.71767e-05	3.48381e-05	0	3.58418e-05	0.00218409	0.0009681	0.0014494	0.000697154	0.00235483	0.00486841	0.000948086	0.000349904	0.00835923	0.000783356	0.000370135	0.00140685	0.000600066	0.000390478	0.000693284	0.000340328	0.000366145	0.000916893	0.000108353	0.000361175
42	Deinococcus-Thermus	phylum	0	0	0.0080113	0	0	0.000275102	0.00638259	0.00457388	0.00133337	0	0	0	0	0	0	0.217457	0.406839	0.368287	0.617226	0.0822966	0.0882018	0	8.40523e-05	0	0	0	0	0.000101061	0	0	0.000427352	0.000544138	0.000277998	0.000588041	0.000265656	0.000277998	0	0.000986064	0.000672182	0	0	0	0	0.000138993	0.00013736	0.000142015	0
47	Ignavibacteriae	phylum	0.0156253	0.00381014	0.000370216	0.000380182	0.000188512	0.024203	0.00708928	0.0210276	0.00185234	0.00293125	0.00039618	0.0001708	0.000761699	0.000404486	0.0874674	0.000104431	0	0.00195243	0.0015672	0.00210467	0.239173	2.55873e-05	3.15769e-05	0.000461029	2.25592e-05	0	0.00126287	0.00241089	0.000696002	0.00115713	0.000988731	0.00077724	0.000412253	0	0	0.00190774	0.000653234	0.000892685	0.000249823	0.000301997	0.000192376	0.000211733	0.000777772	0.000433025	0.00202983	0.000355184	0.000927667
21	Candidatus Beckwithbacteria	phylum	0	0	0	0	0	0.0011407	0.000383721	0	0.0038149	0.000690395	0	0	0	0	0	0	0	0.00711097	0.00959409	0	0.113292	0	0	0	5.7582e-05	0	0	0	0	0	0	0	0	0	0	0.000334413	0.000331446	0	0.000323437	0	0	0	0	0	0	0	0
18	candidate division WWE3	phylum	0	0	0	0	0.000344322	0	0	0	0	0.00157617	0.00200693	0.000686438	0	0.000387084	0.000539706	0	0	0	0	0	0	0	0	0.000133817	0	0	0	0.000550115	0	0.000426076	0	0.000743857	0	0	0	0	0.000378345	0.000385875	0	0.0018288	0.0017569	0.000386734	0.000354801	0.00190858	0.00148241	0.000780031	0.0011296
8	Diapherotrites	phylum	0	0	0.00156148	0	0	0.0471337	0.0308493	0.00118735	0	0	0	0	0	0	0	0	0	0	0	0	0	0	0	0	0	0	0	0	0	0	0	0	0	0	0	0	0	0	0	0	0	0	0	0	0	0	0
16	candidate division BRC1	phylum	0	0	0	0	0	0.000354697	0.000418634	0	0	0	0	0	0	0	0	0.137013	0.217024	0.0326581	0.0293658	0.458215	0.085569	0	0	0	0	0	0	0	0.000250572	0	0	0	0	0	0	0	0	0	0	0	0	0	0	0	0	0	0
6	Candidatus Woesearchaeota (DHVEG-6)	phylum	0	0	0.00132599	0	0	0.000727734	0	0	0	0.00232498	0	0	0	0	0	0	0	0	0	0	0.0009289	0	0	0	0	0	0	0	0	0	0	0	0	0	0	0	0	0	0	0	0	0	0	0	0	0	0
28	Candidatus Magasanikbacteria	phylum	0.00494549	0	0.018682	0	0	0.00585894	0.0220417	0.00304411	0.00118321	0.118196	0	0	0	0	0.000534942	0.000227556	0	0.000271621	0.000600331	0.00229081	0.00140222	0	0	0	0	0	0	0	0	0	0.000383721	0	0.000373317	0	0	0.000376655	0	0	0.000364292	0	0	0	0	0	0	0	0
19	candidate division Zixibacteria	phylum	0	0	0.00553546	0	0	0	0	0.000297301	0	0	0	0	0	0	0	0	0	0	0	0	0	0	3.23166e-05	0	0	0	0	0	0	0	0	0	0	0	0	0	0	0	0	0	0	0	0	0	0	0	0
4	Candidatus Bathyarchaeota	phylum	0	0	0	0	0	0.000273479	0	0.00189454	0.000441834	0.000290371	0	0	0	0	0	0.0134073	0.0082972	0.00511465	0.00784612	0.0369547	0.198974	0	0	0	0	0	0	0	0	0	0	0	0	0	0	0.00014065	0	0	0.000136033	0	0	0	0	0	0	0	0
30	Candidatus Microgenomates	phylum	0	0	0	0	0	0.00154629	0	0	0	0	0	0	0	0	0	0	0	0	0	0	0	0	0	0	0	0	0	0	0	0	0	0	0	0	0	0.000397627	0	0	0	0	0	0	0	0	0	0	0
5	Candidatus Lokiarchaeota	phylum	0	0	0	0	0	0	0	0	0	0	0	0	0	0	0	0	0	0	0	0	0	0	0	0	0	0	0	0	0	0	0	0	6.33e-05	0	0	0	0	0	0	0	0	0	0	0	0	0	0
41	Cyanobacteria	phylum	0	0	0	0	0	0	0.00106901	0	0	0.00423144	0	0	0	0	3.6091e-05	0.00363972	0.00320558	0.000663732	0.000593962	0.111739	0.0164169	0	0	0	0	0	0	0	0.000192659	0.000417126	0.000569475	0.000181544	0.00738713	0	0	0.000745317	0.000738704	0.000941758	0.00054064	0	0	0	0	0.000558965	0	0	0
34	Candidatus Peregrinibacteria	phylum	0	0	0	0	0	0	0	0	0	0	0	0	0	0	0	0	0	0.0451595	0.047144	0	0.063811	0	0	0	0	0	0	0	0	0	0	0	0	0	0	0	0	0	0	0	0	0	0	0	0	0	0
10	na	phylum	0.0219852	0.036593	0.00025299	0.0780349	0.0200387	0.0987857	0.006729	0.0180832	0.00816712	0.0086776	0.175614	0.0312211	0.0177215	0.0271906	0.0615481	0.0233239	0.0337204	0.0431058	0.0839678	0.00902637	0.0173456	5.71558e-05	0	0.000431682	9.21153e-05	0	0.000269545	0.000607787	0.00243555	0.00151967	0.00643027	0.00455613	0.0119464	0.0109238	0.00422999	0.025831	0.0120623	0.00347229	0.0225961	0.0190816	0.000453752	0.00914786	0.00349462	0.00701504	0.0017684	0.00233395	0.00410375
59
60	na1	class	21.8959	67.3077	42.3406	52.7592	45.421	26.5613	39.3082	27.0599	37.9246	41.7862	59.5718	59.1126	49.2701	48.5098	28.527	15.9796	24.4575	19.6611	29.2885	27.0486	29.3289	23.1789	85.3568	37.2081	16.6131	67.527	62.4276	29.6309	31.8981	29.5455	38.4502	36.2802	39.2597	42.6567	27.5025	32.0339	25.7323	44.5178	33.0586	38.3833	45.1592	41.4192	50.1038	41.0806	51.7487	39.1531	49.7201
61	Diapherotrites Incertae Sedis	class	0	0	0.00156148	0	0	0.0471337	0.0308493	0.00118735	0	0	0	0	0	0	0	0	0	0	0	0	0	0	0	0	0	0	0	0	0	0	0	0	0	0	0	0	0	0	0	0	0	0	0	0	0	0	0
62	Methanobacteria	class	0.0655058	0.0380633	0.0818598	0.000212	0.00199638	0.139265	0.0737121	0.132073	0.0258576	0.0453463	0.000193937	0.00378098	0	0.000225805	0.0328534	0.76201	0.943836	0.88704	0.981817	7.68415	5.67094	1.54173	0.000129626	1.14028	0.446894	0	1.06967	0.395249	0.738932	1.4269	0.00791479	0.253601	0.0164526	0.00914556	0.0103488	0.021897	0.0300601	0.00313223	0.00531477	0.0171922	0.0232269	0.0574585	0.0884601	0.0855953	0.0963486	0.0359752	0.155509
63	Methanomicrobia	class	0.146836	7.99096	16.1715	7.00115	11.3737	5.63681	0.433575	20.0525	11.1393	3.48161	2.26448	2.52051	17.5447	17.5665	7.893	40.4922	44.295	24.3797	19.0781	20.5708	11.2171	0.193823	0.0005591	0.784452	0.294491	0.00186176	0.470574	0.397525	5.82609	1.35197	19.5054	11.1504	5.49633	20.7043	33.9118	9.84108	32.44	24.7309	13.8619	11.2281	5.68218	7.19757	5.83574	7.2177	3.8311	12.7661	2.61317
64	Thermoplasmata	class	0.000844213	0.000471182	0.000911166	0.000691092	0.000823754	0.0032043	0.00973851	0.0117499	0.0358085	0.0043559	0.000901423	0.000924952	0.000535622	0.000782375	0.00146775	0.243456	0.390049	0.279462	0.504716	0.286697	0.335012	0	0	8.63998e-05	0	0	8.66702e-05	0.00716491	0.0365286	0.0415396	0.00669462	0.00100232	0.00305888	0.00531803	0.00098307	0.00694401	0.00560788	0.00482282	0.00174121	0.000825782	0.000236736	0.000781667	0	0.00128587	0.000499376	0.00250967	0.00151335
65	c5LKS83	class	0	0	0.00756432	0	0	0.0290604	0	0.000230077	0.122607	0	0	0	0	0	0	0	0	6.15883e-05	0	0	0	0	2.5593e-05	0	0	0	0	0	0	0	0	0	0	0	0	0	0	0	0	0	0	0	0	0	0	0	0
66	Holophagae	class	0.000101015	8.46e-05	0.00784992	0.000578854	0.000166548	2.57453	0.000105934	1.13686	0.509558	4.56442	0.000323582	8.3e-05	0.000192271	0.000374464	0	0	0	0	0	0	0	0	0	0	0	0	0	0	0	0	0	9e-05	0	0	0	0	0	9.33e-05	0	0	0	0	0	0	0	0	0
67	Solibacteres	class	0	0	0.00618386	0	0	0.00123413	0	0.0017099	0.000249233	0.000163794	0	0	0	0	0	0	0	0	0.000126454	0	0	0	0	0	0	0	0	0	0	0	0	7.73e-05	0	0	7.58e-05	7.93e-05	0	8.02e-05	0	7.6e-05	0	0	0	0.000158671	0	0	0
68	Thermoanaerobaculia	class	0	0.000149027	0	0	0	0	0	0	0	0	0	0	0	0	0	0	0	0	0	0	0	0	0	0	0	0	5.49824e-05	0	0	0	0	0	0.000161246	0.000172064	0.000155464	0.000162687	0	0.000164453	0.000314694	0	0	0	0	0	0.000157944	0	0
69	Acidimicrobiia	class	0.00109474	7.87e-05	0.116323	0	0.00015492	0.220922	0.00177862	0.22055	0.544716	2.80513	0.000300992	0.00185309	0.0606818	0.0372059	0	0.174401	0.313632	0.331925	0.545661	0.0887434	0.0936948	0	2.74156e-05	0	0	0	0	6.63593e-05	3.10619e-05	0	0.000273854	0.000178224	0	0.000471848	8.74e-05	0.000182922	9.06e-05	0.00108686	8.85e-05	0	0	9.27e-05	0	0	0.0001722	0	0
70	Coriobacteriia	class	0.000654569	0.000203792	0	0.00123998	0.000539606	0.00073063	0.000941716	0.000506147	0	0	0.370578	0.474912	0	0.000451183	0.000126268	0.01593	0.0185394	0.027902	0.034395	0.050605	0.0516261	0	0.000112635	0	0	0	0	0.0207219	0.0289776	0.0362911	0.00449768	0.00126685	0.00742846	0.00506673	0.00102992	0.0157955	0.000440997	0.00427285	0.0120161	0.00157274	0	0.0028249	0.000174626	0.0030453	0.000763198	0.00291956	0.000219443
71	OPB41	class	0.0274398	0	0.000779369	0	0	0.000855475	0.00807745	0.00651898	0.000691053	0.000454157	0	0	0	0	0.00547873	0.000405028	0.000730709	0.00203357	0.00385685	0.0214071	0.0636062	0	0	0	0	0	0	7.9263e-05	7.4711e-05	0	0	0.000214335	0.000218035	0	0	0.00109992	0	0.000667116	0.000212764	0.00021078	0.000202493	0	0	0.00043995	0.000640714	0	0
72	Thermoleophilia	class	0	0	0	0	0	0	0.000323939	0.000380274	0.000443426	0.000291417	0	0	0	0	0	0.201448	0.363954	0.20584	0.312117	0.0671376	0.054243	0	0	0	0	0	0	0	4.79396e-05	0	0	0	0	0	0.00026978	0.000248503	0	0	0.000207644	0	0	0	0	0.000107341	0	0	0
73	Chthonomonadetes	class	7.88e-05	6.59e-05	0.00178535	0	0	0.00237962	0	0.000581822	0.000452297	0.000594495	6.31e-05	6.47e-05	0.000224894	0.000218999	0	0	0	0.00010383	0.000229484	0	0	0	0	0	0	0	0	2.57514e-05	0	0	0	0	0.000142705	7.61e-05	0	0	0	7.28e-05	0	0	0	0	0	0	0	0	0
74	Bacteroidetes vadinHA17	class	0.00240515	0.000431482	0.00471276	0.00201183	0.000141623	0.00165361	0.0544585	0.00251436	0.00267158	0.00356563	0.000137579	0.000490166	0.000120348	0	0.0581532	0.0095797	0.0119278	0.041119	0.0657689	0.141709	0.741304	3.13383e-05	0	0	0	0	0.000100194	0.0085874	0.0198481	0.0196509	0.0185055	0.00143201	0.0543547	0.0154016	0.00107318	0.105312	0.00202945	0.0154765	0.115142	0.0014793	0	0.00320335	0	0.00350849	0.000417071	0.00394795	0.000961491
75	Bacteroidia	class	8.95862	4.8105	15.1307	15.6329	23.5553	20.806	25.4916	20.6004	20.9695	21.5797	20.151	19.9184	14.0502	14.1786	11.7465	0.811167	1.32845	2.98527	4.57671	6.81934	13.7349	0.7989	0.00462438	13.8531	0.778956	0.00988863	3.15904	3.34084	5.6771	4.03271	16.1409	11.0176	26.178	11.3737	13.1535	28.4336	11.7896	8.98926	27.0259	20.0943	15.4282	15.39	14.8329	18.8087	14.7413	14.1119	14.7265
76	Flavobacteria	class	0	0	0	0	0	0	0.00417465	0	0	0	0	0	0	0	0.00012037	0	0	0	0	0.000491724	0.00100329	0	0	0	0	0	0	4.82004e-05	0	0	0.00329464	0.000131288	0.00761261	0.00698323	0.000386299	0.0106451	0.000667765	0.00326906	0.00130326	0	0	0	0	0.000404229	0	0.000137673	0
77	Sphingobacteriia	class	0	0	0	0	0	0.000209163	0	0	0	0	0	0	0	0	5.34579e-05	0	0	0	0	0	0	0	3.15011e-05	3.64697e-05	0	0	0	3.90244e-05	3.73472e-05	0	0	0	0.000106619	0	0.000205593	0	0.000106618	0.00021748	0.000208083	0.000515358	9.9e-05	0	0	0.000322703	0.000104436	0	0.000106108
78	Caldisericia	class	0	0.000343151	0.0436115	0	0.000110752	0.149637	0.000281779	2.86836	0.171265	0.0406144	0.000441306	0.000226413	0.00166866	0.00124507	0.000466777	0	0	0.000358687	0.000195701	0.000597423	0.00123446	0	0	4.12489e-05	0	0	0	0.000401055	0.000172948	0.000419914	0	0	0	0.000129862	0	0	0.000121696	0.000124118	0.000118755	0	0.000457841	0	0	0	0	0	0
79	candidate division WS6	class	0.00762109	0.00152526	0.127027	0.00149142	0	0.248938	0.00980375	0.34623	0.775908	0.0328683	0	0	0.000607894	0	0.00389045	0.00553846	0.0099128	0.00871473	0.00742261	0.271127	0.182892	0.000159524	0	0	0	0	0.000168142	0.00944286	0.00849866	0.0102994	0.00098171	0	0.00214342	0.00052726	0	0.0821298	0.000578597	0.000503937	0.00161139	0	0	0	0	0	0.000566758	0	0
80	Candidatus Fermentibacteria (class)	class	0.00141451	0.000740137	0.00973263	0.00086846	0.000583036	16.4333	0.00129796	8.66015	4.16868	0.100084	0.00155756	0.00101705	0.0011779	0.00131089	4.878e-05	0	0	0	0	0	0	0	0	0	0	0	0	0	0.000112204	6.04628e-05	0	0.000314891	0	0	0.000308843	0.000323192	0.000160162	0.00016335	0.000156292	0.000154835	0.000148747	0.000163713	0	0.000161589	0.000156885	0	0
81	Candidatus Hydrogenedens	class	0.0645109	0	1.17061	6.41e-05	0.000129198	0.327273	0.0514566	0.691441	0.314039	0.435663	0	6.44e-05	0.000149153	7.26e-05	0.000114324	0.857084	1.44001	0.932201	1.38259	0.462237	0.461481	0	2.71569e-05	0	1.98666e-05	0	0	6.65873e-05	0.000154689	0.000231282	7.84e-05	0.00112691	0.00257511	0.000242091	0.000210476	0.010455	0.000365542	0.00023139	0.000523287	0	0	0	0	0	0	9.48e-05	0
82	Candidatus Peribacteria	class	0	0	0	0	0	0	0	0	0	0	0	0	0	0	0	0	0	0.0451595	0.047144	0	0.063811	0	0	0	0	0	0	0	0	0	0	0	0	0	0	0	0	0	0	0	0	0	0	0	0	0	0
83	LD1-PA32	class	0.00363307	0.000364991	0	0	0	0	0.00152399	0.00429363	0.000417223	0	0	0	0	0	2.05734e-05	0.00617074	0.0149312	1.98981	3.7164	0.00161557	0.62449	3.60137e-05	0	0	0	0	0	4.75089e-05	0	4.84881e-05	0.000135307	0.000129405	0	0	0	0.000398447	0	0	0.000128456	0	0.000122255	0	0	0	0	0	0
84	Anaerolineae MSB-5E12	class	0.00012826	0	0.00539885	0	0	0	0.00107604	0.000315792	0.00220942	0	0	0	0	0	1.77739e-05	0.33906	0.584275	0.658912	1.1111	0.108652	0.144738	0	3.51277e-05	0	0	0	0	0	0	0	0	0	0	0	0.000224035	0.000468886	0	0.000236987	0	0	0.000107901	0	0	0	0	0	0
85	Anaerolineae	class	0.00757859	0.000159699	0.490507	0.000156156	0.000157252	0.0973664	0.00355437	0.68553	2.14588	0.0769935	0.000152761	0	0	0.00042403	0.000183786	0.0988317	0.154863	0.15659	0.243087	0.270791	0.165193	0	7.60443e-05	0.000160988	0	0	0.00021077	0.000817841	0.000813738	0.000432189	0.00151002	0.000339719	0.00123354	0.000838431	0.000410894	0.00504008	0.00017279	0.00106761	0.000754881	0.000411986	0	0.000592973	0.0001714	0.000952948	7.89e-05	0.000859124	0
86	Dehalococcoidetes	class	0.00115806	0	0	0.000487805	0	0.00210122	0.0119976	0.00131267	0.00169737	0.00161848	0	0	0.000253696	0.000273951	0.0444138	0.0351167	0.0394859	0.047391	0.0384076	0.158677	0.182525	0	0	0	0	0	0	0.00168844	0.00286883	0.00404386	0.0019571	0.00132029	0.00506803	0.00112844	0.00016091	0.0178153	0.0010753	0.000827926	0.00286013	0.00016134	0	0.000556067	0.000477546	0.000243621	0.000236528	0	0.000720941
87	Dehalococcoidia	class	0	0	0	0	0	0.0672449	0	0.00355114	0.101605	0.00253205	0	0	0.00015994	0	0	0.012597	0.0232824	0.0618674	0.104532	0.00541812	0.0404075	0	7.24579e-05	0	0	0	3.09916e-05	3.32667e-05	0	0	0	0	0	0	0	0	0	0	0.000148552	0	0	0	0	0	0	0	0
88	Thermomicrobia	class	0.000113645	9.51e-05	0.000367974	0	0	0	0.000953427	0.000279808	0.000326276	0.000214427	0	0	0.000108155	0.00010532	0	0.0191441	0.0310121	0.0197021	0.0370818	0.0120023	0.00940892	0	0	0.00021367	2.24225e-05	0	0.000136484	0	3.6059e-05	3.91491e-05	0	0.000101197	0.000102944	0	0	0.000311592	0	0.000209983	0	0	0	0	0	0.00010386	0	0	0
89	Coprothermobacteria	class	0	0	0	0	0	0	0	0	0	0	0	0	0	0	0	0	0	0	0	0	0	45.8419	0.000267896	10.9743	62.7461	0.00263653	14.3592	0.273908	0.0625858	0.00428734	0	0	0.000434052	0	0.000289157	0	0	0.000305875	0	0.00028993	0.000278531	0	0.000281243	0.000302578	0	0	0
90	Melainabacteria	class	0	0	0	0	0	0	0.00106901	0	0	0.00423144	0	0	0	0	3.6091e-05	0.00363972	0.00320558	0.000663732	0.000593962	0.111739	0.0164169	0	0	0	0	0	0	0	0.000192659	0.000417126	0.000569475	0.000181544	0.00738713	0	0	0.000745317	0.000738704	0.000941758	0.00054064	0	0	0	0	0.000558965	0	0	0
91	Deinococci	class	0	0	0.0080113	0	0	0.000275102	0.00638259	0.00457388	0.00133337	0	0	0	0	0	0	0.217457	0.406839	0.368287	0.617226	0.0822966	0.0882018	0	8.40523e-05	0	0	0	0	0.000101061	0	0	0.000427352	0.000544138	0.000277998	0.000588041	0.000265656	0.000277998	0	0.000986064	0.000672182	0	0	0	0	0.000138993	0.00013736	0.000142015	0
92	Fibrobacteria	class	0.0116049	0.00262979	0.0101726	0.00325903	0.0017465	0.0655658	0.113908	0.0341511	0.00746224	0.0566012	0.00421866	0.00317054	0.000216775	0.000516205	0.735639	0.0556911	0.0511369	0.0689534	0.0594606	1.48611	1.23963	0	2.44862e-05	0.000974412	3.27409e-05	0	0.000212891	0.00533166	0.000593301	0.0006396	0.1664	0.265722	0.46528	0.00284038	0.0001491	0.3409	0.0258531	0.0950458	0.0192271	0.000338247	0.000167269	0.00182742	0.000438218	0.00108337	0.0001924	0.00124912	0.000179243
93	Bacilli	class	0.698725	0.131383	0.00685128	0.145052	0.052867	0.0171329	0.322093	0.101936	0.0527412	0.0407561	0.0565436	0.0779982	0.0728734	0.0395282	0.605328	0.00326493	0.00351549	0.004895	0.00228357	0.0743606	0.0611526	0.299728	5.66849	1.18098	0.185923	17.6614	0.129712	0.316229	0.239372	0.521559	0.19161	0.0681165	0.0960779	0.147234	0.0376516	0.096378	0.0580074	0.110022	0.0851139	0.423588	0.893095	0.386708	1.1244	0.282277	1.65002	0.432868	1.95211
94	Clostridia	class	66.7454	18.1451	4.53776	22.5146	17.1915	3.0267	30.2339	7.07359	1.01267	1.73333	14.9434	15.2485	15.7814	16.2841	30.2011	29.6859	10.9883	30.8736	13.5997	23.4585	21.9496	15.4615	0.578689	23.5648	8.80571	0.863811	5.5179	60.889	40.5515	45.5189	19.935	34.6299	18.5823	17.9894	20.4116	18.5366	22.4828	14.9325	16.8102	23.7371	26.4531	28.3516	24.249	25.8855	23.9032	27.5636	27.3267
95	Erysipelotrichi	class	0.018274	0.0262777	0.00709606	0.0227119	0.167776	0	0.385058	0.00056609	0.00147403	0.00139168	0.236544	0.453424	0.0122275	0.00897164	0.0117484	0.00186583	0.0041748	0.00115549	0.00392456	0.105338	0.0802239	0.000119882	0	0	0.000184806	0	0.000165064	0.401124	0.417647	0.42758	0.687984	0.540459	0.700998	0.457311	0.392557	0.802165	0.421236	0.322603	0.695204	0.394183	0.317389	0.793465	0.247882	0.800708	0.536846	1.02654	0.622044
96	Erysipelotrichia	class	0.159338	0.393679	0.202828	0.00247021	0.116513	0.124869	0.865419	0.137348	0.0909686	0.0525637	0.43566	0.940449	0.00342494	0.0280344	12.1384	0.0205057	0.0348503	0.0235032	0.0259031	0.445046	0.375262	0.000183488	0	0.000168769	0.000221011	0.000114635	0.000162963	0.0194714	0.0468887	0.0505914	0.0709691	0.0100338	0.088043	0.0536944	0.00109238	0.189409	0.00615459	0.0506017	0.0913741	0.0107731	0.0079026	0.0242526	0.00322084	0.0230223	0.0042294	0.0398201	0.0034976
97	Negativicutes	class	0.0034733	0.00136846	0.0188291	0.00220239	0.00112453	0.00371782	0.00712147	0.00575096	0.00372437	0.0211951	0.000357424	0.00100525	0.000412273	0.00178376	0.0125483	0.00648057	0.00810318	0.00617965	0.0103527	0.0472675	0.0368356	7.17794e-05	0.000327096	0.000666944	4.62614e-05	0.000836238	0.000334322	0.0153911	0.0350892	0.0386185	0.0449927	0.023591	0.0836806	0.05194	0.0152836	0.0937265	0.0175269	0.0351015	0.0879474	0.0135518	0.00149504	0.0272293	0.00134267	0.0230263	0.00271525	0.0316722	0.00233257
98	Tissierellia	class	0.000410667	0.00567285	0	0.000336182	0.000507811	0	0.000215332	0	0	0	0.000493309	0.00151856	0.000977074	0.000761172	0.00178562	0	0	0	0	0	0	0.00343927	0	0.00122482	0.00196809	0	0.00201457	0.00405763	0.000841304	0.00132698	0	0.000182842	0.000929994	0	0.000358661	0.000187662	0.000185997	0	0	0.00107886	0.00138192	0.000950604	0.00261633	0.00112592	0.00145753	0.000383468	0.0029617
99	Ignavibacteria	class	0.0156253	0.00381014	0	0.000286582	0	0.0166852	0.00708928	0.00920403	0.00086755	0.00293125	0.000121487	7.68e-05	0	8.66e-05	0.0872584	0.000104431	0	0.00195243	0.0015672	0.00210467	0.239173	0	3.15769e-05	0.000461029	0	0	0.00115722	0.00177034	0.000192834	0.000808456	0.000988731	0.000675427	0.000412253	0	0	0.00190774	0.000549664	0.000787054	0.000249823	0.000201872	0	0	9.79e-05	0.00022404	0.000102273	0.000141655	0
100	Ignavibacteria;Ignavibacteriales	class	0	0	0.000370216	9.36e-05	0.000188512	0.00751779	0	0.0118235	0.000984791	0	0.000274693	9.4e-05	0.000761699	0.000317886	0.000208932	0	0	0	0	0	0	2.55873e-05	0	0	2.25592e-05	0	0.000105645	0.000640545	0.000503168	0.00034867	0	0.000101813	0	0	0	0	0.00010357	0.000105631	0	0.000100125	0.000192376	0.000211733	0.000679872	0.000208985	0.00192756	0.000213529	0.000927667
101	Oligosphaeria	class	0.000115443	0.00541233	0.000373797	0	0	0	0.000968516	0.00053879	0.000314134	0	0.0001849	0	0	0	0.0117335	0.0107387	0.024095	0.0192887	0.0463893	0.044512	0.0537869	0	0	0	0	0	0	3.6277e-05	3.47171e-05	0.000111892	0.0287335	0.00214266	0.0462966	0.0249658	0.000477797	0.0691653	0.000401907	0.0178019	0.023314	0.010348	0.000736382	0.0203632	0.000557664	0.0163991	0.00106792	0.0173687	0.000690461
102	Nitrospira	class	0	0	0.0450642	0.000532896	0.000894392	0	0	0.000534253	0	0	0	0	0	0	0	0	0	0	0	0	0	9.50647e-05	0	6.95192e-05	6.99076e-05	0	0.000267515	7.09379e-05	0	7.42011e-05	0.000606102	0.000579662	0.000715028	0.000209744	0.000379019	0.000523107	0	0.000400932	0.000383608	0	0.00109527	0.000200912	0.000184323	0.00118983	0	0.000202617	0.000195613
103	Phycisphaerae	class	0.000499005	0.00016027	0.0490267	0.0484926	0	0.0130903	0.00509746	0.104692	1.01548	0.0272906	0	5.65e-05	0.000639214	0.000774546	0.0100878	4.81847	7.4592	8.24902	13.4822	3.96965	4.13338	0.000484027	7.52318e-05	0.913379	0.000298884	2.47593e-05	0.893348	0.00015396	0.000209456	0.000228667	0.00583963	0.00233352	0.0314858	0.00164813	0.00134918	0.0610902	0.00546269	0.0234534	0.0412041	0.00012443	5.98e-05	0.00110367	6.04e-05	0.000519354	6.3e-05	0.000469467	0
104	Planctomycetacia	class	0.281261	0.0165175	0.0100145	0.000922435	0.000150596	0.000937112	0.343258	0.157245	0.0236917	0.00948482	4.87e-05	3.19e-05	0.000297056	0.00017243	0.040306	1.15549	2.33882	2.71008	4.51564	0.688639	1.67958	0.000244922	0.000159202	0.0077606	0.000175216	0	0.00126329	0.0555363	0.0474565	0.0329064	0.0115573	0.00206111	0.00256194	0.00035714	0.000319092	0.0183126	0.00388975	0.0108429	0.00461175	0	2.97e-05	0	0	0	0.000222181	0	0
105	Alphaproteobacteria	class	0.0139543	0.00348474	6.23868	0.0012407	0.000969326	0.0433707	0.115108	0.0645566	0.085815	0.00981475	0.000510682	0.0018099	0.000837624	0.0073647	0.00508689	0.0530624	0.114693	0.0559576	0.0965642	0.0396954	0.0293052	0.00115999	0.356225	0.000296764	0.00147838	1.29494	0.000988673	0.00982846	0.00250808	0.00317166	0.0120486	0.00994709	0.00319526	0.0206744	0.00774863	0.0064695	0.0092956	0.0289852	0.00444145	0.00113192	0.00106728	0.00158124	0.000779606	0.00296547	0.00194391	0.00327748	0.0021579
106	Betaproteobacteria	class	0.042805	0.00437806	0.0138945	0.00565547	0.00888927	0.0112199	0.0353037	0.0186711	0.0401203	0.0113536	0.00506926	0.00343581	0.0182733	0.0123673	0.0069387	0.238791	0.394955	0.322734	0.548376	0.120551	0.0981673	0.00160417	2.98735e-05	0.011102	0.00157286	0	0.00658469	0.0689996	0.927216	1.41369	0.39211	0.435756	4.33105	0.693894	0.927881	4.2489	0.576909	0.655274	3.53828	0.0871782	0.0415411	0.127469	0.0310706	0.133098	0.0472535	0.139466	0.0419655
107	Deltaproteobacteria	class	0.0406066	0.00428908	7.66949	0.00428622	0.00204363	17.0129	0.102473	4.71342	12.0193	11.7531	0.00250575	0.00194604	0.00236378	0.00259455	0.592292	0.751877	0.957536	0.935028	1.06705	0.804876	1.90758	0.00024482	0.00023668	0.000213332	0.000390829	2.09052e-05	0.000714176	0.0185369	0.0133941	0.0157633	0.263347	0.407917	0.889592	0.452672	0.212371	0.879729	0.308021	0.389154	0.935127	0.00493169	0.000434463	0.0126521	0.000126126	0.0102695	0.00116297	0.00713266	0.000636133
108	Epsilonproteobacteria	class	0	0	0	0	0.000250878	0.000540807	0.000496349	0.00299717	0.000873728	0.00114842	0	0	0.00144453	0.000844	0.00271212	0.000644319	0.000110628	0.000116109	0	0.00308514	0.00109101	0	0	0	4.61608e-05	0	9.37303e-05	0.12858	0.855976	0.538296	0.122964	0.070303	0.093731	0.111328	0.0424847	0.193153	0.194012	0.0575345	0.136923	0.14414	0.019197	0.284587	0.00989565	0.359777	0.0308495	0.298418	0.0241063
109	Gammaproteobacteria	class	0.021582	0.00169198	0.00162538	0.0355628	0.0212886	0.00321551	0.163049	0.0132653	0.00348628	0.00210426	0.0116489	0.00501959	0.00822384	0.00318214	1.2066	0.191869	0.382951	0.401134	0.628042	0.111992	0.118852	0.0580848	8.03222	0.0544544	0.00764816	12.6362	0.00276149	0.548298	3.71623	6.25284	0.738955	2.82281	1.01205	2.24169	1.93384	1.03621	4.1045	2.17932	0.865907	0.426354	0.230181	0.955735	0.299692	0.762118	0.189905	0.735318	0.405376
110	Spirochaetia	class	0.115208	0.0133294	0.692723	0.0557628	0.0506604	0.918375	0.631471	0.437588	0.403863	5.20744	0.111942	0.0915254	0.277806	0.162196	2.99827	0.44905	0.44792	1.22789	1.21461	1.0255	1.09174	9.09303e-05	0.00019341	0.00149944	0.0001199	0	0.000858659	0.371942	2.01968	2.4881	0.509079	0.395816	0.519438	0.616419	0.144541	0.530913	0.319527	0.621512	0.60269	0.0992135	0.010416	0.201383	0.00594528	0.186586	0.013177	0.212179	0.0100744
111	Synergistia	class	0.3926	0.255305	2.27168	0.326191	0.167445	0.732145	0.830731	3.67809	4.52247	2.23875	0.225208	0.267291	0.587647	0.788934	0.625243	2.19081	1.82247	1.91338	1.86191	2.00801	2.22891	12.615	0.000309268	10.2877	10.1117	0.00125492	11.9514	1.23207	3.88604	3.61407	2.08251	0.622766	0.949189	1.7709	0.535391	1.26766	0.78801	1.51842	0.971776	1.90678	2.11186	2.03143	1.38541	2.07746	1.31629	2.07524	1.04005
112	Mollicutes	class	0.252022	0.833003	0.0472866	1.365	1.86026	0.839082	0.328591	0.211942	0.120273	0.245501	1.60247	0.867444	2.29861	2.35953	2.39261	0.0516406	0.0664596	0.0594281	0.0771336	1.28017	1.37417	0.00242973	7.55726e-05	0.0134449	0.00275302	0	0.00304946	1.82518	2.9374	2.60552	0.590662	0.97852	1.06018	0.582018	0.750118	1.03738	0.673447	0.673596	0.995553	3.01001	3.61421	2.70476	1.77453	2.2281	1.87603	1.3367	1.34524
113	OPB35 soil group	class	0.00035725	0.000547451	2.44864	0.0642531	0.0001472	3.81115	0.000265098	0.728352	1.63283	3.61862	0.00084373	0.000257513	0.000439407	0.000331081	0.000158573	4.87485e-05	5.2519e-05	0.000279039	0.000251243	0	0.000216272	0	5.72344e-05	0	4.26041e-05	0	0	0	0	0	0	0	0	0	0	9.55e-05	7.81e-05	0	0	0.000292125	0	0	0	0	0	0	0
114	Verrucomicrobiae	class	0.000472282	0	0	0	0	0.000335709	0.00148584	0	0.000813557	0	0	0	8.99e-05	0	0	0.0288644	0.0691688	0.0342529	0.0609535	0.0197415	0.0281744	2.34081e-05	2.58767e-05	0	0	0	0	0	0	0	0.00026384	8.41e-05	0	0	8.25e-05	0.000172654	0	0	0	0	0	8.75e-05	0	0	0	0	0
115
116	na2	order	21.8132	66.9639	40.7385	53.9344	45.2193	34.4199	36.9831	29.36	44.6734	34.852	59.6002	58.8603	46.851	47.0489	34.0685	14.2064	20.8532	19.06	28.5092	25.902	30.9499	2.14032	0.00597893	9.45186	1.21261	0.00430897	4.02052	29.6881	34.4185	35.2139	38.6004	38.1695	39.38	44.4358	29.2012	32.5583	29.1811	45.7797	33.4967	37.7	42.3235	40.9075	48.0071	39.7924	49.5341	41.5412	48.4341
117	Methanobacteriales	order	0.0655058	0.0380633	0.0818598	0.000212	0.00199638	0.139265	0.0737121	0.132073	0.0258576	0.0453463	0.000193937	0.00378098	0	0.000225805	0.0328534	0.76201	0.943836	0.88704	0.981817	7.68415	5.67094	1.54173	0.000129626	1.14028	0.446894	0	1.06967	0.395249	0.738932	1.4269	0.00791479	0.253601	0.0164526	0.00914556	0.0103488	0.021897	0.0300601	0.00313223	0.00531477	0.0171922	0.0232269	0.0574585	0.0884601	0.0855953	0.0963486	0.0359752	0.155509
118	Methanomicrobiales	order	0.0986881	7.9735	0.221482	0.226391	9.47056	4.74555	0.223891	12.3901	6.57174	1.24487	2.26242	2.51535	17.5369	17.4314	7.89124	5.47392	8.62077	4.41083	7.53482	2.70657	2.16931	0.149871	7.6468e-05	0.0430149	0.277606	0	0.0275658	0.0227881	5.62162	1.22315	19.5012	9.65192	5.27908	20.7034	33.8887	9.66662	32.3668	24.7286	13.8543	10.846	4.39283	5.16178	2.84084	5.27402	1.71297	12.3235	1.36954
119	Methanosarcinales	order	0.0471774	0.0171296	14.8828	6.77444	1.90296	0.85259	0.205613	7.59315	4.5557	2.11226	0.00205946	0.00499796	0.00729718	0.134741	0.00042005	35.0169	35.6742	19.968	11.5432	17.8606	9.0449	0.0435527	6.81691e-05	0.740911	0.0167052	7.26589e-05	0.442886	0.370862	0.203079	0.126908	0.00381203	1.49809	0.21655	0.000884683	0.0229232	0.173564	0.07267	0.00226529	0.00704196	0.381939	1.28875	2.03561	2.99474	1.9435	2.11796	0.442419	1.24363
120	unclassified Methanomicrobia	order	0.000970591	0.00032503	1.06724	0.000317819	0.000160025	0.0386674	0.0040714	0.069264	0.0118514	0.124483	0	0.000159512	0.000554223	0.000359798	0.00133744	0.00143209	0.000118218	0.000867333	0	0.00363151	0.00291017	0.000398486	0.000414463	0.000526155	0.000179515	0.00178911	0.000122405	0.00387534	0.00139369	0.00190864	0.00036148	0.00034571	0.000703358	0	0.000169535	0.000887057	0.000527512	0	0.000619312	0.000103574	0.000589415	0.000179736	0.000164895	0.000177404	0.00017224	0.000181261	0
121	Thermoplasmatales	order	0.000844213	0.000471182	0.000911166	0.000691092	0.000823754	0.0032043	0.00973851	0.0117499	0.0358085	0.0043559	0.000901423	0.000924952	0.000535622	0.000782375	0.00146775	0.243456	0.390049	0.279462	0.504716	0.286697	0.335012	0	0	8.63998e-05	0	0	8.66702e-05	0.00716491	0.0365286	0.0415396	0.00669462	0.00100232	0.00305888	0.00531803	0.00098307	0.00694401	0.00560788	0.00482282	0.00174121	0.000825782	0.000236736	0.000781667	0	0.00128587	0.000499376	0.00250967	0.00151335
122	Holophagae Incertae Sedis	order	0.000101015	8.46e-05	0.00784992	0.000578854	0.000166548	2.57453	0.000105934	1.13686	0.509558	4.56442	0.000323582	8.3e-05	0.000192271	0.000374464	0	0	0	0	0	0	0	0	0	0	0	0	0	0	0	0	0	9e-05	0	0	0	0	0	9.33e-05	0	0	0	0	0	0	0	0	0
123	Solibacterales	order	0	0	0.00618386	0	0	0.00123413	0	0.0017099	0.000249233	0.000163794	0	0	0	0	0	0	0	0	0.000126454	0	0	0	0	0	0	0	0	0	0	0	0	7.73e-05	0	0	7.58e-05	7.93e-05	0	8.02e-05	0	7.6e-05	0	0	0	0.000158671	0	0	0
124	Thermoanaerobaculales	order	0	0.000149027	0	0	0	0	0	0	0	0	0	0	0	0	0	0	0	0	0	0	0	0	0	0	0	0	5.49824e-05	0	0	0	0	0	0.000161246	0.000172064	0.000155464	0.000162687	0	0.000164453	0.000314694	0	0	0	0	0	0.000157944	0	0
125	Acidimicrobiales	order	0.00109474	7.87e-05	0.116323	0	0.00015492	0.220922	0.00177862	0.22055	0.544716	2.80513	0.000300992	0.00185309	0.0606818	0.0372059	0	0.174401	0.313632	0.331925	0.545661	0.0887434	0.0936948	0	2.74156e-05	0	0	0	0	6.63593e-05	3.10619e-05	0	0.000273854	0.000178224	0	0.000471848	8.74e-05	0.000182922	9.06e-05	0.00108686	8.85e-05	0	0	9.27e-05	0	0	0.0001722	0	0
126	Actinomycetales	order	0.15044	0.0531754	0.0260485	0.0255146	0.0214308	0.0283436	2.84177	0.0708833	0.160801	0.121346	0.0208488	0.0281232	0.698577	0.600263	0.00247135	2.69169	5.05299	4.10983	6.72651	1.36265	1.32981	6.23705e-05	0.00122616	0.00152212	7.67549e-05	0.00460855	0.000211576	0.199787	0.109989	0.105439	0.429764	0.232268	0.165094	0.534825	0.133741	0.209665	0.154643	0.627392	0.211488	0.0235814	0.00474706	0.0432549	0.00230007	0.0404269	0.0114532	0.0512821	0.012277
127	Bifidobacteriales	order	0.0229571	0.0182523	0.00208546	0.00293893	0.0381648	0.00035914	0.00850954	0	0	0	0.00890152	0.00896779	0.00251488	0.0011379	0	0.0142539	0.0231067	0.00730285	0.0138586	0.0406662	0.0132941	0.479778	85.3499	0.0741297	0.259592	67.516	0.0389206	0.00153373	0.000125459	0	0.0922034	0.0496694	0.0538221	0.0871265	0.0274532	0.0461763	0.038627	0.0862599	0.0391227	0.00831793	0.00136015	0.0125374	0.00154507	0.0127441	0.00304845	0.0154745	0.00327942
128	Corynebacteriales	order	0.0795777	0.338064	0.00633257	0.0180718	0.011925	0.00113627	0.110914	0.00206147	0.0013326	0.000915076	0.0180712	0.0173127	0.0546951	0.0265601	0.0634576	0.334346	0.58003	0.218013	0.403034	0.163709	0.0807904	0.000230516	8.76659e-05	0.0043366	0.000229052	0	0.000695615	0.0270278	0.0140092	0.0192721	0.106417	0.0905386	0.0696002	0.147684	0.0687029	0.0906409	0.071827	0.181	0.0607217	0.00823408	0.00358258	0.00731149	0.00311001	0.00964268	0.0032217	0.0134822	0.00373745
129	Micrococcales	order	0.0151911	0.0245204	0.00218279	0.000104856	0.0025354	0.000859772	0.0149872	0.000637955	0.00175258	0.00112993	0	0	0.0275195	0.00756682	0.00040585	0.138433	0.258037	0.191711	0.315334	0.0647024	0.0501855	0	0.000104019	0	0	0.000438135	5.82524e-05	0.00289185	0.00132914	0.00132877	0.00628447	0.00129294	0.004617	0.00573652	0.00222367	0.171313	0.0011812	0.00696876	0.0315386	0.000366505	0.000107756	0.000704077	0.000137913	0.000959837	0.000775215	0.000454804	0.000302637
130	Propionibacteriales	order	0.000726605	0.000152078	0.00176452	0	0	0.00023178	0.00152397	0.00849771	0.00782284	0.0023992	0	0	0.000345753	0.000505036	4.9884e-05	0.0653721	0.116844	0.118952	0.177816	0.0259938	0.0331689	0	0.000248443	0	0	0	0	0.000521522	0.000115277	0.000122727	0.00084566	0.000277897	0.000164546	0.0012291	0	0.000285221	0.000164544	0.00196651	0.000481704	0	0.000109726	0.000288959	0	0	0	0.00016962	0
131	Coriobacteriales	order	0.000654569	0.000203792	0	0.00123998	0.000539606	0.00073063	0.000941716	0.000506147	0	0	0.370578	0.474912	0	0.000451183	0.000126268	0.01593	0.0185394	0.027902	0.034395	0.050605	0.0516261	0	0.000112635	0	0	0	0	0.0207219	0.0289776	0.0362911	0.00449768	0.00126685	0.00742846	0.00506673	0.00102992	0.0157955	0.000440997	0.00427285	0.0120161	0.00157274	0	0.0028249	0.000174626	0.0030453	0.000763198	0.00291956	0.000219443
132	Gaiellales	order	0	0	0	0	0	0	0.000323939	0.000380274	0.000443426	0.000291417	0	0	0	0	0	0.135445	0.247967	0.119099	0.176611	0.0420672	0.0362597	0	0	0	0	0	0	0	4.79396e-05	0	0	0	0	0	0.00026978	0.000141157	0	0	0	0	0	0	0	0	0	0	0
133	Solirubrobacterales	order	0	0	0	0	0	0	0	0	0	0	0	0	0	0	0	0.0660031	0.115987	0.0867408	0.135506	0.0250704	0.0179833	0	0	0	0	0	0	0	0	0	0	0	0	0	0	0.000107346	0	0	0.000207644	0	0	0	0	0.000107341	0	0	0
134	Chthonomonadales	order	7.88e-05	6.59e-05	0.00178535	0	0	0.00237962	0	0.000581822	0.000452297	0.000594495	6.31e-05	6.47e-05	0.000224894	0.000218999	0	0	0	0.00010383	0.000229484	0	0	0	0	0	0	0	0	2.57514e-05	0	0	0	0	0.000142705	7.61e-05	0	0	0	7.28e-05	0	0	0	0	0	0	0	0	0
135	Bacteroidales	order	8.95862	4.8105	15.1307	15.6329	23.5553	20.806	25.4916	20.6004	20.9695	21.5797	20.151	19.9184	14.0502	14.1786	11.7465	0.811167	1.32845	2.98527	4.57671	6.81934	13.7349	0.7989	0.00462438	13.8531	0.778956	0.00988863	3.15904	3.34084	5.6771	4.03271	16.1409	11.0176	26.178	11.3737	13.1535	28.4336	11.7896	8.98926	27.0259	20.0943	15.4282	15.39	14.8329	18.8087	14.7413	14.1119	14.7265
136	Flavobacteriales	order	0	0	0	0	0	0	0.00417465	0	0	0	0	0	0	0	0.00012037	0	0	0	0	0.000491724	0.00100329	0	0	0	0	0	0	4.82004e-05	0	0	0.00329464	0.000131288	0.00761261	0.00698323	0.000386299	0.0106451	0.000667765	0.00326906	0.00130326	0	0	0	0	0.000404229	0	0.000137673	0
137	Sphingobacteriales	order	0	0	0	0	0	0.000209163	0	0	0	0	0	0	0	0	5.34579e-05	0	0	0	0	0	0	0	3.15011e-05	3.64697e-05	0	0	0	3.90244e-05	3.73472e-05	0	0	0	0.000106619	0	0.000205593	0	0.000106618	0.00021748	0.000208083	0.000515358	9.9e-05	0	0	0.000322703	0.000104436	0	0.000106108
138	Caldisericales	order	0	0.000343151	0.0436115	0	0.000110752	0.149637	0.000281779	2.86836	0.171265	0.0406144	0.000441306	0.000226413	0.00166866	0.00124507	0.000466777	0	0	0.000358687	0.000195701	0.000597423	0.00123446	0	0	4.12489e-05	0	0	0	0.000401055	0.000172948	0.000419914	0	0	0	0.000129862	0	0	0.000121696	0.000124118	0.000118755	0	0.000457841	0	0	0	0	0	0
139	Candidatus Fermentibacterales	order	0.00141451	0.000740137	0.00973263	0.00086846	0.000583036	16.4333	0.00129796	8.66015	4.16868	0.100084	0.00155756	0.00101705	0.0011779	0.00131089	4.878e-05	0	0	0	0	0	0	0	0	0	0	0	0	0	0.000112204	6.04628e-05	0	0.000314891	0	0	0.000308843	0.000323192	0.000160162	0.00016335	0.000156292	0.000154835	0.000148747	0.000163713	0	0.000161589	0.000156885	0	0
140	Anaerolineales	order	0.00757859	0.000159699	0.490507	0.000156156	0.000157252	0.0973664	0.00355437	0.68553	2.14588	0.0769935	0.000152761	0	0	0.00042403	0.000183786	0.0988317	0.154863	0.15659	0.243087	0.270791	0.165193	0	7.60443e-05	0.000160988	0	0	0.00021077	0.000817841	0.000813738	0.000432189	0.00151002	0.000339719	0.00123354	0.000838431	0.000410894	0.00504008	0.00017279	0.00106761	0.000754881	0.000411986	0	0.000592973	0.0001714	0.000952948	7.89e-05	0.000859124	0
141	Dehalococcoidales	order	0.00115806	0	0	0.000487805	0	0.00210122	0.0119976	0.00131267	0.00169737	0.00161848	0	0	0.000253696	0.000273951	0.0444138	0.0351167	0.0394859	0.047391	0.0384076	0.158677	0.182525	0	0	0	0	0	0	0.00168844	0.00286883	0.00404386	0.0019571	0.00132029	0.00506803	0.00112844	0.00016091	0.0178153	0.0010753	0.000827926	0.00286013	0.00016134	0	0.000556067	0.000477546	0.000243621	0.000236528	0	0.000720941
142	GIF9	order	0	0	0	0	0	0.0672449	0	0.00355114	0.101605	0.00253205	0	0	0.00015994	0	0	0.012597	0.0232824	0.0618674	0.104532	0.00541812	0.0404075	0	7.24579e-05	0	0	0	3.09916e-05	3.32667e-05	0	0	0	0	0	0	0	0	0	0	0.000148552	0	0	0	0	0	0	0	0
143	Coprothermobacterales	order	0	0	0	0	0	0	0	0	0	0	0	0	0	0	0	0	0	0	0	0	0	45.8419	0.000267896	10.9743	62.7461	0.00263653	14.3592	0.273908	0.0625858	0.00428734	0	0	0.000434052	0	0.000289157	0	0	0.000305875	0	0.00028993	0.000278531	0	0.000281243	0.000302578	0	0	0
144	Gastranaerophilales organism	order	0	0	0	0	0	0	0.00106901	0	0	0.00423144	0	0	0	0	3.6091e-05	0.00363972	0.00320558	0.000663732	0.000593962	0.111739	0.0164169	0	0	0	0	0	0	0	0.000192659	0.000417126	0.000569475	0.000181544	0.00738713	0	0	0.000745317	0.000738704	0.000941758	0.00054064	0	0	0	0	0.000558965	0	0	0
145	Deinococcales	order	0	0	0.0080113	0	0	0.000275102	0.00638259	0.00457388	0.00133337	0	0	0	0	0	0	0.217457	0.406839	0.368287	0.617226	0.0822966	0.0882018	0	8.40523e-05	0	0	0	0	0.000101061	0	0	0.000427352	0.000544138	0.000277998	0.000588041	0.000265656	0.000277998	0	0.000986064	0.000672182	0	0	0	0	0.000138993	0.00013736	0.000142015	0
146	Lineage IV	order	0	0	0	0	0	0	0	0	0	0	0	0	0	0	0	0	0	0	0	0	0	0	0	0	3.93867e-05	0	0	0	0	0	0	0	0	0	0	0	0	0.000178712	0.00017099	0.000169396	0	0	0	0	0	0	0
147	Fibrobacterales	order	0.0116049	0.00262979	0.0101726	0.00325903	0.0017465	0.0655658	0.113908	0.0341511	0.00746224	0.0566012	0.00421866	0.00317054	0.000216775	0.000516205	0.735639	0.0556911	0.0511369	0.0689534	0.0594606	1.48611	1.23963	0	2.44862e-05	0.000974412	3.27409e-05	0	0.000212891	0.00533166	0.000593301	0.0006396	0.1664	0.265722	0.46528	0.00284038	0.0001491	0.3409	0.0258531	0.0950458	0.0192271	0.000338247	0.000167269	0.00182742	0.000438218	0.00108337	0.0001924	0.00124912	0.000179243
148	Bacillales	order	0.018388	0.00859543	0	0.00561648	0.00364592	0	0.0120851	0.00168494	0	0.000202305	0.00101214	0.00251493	0.0287848	0.0108461	0.00749757	7.62356e-05	0	9.77087e-05	0	0.000606081	0.000232678	0.0176305	0.000266047	0.0100001	0.00725144	0.0029322	0.00348607	0.00252166	0.00294491	0.00225508	0.00205494	0.00201765	0.00135303	0.00208994	0.00154464	0.00343046	0.00350732	0.00271789	0.0014966	0.297893	0.0264733	0.213848	0.101231	0.0529337	0.0048008	0.178689	0.00805004
149	Lactobacillales	order	0.680175	0.122377	0.00630896	0.137726	0.0480749	0.0171329	0.306164	0.100251	0.0527412	0.0405538	0.0544825	0.0743757	0.0417833	0.0273179	0.596699	0.0030995	0.00351549	0.0047973	0.00228357	0.0737545	0.0609199	0.281822	5.66822	0.0391951	0.17837	17.6584	0.0121532	0.269593	0.190279	0.34282	0.18906	0.0649468	0.0932806	0.144425	0.0356608	0.0900608	0.0484874	0.106774	0.0797042	0.0594996	0.807117	0.0856368	0.928835	0.0734933	1.52	0.102128	1.64964
150	Clostridiales	order	66.5818	14.501	4.47999	18.921	13.364	3.01253	29.7652	7.05028	0.996008	1.68264	11.0554	10.9107	13.4471	14.1858	24.2615	29.6388	10.9392	30.7664	13.4796	23.2972	21.8263	10.0092	0.578363	22.2685	4.78162	0.863362	4.49268	58.332	38.5089	43.8235	18.0681	33.2374	17.0397	16.2994	18.9686	16.9226	21.0801	14.0139	15.0181	16.903	21.1134	21.5301	19.4602	20.0768	19.386	19.7292	21.4438
151	D8A-2	order	0	0	0	0	0	0	0	0	0	0	0	0	0	0	0	0	0	0	0	0	0	0	0	0	0	0	4.67702e-05	4.96447e-05	4.81841e-05	0	0	0	0	0	0	0	0	0	0.000134231	0.00013298	0	0	0	0	0	0	0
152	Halanaerobiales	order	0.0575728	0.932969	0.0419749	1.50324	2.42459	0.0047456	0.0157159	0.00876911	0.00491433	0.0416834	2.89987	3.60723	1.03476	0.476361	0.0396984	0.00137616	0.00168013	0.00100119	0.000449808	0.000801	0.000350213	0	0	0.000429265	8.08341e-05	0	9.18229e-05	1.74443	0.411382	0.385212	1.13052	0.894214	0.825457	0.776674	0.897827	0.944899	0.942611	0.568563	0.642147	5.44537	3.74506	5.57027	3.36675	4.53787	3.08975	3.78704	3.90754
153	Thermoanaerobacterales	order	0.0615599	2.62479	0.00831517	0.869586	0.718936	0.0043583	0.15915	0.00568179	0.00662242	0.00610395	0.60147	0.568875	1.01147	1.24028	0.522997	0.00384607	0.00055673	0.00682271	0.00129017	0.00390836	0.00262994	5.32673	0	0.426797	3.9817	0.00028403	0.57776	0.688049	1.18097	1.07616	0.376635	0.34356	0.527419	0.307595	0.267243	0.457591	0.299125	0.159793	0.367025	0.704564	0.999757	0.757711	0.611575	0.658904	0.688727	0.643505	0.705615
154	Erysipelotrichales	order	0.169791	0.419336	0.207697	0.0241013	0.283836	0.113895	1.20139	0.131302	0.0873118	0.0512802	0.671378	1.39361	0.0151613	0.036643	12.0568	0.0144872	0.0286946	0.0207382	0.0255752	0.441154	0.319149	0.000119882	0	0	0.000355983	0.000114635	0.000328027	0.420343	0.461178	0.473862	0.758146	0.55005	0.783725	0.510269	0.393649	0.985571	0.425616	0.372697	0.779799	0.404566	0.32507	0.816514	0.251102	0.823498	0.541075	1.06613	0.625542
155	Selenomonadales	order	0.0034733	0.00136846	0.0188291	0.00220239	0.00112453	0.00371782	0.00712147	0.00575096	0.00372437	0.0211951	0.000357424	0.00100525	0.000412273	0.00178376	0.0125483	0.00648057	0.00810318	0.00617965	0.0103527	0.0472675	0.0368356	7.17794e-05	0.000327096	0.000666944	4.62614e-05	0.000836238	0.000334322	0.0153911	0.0350892	0.0386185	0.0449927	0.023591	0.0836806	0.05194	0.0152836	0.0937265	0.0175269	0.0351015	0.0879474	0.0135518	0.00149504	0.0272293	0.00134267	0.0230263	0.00271525	0.0316722	0.00233257
156	unclassified Tissierellia	order	0.000410667	0.00567285	0	0.000336182	0.000507811	0	0.000215332	0	0	0	0.000493309	0.00151856	0.000977074	0.000761172	0.00178562	0	0	0	0	0	0	0.00343927	0	0.00122482	0.00196809	0	0.00201457	0.00405763	0.000841304	0.00132698	0	0.000182842	0.000929994	0	0.000358661	0.000187662	0.000185997	0	0	0.00107886	0.00138192	0.000950604	0.00261633	0.00112592	0.00145753	0.000383468	0.0029617
157	Oligosphaerales	order	0.000115443	0.00541233	0.000373797	0	0	0	0.000968516	0.00053879	0.000314134	0	0.0001849	0	0	0	0.0117335	0.0107387	0.024095	0.0192887	0.0463893	0.044512	0.0537869	0	0	0	0	0	0	3.6277e-05	3.47171e-05	0.000111892	0.0287335	0.00214266	0.0462966	0.0249658	0.000477797	0.0691653	0.000401907	0.0178019	0.023314	0.010348	0.000736382	0.0203632	0.000557664	0.0163991	0.00106792	0.0173687	0.000690461
158	Nitrospirales	order	0	0	0.0450642	0.000532896	0.000894392	0	0	0.000534253	0	0	0	0	0	0	0	0	0	0	0	0	0	9.50647e-05	0	6.95192e-05	6.99076e-05	0	0.000267515	7.09379e-05	0	7.42011e-05	0.000606102	0.000579662	0.000715028	0.000209744	0.000379019	0.000523107	0	0.000400932	0.000383608	0	0.00109527	0.000200912	0.000184323	0.00118983	0	0.000202617	0.000195613
159	KCLunmb-38-53	order	0.000134192	0	0	0.000219706	0	0	0.00351816	0	0	0	0	0	0	0	3.66355e-05	0.491453	0.705909	0.462901	0.71622	1.58716	1.00189	0	0	0	0	0	0	0.00013225	0.000170316	0.000228667	0.000374832	0.000955948	0.0269855	0.00116741	0.00128918	0.0464818	0.00425443	0.00223154	0.0379576	0	0	0.000248501	0	0.000122638	0	0.000125304	0
160	mle1-8	order	0	0.00010557	0.0370784	0	0	0.00244563	0.000901735	0.00175043	0.000889489	0.0250277	0	0	9.83e-05	0	0.0100422	0.0293098	0.048046	0.470447	0.629229	0.0573506	0.239482	0	0	0.000195975	0	0	0.000112603	0	3.91399e-05	0	0.000821859	0.000112287	0.00022845	0	0	0.0032269	0.000114224	0.000349491	0.000111464	0	0	0	0	0	0	0	0
161	mle1-8 planctomycete	order	0	0	0.000444928	0	0	0.000366282	7.21e-05	0.000338325	0.00157804	0.000129635	0	5.65e-05	0	0	0	0.220542	0.378577	0.339971	0.519326	0.0918862	0.120468	0	1.88222e-05	0	0	0	0	0	0	0	0	0	6.22e-05	0	6e-05	0	0	0	0	0	0	0	0	0	0	0	0
162	MSBL9	order	0	5.47e-05	0.00804244	0	0	0.00650468	0	0.100262	0.969078	0	0	0	0	6.06e-05	8.97491e-06	3.66813	5.61913	6.6906	11.1553	2.05186	2.59647	0	1.74935e-05	0	0	0	2.01894e-05	0	0	0	0	0	0	0	0	0	0	0	5.78e-05	0	0	0	0	0	0	0	0
163	Phycisphaerales	order	0.000364813	0	0.000885927	0	0	0.000810365	9.56e-05	0.000673661	0.000523691	0.000688334	0	0	0	0	0	0.053261	0.0475595	0.0253966	0.0259064	0.047654	0.0397199	4.52037e-05	0	0	0	0	0	0	0	0	0	0	0.00016523	0	0	8.34e-05	0	0	0	0	0	0	0	0	0	0	0
164	Pla1 lineage	order	0	0	0.00201631	0.0482729	0	0.000940783	0.000509865	0.00145098	0.00827173	0.000793805	0	0	0.000540914	0.000713946	0	0.190657	0.376206	0.20041	0.323675	0.0792069	0.11496	0.000416987	3.89161e-05	0.912599	0.000281499	2.47593e-05	0.892318	2.171e-05	0	0	0.00456434	0.00126528	0.00404436	0.000480719	0	0.0112981	0.00109405	0.0208724	0.00307722	0.00012443	5.98e-05	0.000855173	6.04e-05	0.000319516	6.3e-05	0.000265363	0
165	Brocadiales	order	0	0	0	0	0	0	0	0	0	0.000230588	0	0	0	0	0	0.146547	0.328426	0.0658923	0.126929	0.0411663	0.0119199	0	6.61875e-05	0	0	0	0	0	0	0	0	0	0	0	0	0.000111692	0	0	0	0	0	0	0	0	0	0	0
166	Pirellulales	order	0.274908	0.0165175	0.00559353	0	0.000150596	0.00032444	0.329282	0.00795165	0.00524398	0.00192584	4.87e-05	0	0.000231756	5.64e-05	0.0402809	0.190572	0.410156	0.397971	0.659106	0.131119	0.307778	0	0	0	0	0	5.52147e-05	0.000961523	0.000748487	0.000620475	0.0115264	0.00193886	0.00253184	0.000162325	0.000319092	0.0180775	0.00388975	0.0106854	0.00458234	0	0	0	0	0	0	0	0
167	Planctomycetales	order	0.00635222	0	0.00442096	0.000922435	0	0.000612672	0.0139763	0.149293	0.0184478	0.00732839	0	3.19e-05	6.53e-05	0.00011603	2.50792e-05	0.818369	1.60023	2.24621	3.72961	0.516354	1.35988	0.000244922	9.30142e-05	0.0077606	0.000175216	0	0.00120808	0.0545747	0.046708	0.0322859	3.09e-05	0.000122247	3.01e-05	0.000194815	0	0.0001234	0	0.000157531	2.94e-05	0	2.97e-05	0	0	0	0.000222181	0	0
168	Rhizobiales	order	0.00546993	0.00240536	6.23627	0.0003643	0.000874226	0.0425465	0.0426126	0.0615879	0.0822785	0.00866635	0.000109864	0.000371594	0.000727808	0.0073647	0.00296669	0.0395394	0.0893777	0.0408605	0.0729295	0.030608	0.0243199	0	0.000160556	0.000172146	0	0	0	0.000791644	0.00043957	0.000515381	0.00111071	0.00218283	0.00103198	0.00344832	0.000665502	0.00157314	0.00124176	0.00117133	0.000569425	0.000350664	0.000970176	0.000894228	0.000540238	0.0013654	0.00152489	0.00146598	0.00148901
169	Rhodobacterales	order	0.00848439	0.00107938	0.00200779	0.0008764	9.51e-05	0.000367308	0.0102482	0.00233577	0.00318268	0.000673327	0.000400818	0.00086448	0.000109816	0	2.47263e-05	0.0123571	0.0250174	0.0144709	0.0234552	0.00831117	0.00498527	0	2.83124e-05	0	0	0	3.56415e-05	0.00880686	0.00206851	0.00265628	0.0109379	0.00776426	0.00216328	0.017107	0.0069755	0.00489636	0.00805384	0.0278139	0.00369427	0.000781251	9.71e-05	0.000687011	0.000239368	0.00160007	0.000419023	0.0018115	0.000668892
170	Rhodospirillales	order	0	0	0	0	0	0.00045685	0	0.000632971	0	0.000242534	0	0	0	0	0.00181002	0	0	8.47185e-05	0	0	0	0.00115999	0.356036	0.000124618	0.00147838	1.29494	0.000953031	0	0	0	0	0	0	0	0	0	0	0	0.000177755	0	0	0	0	0	0	0	0
171	Burkholderiales	order	0.0371126	0.00437806	0.00242599	0.00565547	0.00856771	0.00421241	0.0248941	0.00690231	0.00547457	0.00585925	0.00489436	0.00322791	0.0154224	0.0108629	0.0069234	0.148563	0.242295	0.247614	0.399425	0.075757	0.0705488	0.00160417	2.98735e-05	0.00330944	0.00157286	0	0.00407351	0.0683595	0.922419	1.41169	0.330864	0.422244	4.31191	0.66959	0.914156	4.15069	0.553647	0.520849	3.38389	0.0828128	0.0413187	0.118537	0.0309679	0.122375	0.0469017	0.131138	0.0414991
172	Rhodocyclales	order	0.00569235	0	0.0114686	0	0.000321564	0.00700747	0.0104096	0.0117688	0.0346457	0.00549439	0.0001749	0.000207899	0.00285091	0.00150437	1.52973e-05	0.0902283	0.152659	0.0751205	0.148951	0.0447938	0.0276185	0	0	0.00779253	0	0	0.00251118	0.000640129	0.00479693	0.00199291	0.0612459	0.0135114	0.0191459	0.0243041	0.0137255	0.0982091	0.0232627	0.134425	0.154392	0.00436543	0.000222363	0.00893288	0.000102677	0.0107223	0.000351793	0.00832771	0.000466389
173	Bdellovibrionales	order	0.00033355	9.31e-05	1.44109	9.1e-05	0.000183312	0.559345	0	0.00520119	0.150985	3.4463	0.000178077	0.000182725	0.000211625	0.000412156	0	0.0145812	0.0119734	0.0791508	0.0550657	0.0160684	0.084107	0	0	0	0	0	0	0	0	0	0	0	0	0	0	0	0	0	0	0	0	0	0	0	0	0	0
174	Deltaproteobacteria Incertae Sedis	order	0.000378852	0.000507598	1.37603	0.000206758	0.000208209	2.67826	0.000264866	1.9938	0.897238	1.37742	0.000303395	0.000311314	0.000240368	0.000351101	5.86724e-05	0.20013	0.136283	0.12052	0.0867884	0.0765474	0.0585397	0	3.45865e-05	0	0	0	0	0	0	0	0	0	0.000183181	0	0	0.000115415	0	0	0	0	8.51e-05	0	0	9.24e-05	0	0	0
175	Desulfarculales	order	0	0	0	0	0	0	0	0.000186752	0	0	0	0	0	0	3.41348e-05	0.0200485	0.019181	0.0235556	0.0156894	0.154901	0.103746	0	0	0	2.99309e-05	0	2.34283e-05	0	0	2.59375e-05	0	0	0	7.33e-05	0	0	6.87e-05	0	0	0	0	0	0	0	6.73e-05	0	0
176	Desulfobacterales	order	0.000687302	0	0.0145994	0	0	0.00357677	0.0034998	0.0431699	0.0888052	0.000586717	0	0	0	0.000136248	6.05098e-05	0.0176812	0.0266954	0.00819368	0.0118092	0.0793635	0.0259871	0.000138021	0	0	5.52396e-05	0	0	0.000169676	0.000393624	0.00126385	0.13882	0.26235	0.221048	0.27875	0.0707003	0.376734	0.106151	0.241687	0.174046	0.00122537	0	0.00287918	0	0.00355227	0	0.00203253	0
177	Desulfovibrionales	order	0	0	0.00406405	0.000375483	0	0	0.00397601	0	0.00037966	0.000227362	0	0	0	0.000137603	0.00106386	0.0301956	0.0564111	0.0984582	0.171261	0.0293636	0.0651246	7.35915e-05	0	9.51396e-05	0.000206715	0	0.000534953	0.000102097	0.000140384	0.00011142	0.00494426	0.112093	0.536441	0.0307024	0.120322	0.363912	0.156182	0.00414386	0.61463	0.000260045	0	0.000849386	0.000126126	0.000147794	0.000263488	0.000138644	0.000133852
178	Desulfuromonadales	order	0	0	0.000799884	0	0	0.000438996	0.000454876	0.000304117	0.000415106	0.000233056	0.000115787	0	0	0	1.69599e-05	0.00161374	0.00262155	0.00112912	0.00105307	0.00160737	0.00196776	0	3.86958e-05	0	0	0	0	4.79375e-05	0	0	0.114293	0.0196984	0.0540909	0.138919	0.0135114	0.0652779	0.0322184	0.130771	0.0513773	0.00177258	0.000121635	0.0049533	0	0.00343553	0.000256579	0.00243016	0.000260685
179	Myxococcales	order	0.00164488	0.000339654	0.128202	0	0	0.00692889	0.0313738	0.0262509	0	0.168209	0	0	0	0	0.000186601	0.104919	0.205256	0.258161	0.405103	0.0515313	0.31388	0	4.91623e-05	0	2.8707e-05	2.09052e-05	0	0.000135739	3.16584e-05	9.70352e-05	0.000350091	0.00025699	0.0001494	0.000492215	0	0.000458832	0.000388054	0.000950941	0.00796445	0	0.000115	0	0	0.000195771	0	0.000154	0
180	Oligoflexales	order	0.0134979	0.000101805	0.0208683	0	0	0.00864379	0.0418278	0.00239521	0.017107	0.1769	0	9.99e-05	0	0	0.578148	6.71434e-05	0.000148112	0.00877271	0.00726257	0.000270374	0.284656	0	0	0	0	0	0	0	0	0	0	0.000866263	0.0046264	0	0	0.0144478	0.000550755	0.0067406	0	0	0	0	0	0	0.000107897	0	0
181	SAR324 clade(Marine group B)	order	0	0	0.00080505	0.000101768	0	0.000441832	0	0.00122432	0.00178456	0.000234561	0	0	0.000118311	0	1.63636e-05	0	0	0	0	0	0	0	0	0	0	0	0	0	0	4.25108e-05	0.000115748	0	0	0	0	0.000113617	0	0	0	0	0	0	0	0	0.000110304	0	0
182	Syntrophobacterales	order	0.0237045	0.00200832	0.0263643	0.00229499	0.000969651	7.29115	0.0172708	0.793912	1.66109	0.688975	0.000953193	0.000536887	0.000491755	0.000854711	0.0115561	0.0668459	0.0535756	0.145947	0.0771823	0.158178	0.317036	3.32072e-05	7.27008e-05	0.000118193	0	0	0.000155794	0.0180354	0.0127333	0.0140109	0.00311907	0.00371188	0.00920739	0.00220191	0.00105326	0.00725904	0.00146972	0.00381978	0.00589324	0.0014081	0.000112728	0.00397024	0	0.00257166	0.000237791	0.00237733	0.000241596
183	Campylobacterales	order	0	0	0	0	0.000250878	0.000540807	0.000496349	0.00299717	0.000873728	0.00114842	0	0	0.00144453	0.000844	0.00271212	0.000644319	0.000110628	0.000116109	0	0.00308514	0.00109101	0	0	0	4.61608e-05	0	9.37303e-05	0.12858	0.855976	0.538296	0.122964	0.070303	0.093731	0.111328	0.0424847	0.193153	0.194012	0.0575345	0.136923	0.14414	0.019197	0.284587	0.00989565	0.359777	0.0308495	0.298418	0.0241063
184	Aeromonadales	order	0	0.000249433	0	0.000731697	0	0	0.000771602	0	0	0	0	0	0.00099241	0.00138057	1.19729	0	0	0	0	0	0	0	5.99736e-05	0	0	0	4.58812e-05	0.000147502	0.000162487	0.000102636	0.000138702	0.000132651	0.000134942	0	0	0.000136148	0.00026988	0.000275251	0	0.000130452	0	0	0	0	0	0	0
185	Enterobacterales	order	0	0	0	0	0	0	0	0	0	0	0	0	0	6.38e-05	9.53506e-06	0	0	0	0	0	0	0.0355225	0.0653629	2.20445e-05	0.000605511	1.06672	0.000165208	0	0	0	0	0	0	0	0	0	0	0	0	0	0	0	0	0	0	0	0
186	Enterobacteriales	order	0	0	0.000535021	0	0	0	0	0	0	0	0	0	0	0	0	0	0	0	0	0	0	0	0.000358443	0	6.612e-05	0.000774608	0	0	0	0	0	0	0	0	0	0	0	0	0	0	0	0	0	0	0	0	0
187	Oceanospirillales	order	0	0	0	0	0.00028062	0	0.000356981	0	0	0	0.000136303	0	0	0	7.73027e-05	0	0	0	0	0.000189217	0	0	0	0	0	0	0	0	5.28294e-05	0	0.00142626	0.175355	0.000462529	0.000329041	0.00327027	0	0.00200427	0.000628972	0.000300898	0	0	0.000157593	0	0	0	0	0
188	Pseudomonadales	order	0.0058336	0.000948362	0.000206895	0.00612945	0.0048248	0.00210659	0.0495959	0.00667507	0.00228372	0.000916699	0.00279197	0.000718468	0.00263281	0.000168545	0.00330566	0.00414672	0.00993176	0.0070769	0.00772842	0.00999075	0.0102903	0.0225331	7.96608	0.0532434	0.00685232	11.5683	0.00237507	0.0909992	0.165909	0.447056	0.0547054	0.241393	0.108489	0.128201	0.190976	0.0912573	0.417189	0.128457	0.0847247	0.0135102	0.00339019	0.0356347	0.00131423	0.0270811	0.00411604	0.0342057	0.00424925
189	Xanthomonadales	order	0.00103323	8.69e-05	0	0	0.000103405	0.000567588	0.0302594	0.000683666	0.000797203	0.000349278	0	0.000341904	8.81e-05	0	0.000927746	0.129784	0.263364	0.29995	0.459114	0.0676725	0.0740499	0	6.08661e-05	0	0	0	0	0.0511282	0.280401	0.133914	0.000500114	0.000239148	0.000121638	0.000519198	0.000226828	0.000317695	9.41e-05	0.000789218	0.000644008	0.178076	0.222758	0.297512	0.296783	0.19122	0.181066	0.186331	0.394565
190	Spirochaetales	order	0.115208	0.0133294	0.692723	0.0557628	0.0506604	0.918375	0.631471	0.437588	0.403863	5.20744	0.111942	0.0915254	0.277806	0.162196	2.99827	0.44905	0.44792	1.22789	1.21461	1.0255	1.09174	9.09303e-05	0.00019341	0.00149944	0.0001199	0	0.000858659	0.371942	2.01968	2.4881	0.509079	0.395816	0.519438	0.616419	0.144541	0.530913	0.319527	0.621512	0.60269	0.0992135	0.010416	0.201383	0.00594528	0.186586	0.013177	0.212179	0.0100744
191	Synergistales	order	0.3926	0.255305	2.27168	0.326191	0.167445	0.732145	0.830731	3.67809	4.52247	2.23875	0.225208	0.267291	0.587647	0.788934	0.625243	2.19081	1.82247	1.91338	1.86191	2.00801	2.22891	12.615	0.000309268	10.2877	10.1117	0.00125492	11.9514	1.23207	3.88604	3.61407	2.08251	0.622766	0.949189	1.7709	0.535391	1.26766	0.78801	1.51842	0.971776	1.90678	2.11186	2.03143	1.38541	2.07746	1.31629	2.07524	1.04005
192	Acholeplasmatales	order	0.199104	0.819441	0.0462685	1.15106	1.70675	0.837137	0.194851	0.207321	0.11539	0.222612	1.52518	0.845749	2.27341	2.32737	1.70571	0.0394932	0.0465102	0.0460234	0.0654216	1.0625	1.13661	0.00211779	7.55726e-05	0.0107356	0.00257503	0	0.00246927	0.606468	2.17013	1.95992	0.5677	0.974844	0.961156	0.565596	0.748996	0.832961	0.659627	0.670759	0.875138	2.9901	3.58844	2.68438	1.74106	2.20497	1.85645	1.31133	1.3262
193	Mollicutes RF9	order	0.0529181	0.013562	0.00101812	0.213947	0.153512	0.00194477	0.13374	0.00462078	0.00488388	0.0228893	0.0772921	0.021695	0.0251982	0.0321616	0.686904	0.0121473	0.0199494	0.0134047	0.011712	0.21767	0.237565	0.000311946	0	0.00270925	0.000177989	0	0.000580197	1.21871	0.767268	0.645603	0.0229621	0.00367569	0.0990228	0.016422	0.00112142	0.204418	0.0138204	0.00283697	0.120415	0.0199098	0.0257721	0.02038	0.0334639	0.0231319	0.019573	0.0253778	0.0190436
194	Petrotogales	order	0.00100491	0.00336522	0.00390458	0.0992106	0.82974	0.00392871	0.000421535	0.0034639	0.00173106	0.00113765	0.321742	0.366308	1.93205	1.2092	0.0222922	0	0	0	0	0	0	20.6848	5.37894e-05	29.6795	15.1832	0.00232548	58.9312	0.305867	1.1515	0.322549	0.279386	0.310687	0.807968	0.181255	0.095137	0.373798	0.152744	0.0919105	0.989183	1.62993	3.48472	1.65491	2.99674	2.54025	3.06852	1.60571	2.83878
195	Thermotogales	order	0.00213774	0.00199809	9.99562	0.000660943	0.000778332	3.07952	0.00745538	1.28532	5.17896	16.8029	0.00158355	0.00101426	0.00235531	0.00230532	0.0028779	0.336054	0.562461	0.103515	0.148249	1.10197	0.366972	8.53599e-05	3.47403e-05	0.000167735	0.000362	0	0.000101686	0.000919335	0.00134155	0.00113688	0.000641458	0.000701114	0.00136303	0.00076107	0.000171912	0.0022101	0.000445756	0.00209129	0.00198693	0.000542008	0.000413987	0.00045564	8.36e-05	0.000906331	8.73e-05	0.000814183	0.000266174
196	Verrucomicrobiales	order	0.000472282	0	0	0	0	0.000335709	0.00148584	0	0.000813557	0	0	0	8.99e-05	0	0	0.0288644	0.0691688	0.0342529	0.0609535	0.0197415	0.0281744	2.34081e-05	2.58767e-05	0	0	0	0	0	0	0	0.00026384	8.41e-05	0	0	8.25e-05	0.000172654	0	0	0	0	0	8.75e-05	0	0	0	0	0
197
198	na3	family	35.6251	84.764	57.1385	75.381	72.6376	55.4144	69.4445	65.5197	74.384	57.3446	82.6259	80.949	67.0015	68.7838	60.5139	31.8934	46.135	43.8651	68.4424	46.5168	58.2306	3.34862	0.588271	28.0231	2.48972	0.876835	9.79881	39.1613	47.666	47.5897	60.7137	55.009	72.8764	61.2034	45.693	67.7048	45.1207	59.6424	67.1841	63.3395	64.8167	64.2582	70.7916	66.3848	72.7885	63.4545	72.4957
199	Methanobacteriaceae	family	0.0655058	0.0380633	0.0818598	0.000212	0.00199638	0.139265	0.0737121	0.132073	0.0258576	0.0453463	0.000193937	0.00378098	0	0.000225805	0.0328534	0.76201	0.943836	0.88704	0.981817	7.68415	5.67094	1.54173	0.000129626	1.14028	0.446894	0	1.06967	0.395249	0.738932	1.4269	0.00791479	0.253601	0.0164526	0.00914556	0.0103488	0.021897	0.0300601	0.00313223	0.00531477	0.0171922	0.0232269	0.0574585	0.0884601	0.0855953	0.0963486	0.0359752	0.155509
200	Methanocorpusculaceae	family	0	0	0	0	0	0	0.000518434	0	0	0	0	0	0.000235241	0.000458151	0.000136416	0	0	0	0	0	0	0	0	0	0	0	0	0.00228054	0.151074	0.301959	0.000460293	0.00132064	0.00291078	0.000477857	0	0.0029368	0.0219426	0.00137016	0.00589931	0	0	0.000228868	0	0.000225899	0	0.000923241	0
201	Methanomicrobiaceae	family	0.00925402	0.12949	0.0311373	0.219791	9.44373	0.0120011	0.0232139	0.0262542	0.0295938	0.0204884	2.24867	2.50283	17.4727	17.3811	4.59418	0.58874	0.837341	0.018102	0.0350019	0.279655	0.0121857	0.149586	0	0.040978	0.276989	0	0.0163251	0.0146205	5.44946	0.893912	19.4518	9.63079	5.26782	20.6545	33.8228	9.64076	32.274	24.6454	13.8237	10.8145	4.38323	5.15063	2.83888	5.25464	1.70839	12.2941	1.36624
202	Methanospirillaceae	family	0	0	0.00160337	0	0	0	0.000346196	0.206858	0.000947784	0.00716311	0	0	0	0	0	1.27609	2.02858	0.541694	0.82447	0.563161	0.11045	0	0	0	0	0	5.09836e-05	0	0	0	0	0	0.000149518	0	0	0	0.000149517	0	0.000145903	0.000144543	0	0	0	0	0	0	0
203	Methanosaetaceae	family	0.00100894	0.00355819	14.8718	0.000825941	0.000844389	0.847398	0.00304249	7.58571	4.54295	2.10043	0.00120539	0.000982722	0.000650221	0.000936057	6.59344e-05	35.0167	35.6741	19.9676	11.5432	17.8598	9.04436	0	0	0	0	0	0	0.000107608	5.2931e-05	0	0.000317556	0	0.000154473	0.000164837	0	0	0.000154471	0.000315091	0	0	0	0.000143687	0.000131822	0.000439492	0.00083978	0	0
204	Methanosarcinaceae	family	0.0461684	0.0135714	0.010914	6.77362	1.90212	0.00519179	0.20257	0.00743891	0.0127433	0.0118244	0.000854072	0.00401523	0.00664696	0.133805	0.000354116	0.000155939	7.46319e-05	0.00046741	0	0.000840017	0.000542047	0.0435527	6.81691e-05	0.740911	0.0167052	7.26589e-05	0.442886	0.370754	0.203026	0.126908	0.00349447	1.49809	0.216395	0.000719846	0.0229232	0.173564	0.0725156	0.0019502	0.00704196	0.381939	1.28875	2.03547	2.99461	1.94306	2.11712	0.442419	1.24363
205	Arc I group	family	0.000970591	0.00032503	1.06724	0.000317819	0.000160025	0.0386674	0.0040714	0.069264	0.0118514	0.124483	0	0.000159512	0.000554223	0.000359798	0.00133744	0.00143209	0.000118218	0.000867333	0	0.00363151	0.00291017	0.000398486	0.000414463	0.000526155	0.000179515	0.00178911	0.000122405	0.00387534	0.00139369	0.00190864	0.00036148	0.00034571	0.000703358	0	0.000169535	0.000887057	0.000527512	0	0.000619312	0.000103574	0.000589415	0.000179736	0.000164895	0.000177404	0.00017224	0.000181261	0
206	Thermoplasmatales Incertae Sedis	family	0.000844213	0.000471182	0.000911166	0.000691092	0.000823754	0.0032043	0.00973851	0.0117499	0.0358085	0.0043559	0.000901423	0.000924952	0.000535622	0.000782375	0.00146775	0.243456	0.390049	0.279462	0.504716	0.286697	0.335012	0	0	8.63998e-05	0	0	8.66702e-05	0.00716491	0.0365286	0.0415396	0.00669462	0.00100232	0.00305888	0.00531803	0.00098307	0.00694401	0.00560788	0.00482282	0.00174121	0.000825782	0.000236736	0.000781667	0	0.00128587	0.000499376	0.00250967	0.00151335
207	Solibacteraceae (Subgroup 3)	family	0	0	0.00618386	0	0	0.00123413	0	0.0017099	0.000249233	0.000163794	0	0	0	0	0	0	0	0	0.000126454	0	0	0	0	0	0	0	0	0	0	0	0	7.73e-05	0	0	7.58e-05	7.93e-05	0	8.02e-05	0	7.6e-05	0	0	0	0.000158671	0	0	0
208	Thermoanaerobaculaceae TPD-58	family	0	0.000149027	0	0	0	0	0	0	0	0	0	0	0	0	0	0	0	0	0	0	0	0	0	0	0	0	5.49824e-05	0	0	0	0	0	0.000161246	0.000172064	0.000155464	0.000162687	0	0.000164453	0.000314694	0	0	0	0	0	0.000157944	0	0
209	Microthrixaceae	family	9.4e-05	7.87e-05	0.115309	0	0.00015492	0.220744	0.000295614	0.219318	0.543854	2.80492	0.000300992	0.00185309	0.0598246	0.0368349	0	0	0	0	0	0	0	0	0	0	0	0	0	0	0	0	8.75e-05	0	0	0.000181651	0	0	0	0.000347232	0	0	0	0	0	0	8.34e-05	0	0
210	Actinomycetaceae	family	0.0268448	0.002028	0.00174887	0.0145663	0.0128451	0.000639882	2.63523	0.000886563	0	0.00380732	0.0103586	0.0149732	0.00893694	0.00635376	0.000720103	0.0349445	0.0577867	0.0251032	0.0459298	0.0947636	0.0355135	0	0.000442699	0.00136411	4.25743e-05	0.00066058	0	0.0069317	0.00704979	0.00388203	0.0501767	0.042793	0.024622	0.0537729	0.0193712	0.0218358	0.0287582	0.0534378	0.0203416	0.0069801	0.00143201	0.0108378	0.000184716	0.00814789	0.00131741	0.0134013	0.00352856
211	Corynebacteriaceae	family	0.12166	0.0537806	0.00190924	0.0154232	0.0175189	0.000541117	0.103018	0.00138855	0.00123427	0.000283164	0.0126657	0.0139189	0.0556781	0.0237267	0.00510894	0.493027	0.873655	0.383874	0.677611	0.280216	0.170775	0	8.76659e-05	4.62815e-05	6.57581e-05	8.17699e-05	0.000105513	0.0457377	0.0197522	0.0302522	0.323189	0.162549	0.126793	0.401457	0.109655	0.15275	0.114714	0.516359	0.112838	0.00972193	0.000667123	0.0151861	0.00105181	0.0152209	0.0039039	0.0229149	0.0019986
212	Gordoniaceae	family	0	8.27e-05	0	0	0	0	0	0	0	0	7.91e-05	0	0	0	0	0.0557834	0.121632	0.0809651	0.13983	0.027118	0.0296813	0	0	0	0	0	0	0.000162801	3.13359e-05	6.77916e-05	0.000183902	0	0	0	0	0	0	9.12e-05	0	0	0	0	0	0	0	0	0
213	Microbacteriaceae	family	0.00377787	0.000962656	0	0.000452403	0.000124634	0	0.00427057	0	0	0.00039936	0.00019182	0	0.000193928	0	0.000233501	0.0268997	0.0398701	0.0630401	0.104424	0.0103962	0.0140845	0	0	0	0	0.000355694	5.82524e-05	0.0445472	0.0222091	0.0239256	0.017027	0.00812927	0.0188154	0.0421502	0.00623191	0.206154	0.00709959	0.0266948	0.0893189	0.00315283	0.000201507	0.00413567	0.000654344	0.00707052	0.000871292	0.00603165	0.000930064
214	Micrococcaceae	family	0.00127638	0.000610617	0	0	0	0	0.00095609	0	0	0	0	0.000149834	0.00798245	0.00523848	7.5594e-05	0	0	0.000120175	0	0	0	4.51872e-05	0.000594767	0	0	0.00357813	0	0.00018011	0	6.23526e-05	0.000169773	0.000649467	0	0.000352503	0.000636993	0	0.000165168	0.000168455	0	0.000159674	0	0	0	0	0	0	0.000164378
215	Nocardiaceae	family	0.000191019	0	0.000618504	0	0	0	0.00033947	0.000326699	0	0.000180208	0	0	0	0.0001589	1.07578e-05	0.582592	1.18917	0.787058	1.35048	0.239084	0.267282	0	0	0.000112549	0	0	6.18985e-05	0.000399298	4.21018e-05	0.000117597	0.00031789	8.5e-05	0.000188995	0.000146903	0	0	0	0.000262991	0.000117289	0	0	0	0	0	0	7.1e-05	0
216	Nocardioidaceae	family	0.00177054	0.000247048	0	0	0	0	0.00123783	0	0	0	0	0.000242484	0	0	4.0518e-05	0	0.000536405	0.000188614	0.00128955	0	0.0013387	0	0	0	0	0	0	0.00232975	0.00046612	0.000702954	0.00137377	0.000788301	0	0.000570475	0.00025772	0.000539387	0.0013365	0.0013631	0	0	0	0.000273227	0	0	0	0	0.000266021
217	Propionibacteriaceae	family	0.0132653	0.00754155	0.0177891	0.000455922	0.00055307	0.025381	0.128613	0.0533754	0.046921	0.0299652	0.00150037	0.0017979	0.672437	0.583925	0.000218843	0.148732	0.259836	0.238243	0.38994	0.0800193	0.0737266	0	0.000370251	0	0	0.000187731	0	0.00778224	0.00440431	0.00470127	0.122519	0.0929934	0.045195	0.157389	0.0568648	0.0546708	0.0628128	0.181097	0.0538799	0.00701052	0.00270915	0.0168001	0.000954449	0.0125375	0.00631908	0.017184	0.00555137
218	unclassified Actinomycetales	family	0	0	0	0	0	0	0	0	0	0	0	0	0	0	0	0	0	0	0	0	0	0	0	0	0	0	0	0	0	0	0	0	0	0	0	0	0	0	0	0	0	0	0	0.000117597	0	0	0
219	Bifidobacteriaceae	family	0.0229571	0.0182523	0.00208546	0.00293893	0.0381648	0.00035914	0.00850954	0	0	0	0.00890152	0.00896779	0.00251488	0.0011379	0	0.0142539	0.0231067	0.00730285	0.0138586	0.0406662	0.0132941	0.479778	85.3499	0.0741297	0.259592	67.516	0.0389206	0.00153373	0.000125459	0	0.0922034	0.0496694	0.0538221	0.0871265	0.0274532	0.0461763	0.038627	0.0862599	0.0391227	0.00831793	0.00136015	0.0125374	0.00154507	0.0127441	0.00304845	0.0154745	0.00327942
220	Mycobacteriaceae	family	8.76e-05	7.34e-05	0	0	0	0	0.000275663	0	0.000503123	0	0	7.2e-05	0.000166777	0	0	0.0176388	0.0392996	0.0355544	0.0610098	0.00642901	0.0117262	0	0	0	0	0	0	5.74989e-05	0	0	0.000244747	0	7.94e-05	0.000338782	0	0	0	0.000566644	0	0	7.37e-05	0	0	0	0	0	0
221	Brevibacteriaceae	family	0.000512351	0.000107235	0	0.000104856	0.0024286	0	0.00147757	0	0.000735483	0.000241678	0	0	0.0273057	0.00724102	0.000306748	0.000575878	0.00108616	0.00024816	0.000559747	0.000142396	0	0	0	0	0	3.72929e-05	0	0.000126234	0.000200556	8.65383e-05	0	0	0	0.000247622	0.000111867	0.000234128	0.000116025	0	0.000113221	0.000224332	0.000107756	0	0	0	0	0	0
222	Intrasporangiaceae	family	0.0138423	0.0240369	0	0	0.0001068	0.000460448	0.00997482	0.000637955	0.00037195	0.000488888	0	0	0	0.000325795	0	0.0109002	0.0194037	0.0132878	0.0247985	0.00608919	0.00520458	0	0.000104019	0	0	4.51488e-05	0	0.000292535	0.000157646	0.000133561	0.00144717	0.000659127	0.000352063	0.00218201	0.000759614	0.000439693	0.000771041	0.00418846	0.000196227	0	0	0.000102773	0	0.000321277	0.000443356	0	0.000100062
223	Coriobacteriaceae	family	0.000654569	0.000203792	0	0.00123998	0.000539606	0.00073063	0.000941716	0.000506147	0	0	0.370578	0.474912	0	0.000451183	0.000126268	0.01593	0.0185394	0.027902	0.034395	0.050605	0.0516261	0	0.000112635	0	0	0	0	0.0207219	0.0289776	0.0362911	0.00449768	0.00126685	0.00742846	0.00506673	0.00102992	0.0157955	0.000440997	0.00427285	0.0120161	0.00157274	0	0.0028249	0.000174626	0.0030453	0.000763198	0.00291956	0.000219443
224	FTLpost3	family	0.00399485	0.000385901	0	0.000503119	0	0	0.00999002	0	0	0	0.000123045	0	0	0.000142393	0.118978	0	0	0	0	0	0.000174259	0	0	0	0	0	9.47807e-05	5.09423e-05	0	5.1266e-05	0	0	0	0	0	0	0	0	0.000135815	0	0	0	0	0	0	0.000143472	0
225	GZKB124	family	0.000191409	0	0.00309884	0	0.000157792	0.00408173	0.00782843	0	0	0.172993	0	0	0	0	0.232171	0.00128583	0.000464505	0.00112395	0.000836463	0.020428	0.0909586	0	0	0	0	0	0	0	0	0	0.0071287	0.00221576	0.00537495	0.000370036	0	0.0215171	0.00277414	0.00212201	0.000338387	0	0	0.000531684	0.000162594	0.000349856	0.000169836	0	0
226	Lentimicrobiaceae	family	0.022883	0.000718409	0.0486239	0.00140494	0.000825301	8.54638	0.113537	1.46944	0.0607701	3.13863	0.000916265	0.000822659	0.00176943	0.000927799	0.000729718	0	0	0	0	0.000317991	0.000486611	0	0	0	0	0	0	0	0	0	0	0	0.000129552	0	0	0.00196065	0	0.000132129	0	0.000125241	0	0.000132423	0.000121488	0	0	0	0
227	MgMjR-022	family	0.00790236	0.00185707	0	0.000113492	0	0.00246367	0.0488505	0	0	0.00261584	0	0	0	0	0.306181	0.00573924	0.00511058	0.000902691	0.00020195	0.0755213	0.00503152	3.4357e-05	0	0	0	0	4.28221e-05	0	4.39901e-05	0	0.000129083	0.0033332	0.00288842	0.000134009	0	0.0405459	0.00301396	0.00422668	0.000245094	0	0	0	0	0	0	0	0
228	Porphyromonadaceae	family	3.51815	0.756057	0.13488	0.2129	0.015329	0.00727243	3.83647	0.00626932	0.00575816	0.0139413	0.0289412	0.0337456	0.0201492	0.0926263	0.274522	0.00321697	0.00518206	0.00122834	0.00160968	0.0468541	0.00940198	0.0231961	0	0.216865	0.0167203	0	0.0952628	0.117633	0.374347	0.771479	0.0196503	0.027678	0.0136857	0.0126386	0.00590051	0.0489276	0.0106649	0.0245179	0.031749	0.0193872	0.00277893	0.0368163	0.00175425	0.0384465	0.00291348	0.0331979	0.00194103
229	Rikenellaceae	family	0.0138229	0.000210187	0.00487749	0.000102762	0.00040325	0.257874	0.121525	0.237335	0.014416	2.8067	0.000100528	0.000206304	0.000704466	0	0.219694	0	0	0.000152189	0	0.00185291	0.000270042	0	0	0	4.69785e-05	0	0	7.89434e-05	0.000975567	0.00138004	0.000443386	0.00106011	0.00129409	0.000460306	0	0.00207322	0.000760748	0.000659916	0.00147327	0	0	0	0	0	0	0	0
230	SB-5	family	0	0	0.000369112	0	0	0	0	0	0	0	0	0	0	0	0	0	0	0	0	0	0	0	0	0	0	0	0	0	0	3.92702e-05	0	0	0.000103262	0	0	0	0	0	0	0	0	0	0	0	0	0	0
231	Flavobacteriaceae	family	0	0	0	0	0	0	0.00417465	0	0	0	0	0	0	0	0.00012037	0	0	0	0	0.000491724	0.00100329	0	0	0	0	0	0	4.82004e-05	0	0	0.00329464	0.000131288	0.00761261	0.00698323	0.000386299	0.0106451	0.000667765	0.00326906	0.00130326	0	0	0	0	0.000404229	0	0.000137673	0
232	LF045	family	0	0.000343151	0.0436115	0	0.000110752	0.149637	0.000281779	2.86836	0.171265	0.0406144	0.000441306	0.000226413	0.00166866	0.00124507	0.000466777	0	0	0.000358687	0.000195701	0.000597423	0.00123446	0	0	4.12489e-05	0	0	0	0.000401055	0.000172948	0.000419914	0	0	0	0.000129862	0	0	0.000121696	0.000124118	0.000118755	0	0.000457841	0	0	0	0	0	0
233	Candidatus Fermentibacteraceae	family	0.00141451	0.000740137	0.00973263	0.00086846	0.000583036	16.4333	0.00129796	8.66015	4.16868	0.100084	0.00155756	0.00101705	0.0011779	0.00131089	4.878e-05	0	0	0	0	0	0	0	0	0	0	0	0	0	0.000112204	6.04628e-05	0	0.000314891	0	0	0.000308843	0.000323192	0.000160162	0.00016335	0.000156292	0.000154835	0.000148747	0.000163713	0	0.000161589	0.000156885	0	0
234	Anaerolineaceae	family	0.00686715	0.000159699	0.481869	0.000156156	0.000157252	0.095786	0.00215546	0.676115	2.14128	0.0759867	0.000152761	0	0	0.000176781	0.000183786	0.0474521	0.0785607	0.096808	0.147225	0.251413	0.14966	0	5.22435e-05	7.85739e-05	0	0	0	0.000817841	0.000785521	0.000432189	0.00151002	0.000339719	0.00107242	0.000666508	0.000333194	0.00504008	0.00017279	0.000985414	0.000754881	0.000334086	0	0.000592973	9.59e-05	0.000871648	0	0.000776124	0
235	Anaerolineaceae organism	family	0.000711445	0	0.00863853	0	0	0.00158035	0.00139891	0.00941522	0.00459578	0.00100677	0	0	0	0.000247249	0	0.0513796	0.0763028	0.059782	0.095862	0.0193776	0.0155324	0	2.38008e-05	8.24143e-05	0	0	0.00021077	0	2.82173e-05	0	0	0	0.000161113	0.000171923	7.77e-05	0	0	8.22e-05	0	7.79e-05	0	0	7.55e-05	8.13e-05	7.89e-05	8.3e-05	0
236	Coprothermobacteraceae	family	0	0	0	0	0	0	0	0	0	0	0	0	0	0	0	0	0	0	0	0	0	45.8419	0.000267896	10.9743	62.7461	0.00263653	14.3592	0.273908	0.0625858	0.00428734	0	0	0.000434052	0	0.000289157	0	0	0.000305875	0	0.00028993	0.000278531	0	0.000281243	0.000302578	0	0	0
237	Fibrobacteraceae	family	0.0116049	0.00262979	0.0101726	0.00325903	0.0017465	0.0655658	0.113908	0.0341511	0.00746224	0.0566012	0.00421866	0.00317054	0.000216775	0.000516205	0.735639	0.0556911	0.0511369	0.0689534	0.0594606	1.48611	1.23963	0	2.44862e-05	0.000974412	3.27409e-05	0	0.000212891	0.00533166	0.000593301	0.0006396	0.1664	0.265722	0.46528	0.00284038	0.0001491	0.3409	0.0258531	0.0950458	0.0192271	0.000338247	0.000167269	0.00182742	0.000438218	0.00108337	0.0001924	0.00124912	0.000179243
238	Alicyclobacillaceae	family	0	0	0	0	0	0	0	0	0	0	0	0	0	0	0	0	0	0	0	0	0	3.52551e-05	0	0	2.80688e-05	0	0	0	8.92956e-05	0	0	0	0	0	0	0	0	0	0	0	0	0	0	0	0	0	0
239	Bacillaceae	family	0	0.000365974	0	0	0	0	0.000141431	0	0	0	0	0	0	0.000249971	0.000448049	7.62356e-05	0	0	0	0.00014993	0	0.000260255	0	0.000463445	0.000137299	0	0.00035421	4.47145e-05	4.18606e-05	0.000782256	0	0.00019463	0	0	0.000190891	0.000123257	0.000395975	0	0.000357635	0.296208	0.0254143	0.211667	0.100427	0.0509453	0.00311127	0.175979	0.00603284
240	Staphylococcaceae	family	0.0181736	0.00733181	0	0.0044852	0.00294859	0	0.011269	0.00142095	0	0	0.000535008	0.00172198	0.0286828	0.0103974	0.00521928	0	0	9.77087e-05	0	0.000456151	0.000232678	0	0.000239936	0	8.51272e-05	0.0029322	0	0.00183227	0.000625819	0.00099753	0.00195514	0.00182302	0.00115878	0.00177902	0.000895882	0.000963182	0.00194976	0.00188739	0.000949415	0.00121611	0.000517776	0.00166576	0.000348545	0.00159644	0.000910173	0.00220989	0.00105062
241	unclassified Bacillales	family	0	0	0	0	0	0	0	0	0	0	0	0	0	0	0	0	0	0	0	0	0	0.000649309	0	0.00286702	0.000232632	0	0.002676	0.000155322	0.00192759	7.84203e-05	0	0	0	0	0	0.00214804	0.00106449	0.00043427	0	0	0	0.000217619	0	0	0.000208542	0	0
242	Aerococcaceae	family	0.000595136	0.000249123	0	0	0	0	0.00156028	0	0	0	0	0.00012226	0.000141597	0.000137886	0.00836941	0	0	0	0	0	0	0	0	0	0	0	4.09482e-05	0.000538865	0.000470033	0.000305537	0	0.00039746	0	0	0	0	0.000134772	0.000137455	0	0.000390869	0	0.000137761	0	0.000271946	0.00026403	0	0
243	Carnobacteriaceae	family	0.0562796	0.00174078	0.0044884	0.00805689	0.00468522	0.0135484	0.0313997	0.0849835	0.0493494	0.0334784	0.00810374	0.0101378	0.00765156	0.0048817	0.000319674	0.000539413	0.000753376	0.000808453	0.000807696	0.00893808	0.00597414	0	0	8.59018e-05	0	0	0	0.0887034	0.0866951	0.141275	0.00438825	0.00283902	0.00288804	0.00227785	0.0020581	0.00405406	0.00226018	0.0035858	0.00220556	0.000364167	0.000349848	0.0010268	0.000235503	0.00063342	0.000368989	0.00232989	0.000249929
244	Enterococcaceae	family	0.00482114	0.0038983	0	0.00145851	0.0010244	0.000957863	0.00668889	0.00401794	0	0.00101703	0.000527554	0.000602857	0.000926127	0.000249767	0.0378431	7.44051e-05	0	0	0	0.000749039	0	0	0	0	0	0	0.000129375	0.0218536	0.0165138	0.0263402	0	0.000119994	0.000122065	0.000318384	0.000627628	0	0.000976135	0	0.000701419	0	0.000894289	0.000249541	0.0012464	0.000301021	0.002192	0.000559225	0.0018222
245	Lactobacillaceae	family	0.251859	0.0201147	0	0.056746	0.00943376	0	0.108982	0.00207561	0	0.000540822	0.00522789	0.0127515	0.0106954	0.0060996	0.0322076	0	0	0	0	0	0	0.172287	0.607617	0.0249483	0.101669	1.83584	0.00758485	0.0766941	0.0316263	0.117754	0.00025116	0.000480406	0	0.000277062	0	0	0.000381813	0.00104363	0	0.000251003	0.000113466	0	0	0.000363496	0.000239348	0.000535295	0.000258396
246	Leuconostocaceae	family	0.00221756	0	0	0	0.000997137	0	0.000211412	0	0	0	0	0	0.000959289	0.000747317	5.42165e-05	0	0	0	0	0	0	0.0965524	5.057	0.0041488	0.0686789	15.8145	0.00216381	0	0	6.94472e-05	0	0	0	0	0	0	0.000182611	0.000186246	0	0	0	0	0	0	0	0	0
247	Streptococcaceae	family	0.299577	0.0856048	0	0.0360833	0.00673821	0.0016275	0.0979769	0.00709732	0.00258466	0.00240493	0.0137043	0.019936	0.00306933	0.00206647	0.463599	0	0	0.000116614	0	0	0	0.00132812	0.00359924	0.000220159	0.000876225	0.00804078	5.44946e-05	0.0101462	0.00640663	0.00766746	0.00640233	0.00127726	0.00266836	0.00512869	0.000508679	0.00175189	0	0.00851181	0.00169439	0.00246914	0	0.0024469	0.000150299	0.00289578	0	0.00275987	0.000333059
248	Christensenellaceae	family	0.0626804	0.00117741	0.00698127	0.00118456	0.000150466	0.00122013	1.70096	0.00329685	0.00143981	0.00894919	0.000532437	0.00104989	0.000306025	0.000169153	0.0040676	0.000369215	0.00020907	0.00145792	0.00117102	0.00117661	0.00173328	0.0256981	0	0.090355	0.0201942	0	0.486397	0.00100977	0.00106018	0.000866281	0.000325904	0.000446567	0.0014564	0.000777054	0.000159408	0.000475851	0.000882258	0.00118829	0.000445576	0.00100234	0.000981218	0.00208414	0.00136575	0.00102855	0.00142658	0.00120104	0.00231905
249	Clostridiaceae	family	52.7811	1.88981	0.395799	3.59818	2.26516	0.134942	13.4856	2.57843	0.148908	0.378647	2.30728	2.88916	1.85028	1.66426	9.51771	0.717105	1.07729	1.30172	1.86253	3.39641	3.60002	0.119095	0.000504821	2.32436	0.0367556	0.000113427	0.926895	26.4047	11.1175	15.9884	7.25159	7.93303	7.19988	5.87339	5.75282	7.11066	6.36336	5.25894	6.50096	4.05165	6.30163	4.6023	6.13776	4.18126	4.98534	4.43125	5.94545
250	Clostridiaceae 2	family	0.0119985	0.214441	0	0.000711756	0.00043005	0	0.0691137	0	0	0	0.000974794	0.00171469	0.000992946	0.00112807	0.0310325	0	0	0	0	0	0	0	0	0	0	0	5.3557e-05	0.000285876	0.00032985	0.00023685	0.000161907	0.000154844	0	0	0.00015187	0.00031785	0.000157515	0.00016065	0.000153709	0.000913655	0.000731443	0.000161008	0.000738565	0.000794592	0.00185151	0.000487121	0.000783806
251	Clostridiales vadinBB60 group	family	0.00253458	0.00796379	0.00214947	0.0395079	0.174657	0.00117412	0.0106688	0.000542252	0	0.000415547	0.0293341	0.00180975	0.337572	0.311462	0.667875	0.00112876	0.000872294	0.00470588	0.000421121	0.0034809	0.0042624	6.3328e-05	7.7372e-05	8.95758e-05	0.000115903	0.000141875	0.000178335	0.00370135	0.00281413	0.0184118	0.0635628	0.018649	0.139015	0.141568	0.0817473	0.0939151	0.110047	0.116376	0.11116	0.749968	0.36259	0.758584	0.344032	0.264399	0.205576	0.23547	0.203171
252	Clostridiales_Family_XI__Incertae_Sedis	family	4.2004	5.63558	1.66212	0.323683	0.935292	0.466925	1.64093	0.152935	0.0181981	0.168135	0.723088	0.879071	1.26406	1.02312	2.96767	0.0311443	0.022952	0.040447	0.0351688	0.254893	0.496472	0.0392307	0.000466815	0.231954	0.0289453	0	0.0621695	6.64533	6.09408	6.13207	0.674139	1.42321	0.45679	0.501566	1.12004	0.658513	1.56589	0.345316	0.512845	1.36145	3.31126	2.02858	1.84414	1.66926	2.43378	1.37767	2.434
253	Eubacteriaceae	family	0.178542	0.410493	0.000714845	0.0277406	0.00260864	0	0.0407446	0.00054357	0.000581975	0.000833114	0.00307927	0.00458053	0.0114392	0.0109067	0.123488	0.00470859	0.00665625	0.0175595	0.00144	0.0445221	0.00607457	0	0	0.000124872	0.000150815	0	0.00013977	0.00306792	0.00308585	0.00245745	0.102318	0.00189905	0.108183	0.103463	0.00178999	0.13213	0.00128788	0.119356	0.0965172	0.00159937	0.00101088	0.00450262	0	0.00464539	0.000761685	0.00528223	0.00112206
254	Family XI	family	0.0135214	0.054869	0.000716204	0.0184293	0.004197	0.00123021	0.00637296	0.00272302	0.000874193	0.00125205	0.00416459	0.00752873	0.0123321	0.00689805	0.00450604	0	0.000134706	0	0	0.00459728	0.00185054	0.000523354	3.42787e-05	0.000207936	0.000611304	7.29819e-05	0.000339443	0.0137302	0.00948225	0.0161336	0.00381134	0.00568889	0.00487864	0.00158672	0.00272959	0.00643067	0.00385887	0.00177694	0.00308006	0.0575724	0.166113	0.0927744	0.201235	0.0692541	0.153409	0.0604841	0.221601
255	Family XIII	family	0.241513	0.181048	0.215838	0.128967	0.0338657	0.00206612	0.399109	0.00238552	0.00111267	0.00365622	0.0243635	0.0148086	0.0899953	0.118525	0.193435	0.00508215	0.00116937	0.00289499	0.00112908	0.0105558	0.00285702	0.00120451	0	0.0634134	0.000350841	0	0.00479259	0.0156643	0.0164858	0.0146254	0.0227332	0.0319811	0.0359838	0.0258484	0.0240897	0.0293986	0.0225278	0.0223777	0.0262069	0.0826972	0.0754775	0.0954518	0.0525091	0.0812854	0.0523277	0.0671298	0.0517078
256	Gracilibacteraceae	family	0.000834946	0	0.351455	0.000924717	0.000465603	0.358182	0.00693384	0.056884	0.117925	0.173337	0.000226153	0.000338015	0.000391475	0.000392571	0.00981338	0.0147021	0.0161017	0.00490154	0.0033538	0.0862118	0.0194617	0.000303412	0	0.000263195	0.000363771	0	0.000130715	0.000277957	0.000178235	0.000240608	0.00157763	0.00100587	0.00217437	0.000409457	0.000123319	0.00374238	0.000383708	0.00104359	0.000249624	0.000123648	0.000237574	0.000261478	0.000239887	0.000645212	0.000375857	0.000131848	0.000509163
257	Heliobacteriaceae	family	0.0021845	0.0945779	0.000505232	0.0867316	0.150627	0.000277284	0.00163633	0	0	0.00029441	0.149574	0.206561	0.113601	0.0666634	0.0108798	0	0	0	0	0	0	0	0	4.99909e-05	0	0	0	0.130732	0.0849021	0.0525937	0.014964	0.00722509	0.00438163	0.00135743	0.00190785	0.00356516	0.0163956	0.00980248	0.00179303	0.064494	0.0173273	0.0713707	0.0121942	0.0500528	0.0261669	0.0358424	0.0313682
258	Lachnospiraceae	family	0.0203643	0.0829283	0.00404152	0.157107	0.119092	0.00979751	0.0360943	0.00702227	0.00321777	0.00895036	0.129168	0.0774102	0.0941172	0.0442478	0.517284	0.00240407	0.00181518	0.00184041	0.00179996	0.0324146	0.0343443	9.22099	7.14148e-05	6.95913	4.26543	0.000314155	0.652133	0.743364	0.176279	0.16905	0.0282899	0.0145718	0.0309298	0.0153278	0.01988	0.030515	0.0138837	0.0134512	0.0283432	0.0151659	0.0218976	0.0189057	0.0129377	0.0226086	0.0382514	0.0219467	0.0492965
259	Peptococcaceae	family	0.135758	0.19152	0.538352	0.250765	0.287519	0.0539204	0.392024	0.0864744	0.0340681	0.0714665	0.230847	0.217752	0.233797	0.181724	0.271238	0.077016	0.0936949	0.0741155	0.0599199	0.200474	0.249926	0.00961306	0	0.0312975	0.00459522	0	0.00966301	0.795914	0.60862	1.632	0.196491	0.182017	0.215114	0.180921	0.170147	0.315643	0.227032	0.209762	0.194412	0.2401	0.299369	0.311403	0.286126	0.359557	0.347268	0.393504	0.496501
260	Ruminococcaceae	family	0.180614	0.0861354	0.0158845	0.972009	0.822394	0.0189666	0.799343	0.0258827	0.00714153	0.0140236	0.788546	1.23552	0.645838	0.342769	0.103728	0.12261	0.127842	0.19643	0.24582	0.328093	0.166888	0.0116797	7.70917e-05	0.0138731	0.00895455	0	0.00786968	14.8885	1.19033	2.5851	0.980874	0.917437	0.898163	0.848135	0.755353	0.918311	0.781381	0.657841	0.777855	1.04705	1.38899	1.261	1.05461	1.48129	1.45378	1.2672	1.48922
261	Syntrophomonadaceae	family	0.72605	0.67352	0.261851	7.75314	5.08565	0.452286	1.2119	0.360631	0.15848	0.210789	4.26342	3.554	3.23343	3.2081	0.876777	22.7741	3.53388	24.11	3.56229	13.0576	12.5222	0.297265	8.6336e-05	8.6315	0.0481742	0.000354059	0.649591	4.1016	14.1644	11.318	3.44975	17.4499	1.91464	3.97971	8.08493	2.09525	8.42931	3.04581	1.558	3.88498	3.05821	4.53972	2.61091	4.3318	2.80877	4.30894	2.94125
262	Halanaerobiaceae	family	0.00147575	0.932969	0.00731372	1.50324	2.42459	0.00401395	0.00999493	0.00648827	0.0043233	0.00284125	2.89987	3.60723	1.03476	0.476361	0.00561431	0	0	0	0	0	0	0	0	0.000397372	8.08341e-05	0	0	1.74443	0.411382	0.385212	1.13052	0.894214	0.825457	0.776674	0.897827	0.944146	0.942611	0.568468	0.642147	5.44537	3.74506	5.57027	3.36675	4.53787	3.08975	3.78704	3.90754
263	ODP1230B8.23	family	0.056097	0	0.0346612	0	0	0.000731651	0.00572093	0.00228085	0.000591028	0.0388421	0	0	0	0	0.0340841	0.00137616	0.00168013	0.00100119	0.000449808	0.000801	0.000350213	0	0	3.18927e-05	0	0	9.18229e-05	0	0	0	0	0	0	0	0	0.000752573	0	9.51e-05	0	0	0	0	0	0	0	0	0
264	Family III	family	0.00533004	0.188904	0.00287638	0.762122	0.533128	0.000947177	0.0490019	0.00218721	0.00255044	0.00234659	0.289827	0.298706	0.811104	1.03748	0.265904	0.000198532	0	0.000117097	0	0	0	0.317744	0	0.292413	0.132075	0	0.0428058	0.644014	1.12034	1.02285	0.355826	0.320527	0.504542	0.289547	0.240976	0.423479	0.277937	0.140175	0.341107	0.608487	0.877666	0.659994	0.51932	0.54394	0.585961	0.518937	0.612155
265	Thermoanaerobacteraceae	family	0.0424773	1.84532	0.0029668	0.00794733	0.0329785	0.00180221	0.0354813	0.00278622	0.00179311	0.00294112	0.0381329	0.0402085	0.0266828	0.0208371	0.00714542	0.00166697	7.04604e-05	0.00139508	0.000492431	0.00269379	0.00124129	4.88934	0	0.0605719	3.71683	0.000158077	0.421287	0.0159768	0.0138456	0.0193338	0.00723797	0.00480022	0.00133742	0.0039155	0.0078262	0.00618847	0.00830582	0.00874925	0.00324457	0.0127206	0.00910617	0.0120683	0.0069897	0.0156808	0.00934293	0.0231498	0.00952813
266	Thermoanaerobacterales Family III. Incertae Sedis	family	0	0.0226904	0	0	0	0	0.000346616	0	0	0	0	0	0	0	0.00353351	0	0	0	0	0	0	0	0	5.07403e-05	0	0	0	0	0	0	0	0	0	0	0	0	0	0	0	0	0	0	0	0.000151032	0.000146635	0	0
267	Thermoanaerobacterales_Family_III__Incertae_Sedis	family	0	0.000114621	0	0	0	0	0.000143577	0	0	0	0.000109642	0	0	0.000126882	0.000274725	0.00183586	0.000247609	0.00531054	0.000797741	0.000456616	0.000776383	0.000354178	0	0.000257699	0.000436559	0	0.000371019	0.000993014	0.000173768	0.000420819	0.000127475	0.000609572	0	0.00026468	0	0.000500511	0.000248035	0.000379458	0	0	0.000575894	0.000253535	0.0004652	0.00050049	0.000850361	0.000767059	0.000370273
268	Erysipelotrichaceae	family	0.169791	0.419336	0.207697	0.0241013	0.283836	0.113895	1.20139	0.131302	0.0873118	0.0512802	0.671378	1.39361	0.0151613	0.036643	12.0568	0.0144872	0.0286946	0.0207382	0.0255752	0.441154	0.319149	0.000119882	0	0	0.000355983	0.000114635	0.000328027	0.420343	0.461178	0.473862	0.758146	0.55005	0.783725	0.510269	0.393649	0.985571	0.425616	0.372697	0.779799	0.404566	0.32507	0.816514	0.251102	0.823498	0.541075	1.06613	0.625542
269	Acidaminococcaceae	family	0.00138709	0.00117374	0.0168209	0.00220239	0.00112453	0.00330451	0.0058128	0.00335215	0.00372437	0.0200248	0.000295324	0.00100525	0.000170013	0.00171196	0.00157889	0.00639292	0.00810318	0.00617965	0.0103527	0.047009	0.0367477	3.33534e-05	0.00011863	0.0006189	0	0.000194909	0.000185862	0.0153402	0.0349678	0.038592	0.0449205	0.023522	0.0835402	0.05194	0.0152836	0.0937265	0.0173864	0.0350299	0.0879474	0.0135518	0.00123415	0.0272293	0.00134267	0.0228846	0.00264645	0.0315998	0.00233257
270	Veillonellaceae	family	0.00208621	0	0	0	0	0	0.00122737	0.0012535	0	0	0	0	0.00024226	0	0.0108989	0	0	0	0	0	0	0	0	0	0	0	0.00014846	0	0	0	0	0	0	0	0	0	0	0	0	0	0	0	0	0	0	0	0
271	Veillonellaceae SJA-29	family	0	0.00019472	0.00200825	0	0	0.000413317	8.13e-05	0.00114531	0	0.00117026	6.21e-05	0	0	7.18e-05	7.05812e-05	8.76501e-05	0	0	0	0.000258568	8.79e-05	3.8426e-05	0.000208466	4.8044e-05	4.62614e-05	0.000641329	0	5.08759e-05	0.000121391	2.65116e-05	7.22e-05	6.9e-05	0.000140456	0	0	0	0.000140455	7.16e-05	0	0	0.000260889	0	0	0.000141706	6.88e-05	7.24e-05	0
272	Tepidimicrobium	family	0.000410667	0.00567285	0	0.000336182	0.000507811	0	0.000215332	0	0	0	0.000493309	0.00151856	0.000977074	0.000761172	0.00178562	0	0	0	0	0	0	0.00343927	0	0.00122482	0.00196809	0	0.00201457	0.00405763	0.000841304	0.00132698	0	0.000182842	0.000929994	0	0.000358661	0.000187662	0.000185997	0	0	0.00107886	0.00138192	0.000950604	0.00261633	0.00112592	0.00145753	0.000383468	0.0029617
273	Oligosphaeraceae	family	0.000115443	0.00541233	0.000373797	0	0	0	0.000968516	0.00053879	0.000314134	0	0.0001849	0	0	0	0.0117335	0.0107387	0.024095	0.0192887	0.0463893	0.044512	0.0537869	0	0	0	0	0	0	3.6277e-05	3.47171e-05	0.000111892	0.0287335	0.00214266	0.0462966	0.0249658	0.000477797	0.0691653	0.000401907	0.0178019	0.023314	0.010348	0.000736382	0.0203632	0.000557664	0.0163991	0.00106792	0.0173687	0.000690461
274	Nitrospiraceae	family	0	0	0.0450642	0.000532896	0.000894392	0	0	0.000534253	0	0	0	0	0	0	0	0	0	0	0	0	0	9.50647e-05	0	6.95192e-05	6.99076e-05	0	0.000267515	7.09379e-05	0	7.42011e-05	0.000606102	0.000579662	0.000715028	0.000209744	0.000379019	0.000523107	0	0.000400932	0.000383608	0	0.00109527	0.000200912	0.000184323	0.00118983	0	0.000202617	0.000195613
275	Brocadiaceae	family	0	0	0	0	0	0	0	0	0	0.000230588	0	0	0	0	0	0.146547	0.328426	0.0658923	0.126929	0.0411663	0.0119199	0	6.61875e-05	0	0	0	0	0	0	0	0	0	0	0	0	0.000111692	0	0	0	0	0	0	0	0	0	0	0
276	Pirellulaceae	family	0.274908	0.0165175	0.00559353	0	0.000150596	0.00032444	0.329282	0.00795165	0.00524398	0.00192584	4.87e-05	0	0.000231756	5.64e-05	0.0402809	0.190572	0.410156	0.397971	0.659106	0.131119	0.307778	0	0	0	0	0	5.52147e-05	0.000961523	0.000748487	0.000620475	0.0115264	0.00193886	0.00253184	0.000162325	0.000319092	0.0180775	0.00388975	0.0106854	0.00458234	0	0	0	0	0	0	0	0
277	Planctomycetaceae	family	0.00635222	0	0.00442096	0.000922435	0	0.000612672	0.0139763	0.149293	0.0184478	0.00732839	0	3.19e-05	6.53e-05	0.00011603	2.50792e-05	0.818369	1.60023	2.24621	3.72961	0.516354	1.35988	0.000244922	9.30142e-05	0.0077606	0.000175216	0	0.00120808	0.0545747	0.046708	0.0322859	3.09e-05	0.000122247	3.01e-05	0.000194815	0	0.0001234	0	0.000157531	2.94e-05	0	2.97e-05	0	0	0	0.000222181	0	0
278	Brucellaceae	family	0.000236558	0	0.000255319	0.000129101	0	0.00028025	0.000496151	0.000582434	0.00113193	0.00014878	0	0	7.5e-05	0	6.79671e-05	4.45734e-05	0.000285215	0.00025671	0.000344588	0.000175322	8.94e-05	0	0	2.44322e-05	0	0	0	2.57785e-05	5.00396e-05	2.71636e-05	7.34e-05	0.000210646	0.000142855	0.000381099	6.89e-05	7.21e-05	0	0	6.97e-05	0	0	0	0	7.21e-05	0	0	0
279	Phyllobacteriaceae	family	0.00523337	0.00240536	6.23602	0.000235199	0.000874226	0.0422663	0.0420187	0.0610054	0.0811466	0.00851757	0.000109864	0.000371594	0.000652808	0.0073647	0.00289872	0.0394948	0.0890925	0.0406038	0.0724491	0.0304326	0.0242305	0	0.000160556	0.000147714	0	0	0	0.000765865	0.000389531	0.000488218	0.00103731	0.00197218	0.000889123	0.00306722	0.000596602	0.00141584	0.00124176	0.00117133	0.000499725	0.000350664	0.000891776	0.000894228	0.000540238	0.0012081	0.00144219	0.00146598	0.00148901
280	Rhodobacteraceae	family	0.00848439	0.00107938	0.00200779	0.0008764	9.51e-05	0.000367308	0.0102482	0.00233577	0.00318268	0.000673327	0.000400818	0.00086448	0.000109816	0	2.47263e-05	0.0123571	0.0250174	0.0144709	0.0234552	0.00831117	0.00498527	0	2.83124e-05	0	0	0	3.56415e-05	0.00880686	0.00206851	0.00265628	0.0109379	0.00776426	0.00216328	0.017107	0.0069755	0.00489636	0.00805384	0.0278139	0.00369427	0.000781251	9.71e-05	0.000687011	0.000239368	0.00160007	0.000419023	0.0018115	0.000668892
281	Acetobacteraceae	family	0	0	0	0	0	0.00045685	0	0.000632971	0	0.000242534	0	0	0	0	0.00181002	0	0	8.47185e-05	0	0	0	0.00115999	0.356036	0.000124618	0.00147838	1.29494	0.000953031	0	0	0	0	0	0	0	0	0	0	0	0.000177755	0	0	0	0	0	0	0	0
282	Alcaligenaceae	family	0.0367302	0.00407423	0.000552313	0.00565547	0.00856771	0.000303123	0.0203956	0.0011514	0.000705437	0.000643692	0.00489436	0.00322791	0.0154224	0.010768	0.00668021	0.0078501	0.0100875	0.00823359	0.0120655	0.00717281	0.0042882	0.00160417	2.98735e-05	0.00243682	0.00157286	0	0.00290341	0.0679357	0.92102	1.41059	0.316902	0.358909	4.29357	0.615974	0.787908	4.13331	0.468561	0.516012	3.30113	0.0809888	0.0405718	0.116044	0.0306663	0.11894	0.0467101	0.129431	0.0411676
283	Burkholderiaceae	family	0.000204888	0.000155175	0.000300075	0	0	0	0.000946401	0.00025223	0	0	0	0	0	9.49e-05	0	0.0803001	0.134278	0.163725	0.271919	0.0346951	0.0388191	0	0	0	0	0	0	0	0	0	9.54e-05	9.12e-05	0	0	8.09e-05	0	0	8.56e-05	9.06e-05	0	0	0	0	0.000187247	0	0	0
284	Comamonadaceae	family	0.000177572	0.000148663	0.000383038	0	0	0.00227576	0.00278093	0.0023301	0.00265783	0.00174671	0	0	0	0	2.46074e-05	0.0601037	0.097708	0.0748183	0.114638	0.0334804	0.0266075	0	0	0.000872623	0	0	0.0011701	0.00024215	0.00081674	0.000667467	0.0136957	0.0182244	0.00684692	0.0534383	0.0503806	0.0136895	0.00215187	0.00441157	0.0800644	0.00182394	0.000746926	0.00249287	0.000301679	0.00291228	0.000191621	0.00170738	0
285	Oxalobacteraceae	family	0	0	0.00119056	0	0	0.00163353	0.000771194	0.00316858	0.0021113	0.00346885	0	0	0	0	0.000218586	0.00030936	0.000222228	0.000837205	0.000803416	0.000408769	0.000834033	0	0	0	0	0	0	0.000181599	0.000582074	0.000436428	0.000171176	0.04502	0.0114909	0.000177708	0.0757865	0.00369653	0.0829336	0.000339695	0.00260014	0	0	0	0	0.000336034	0	0	0.000331473
286	Rhodocyclaceae	family	0.00013216	0	0.0106858	0	0.000321564	0.00679267	0.00572693	0.0114712	0.033972	0.00527968	7.81e-05	0.000108599	0.0025058	0.00117488	0	0.000746398	0.00092672	0.000822162	0.00188548	0.00112975	0.000892061	0	0	0.00779253	0	0	0.00251118	0.000521581	0.00468271	0.00199291	0.0606832	0.0130809	0.0189333	0.0240772	0.0136199	0.0982091	0.0229406	0.133545	0.154185	0.00415373	0.000222363	0.00893288	0	0.0105079	0.000351793	0.00798911	0.000357422
287	Zoogloeaceae	family	0.00556019	0	0.00078276	0	0	0.000214799	0.00468266	0.000297606	0.000673733	0.000214708	9.68e-05	9.93e-05	0.000345104	0.000329497	1.52973e-05	0.0894819	0.151733	0.0742983	0.147065	0.0436641	0.0267264	0	0	0	0	0	0	0.000118548	0.000114225	0	0.000562716	0.000430535	0.000212571	0.000226832	0.000105566	0	0.000322058	0.000880276	0.000207431	0.000211697	0	0	0.000102677	0.000214462	0	0.000338604	0.000108967
288	Bacteriovoracaceae zdt-33i5	family	0.00033355	9.31e-05	1.44109	9.1e-05	0.000183312	0.559345	0	0.00520119	0.150985	3.4463	0.000178077	0.000182725	0.000211625	0.000412156	0	0.0145812	0.0119734	0.0791508	0.0550657	0.0160684	0.084107	0	0	0	0	0	0	0	0	0	0	0	0	0	0	0	0	0	0	0	0	0	0	0	0	0	0
289	Syntrophorhabdaceae	family	0.000378852	0.000507598	1.38011	0.000206758	0.000208209	2.6801	0.000264866	1.99521	0.897897	1.37829	0.000303395	0.000311314	0.000240368	0.000351101	8.95131e-05	0.228652	0.164239	0.169272	0.116189	0.143096	0.119798	0	3.45865e-05	3.55322e-05	0	0	0	0	0	0	0	0	0.000287059	0	0	0.000220222	0	0.000105945	0.000101367	0	8.51e-05	0	0	9.24e-05	0	0	0
290	Desulfarculaceae	family	0	0	0	0	0	0	0	0.000186752	0	0	0	0	0	0	3.41348e-05	0.0200485	0.019181	0.0235556	0.0156894	0.154901	0.103746	0	0	0	2.99309e-05	0	2.34283e-05	0	0	2.59375e-05	0	0	0	7.33e-05	0	0	6.87e-05	0	0	0	0	0	0	0	6.73e-05	0	0
291	Desulfobacteraceae	family	0	0	0	0	0	0	0.000188008	0.000441407	0	0	0	0	0	0	0	0	0.00010918	0	0.000261151	0.000597918	0.000203328	0	0	0	0	0	0	0.000118477	5.68844e-05	0.000245095	0	0	0	0	0	0.000327699	0	0	0	0	0	0	0	0	0	0	0
292	Desulfobulbaceae	family	0.000687302	0	0.0145994	0	0	0.00357677	0.0033118	0.0427285	0.0888052	0.000586717	0	0	0	0.000136248	6.05098e-05	0.0176812	0.0265863	0.00819368	0.0115481	0.0787655	0.0257838	0.000138021	0	0	5.52396e-05	0	0	5.11992e-05	0.000336739	0.00101876	0.13882	0.26235	0.221048	0.27875	0.0707003	0.376406	0.106151	0.241687	0.174046	0.00122537	0	0.00287918	0	0.00355227	0	0.00203253	0
293	Desulfovibrionaceae	family	0	0	0.00406405	0	0	0	0	0	0	0.000227362	0	0	0	0	0	6.65347e-05	0.000605567	7.70207e-05	0.00035106	0	0	0	0	0	0	0	0	0	0	0	0	0	0	0	0	0.00011013	0	0	0	0	0	0	0	0	0	0	0
294	Desulfuromonadaceae	family	0	0	0	0	0	0	0.000454876	0	0.000415106	0	0.000115787	0	0	0	0	0.00161374	0.00262155	0.00112912	0.00105307	0.00160737	0.00196776	0	3.86958e-05	0	0	0	0	4.79375e-05	0	0	0.114293	0.0196984	0.0540909	0.138919	0.0135114	0.0652779	0.0322184	0.130771	0.0513773	0.00177258	0.000121635	0.0049533	0	0.00343553	0.000256579	0.00243016	0.000260685
295	Geobacteraceae	family	0	0	0.000799884	0	0	0.000438996	0	0.000304117	0	0.000233056	0	0	0	0	1.69599e-05	0	0	0	0	0	0	0	0	0	0	0	0	0	0	0	0	0	0	0	0	0	0	0	0	0	0	0	0	0	0	0	0
296	BIrii41	family	0.00130161	5.45e-05	0.000210726	0	0	0	0.0101009	0	0	0	0	0	0	0	8.01256e-05	0.0382068	0.0777617	0.0792869	0.114804	0.0173642	0.0186741	0	1.78242e-05	0	0	0	0	0	0	0	0.000121191	0	5.9e-05	0.000188723	0	0	0	0.00012025	0.000115054	0	5.48e-05	0	0	0	0	6.08e-05	0
297	Sandaracinaceae	family	0.00034327	0	0	0	0	0.000203337	0.00443981	0	0	0	0	0	0	0	2.02557e-05	0.0231938	0.0409497	0.0291545	0.0615041	0.0147558	0.0199849	0	3.13381e-05	0	0	0	0	3.74073e-05	0	3.81783e-05	0	0.00010189	0	0.000110603	0	0	0.000207295	0.000211421	0	0	0	0	0	0.000104571	0	0	0
298	Syntrophaceae	family	0.0237045	0.00200832	0.0222798	0.00229499	0.000969651	7.28931	0.0172708	0.792501	1.66043	0.68811	0.000953193	0.000536887	0.000491755	0.000854711	0.0115252	0.0383243	0.0256193	0.0971958	0.0477821	0.0916294	0.255778	3.32072e-05	7.27008e-05	8.26603e-05	0	0	0.000155794	0.0180354	0.0127333	0.0140109	0.00311907	0.00371188	0.00910351	0.00220191	0.00105326	0.00715424	0.00146972	0.00371383	0.00579187	0.0014081	0.000112728	0.00397024	0	0.00257166	0.000237791	0.00237733	0.000241596
299	Campylobacteraceae	family	0	0	0	0	0.000250878	0.000540807	0.000496349	0.00299717	0.000873728	0.00114842	0	0	0.00144453	0.000844	0.00271212	0.000133276	0	0	0	0.00288319	0.00109101	0	0	0	4.61608e-05	0	9.37303e-05	0.12858	0.855976	0.538296	0.122964	0.070303	0.093731	0.111328	0.0424847	0.193153	0.194012	0.0575345	0.136923	0.143981	0.019197	0.284587	0.00989565	0.359777	0.0308495	0.298418	0.0241063
300	Helicobacteraceae	family	0	0	0	0	0	0	0	0	0	0	0	0	0	0	0	0.000511043	0.000110628	0.000116109	0	0.000201948	0	0	0	0	0	0	0	0	0	0	0	0	0	0	0	0	0	0	0	0.000159075	0	0	0	0	0	0	0
301	Yersiniaceae	family	0	0	0	0	0	0	0	0	0	0	0	0	0	6.38e-05	9.53506e-06	0	0	0	0	0	0	0.0355225	0.0653629	2.20445e-05	0.000605511	1.06672	0.000165208	0	0	0	0	0	0	0	0	0	0	0	0	0	0	0	0	0	0	0	0
302	Enterobacteriaceae	family	0	0	0.000535021	0	0	0	0	0	0	0	0	0	0	0	0	0	0	0	0	0	0	0	0.000358443	0	6.612e-05	0.000774608	0	0	0	0	0	0	0	0	0	0	0	0	0	0	0	0	0	0	0	0	0
303	Halomonadaceae	family	0	0	0	0	0.00028062	0	0.000356981	0	0	0	0.000136303	0	0	0	7.73027e-05	0	0	0	0	0.000189217	0	0	0	0	0	0	0	0	5.28294e-05	0	0.00142626	0.175355	0.000462529	0.000329041	0.00327027	0	0.00200427	0.000628972	0.000300898	0	0	0.000157593	0	0	0	0	0
304	Moraxellaceae	family	0.0032736	0.000840172	0	0.00223321	0.00314843	0.000245311	0.0100164	0.00338262	0.000792649	0.000260462	0.00174772	0.000149445	0.000173082	0.000168545	0.00219422	7.80326e-05	0	0	0	0.000760014	0.000626243	3.42097e-05	0	0	0	0	0	0.0629324	0.0922602	0.373883	0.0161335	0.0019492	0.0154936	0.0134938	0.00339104	0.0414094	0.0219382	0.0140731	0.0258957	0.00482194	0.00290697	0.0109922	0.00119868	0.00935368	0.00399534	0.0140604	0.00369187
305	Pseudomonadaceae	family	0.00256	0.00010819	0.000206895	0.00389625	0.00167637	0.00186128	0.0395796	0.00329245	0.00149107	0.000656237	0.00104424	0.000569023	0.00245972	0	0.00111144	0.00406869	0.00993176	0.0070769	0.00772842	0.00923074	0.00966409	0.0224989	7.96608	0.0532434	0.00685232	11.5683	0.00237507	0.0280668	0.0736487	0.0731734	0.0385718	0.239444	0.0929955	0.114707	0.187585	0.0498479	0.39525	0.114384	0.058829	0.00868826	0.000483221	0.0246425	0.000115547	0.0177274	0.000120694	0.0201453	0.000557379
306	Xanthomonadaceae	family	0.00103323	8.69e-05	0	0	0.000103405	0.000567588	0.0302594	0.000683666	0.000797203	0.000349278	0	0.000341904	8.81e-05	0	0.000927746	0.129784	0.263364	0.29995	0.459114	0.0676725	0.0740499	0	6.08661e-05	0	0	0	0	0.0511282	0.280401	0.133914	0.000500114	0.000239148	0.000121638	0.000519198	0.000226828	0.000317695	9.41e-05	0.000789218	0.000644008	0.178076	0.222758	0.297512	0.296783	0.19122	0.181066	0.186331	0.394565
307	Spirochaetales Incertae Sedis	family	0	0	0.00206281	0	0	0.0636817	0	0.0184306	0.240063	0.15837	0	0	0	0	0	0	0	0	0	0	0	0	0	0	0	0	0	0	0	0	0	0	0	0	0	0	0	0	0	0	0	0	0	0	0	0	0
308	Treponemaceae	family	0.0189431	0.00595743	0.678168	0.0090453	0.0144548	0.775132	0.12864	0.392317	0.132436	4.92373	0.0144329	0.0161962	0.00710124	0.00629247	2.28618	0.305761	0.192111	0.756801	0.470949	0.459192	0.597675	0	9.0557e-05	0.000446891	0	0	9.10412e-05	0.153937	0.0720007	0.0888769	0.0913051	0.0243305	0.0315189	0.115104	0.00503959	0.0607047	0.0143967	0.188463	0.0523359	0.0763029	0.00785956	0.151778	0.00498788	0.143061	0.0116655	0.157565	0.00705343
309	Synergistaceae	family	0.3926	0.255305	2.27168	0.326191	0.167445	0.732145	0.830731	3.67809	4.52247	2.23875	0.225208	0.267291	0.587647	0.788934	0.625243	2.19081	1.82247	1.91338	1.86191	2.00801	2.22891	12.615	0.000309268	10.2877	10.1117	0.00125492	11.9514	1.23207	3.88604	3.61407	2.08251	0.622766	0.949189	1.7709	0.535391	1.26766	0.78801	1.51842	0.971776	1.90678	2.11186	2.03143	1.38541	2.07746	1.31629	2.07524	1.04005
310	Acholeplasmataceae	family	0.199104	0.819441	0.0462685	1.15106	1.70675	0.837137	0.194851	0.207321	0.11539	0.222612	1.52518	0.845749	2.27341	2.32737	1.70571	0.0394932	0.0465102	0.0460234	0.0654216	1.0625	1.13661	0.00211779	7.55726e-05	0.0107356	0.00257503	0	0.00246927	0.606468	2.17013	1.95992	0.5677	0.974844	0.961156	0.565596	0.748996	0.832961	0.659627	0.670759	0.875138	2.9901	3.58844	2.68438	1.74106	2.20497	1.85645	1.31133	1.3262
311	Petrotogaceae	family	0.00100491	0.00336522	0.00390458	0.0992106	0.82974	0.00392871	0.000421535	0.0034639	0.00173106	0.00113765	0.321742	0.366308	1.93205	1.2092	0.0222922	0	0	0	0	0	0	20.6848	5.37894e-05	29.6795	15.1832	0.00232548	58.9312	0.305867	1.1515	0.322549	0.279386	0.310687	0.807968	0.181255	0.095137	0.373798	0.152744	0.0919105	0.989183	1.62993	3.48472	1.65491	2.99674	2.54025	3.06852	1.60571	2.83878
312	Thermotogaceae	family	0.00213774	0.00199809	9.99562	0.000660943	0.000778332	3.07952	0.00745538	1.28532	5.17896	16.8029	0.00158355	0.00101426	0.00235531	0.00230532	0.0028779	0.336054	0.562461	0.103515	0.148249	1.10197	0.366972	8.53599e-05	3.47403e-05	0.000167735	0.000362	0	0.000101686	0.000919335	0.00134155	0.00113688	0.000641458	0.000701114	0.00136303	0.00076107	0.000171912	0.0022101	0.000445756	0.00209129	0.00198693	0.000542008	0.000413987	0.00045564	8.36e-05	0.000906331	8.73e-05	0.000814183	0.000266174
313	Verrucomicrobiaceae	family	0.000472282	0	0	0	0	0.000335709	0.00148584	0	0.000813557	0	0	0	8.99e-05	0	0	0.0288644	0.0691688	0.0342529	0.0609535	0.0197415	0.0281744	2.34081e-05	2.58767e-05	0	0	0	0	0	0	0	0.00026384	8.41e-05	0	0	8.25e-05	0.000172654	0	0	0	0	0	8.75e-05	0	0	0	0	0
314
315	na4	genus	94.4885	94.7535	81.8524	89.976	85.8378	62.3992	90.6987	77.5108	87.2182	81.4728	95.4442	94.5503	77.779	78.4976	82.0338	58.7387	54.8801	72.6455	78.4113	68.4126	79.7024	5.92288	0.591544	41.614	5.82356	0.881035	13.3371	80.513	88.2687	91.1859	76.4802	84.888	89.9963	76.0392	63.6738	85.537	64.687	72.457	82.1117	83.9308	87.5211	86.8558	88.6096	85.9721	89.7066	81.4408	90.7808
316	Methanobacterium	genus	0.0346882	0.0359233	0.033111	0	0	0.136826	0.00651846	0.126876	0.00633233	0.0382108	0	0	0	0	0.0301066	0.00447585	0.00483814	0.00340001	0.00204455	0.0773493	0.00977848	0.000143303	0	0	7.91226e-05	0	0.000302383	0	6.22363e-05	0.000206205	0	0	0	0	0.000175117	0.00128277	0	0	0.000177238	0	0.000168682	0	0.000170324	0	0.000177911	0	0
317	Methanothermobacter	genus	0.0308176	0.00213997	0.0487488	0.000212	0.00199638	0.00243976	0.0671936	0.00519707	0.0195252	0.00713544	0.000193937	0.00378098	0	0.000225805	0.00274678	0.757534	0.938998	0.88364	0.979772	7.6068	5.66116	1.54159	0.000129626	1.14028	0.446814	0	1.06936	0.395249	0.73887	1.42669	0.00791479	0.253601	0.0164526	0.00914556	0.0101737	0.0206143	0.0300601	0.00313223	0.00513753	0.0171922	0.0230582	0.0574585	0.0882898	0.0855953	0.0961707	0.0359752	0.155509
318	Methanocorpusculum	genus	0	0	0	0	0	0	0.000518434	0	0	0	0	0	0.000235241	0.000458151	0.000136416	0	0	0	0	0	0	0	0	0	0	0	0	0.00228054	0.151074	0.301959	0.000460293	0.00132064	0.00291078	0.000477857	0	0.0029368	0.0219426	0.00137016	0.00589931	0	0	0.000228868	0	0.000225899	0	0.000923241	0
319	Methanoculleus	genus	0.00925402	0.12949	0.0311373	0.219791	9.44373	0.0120011	0.0232139	0.0262542	0.0295938	0.0204884	2.24867	2.50283	17.4727	17.3811	4.59418	0.58874	0.837341	0.018102	0.0350019	0.279655	0.0121857	0.149586	0	0.040978	0.276989	0	0.0163251	0.0146205	5.44946	0.893912	19.4518	9.63079	5.26782	20.6545	33.8228	9.64076	32.274	24.6454	13.8237	10.8145	4.38323	5.15063	2.83888	5.25464	1.70839	12.2941	1.36624
320	Methanospirillum	genus	0	0	0.00160337	0	0	0	0.000346196	0.206858	0.000947784	0.00716311	0	0	0	0	0	1.27609	2.02858	0.541694	0.82447	0.563161	0.11045	0	0	0	0	0	5.09836e-05	0	0	0	0	0	0.000149518	0	0	0	0.000149517	0	0.000145903	0.000144543	0	0	0	0	0	0	0
321	Methanosaeta	genus	0.000326817	0.000417302	11.3452	0.00026754	0.000141489	0.625571	0.000359981	0.922406	2.39461	0.0456727	0.000385999	0.000282072	0.000163342	0.000461939	4.301e-05	17.7078	26.7978	5.34418	6.43176	6.389	2.70162	0	0	0	0	0	0	5.14517e-05	0	0	0	0	0	0	0	0	0	0	0	0	0	0.000143687	0.000131822	0.000283645	0.000688469	0	0
322	Methanothrix	genus	0.000682123	0.00314089	3.52668	0.000558401	0.0007029	0.221827	0.00268251	6.66331	2.14835	2.05476	0.000819392	0.00070065	0.000486879	0.000474118	2.29244e-05	17.3089	8.87628	14.6234	5.11149	11.4708	6.34275	0	0	0	0	0	0	5.61561e-05	5.2931e-05	0	0.000317556	0	0.000154473	0.000164837	0	0	0.000154471	0.000315091	0	0	0	0	0	0.000155847	0.000151311	0	0
323	Methanosarcina	genus	0.0459202	0.00671373	0.010914	6.77341	1.90212	0.00519179	0.20257	0.00743891	0.0127433	0.0118244	0.000854072	0.00401523	0.00664696	0.133805	0.000143695	0.000155939	7.46319e-05	0.00046741	0	0.000840017	0.000542047	0.0435527	6.81691e-05	0.740911	0.0167052	7.26589e-05	0.442886	0.370754	0.203026	0.126908	0.00349447	1.49809	0.216395	0.000719846	0.0229232	0.173564	0.0725156	0.0019502	0.00704196	0.381939	1.28875	2.03547	2.99461	1.94306	2.11712	0.442419	1.24363
324	Methanomassiliicoccus	genus	0	0	0	0	0.000127812	0.00220415	0	0.00343561	0.0333847	0.00117015	0	0	0	0	2.12885e-05	0.116324	0.1737	0.124671	0.199197	0.122377	0.0829967	0	0	0	0	0	0	0	0	0	0.000144357	0	0	0.000149866	0	0	0	0.000143237	0	0	0	0	0	0	0	0.000144774	0
325	unidentified archaeon	genus	0	0	0	0	0	0	0	0	0	0	0	0	0	0	0	0.115346	0.207347	0.151143	0.30183	0.141169	0.24276	0	0	0	0	0	0	0.000125198	0	0	0	0	0	0	0	0	0	0	0	0.000332932	0	0	0	0	0	0	0
326	Bryobacter	genus	0	0	0.00618386	0	0	0.00123413	0	0.0017099	0.000249233	0.000163794	0	0	0	0	0	0	0	0	0.000126454	0	0	0	0	0	0	0	0	0	0	0	0	7.73e-05	0	0	7.58e-05	7.93e-05	0	8.02e-05	0	7.6e-05	0	0	0	0.000158671	0	0	0
327	Candidatus Microthrix	genus	9.4e-05	7.87e-05	0.115309	0	0.00015492	0.220744	0.000295614	0.219318	0.543854	2.80492	0.000300992	0.00185309	0.0598246	0.0368349	0	0	0	0	0	0	0	0	0	0	0	0	0	0	0	0	8.75e-05	0	0	0.000181651	0	0	0	0.000347232	0	0	0	0	0	0	8.34e-05	0	0
328	Actinomyces	genus	0	0	0	0	0	0	0	0	0	0	0	0	0.000180599	0.000175865	0.000303509	0	0	0	0	0	0	0	0	0	0	0	0	0	0	0	0	0	0	0	0	0.000173434	0	0	0	0	0	0	0	0	0	0	0
329	Trueperella	genus	0.0252245	0.00127435	0	0.0144189	0.0125482	0	0.00912161	0	0	0.000410292	0.00992605	0.0139376	0.00807097	0.00584419	0.000210534	0.0349445	0.0577867	0.0251032	0.0459298	0.0947636	0.0355135	0	0	0.00130643	4.25743e-05	0	0	0.00687242	0.00699267	0.00363531	0.050009	0.042793	0.024622	0.0535989	0.0193712	0.0216624	0.0287582	0.0534378	0.0201825	0.00666478	0.00128055	0.0106711	0.000184716	0.00814789	0.00115766	0.0134013	0.00352856
330	Corynebacterium	genus	0.12166	0.0537806	0.00190924	0.0154232	0.0175189	0.000541117	0.103018	0.00138855	0.00123427	0.000283164	0.0126657	0.0139189	0.0556781	0.0237267	0.00510894	0.493027	0.873655	0.383874	0.677611	0.280216	0.170775	0	8.76659e-05	4.62815e-05	6.57581e-05	8.17699e-05	0.000105513	0.0457377	0.0197522	0.0302522	0.323189	0.162549	0.126793	0.401457	0.109655	0.15275	0.114714	0.516359	0.112838	0.00972193	0.000667123	0.0151861	0.00105181	0.0152209	0.0039039	0.0229149	0.0019986
331	Gordonia	genus	0	8.27e-05	0	0	0	0	0	0	0	0	7.91e-05	0	0	0	0	0.0557834	0.121632	0.0809651	0.13983	0.027118	0.0296813	0	0	0	0	0	0	0.000162801	3.13359e-05	6.77916e-05	0.000183902	0	0	0	0	0	0	9.12e-05	0	0	0	0	0	0	0	0	0
332	Micrococcus	genus	0.00127638	0.000610617	0	0	0	0	0.00095609	0	0	0	0	0.000149834	0.00798245	0.00523848	7.5594e-05	0	0	0.000120175	0	0	0	4.51872e-05	0.000594767	0	0	0.00357813	0	0.00018011	0	6.23526e-05	0.000169773	0.000649467	0	0.000352503	0.000636993	0	0.000165168	0.000168455	0	0.000159674	0	0	0	0	0	0	0.000164378
333	Rhodococcus	genus	0.000191019	0	0.000618504	0	0	0	0.00033947	0.000326699	0	0.000180208	0	0	0	0.0001589	1.07578e-05	0.582592	1.18917	0.787058	1.35048	0.239084	0.267282	0	0	0.000112549	0	0	6.18985e-05	0.000399298	4.21018e-05	0.000117597	0.00031789	8.5e-05	0.000188995	0.000146903	0	0	0	0.000262991	0.000117289	0	0	0	0	0	0	7.1e-05	0
334	Aeromicrobium	genus	0.00177054	0.000247048	0	0	0	0	0.00123783	0	0	0	0	0.000242484	0	0	4.0518e-05	0	0.000536405	0.000188614	0.00128955	0	0.0013387	0	0	0	0	0	0	0.00232975	0.00046612	0.000702954	0.00137377	0.000788301	0	0.000570475	0.00025772	0.000539387	0.0013365	0.0013631	0	0	0	0.000273227	0	0	0	0	0.000266021
335	Propionibacterium	genus	0.0125387	0.00738948	0.0160246	0.000455922	0.00055307	0.0251493	0.127089	0.0448776	0.0390981	0.027566	0.00150037	0.0017979	0.672092	0.58342	0.000168959	0.08336	0.142992	0.119291	0.212124	0.0540255	0.0405577	0	0.000121808	0	0	0.000187731	0	0.00726072	0.00428904	0.00457855	0.121674	0.0927155	0.0450305	0.15616	0.0568648	0.0543855	0.0626483	0.179131	0.0533982	0.00701052	0.00259943	0.0165111	0.000954449	0.0125375	0.00631908	0.0170144	0.00555137
336	unclassified Actinomycetales (miscellaneous)	genus	0	0	0	0	0	0	0	0	0	0	0	0	0	0	0	0	0	0	0	0	0	0	0	0	0	0	0	0	0	0	0	0	0	0	0	0	0	0	0	0	0	0	0	0.000117597	0	0	0
337	Bifidobacterium	genus	0.0229571	0.0182523	0.00208546	0.00293893	0.0381648	0.00035914	0.00850954	0	0	0	0.00890152	0.00896779	0.00251488	0.0011379	0	0.0142539	0.0231067	0.00730285	0.0138586	0.0406662	0.0132941	0.479778	85.3499	0.0741297	0.259592	67.516	0.0389206	0.00153373	0.000125459	0	0.0922034	0.0496694	0.0538221	0.0871265	0.0274532	0.0461763	0.038627	0.0862599	0.0391227	0.00831793	0.00136015	0.0125374	0.00154507	0.0127441	0.00304845	0.0154745	0.00327942
338	Mycolicibacterium	genus	8.76e-05	7.34e-05	0	0	0	0	0.000275663	0	0.000503123	0	0	7.2e-05	0.000166777	0	0	0.0176388	0.0392996	0.0355544	0.0610098	0.00642901	0.0117262	0	0	0	0	0	0	5.74989e-05	0	0	0.000244747	0	7.94e-05	0.000338782	0	0	0	0.000566644	0	0	7.37e-05	0	0	0	0	0	0
339	Brevibacterium	genus	0.000512351	0.000107235	0	0.000104856	0.0024286	0	0.00147757	0	0.000735483	0.000241678	0	0	0.0273057	0.00724102	0.000306748	0.000575878	0.00108616	0.00024816	0.000559747	0.000142396	0	0	0	0	0	3.72929e-05	0	0.000126234	0.000200556	8.65383e-05	0	0	0	0.000247622	0.000111867	0.000234128	0.000116025	0	0.000113221	0.000224332	0.000107756	0	0	0	0	0	0
340	Leucobacter	genus	0.000162355	0	0	0	0	0	0	0	0	0	0	0	0	0	6.72897e-05	0.000633904	0.000880873	0.000635561	0.000709494	0.00126344	0.000920665	0	0	0	0	4.74006e-05	0	0.0024029	0.000970934	0.00110867	0.00483729	0.000433713	0.00426494	0.00266787	0.000567176	0.170639	0.00029413	0.0019499	0.0298503	0.000142173	0	0.000601304	0.000137913	0.000445126	0.000144056	0.000454804	0
341	Pseudoclavibacter	genus	0	0	0	0	0	0	0	0	0	0.00039936	0	0	0	0	0	0	0.000513644	0.00054957	0.00154159	0	0.000480101	0	0	0	0	0.000308293	5.82524e-05	7.01757e-05	0	0	0	0	0	0.000204591	0	0	0	0	0.000187092	0	0	0	0	0.000193434	0.000187803	0	0
342	Brooklawnia	genus	0	0	0	0	0	0.00023178	0	0	0	0	0	0	0	0	0	0	0	8.33671e-05	0	0.000145	0	0	0.000248443	0	0	0	0	4.264e-05	0	0	0	0.000116143	0	0	0	0.000119204	0	0.000120498	0	0	0.000109726	0.000120766	0	0	0	0	0
343	Propioniciclava	genus	0.000726605	0.000152078	0.00176452	0	0	0	0.00152397	0.00849771	0.00782284	0.0023992	0	0	0.000345753	0.000505036	4.9884e-05	0.0653721	0.116844	0.118869	0.177816	0.0258488	0.0331689	0	0	0	0	0	0	0.000478882	0.000115277	0.000122727	0.00084566	0.000161754	0.000164546	0.0012291	0	0.000166017	0.000164544	0.00184601	0.000481704	0	0	0.000168193	0	0	0	0.00016962	0
344	Atopobium	genus	0.000411147	0	0	0.000841435	0.000338936	0.00073063	0.000431166	0.000506147	0	0	0.370578	0.474512	0	0	9.28448e-05	0	0	0	0	0	0	0	0.000112635	0	0	0	0	0.000609669	0.000453757	0.000627932	0.000191405	0.000183056	0.000372432	0.000596128	0.00017954	0	0	0	0.000181714	0.00072008	0	0.000571028	0.000174626	0.000375746	0.000547211	0.000191958	0
345	Lentimicrobium	genus	0.022883	0.000718409	0.0486239	0.00140494	0.000825301	8.54638	0.113537	1.46944	0.0607701	3.13863	0.000916265	0.000822659	0.00176943	0.000927799	0.000729718	0	0	0	0	0.000317991	0.000486611	0	0	0	0	0	0	0	0	0	0	0	0.000129552	0	0	0.00196065	0	0.000132129	0	0.000125241	0	0.000132423	0.000121488	0	0	0	0
346	Fermentimonas	genus	0.10145	0.0461067	0.000521408	0.00131824	0.000265498	0.000286162	0.291305	0	0	0.000303837	0.000515832	0	0.000766263	0.0198484	0.151745	0.00134428	0.00223476	0.000212264	0.000234571	0.035088	0.00292212	0.00819578	0	0.0352471	0.00578931	0	0.0189838	0.0229156	0.142899	0.309018	0.00344847	0.00817339	0.00335497	0.00544792	0.00393788	0.022223	0.00510533	0.00476063	0.0173657	0.0152296	0.00162564	0.0287765	0.000683947	0.0300219	0.0015717	0.0269155	0.00130652
347	Petrimonas	genus	3.41483	0.705871	0.130361	0.209087	0.0146207	0.00555545	3.52426	0.00415446	0.00414027	0.0119411	0.0278339	0.0328959	0.0183989	0.0719566	0.117336	0.00105758	0.00283378	0.000450568	0.000807948	0.0100053	0.00447049	0.0150003	0	0.181618	0.010931	0	0.0762791	0.00353332	0.00882976	0.0118043	0.0140768	0.0182257	0.00810553	0.00498457	0.00128254	0.0216144	0.00375981	0.0180085	0.0115123	0.00399315	0.00102902	0.00740576	0.000944828	0.00784793	0.000907874	0.00578086	0.000501352
348	Proteiniphilum	genus	0.00177258	0	0.000956581	0.00241846	0.000365315	0.000262498	0.0176595	0.000727387	0	0.000278711	0.00059147	0.000849672	0.000984057	0.00082137	0.00338601	0.000658307	0	0.000383542	0.000430346	0.000821082	0.00083765	0	0	0	0	0	0	0.0901862	0.221624	0.449451	0.00151288	0.00052614	0.00120425	0.00157062	0.000516034	0.00148502	0.00120424	0.00122821	0.00104457	0	0.000124268	0.000547085	0.000125478	0.000404989	0.000131067	0.000413795	0.000133164
349	Blvii28 wastewater-sludge group	genus	0.000251061	0.000210187	0.00487749	0.000102762	0.000206966	0.257874	0.000921497	0.236749	0.014416	2.8067	0.000100528	0.000206304	0.000477865	0	0.000239127	0	0	0	0	0	0	0	0	0	0	0	0	0	0	0	0	0	0	0	0	0.000114727	0.000113709	0	0	0	0	0	0	0	0	0	0
350	RC9 gut group	genus	0.0135719	0	0	0	0.000196284	0	0.120603	0.000586239	0	0	0	0	0.000226601	0	0.219455	0	0	0.000152189	0	0.00185291	0.000270042	0	0	0	4.69785e-05	0	0	7.89434e-05	0.000975567	0.00138004	0.000443386	0.00106011	0.00129409	0.000460306	0	0.00195849	0.000647039	0.000659916	0.00147327	0	0	0	0	0	0	0	0
351	Candidatus Fermentibacter	genus	0.00141451	0.000740137	0.00973263	0.00086846	0.000583036	16.4333	0.00129796	8.66015	4.16868	0.100084	0.00155756	0.00101705	0.0011779	0.00131089	4.878e-05	0	0	0	0	0	0	0	0	0	0	0	0	0	0.000112204	6.04628e-05	0	0.000314891	0	0	0.000308843	0.000323192	0.000160162	0.00016335	0.000156292	0.000154835	0.000148747	0.000163713	0	0.000161589	0.000156885	0	0
352	Anaerolineaceae UCG-001	genus	0	0	0	0	0	0	0	0	0.00033668	0	0	0	0	0	0	0	0	0	0	0	0	0	0	0	0	0	0	0	0	0	0	0	0.000106226	0.000113353	0	0	0	0	0	0	0	0	0	0	0	0	0
353	Flexilinea	genus	0	0	0.000452112	0	0	0.0464003	0	0.115512	0.118259	0.0247649	0	0	0	0	0	0	0	0	0	0.000155228	0.00015836	0	0	0	0	0	0	0	0	0	0	0	0	0	0	0	0	0	0.000123424	0	0	0	0	0	0	0	0
354	Leptolinea	genus	0	0	0	0	0	0.00343817	0.000355077	0.0103914	0.00621912	0.0014477	0	0	0	0	0	0.00839641	0.010912	0.0177857	0.0258034	0.0678801	0.0677137	0	0	0	0	0	0	0	0	3.888e-05	0.00021017	0	0.000102236	0	0	0.00010315	0	0.000104269	0.000294228	0	0	0.000104502	9.59e-05	0	0	0.000105388	0
355	Pelolinea	genus	0	0	0.198616	0	0	0.00337398	0	0.0143836	0.0213847	0.010196	0	0	0	0	0	0	0	0	0	0	0	0	0	0	0	0	0	0	0	0	0	0	0	0	0	0	0	0	0	0	0	0.000135228	0	0	0	0.000136376	0
356	Coprothermobacter	genus	0	0	0	0	0	0	0	0	0	0	0	0	0	0	0	0	0	0	0	0	0	45.8419	0.000267896	10.9743	62.7461	0.00263653	14.3592	0.273908	0.0625858	0.00428734	0	0	0.000434052	0	0.000289157	0	0	0.000305875	0	0.00028993	0.000278531	0	0.000281243	0.000302578	0	0	0
357	Fibrobacter	genus	0.0116049	0.00262979	0.0101726	0.00325903	0.0017465	0.0655658	0.113908	0.0341511	0.00746224	0.0566012	0.00421866	0.00317054	0.000216775	0.000516205	0.735639	0.0556911	0.0511369	0.0689534	0.0594606	1.48611	1.23963	0	2.44862e-05	0.000974412	3.27409e-05	0	0.000212891	0.00533166	0.000593301	0.0006396	0.1664	0.265722	0.46528	0.00284038	0.0001491	0.3409	0.0258531	0.0950458	0.0192271	0.000338247	0.000167269	0.00182742	0.000438218	0.00108337	0.0001924	0.00124912	0.000179243
358	Alicyclobacillus	genus	0	0	0	0	0	0	0	0	0	0	0	0	0	0	0	0	0	0	0	0	0	3.52551e-05	0	0	2.80688e-05	0	0	0	8.92956e-05	0	0	0	0	0	0	0	0	0	0	0	0	0	0	0	0	0	0
359	Amphibacillus	genus	0	0.000365974	0	0	0	0	0	0	0	0	0	0	0	0	0.000410842	0	0	0	0	0	0	0	0	0	0	0	6.75117e-05	0	0	0	0	0.00019463	0	0	0.000190891	0	0.000395975	0	0	0.0120583	0	0.0261067	0.000185667	0.0303622	0	0.0218381	0.00019704
360	Lysinibacillus	genus	0	0	0	0	0	0	0.000141431	0	0	0	0	0	0	0.000249971	3.7207e-05	7.62356e-05	0	0	0	0.00014993	0	0.000260255	0	0.000463445	0.000137299	0	0.000286698	4.47145e-05	4.18606e-05	0.000782256	0	0	0	0	0	0.000123257	0	0	0.000357635	0.284149	0.0254143	0.185561	0.100241	0.0205831	0.00311127	0.154141	0.0058358
361	Jeotgalicoccus	genus	0.00923209	0.0048092	0	0.00285509	0.00033825	0	0.00473323	0	0	0	0.000328591	0.000842919	0.00117148	0.000380259	0.00370164	0	0	0	0	0.000456151	0.000232678	0	0	0	0	0	0	0.0012853	0.000578779	0.00062903	0.00133713	0.00146148	0.000557518	0.000594923	0.000895882	0	0.00111502	0.00113721	0.000362692	0.000538967	0.000517776	0.000949789	0.000348545	0.000562478	0.000910173	0.00153255	0.000184948
362	Staphylococcus	genus	0.00118601	0.000992924	0	0.000364086	0.000122214	0	0.00108829	0.000730027	0	0	0	0.000243645	0.00169308	0.000824351	0.0011241	0	0	9.77087e-05	0	0	0	0	0.000239936	0	3.01855e-05	0.0029322	0	0.000293564	4.70405e-05	0.000100536	0.000138034	0.000132012	0.000134292	0.000143301	0	0	0.00013429	0.000273925	0.000131045	0	0	0	0	0.000541946	0	0.000415297	0.000400942
363	Candidatus Carbobacillus	genus	0	0	0	0	0	0	0	0	0	0	0	0	0	0	0	0	0	0	0	0	0	0.000649309	0	0.00286702	0.000232632	0	0.002676	0.000155322	0.00192759	7.84203e-05	0	0	0	0	0	0.00214804	0.00106449	0.00043427	0	0	0	0.000217619	0	0	0.000208542	0	0
364	Globicatella	genus	0.000595136	0.000249123	0	0	0	0	0.00156028	0	0	0	0	0.00012226	0.000141597	0.000137886	0.00836941	0	0	0	0	0	0	0	0	0	0	0	4.09482e-05	0.000538865	0.000470033	0.000305537	0	0.00039746	0	0	0	0	0.000134772	0.000137455	0	0.000390869	0	0.000137761	0	0.000271946	0.00026403	0	0
365	Trichococcus	genus	0.0562796	0.00174078	0.0044884	0.00805689	0.00468522	0.0135484	0.0313997	0.0849835	0.0493494	0.0334784	0.00810374	0.0101378	0.00765156	0.0048817	0.000319674	0.000539413	0.000753376	0.000808453	0.000807696	0.00893808	0.00597414	0	0	8.59018e-05	0	0	0	0.0887034	0.0866951	0.141275	0.00438825	0.00283902	0.00288804	0.00227785	0.0020581	0.00405406	0.00226018	0.0035858	0.00220556	0.000364167	0.000349848	0.0010268	0.000235503	0.00063342	0.000368989	0.00232989	0.000249929
366	Enterococcus	genus	0.00482114	0.0038983	0	0.00145851	0.0010244	0.000957863	0.00668889	0.00401794	0	0.00101703	0.000527554	0.000602857	0.000926127	0.000249767	0.0377635	7.44051e-05	0	0	0	0.000749039	0	0	0	0	0	0	4.16226e-05	0.0218536	0.0165138	0.0263402	0	0.000119994	0.000122065	0.000318384	0.000627628	0	0.000718789	0	0.000701419	0	0.000894289	0.000249541	0.0012464	0.000301021	0.002192	0.000559225	0.0018222
367	Lactobacillus	genus	0.251859	0.0201147	0	0.056746	0.00943376	0	0.108982	0.00207561	0	0.000540822	0.00522789	0.0127515	0.0106954	0.0060996	0.0322076	0	0	0	0	0	0	0.172287	0.607617	0.0249483	0.101669	1.83584	0.00758485	0.0766941	0.0316263	0.117754	0.00025116	0.000480406	0	0.000277062	0	0	0.000381813	0.00104363	0	0.000251003	0.000113466	0	0	0.000363496	0.000239348	0.000535295	0.000258396
368	Leuconostoc	genus	0.00221756	0	0	0	0.000997137	0	0.000211412	0	0	0	0	0	0.000959289	0.000747317	5.42165e-05	0	0	0	0	0	0	0.0965524	5.057	0.0041488	0.0686789	15.8145	0.00216381	0	0	6.94472e-05	0	0	0	0	0	0	0.000182611	0.000186246	0	0	0	0	0	0	0	0	0
369	Lactococcus	genus	0.000353871	0	0	0	0.000729299	0.000314424	0.000185551	0.00566328	0.00152395	0.00200307	0.000425083	0.000145393	0	0	7.18654e-05	0	0	0.000116614	0	0	0	0.00132812	0.00359924	0.000220159	0.000876225	0.00804078	5.44946e-05	0.000233014	5.61408e-05	0	0	0	0.000160275	0.000171028	0	0	0	0.000163463	0	0.000154942	0	0	0.000150299	0	0	0	0
370	Streptococcus	genus	0.299223	0.0856048	0	0.0360833	0.00600891	0.00131308	0.0977914	0.00143404	0.0010607	0.000401864	0.0132793	0.0197906	0.00306933	0.00206647	0.463527	0	0	0	0	0	0	0	0	0	0	0	0	0.00991316	0.00635049	0.00766746	0.00640233	0.00127726	0.00250809	0.00495766	0.000508679	0.00175189	0	0.00834835	0.00169439	0.0023142	0	0.0024469	0	0.00289578	0	0.00275987	0.000333059
371	Christensenellaceae R-7 group	genus	0.0618765	0.0009082	0.00646068	0	0.000150466	0.000648706	1.70045	0.00131756	0.000516613	0.00894919	0.000146169	0.00104989	0	0.000169153	0.00328735	0.000100781	0.000111156	0	0	0.000997866	0.0010039	0	0	0	0	0	0	0.000956821	0.000858347	0.000866281	0.000325904	0.000160231	0	0	0.000159408	0.000328909	0.000154068	0	0.000161339	0.000157574	0.000304928	0	0	0	0	0	0
372	Natronincola	genus	0.0119985	0.214441	0	0.000711756	0.00043005	0	0.0691137	0	0	0	0.000974794	0.00171469	0.000992946	0.00112807	0.0310325	0	0	0	0	0	0	0	0	0	0	0	5.3557e-05	0.000285876	0.00032985	0.00023685	0.000161907	0.000154844	0	0	0.00015187	0.00031785	0.000157515	0.00016065	0.000153709	0.000913655	0.000731443	0.000161008	0.000738565	0.000794592	0.00185151	0.000487121	0.000783806
373	Clostridium	genus	0.176045	0.589853	0.0162084	0.365606	0.108918	0.00197492	0.199388	0.00265545	0.00104551	0.0120315	0.053202	0.0446173	0.0985385	0.119387	1.24451	0.00393538	0.00606124	0.00377386	0.00409156	0.0694163	0.0486522	0.00260157	3.46822e-05	0.00543337	0.000912824	4.79776e-05	0.00273275	1.03265	0.155149	0.237294	0.73138	0.649502	0.563231	0.462449	0.445195	0.639463	0.566609	0.355517	0.516751	0.449324	0.358417	0.685141	0.241306	0.780246	0.393477	0.653006	0.484279
374	Peptoniphilus	genus	0.000866583	0	0.000935311	0	0.000476256	0	0.00151463	0	0	0	0	0.000474731	0.000549815	0	9.20297e-05	0	0	0	0	0.00032113	0.000982828	0	0	8.95028e-05	0	0	7.95001e-05	0.00161552	0.000272972	0.00334013	0.000537906	0	0.000523322	0	0	0.000264	0.000261658	0	0	0.000252955	0	0.00026746	0	0	0	0	0.000260406
375	Gallicola	genus	0.0135214	0.0543205	0.000716204	0.0184293	0.00369651	0.00123021	0.0062417	0.00272302	0.000874193	0.00125205	0.00367839	0.00736243	0.0116352	0.00666607	0.00389011	0	0.000134706	0	0	0.00445813	0.00185054	0.000523354	0	0.000207936	0.000611304	0	0.000277114	0.012989	0.00920685	0.015666	0.00381134	0.00568889	0.004512	0.0013911	0.00272959	0.00624571	0.00385887	0.00166131	0.00308006	0.00167524	0.00151516	0.00284588	0.000400166	0.00268293	0.00137632	0.00310075	0.00117307
376	Tissierella	genus	0	0.000209567	0	0	0	0	0.000131254	0	0	0	0	0	0.000119114	0.000231984	0.000534035	0	0	0	0	0.000139142	0	0	3.42787e-05	0	0	7.29819e-05	0	0.000741183	0.0002754	0.000467589	0	0	0	0	0	0	0	0.00011563	0	0.0558972	0.164257	0.0899285	0.200835	0.0665712	0.152032	0.0573834	0.220246
377	Family XIII UCG-002	genus	0.241253	0.181048	0.215838	0.128967	0.0338657	0.00206612	0.399109	0.00238552	0.00111267	0.00365622	0.0243635	0.0148086	0.0899953	0.118525	0.193329	0.00508215	0.00116937	0.00289499	0.00112908	0.0105558	0.00285702	0.00120451	0	0.0634134	0.000350841	0	0.00479259	0.0153229	0.01624	0.0146254	0.0227332	0.0317495	0.0359838	0.0258484	0.0238625	0.0293986	0.0222921	0.0223777	0.0262069	0.0824694	0.0754775	0.0954518	0.0525091	0.0812854	0.0520969	0.0671298	0.0517078
378	Mogibacterium	genus	0.000260134	0	0	0	0	0	0	0	0	0	0	0	0	0	0.000105658	0	0	0	0	0	0	0	0	0	0	0	0	0.000341411	0.000245823	0	0	0.00023164	0	0	0.000227191	0	0.000235636	0	0	0.000227799	0	0	0	0	0.000230815	0	0
379	Hydrogenispora	genus	0.0021845	0.0945779	0.000505232	0.0867316	0.150627	0.000277284	0.00163633	0	0	0.00029441	0.149574	0.206561	0.113601	0.0666634	0.0108798	0	0	0	0	0	0	0	0	4.99909e-05	0	0	0	0.130732	0.0849021	0.0525937	0.014964	0.00722509	0.00438163	0.00135743	0.00190785	0.00356516	0.0163956	0.00980248	0.00179303	0.064494	0.0173273	0.0713707	0.0121942	0.0500528	0.0261669	0.0358424	0.0313682
380	Epulopiscium	genus	0.0202023	0.0827927	0.00404152	0.144245	0.103736	0.00979751	0.0349052	0.00702227	0.00321777	0.00895036	0.115807	0.0553144	0.08903	0.0377927	0.339604	0.00195475	0.000446069	0.000902136	0.000384214	0.00414216	0.00366429	9.22095	7.14148e-05	6.95908	4.26543	0.000314155	0.652133	0.577682	0.148837	0.16894	0.0282899	0.0144276	0.0306363	0.0151713	0.0190312	0.0284424	0.0121229	0.0125533	0.0282	0.0134637	0.0213526	0.0183058	0.0129377	0.0221645	0.037964	0.0219467	0.0488584
381	Herbinix	genus	0.000161984	0.000135613	0	0.0128626	0.0153565	0	0.0011891	0	0	0	0.0133613	0.0220958	0.00508726	0.00645511	0.17768	0.000449326	0.00136911	0.000938271	0.00141575	0.0282725	0.0306801	4.01427e-05	0	4.97341e-05	0	0	0	0.165682	0.0274414	0.000109849	0	0.000144241	0.000293462	0.000156576	0.000848823	0.0020726	0.00176075	0.000897898	0.000143184	0.00170219	0.000545087	0.000599932	0	0.00044411	0.000287455	0	0.000438082
382	Desulfitobacterium	genus	0.00015304	0.000256249	0	0	0	0	0	0	0	0	0	0	0.000145647	0.00014183	0.00557377	0	0	0	0	0	0	3.79261e-05	0	0	1.87184e-05	0	2.93036e-05	0	9.50042e-05	0	0.000142493	0.000136277	0	0	0	0	0	0	0.000405833	0.0016082	0.00205996	0.00170042	0.00208001	0.000419588	0.00176529	0.00100033	0.00593246
383	Desulfotomaculum	genus	0	0	0	0	0	0	0	0	0	0	0	0	0	0	0	0	0	0	0	0	0	0.000555483	0	3.72212e-05	0.000168594	0	0	8.03877e-05	0	0	0	0.000215901	0	0.000117182	0.000105877	0.000221592	0	0.000111998	0	0.000212321	0	0.000224496	0	0	0.000322698	0	0.000109287
384	Ercella	genus	0.000797726	9.54e-05	0.000368997	0.000466455	0	0.000202515	0.00585598	0.0019641	0.00163591	0.000215023	0.000456314	0.000280935	0.000216912	0	8.29224e-05	0.00732149	0.0110307	0.0124139	0.0159364	0.0283789	0.0210674	0	0	0	0	0	0	0.00622615	0.00678535	0.00711061	0.205104	0.00629164	0.22308	0.252147	0.00497645	0.255487	0.00227103	0.181719	0.204994	0.0184621	0.000479357	0.0352429	9.68e-05	0.0412428	0.000910049	0.0465024	0.000719143
385	Fastidiosipila	genus	0.107338	0.0101941	0	0.00836393	0.00288657	0.000391346	0.715239	0.0155916	0.00063226	0.00124655	0.00401693	0.00363719	0.00170331	0.00186606	0.00369907	0.00782844	0.00516469	0.0492722	0.045195	0.0101531	0.0438356	5.85691e-05	5.22001e-05	0	0	0	7.27903e-05	0.080718	0.058742	0.075261	0.223779	0.441462	0.118803	0.214084	0.253991	0.123372	0.339408	0.150453	0.104823	0.0320905	0.00947031	0.0916745	0.0116188	0.0642786	0.0268432	0.0872061	0.0325983
386	Herbivorax	genus	0.00786293	0.0551595	0.00307271	0.943876	0.806779	0.00192729	0.0090988	0.00166892	0.00350295	0.00230212	0.770928	1.2195	0.634387	0.331432	0.0541329	0	8.13095e-05	0	0	0.000150712	0.000615012	0.010507	0	0.00682698	0.00796248	0	0.00441943	14.3764	0.511593	1.70798	0.468167	0.441346	0.430422	0.30454	0.471586	0.428695	0.413102	0.221057	0.355186	0.969081	1.34863	1.10197	1.01927	1.32989	1.39294	1.08385	1.4222
387	Papillibacter	genus	0.0429136	0.00392217	0.000606773	0.000460219	0.000154483	0	0.0359632	0	0	0.000409382	0.000150071	0.000153988	0	0.000173669	0.0244141	0.00278359	0.00124038	0	0.00058903	0.00265328	0	0	0	0.000118102	0	0	0	0.000493653	0.000125511	0.000402701	0.000808066	0.000360073	0.0003395	0.000362277	0.00081832	0.00130699	0	0.000373575	0.00115952	0.000518204	0.00015765	0.000520535	0.000318369	0.000513781	0.000498824	0.000174984	0.000337871
388	Ruminiclostridium	genus	0.00113061	0.00161527	0.001088	0.00341138	0.000404155	0.000161509	0.00198573	0.000973086	0	0.000857421	9.82e-05	0.000503577	0.000583223	0.000992899	0.00314019	0.00677052	0.00793589	0.00482877	0.00556041	0.0687107	0.0330925	2.03391e-05	2.48916e-05	0.00038484	5.95851e-05	0	0.000146979	0.0100148	0.00182002	0.00445217	0.000769309	0.0006266	0.00232774	0.000412648	0.000935749	0.00136556	0.000444091	0.000792627	0.00127204	0.00160995	0.00190579	0.00181575	0.00187405	0.00156817	0.00271878	0.0021745	0.00198885
389	Ruminococcaceae UCG-014	genus	0	0	0	0.000487006	0	0	0	0	0	0	0.000952837	0.00146656	0	0.00110266	0	0	0	0	0	0.000661366	0	0	0	0	0	0	0	0.001367	0.000566298	0.000406868	0.00221564	0.00105949	0.00215556	0	0.00051957	0.00326225	0.00484996	0.00164883	0.000525862	0	0	0	0	0.000543686	0.000527858	0	0
390	Ruminococcus	genus	0	0	0	0	0	0.00087138	0	0	0	0	0	0	0	0	0	0.000754211	0.000514671	0	0.000178571	0.146503	0.0172399	0	0	0	0	0	0	0	3.88965e-05	0	0	0	0	0	0	0	0	0	0	0	0	0	0	0	0	0	0
391	Syntrophomonas	genus	0.000184738	0.0012373	0.00598167	0	0	0.00820723	0.0350656	0.0113712	0.000530384	0.0111541	0	0	0	0	7.5822e-05	0.237435	0.0274853	0.393384	0.0511296	0.0763994	0.0894645	0.000305403	0	0	0.000297421	0	5.70613e-05	0	0	0	0	0	0	0	0	0	0	0	0	0	0	0	0	0.000337663	0	0	0
392	Syntrophothermus	genus	0	0	0	0	0	0	0	0	0	0	0	0	0.000155517	0	4.46124e-05	0	0	0	0	0	0	7.62921e-05	0	0	0	0	0	0.000107623	0.000410286	0.00016534	0.000152149	0.000145511	0.000592094	0.000157955	0.000142717	0.000149347	0.000148022	0.000301936	0.00028889	0	0.000274944	0	0.000277621	0.000896044	0.00043498	0	0.000147313
393	Burkholderiales bacterium Beta_02	genus	0.056097	0	0.0346612	0	0	0.000731651	0.00572093	0.00228085	0.000591028	0.0388421	0	0	0	0	0.0340841	0.00137616	0.00168013	0.00100119	0.000449808	0.000801	0.000350213	0	0	3.18927e-05	0	0	9.18229e-05	0	0	0	0	0	0	0	0	0.000752573	0	9.51e-05	0	0	0	0	0	0	0	0	0
394	Tepidanaerobacter	genus	0.00533004	0.219287	0.00339394	0.763829	0.534446	0.000947177	0.0490019	0.00218721	0.00255044	0.00234659	0.291235	0.300938	0.813537	1.03985	0.267764	0.000198532	0	0.000117097	0	0.000177699	0	5.20096	0	0.338281	3.84527	0.000158077	0.458376	0.65312	1.12344	1.02817	0.356577	0.320676	0.505134	0.289701	0.241256	0.423924	0.278233	0.140175	0.341254	0.610472	0.880936	0.666836	0.52153	0.547467	0.588114	0.522235	0.615195
395	Gelria	genus	0.0414113	1.8113	0.000547292	0.000138368	0.000418018	0.00180221	0.0347421	0.00249697	0.00145582	0.0015946	0.00013536	0.000416679	0.000482582	0.000469933	0.000246137	0.0016021	0	0.00131999	0.000492431	0.00225489	0.000575097	0	0	0	0	0	5.22082e-05	0	0	0	0.000157377	0.000752556	0	0	0.000442861	0	0.000306216	0	0	0.000148015	0	0	0	0	0	0	0
396	Syntrophaceticus	genus	0.00024373	0.0226904	0	0.00119714	0.0285311	0	0.000346616	0	0	0.000459874	0.033767	0.035049	0.0204122	0.0160373	0.00356802	0	0	0	0	0	0	0.00069091	0	0.0124448	0.000193523	0	0.00146248	0.00369712	0.00867827	0.0112883	0.00567331	0.00368956	0	0.00353388	0.00638593	0.00445507	0.00706487	0.00788099	0.00236986	0.00832391	0.00287059	0.00315942	0.00248446	0.00972903	0.00295801	0.018207	0.00373525
397	Thermoanaerobacter	genus	0	0	0	0	0	0	0	0	0	0	0	0	0	0	0	0	0	0	0	0	0	0.000167976	0	0.000108959	0.000136532	0	0	0	0	0	0	0	0	0	0	0	0	0	0	0	0	0	0	0	0	0	0
398	Thermoanaerobacterium	genus	0	0.000114621	0	0	0	0	0.000143577	0	0	0	0.000109642	0	0	0.000126882	0.000274725	0.00183586	0.000247609	0.00531054	0.000797741	0.000456616	0.000776383	0.000354178	0	0.000257699	0.000436559	0	0.000371019	0.000993014	0.000173768	0.000420819	0.000127475	0.000609572	0	0.00026468	0	0.000500511	0.000248035	0.000379458	0	0	0.000575894	0.000253535	0.0004652	0.00050049	0.000850361	0.000767059	0.000370273
399	Erysipelothrix	genus	0.0177899	0.0220829	0.00114037	0.0201358	0.0409349	0	0.383535	0	0.000813932	0.000957868	0.0225615	0.0260424	0.0120087	0.00808555	0.0113175	0.00186583	0.0041748	0.00115549	0.00392456	0.105338	0.0799494	6.29043e-05	0	0	0.000184806	0	0.000165064	0.193386	0.196102	0.197648	0.687544	0.539597	0.700121	0.456843	0.392345	0.801059	0.421236	0.322156	0.694562	0.392063	0.312908	0.791896	0.245825	0.798496	0.53386	1.02478	0.62008
400	Erysipelotrichaceae UCG-004	genus	0.0303691	0.373822	0.199417	0.000331693	0.000943313	0.112539	0.231359	0.128935	0.0836473	0.0481639	0.00227258	0.0042019	0.00133785	0.0259772	5.79827	0.0126214	0.0245198	0.0195827	0.0216506	0.335816	0.238082	0	0	0	0.000171177	0.000114635	0	0.00111521	0.00782968	0.0065879	0.00906205	0.0070873	0.0234758	0.000741278	0.00034292	0.134714	0.00354115	0.00871415	0.0154631	0.00219207	0.00461695	0.0010468	0.00140661	0.0031127	0.00246232	0.00207187	0.00183844
401	Megasphaera	genus	0.0017819	0	0	0	0	0	0.00106781	0.0012535	0	0	0	0	0.00024226	0	0.00376699	0	0	0	0	0	0	0	0	0	0	0	0.00014846	0	0	0	0	0	0	0	0	0	0	0	0	0	0	0	0	0	0	0	0
402	Z20	genus	0.000115443	0.00541233	0.000373797	0	0	0	0.000968516	0.00053879	0.000314134	0	0.0001849	0	0	0	0.0117335	0.0107387	0.024095	0.0192887	0.0463893	0.044512	0.0537869	0	0	0	0	0	0	3.6277e-05	3.47171e-05	0.000111892	0.0287335	0.00214266	0.0462966	0.0249658	0.000477797	0.0691653	0.000401907	0.0178019	0.023314	0.010348	0.000736382	0.0203632	0.000557664	0.0163991	0.00106792	0.0173687	0.000690461
403	Thermodesulfovibrio	genus	0	0	0.000702593	0.000532896	0.000894392	0	0	0.000534253	0	0	0	0	0	0	0	0	0	0	0	0	0	9.50647e-05	0	6.95192e-05	4.28126e-05	0	0.000267515	7.09379e-05	0	7.42011e-05	0.000606102	0.000579662	0.000589669	0.000209744	0.000379019	0.000396627	0	0.000400932	0.000383608	0	0.00109527	0.000200912	0.000184323	0.00118983	0	0.000202617	0.000195613
404	PB79	genus	0	0	0	0	0	0	0	0	0	0.000230588	0	0	0	0	0	0.146547	0.328426	0.0658923	0.126929	0.0411663	0.0119199	0	6.61875e-05	0	0	0	0	0	0	0	0	0	0	0	0	0.000111692	0	0	0	0	0	0	0	0	0	0	0
405	Candidatus Anammoximicrobium	genus	0	0	0	0	0	0	8.15e-05	0.125509	0.00111549	0	0	3.19e-05	0	0	5.33486e-06	0.390022	0.76908	1.33976	2.17593	0.22897	0.852445	0	1.06412e-05	0	0	0	0	0	0	0	0	0	0	0	0	0	0	0	0	0	0	0	0	0	0	0	0
406	Pir4 lineage	genus	0.000105794	0	0.000570922	0	0	0.000250669	0.000110945	0.00972452	0.00354359	0	0	0	0	0	0	0.293879	0.603609	0.58705	1.03946	0.207625	0.368995	8.73924e-06	4.80736e-05	0	4.85445e-05	0	3.26461e-05	0	0	0	0	0	0	0	0	0	0	0	0	0	2.97e-05	0	0	0	0	0	0
407	Rhodopirellula	genus	0	0	0.00118294	0	0	0.000118042	3.48e-05	0.0015537	0.000190708	0.000250665	0	0	0	0	1.97443e-05	0.00244509	0.0040551	0.141559	0.217856	0.00184614	0.0821537	0	0	1.02909e-05	0	0	9.14077e-06	0	0	0	3.09e-05	0	3.01e-05	0.000128415	0	6.07e-05	0	3.07e-05	2.94e-05	0	0	0	0	0	0	0	0
408	Thermogutta	genus	0	0	0	0.000922435	0	0	0	0	0	0.000472464	0	0	0	0.00011603	0	0	0	0	0	0	0	0.000236183	3.42994e-05	0.00775031	0.000126672	0	0.00116629	0.0545747	0.046708	0.0322859	0	0	0	0	0	0	0	0	0	0	0	0	0	0	0.000222181	0	0
409	Ochrobactrum	genus	0.000236558	0	0.000255319	0.000129101	0	0.00028025	0.000496151	0.000582434	0.00113193	0.00014878	0	0	7.5e-05	0	6.79671e-05	4.45734e-05	0.000285215	0.00025671	0.000344588	0.000175322	8.94e-05	0	0	2.44322e-05	0	0	0	2.57785e-05	5.00396e-05	2.71636e-05	7.34e-05	0.000210646	0.000142855	0.000381099	6.89e-05	7.21e-05	0	0	6.97e-05	0	0	0	0	7.21e-05	0	0	0
410	Paracoccus	genus	0.00848439	0.00107938	0.00200779	0.0008764	9.51e-05	0.000367308	0.0102482	0.00233577	0.00318268	0.000673327	0.000400818	0.00086448	0.000109816	0	2.47263e-05	0.0123571	0.0250174	0.0144709	0.0234552	0.00831117	0.00498527	0	2.83124e-05	0	0	0	3.56415e-05	0.00880686	0.00206851	0.00265628	0.0109379	0.00776426	0.00216328	0.017107	0.0069755	0.00489636	0.00805384	0.0278139	0.00369427	0.000781251	9.71e-05	0.000687011	0.000239368	0.00160007	0.000419023	0.0018115	0.000668892
411	Acetobacter	genus	0	0	0	0	0	0.00045685	0	0.000632971	0	0.000242534	0	0	0	0	0.00181002	0	0	8.47185e-05	0	0	0	0.00115999	0.356036	0.000124618	0.00147838	1.29494	0.000953031	0	0	0	0	0	0	0	0	0	0	0	0.000177755	0	0	0	0	0	0	0	0
412	Oligella	genus	0.00102346	0.00314173	0.000552313	0.0033513	0.00773397	0.000303123	0.0019677	0	0	0.000643692	0.00382485	0.00224268	0.0100649	0.00948489	0.00421943	0.000190607	0.000103881	0.000109028	0	0.000189631	0	0.00146204	0	0.00181159	0.00149924	0	0.00285428	0.013085	0.00580529	0.0106817	0.0069881	0.00546811	0.0086528	0.0128607	0.00744873	0.00888605	0.0074166	0.0105584	0.00889594	0.0382395	0.0288435	0.0371156	0.022604	0.0293072	0.0278486	0.0250067	0.026449
413	Limnobacter	genus	0	0.000155175	0.000300075	0	0	0	0.000194375	0	0	0	0	0	0	0	0	0.0430019	0.0697833	0.107071	0.182382	0.0209146	0.0274328	0	0	0	0	0	0	0	0	0	0	0	0	0	8.09e-05	0	0	8.56e-05	0	0	0	0	0	0	0	0	0
414	Ramlibacter	genus	0.000177572	0.000148663	0	0	0	0.000383776	0.00278093	0	0.00062003	0.00040748	0	0	0	0	2.46074e-05	0.0601037	0.097708	0.0748183	0.114638	0.0334804	0.0266075	0	0	0.000872623	0	0	0.0011701	0.00024215	0.00081674	0.000667467	0.0136957	0.0182244	0.00684692	0.0534383	0.0503806	0.0136895	0.00215187	0.00441157	0.0800644	0.00182394	0.000746926	0.00249287	0.000301679	0.00291228	0.000191621	0.00170738	0
415	Oxalobacter	genus	0	0	0.00119056	0	0	0.00163353	0.000771194	0.00316858	0.0021113	0.00346885	0	0	0	0	0.000218586	0.00030936	0.000222228	0.000837205	0.000803416	0.000408769	0.000834033	0	0	0	0	0	0	0.000181599	0.000582074	0.000436428	0.000171176	0.04502	0.0114909	0.000177708	0.0757865	0.00369653	0.0829336	0.000339695	0.00260014	0	0	0	0	0.000336034	0	0	0.000331473
416	Thauera	genus	0.00556019	0	0.00078276	0	0	0.000214799	0.00468266	0.000297606	0.000673733	0.000214708	9.68e-05	9.93e-05	0.000345104	0.000329497	1.52973e-05	0.0894819	0.151733	0.0742983	0.147065	0.0436641	0.0267264	0	0	0	0	0	0	0.000118548	0.000114225	0	0.000562716	0.000430535	0.000212571	0.000226832	0.000105566	0	0.000322058	0.000880276	0.000207431	0.000211697	0	0	0.000102677	0.000214462	0	0.000338604	0.000108967
417	Syntrophorhabdus	genus	0.000378852	0.000507598	1.38011	0.000206758	0.000208209	2.6801	0.000264866	1.99521	0.897897	1.37829	0.000303395	0.000311314	0.000240368	0.000351101	8.95131e-05	0.228652	0.164239	0.169272	0.116189	0.143096	0.119798	0	3.45865e-05	3.55322e-05	0	0	0	0	0	0	0	0	0.000287059	0	0	0.000220222	0	0.000105945	0.000101367	0	8.51e-05	0	0	9.24e-05	0	0	0
418	Desulfatiglans	genus	0	0	0	0	0	0	0	0.000186752	0	0	0	0	0	0	3.41348e-05	0.0200485	0.019181	0.0235556	0.0156894	0.154901	0.103746	0	0	0	2.99309e-05	0	2.34283e-05	0	0	2.59375e-05	0	0	0	7.33e-05	0	0	6.87e-05	0	0	0	0	0	0	0	6.73e-05	0	0
419	Desulfobulbus	genus	0	0	0	0	0	0.000261257	0.00030835	0.00253381	0.000422087	0	0	0	0	0.000136248	6.05098e-05	0.0175954	0.0263036	0.00707075	0.0107078	0.0781242	0.0246772	0.000105072	0	0	2.90069e-05	0	0	0	9.32954e-05	9.96986e-05	0.000136884	0.000261826	0.000133173	0.000568432	0	0.000134364	0	0.000271644	0	0	0	0	0	0	0	0	0
420	Desulfovibrio	genus	0	0	0.00406405	0	0	0	0	0	0	0.000227362	0	0	0	0	0	6.65347e-05	0.000605567	7.70207e-05	0.00035106	0	0	0	0	0	0	0	0	0	0	0	0	0	0	0	0	0.00011013	0	0	0	0	0	0	0	0	0	0	0
421	Smithella	genus	0.0237045	0.00200832	0.0222798	0.00229499	0.000969651	7.28931	0.0172708	0.792501	1.66043	0.68811	0.000953193	0.000536887	0.000491755	0.000854711	0.0115252	0.0383243	0.0256193	0.0971958	0.0477821	0.0916294	0.255778	3.32072e-05	7.27008e-05	8.26603e-05	0	0	0.000155794	0.0180354	0.0127333	0.0140109	0.00311907	0.00371188	0.00910351	0.00220191	0.00105326	0.00715424	0.00146972	0.00371383	0.00579187	0.0014081	0.000112728	0.00397024	0	0.00257166	0.000237791	0.00237733	0.000241596
422	Arcobacter	genus	0	0	0	0	0.000250878	0.000540807	0	0.00299717	0.000873728	0.00114842	0	0	0	0	0.00229043	0.000133276	0	0	0	0.00288319	0.000802192	0	0	0	4.61608e-05	0	9.37303e-05	0.0458772	0.64109	0.351007	0.00623378	0.0214084	0.0113025	0.005295	0.00292367	0.0191914	0.0432799	0.00506078	0.0357172	0.00953392	0.000512041	0.0137438	0.000258513	0.0188498	0.00135014	0.0139244	0.000274349
423	Campylobacter	genus	0	0	0	0	0	0	0	0	0	0	0	0	0.00144453	0.000844	0	0	0	0	0	0	0	0	0	0	0	0	0	0.0678019	0.0901776	0.119281	0	0	0.00109994	0	0	0	0	0	0	0	0	0	0	0	0	0	0
424	Wolinella	genus	0	0	0	0	0	0	0	0	0	0	0	0	0	0	0	0.000511043	0.000110628	0.000116109	0	0.000201948	0	0	0	0	0	0	0	0	0	0	0	0	0	0	0	0	0	0	0	0.000159075	0	0	0	0	0	0	0
425	Serratia	genus	0	0	0.000535021	0	0	0	0	0	0	0	0	0	0	6.38e-05	9.53506e-06	0	0	0	0	0	0	0.0355225	0.0657213	2.20445e-05	0.000671631	1.06749	0.000165208	0	0	0	0	0	0	0	0	0	0	0	0	0	0	0	0	0	0	0	0
426	Acinetobacter	genus	0	0.000231139	0	0	0	0.000245311	0.00028953	0.00203928	0.000792649	0.000260462	0	0	0	0	3.63411e-05	7.80326e-05	0	0	0	0.000153464	0.000626243	3.42097e-05	0	0	0	0	0	0.0618537	0.0907109	0.371843	0.000385589	0.000491691	0.0145052	0.000133434	0.00132618	0.0402459	0.0196318	0.000127532	0.0247704	0.000362653	0	0.000383448	0.000117262	0.000378472	0.000122485	0.000644502	0.00024889
427	Psychrobacter	genus	0.0032736	0.000609033	0	0.00223321	0.00314843	0	0.00972683	0.00134334	0	0	0.00174772	0.000149445	0.000173082	0.000168545	0.00215788	0	0	0	0	0.00060655	0	0	0	0	0	0	0	0.00107875	0.00154927	0.0020397	0.015748	0.00145751	0.000988451	0.0133604	0.00206486	0.0011635	0.00230636	0.0139455	0.00112531	0.00445929	0.00290697	0.0106087	0.00108142	0.00897521	0.00387286	0.0134159	0.00344298
428	Pseudomonas	genus	0.00203352	0.00010819	0.000206895	0.00389625	0.00167637	0.000615279	0.0384138	0.00329245	0.00149107	0.000326641	0.000935312	0.000569023	0.00245972	0	0.000694488	0.00387216	0.00897768	0.00673692	0.00696505	0.00670617	0.00728394	0.0224989	7.966	0.0531875	0.00685232	11.5683	0.00237507	0.0278625	0.0721008	0.0707672	0.0327232	0.113209	0.011854	0.102797	0.0992148	0.0294687	0.157188	0.098059	0.0324462	0.00775288	0.000254354	0.0226102	0	0.0162356	0	0.018549	0.000312128
429	Exilispira	genus	0	0	0.00206281	0	0	0.0636817	0	0.0184306	0.240063	0.15837	0	0	0	0	0	0	0	0	0	0	0	0	0	0	0	0	0	0	0	0	0	0	0	0	0	0	0	0	0	0	0	0	0	0	0	0	0
430	Treponema	genus	0.0189431	0.00595743	0.678168	0.0090453	0.0144548	0.775132	0.12864	0.392317	0.132436	4.92373	0.0144329	0.0161962	0.00710124	0.00629247	2.28618	0.305761	0.192111	0.756801	0.470949	0.459192	0.597675	0	9.0557e-05	0.000446891	0	0	9.10412e-05	0.153937	0.0720007	0.0888769	0.0913051	0.0243305	0.0315189	0.115104	0.00503959	0.0607047	0.0143967	0.188463	0.0523359	0.0763029	0.00785956	0.151778	0.00498788	0.143061	0.0116655	0.157565	0.00705343
431	Acetomicrobium	genus	0	0.00427742	0	0.035449	0.000342237	0	0	0	0	0.000418802	0.00148456	0.00170571	0.00489763	0.162018	0.00151041	0	0	0	0	0	0	10.5407	6.07908e-05	8.02974	6.92503	0.000947875	10.5609	0.00692855	0.00690922	0.00261697	0.00463847	0.00110903	0.00263241	0.00377053	0.0015939	0.00344108	0.00130316	0.00401386	0.00225267	0.00837955	0.0113075	0.00575827	0.00260823	0.00652125	0.00611624	0.0056536	0.00291622
432	Aminobacterium	genus	0.0795365	0.0359223	0.000677719	0.00051403	0	0	0.0346807	0	0	0.000394923	0.000335236	0	0.000199196	0	0.0229651	0.000586087	0.000125536	0	0	0.00116344	0.00071215	0	0	6.42636e-05	0	0	0	0.00199803	0.0098261	0.00995515	0.00253346	0.0391398	0.125893	0.00202318	0.0241296	0.152843	0.0305249	0.00270716	0.160037	0.00109973	0	0.0015504	0	0.00133899	0	0.00254077	0
433	Fretibacterium	genus	0	0	0	0	0	0	0	0	0	0	0	0	0	0	0	0	0	0	0	0	0	0	0	0	0	0	0	0	0	0	0	0	0	0	0.000140664	0	0	0	0	0	0	0	0	0	0	0.000150393	0
434	Thermovirga	genus	0.0191584	0.000205632	0.0007953	0	0	0.00349184	0.121063	0.0616843	0.0380797	0.0129763	0	0	0	0	0.000778298	0.00727489	0.0101081	0.0318387	0.0354211	0.0032767	0.0189426	0	0	0	4.84618e-05	0	0	0.000161766	7.79342e-05	0.000247898	0	0.000218716	0	0	0.000214515	0.00179585	0	0.000907669	0	0	0	0.000227423	0	0	0	0	0
435	Acholeplasma	genus	0.00314501	0.30943	0.00185163	0.0121222	0.00723386	0.00202524	0.0104511	0	0	0	0.00276444	0.00273347	0.00160232	0.0371446	0.968381	0.00390835	0.00471984	0	0.000462967	0.0840716	0.00515807	0.000495417	0	0.00272005	0.00020646	0	0.000264105	0.00328273	0.00753267	0.0145917	0.000968401	0.00787363	0.0183629	0.00125091	0.00168538	0.0972221	0.00463134	0.00237739	0.0110513	0.00355634	0.00237927	0.00102943	0.00092029	0.00386204	0.00232247	0.00241681	0.0015178
436	Candidatus_Phytoplasma	genus	0	0	0	0.00055132	0	0	0.000353132	0	0	0	0.000269667	0.00110682	0.00032047	0.00031207	0.00362722	0	0	0	0	0	0	0	0	0	6.64392e-05	0	0	0.00133364	0.000636423	0.00250766	0.000313529	0	0	0	0	0.000307755	0.000610049	0	0	0	0.000283285	0	0.000286043	0.000307742	0.000298783	0	0
437	Defluviitoga	genus	0.00100491	0.00336522	0.00390458	0.0992106	0.82974	0.00392871	0.000421535	0.0034639	0.00173106	0.00113765	0.321742	0.366308	1.93205	1.2092	0.0222922	0	0	0	0	0	0	20.6848	5.37894e-05	29.6795	15.1832	0.00232548	58.9312	0.305867	1.1515	0.322549	0.279386	0.310687	0.807968	0.181255	0.095137	0.373798	0.152744	0.0919105	0.989183	1.62993	3.48472	1.65491	2.99674	2.54025	3.06852	1.60571	2.83878
438
439	na5	species	99.4829	99.2967	99.9653	99.5875	99.8176	99.9194	99.1901	99.9465	99.9864	99.9137	99.9099	99.9098	99.8779	99.8665	97.5336	99.6269	99.7926	99.4504	99.753	98.2272	98.5334	99.7273	93.998	99.9635	99.8268	81.0747	99.985	98.7862	99.2894	99.3087	98.8786	98.9481	98.6626	99.3019	99.3455	98.7198	99.3259	99.4057	99.0769	99.2422	99.3541	98.6962	99.5284	98.6364	99.1143	98.5449	98.9377
440	luteus	species	0.00127638	0.000610617	0	0	0	0	0.00095609	0	0	0	0	0.000149834	0.00798245	0.00523848	7.5594e-05	0	0	0.000120175	0	0	0	4.51872e-05	0.000594767	0	0	0.00357813	0	0.00018011	0	6.23526e-05	0.000169773	0.000649467	0	0.000352503	0.000636993	0	0.000165168	0.000168455	0	0.000159674	0	0	0	0	0	0	0.000164378
441	pseudolongum	species	0.0226351	0.00186116	0	0.0011581	0.0376524	0.00035914	0.00720593	0	0	0	0.00890152	0.00896779	0.00192336	0.000561885	0	0.0142539	0.0227339	0.00710421	0.0129533	0.0406662	0.0132941	0	0.000327085	0	0	5.88413e-05	0	0.00153373	0.000125459	0	0.0922034	0.0496694	0.0538221	0.0871265	0.0271818	0.0461763	0.038627	0.0862599	0.0391227	0.00831793	0.00136015	0.0125374	0.00154507	0.0127441	0.00304845	0.0154745	0.00327942
442	succinogenes	species	0.0116049	0.00262979	0.0101726	0.00325903	0.0017465	0.0655658	0.113908	0.0341511	0.00746224	0.0566012	0.00421866	0.00317054	0.000216775	0.000516205	0.735639	0.0556911	0.0511369	0.0689534	0.0594606	1.48611	1.23963	0	2.44862e-05	0.000974412	3.27409e-05	0	0.000212891	0.00533166	0.000593301	0.0006396	0.1664	0.265722	0.46528	0.00284038	0.0001491	0.3409	0.0258531	0.0950458	0.0192271	0.000338247	0.000167269	0.00182742	0.000438218	0.00108337	0.0001924	0.00124912	0.000179243
443	casseliflavus	species	0.00404263	0.00259477	0	0.000661878	0.000222174	0.000957863	0.00607657	0.000663565	0	0.00101703	0.000215829	0.000442926	0	0.000249767	0.00676691	7.44051e-05	0	0	0	0.000749039	0	0	0	0	0	0	4.16226e-05	0.0213409	0.0161473	0.025874	0	0.000119994	0.000122065	0.000130255	0.000117689	0	0.000366192	0	0.000357343	0	0.000566822	0.000249541	0.000915744	0.000123152	0.00167393	0.000377488	0.0018222
444	paracasei	species	0.000809252	0.000112917	0	0	0.00033356	0	0.000141442	0.00066416	0	0	0.000216023	0.000110831	0.0012836	0.00087497	0.000671243	0	0	0	0	0	0	0.172024	0.587949	0.0249483	0.10156	1.81218	0.00750365	4.44147e-05	8.55915e-05	0	0.00025116	0.000480406	0	0	0	0	0.000122174	0.00024921	0	0	0.000113466	0	0	0.000123262	0.000239348	0	0
445	mesenteroides	species	0.00221756	0	0	0	0.000997137	0	0.000211412	0	0	0	0	0	0.000959289	0.000747317	5.42165e-05	0	0	0	0	0	0	0.0965524	5.057	0.0041488	0.0686789	15.8145	0.00216381	0	0	6.94472e-05	0	0	0	0	0	0	0.000182611	0.000186246	0	0	0	0	0	0	0	0	0
446	equinus	species	0.299223	0.0856048	0	0.0360833	0.00600891	0.00131308	0.0977914	0.00143404	0.0010607	0.000401864	0.0132793	0.0197906	0.00306933	0.00206647	0.463527	0	0	0	0	0	0	0	0	0	0	0	0	0.00991316	0.00635049	0.00766746	0.00640233	0.00127726	0.00250809	0.00495766	0.000508679	0.00175189	0	0.00834835	0.00169439	0.0023142	0	0.0024469	0	0.00289578	0	0.00275987	0.000333059
447	thermocellum	species	0.156996	0.586136	0.0162084	0.351188	0.0945353	0.0016849	0.161506	0.00144997	0.00104551	0.0120315	0.0407193	0.0314909	0.0944629	0.115041	1.23914	0.00319949	0.00390616	0.00313822	0.00409156	0.0267787	0.015967	0.00256112	3.46822e-05	0.00543337	0.000912824	4.79776e-05	0.00273275	0.944629	0.0593105	0.163102	0.154385	0.130957	0.0971798	0.0921848	0.107433	0.0729257	0.102488	0.077103	0.0847031	0.351009	0.328026	0.490432	0.220475	0.543961	0.344698	0.407789	0.430135
448	hafniense	species	0.00015304	0.000256249	0	0	0	0	0	0	0	0	0	0	0.000145647	0.00014183	0.00557377	0	0	0	0	0	0	3.79261e-05	0	0	0	0	0	0	9.50042e-05	0	0.000142493	0.000136277	0	0	0	0	0	0	0.000405833	0.0016082	0.00205996	0.00170042	0.00208001	0.000419588	0.00176529	0.00100033	0.00593246
449	wolfei	species	0.000184738	0.0012373	0.00598167	0	0	0.00820723	0.0350656	0.0113712	0.000530384	0.0111541	0	0	0	0	7.5822e-05	0.237435	0.0274853	0.393384	0.0511296	0.0763994	0.0894645	0.000305403	0	0	0.000297421	0	5.70613e-05	0	0	0	0	0	0	0	0	0	0	0	0	0	0	0	0	0.000337663	0	0	0
450	rhusiopathiae	species	0.0177899	0.0220829	0.00114037	0.0201358	0.0409349	0	0.383535	0	0.000813932	0.000957868	0.0225615	0.0260424	0.0120087	0.00808555	0.0113175	0.00186583	0.0041748	0.00115549	0.00392456	0.105338	0.0799494	6.29043e-05	0	0	0.000184806	0	0.000165064	0.193386	0.196102	0.197648	0.687544	0.539597	0.700121	0.456843	0.392345	0.801059	0.421236	0.322156	0.694562	0.392063	0.312908	0.791896	0.245825	0.798496	0.53386	1.02478	0.62008
451	pasteurianus	species	0	0	0	0	0	0.00045685	0	0.000632971	0	0.000242534	0	0	0	0	0.00181002	0	0	8.47185e-05	0	0	0	0.00115999	0.356036	0.000124618	0.00147838	1.29494	0.000953031	0	0	0	0	0	0	0	0	0	0	0	0.000177755	0	0	0	0	0	0	0	0
452	tataouinensis	species	0.000177572	0.000148663	0	0	0	0.000383776	0.00278093	0	0.00062003	0.00040748	0	0	0	0	2.46074e-05	0.0601037	0.097708	0.0748183	0.114638	0.0334804	0.0266075	0	0	0.000872623	0	0	0.0011701	0.00024215	0.00081674	0.000667467	0.0136957	0.0182244	0.00684692	0.0534383	0.0503806	0.0136895	0.00215187	0.00441157	0.0800644	0.00182394	0.000746926	0.00249287	0.000301679	0.00291228	0.000191621	0.00170738	0
453	formigenes	species	0	0	0.00119056	0	0	0.00163353	0.000771194	0.00316858	0.0021113	0.00346885	0	0	0	0	0.000218586	0.00030936	0.000222228	0.000837205	0.000803416	0.000408769	0.000834033	0	0	0	0	0	0	0.000181599	0.000582074	0.000436428	0.000171176	0.04502	0.0114909	0.000177708	0.0757865	0.00369653	0.0829336	0.000339695	0.00260014	0	0	0	0	0.000336034	0	0	0.000331473
454	butzleri	species	0	0	0	0	0	0	0	0	0	0	0	0	0	0	0.00150964	0.000133276	0	0	0	0.00288319	0.000802192	0	0	0	4.61608e-05	0	0	0.0370474	0.430345	0.295151	0	0	0	0	0	0	0	0	0.000208406	0.000206464	0	0.000218303	0	0.00021547	0	0	0
[truncated: 44 more columns]
