# Supplementary material for: New insights from the biogas microbiome by comprehensive genome-resolved metagenomics of nearly 1600 species originating from multiple anaerobic digesters
Source: Biotechnol Biofuels. 2020 Feb 24;13:25. doi: 10.1186/s13068-020-01679-y (PMC7038595; doi:10.1186/s13068-020-01679-y)
Supplement: Supplementary file 7 — Additional file 7. Diversity indexes. Indexes were calculated for each sample in order to estimate the characteristics of the microbiome. Results were obtained starting from the files reporting the number of reads assigned to each MAG on each sample (subsampling all the samples to 1 million reads) and subsequently elaborated using PAST software. Colors reported in line 2 refer to the projects from which reads have been collected. Remaining colors were assigned in order to discriminate low and high values in a heatmap scale. [file 13068_2020_1679_MOESM7_ESM.xlsx]

## Sheet: beta_diversity_whittaker
	01_BPgang	02_BPgang	03_BPgang	04_BPgang	07_BPgang	08_BPgang	09_BPgang	10_BPgang	1105480_10455_4_162792_GTAGAG_DNASIPziels	1105482_10455_4_162792_GTCCGC_DNASIPziels	1105484_10455_4_162792_GTGAAA_DNASIPziels	1105486_10455_4_162792_GTGGCC_DNASIPziels	1105488_10455_5_162797_GTTTCG_DNASIPziels	1105490_10455_5_162797_CGTACG_DNASIPziels	1105494_10534_5_165293_GGTAGC_DNASIPziels	1105496_10454_7_162759_ATCACG_DNASIPziels	1105498_10454_7_162759_CGATGT_DNASIPziels	11_BPgang	12_BPgang	51_BPgang	52_BPgang	61_BPgang	62_BPgang	A01_whey	A02_whey	A03_whey_R1	A04_whey_R1	A05_whey_R1	A06_whey_R1	A07_whey	A08_whey	A09_whey	A10_whey_R1	A11_whey_R1	A12_whey	A13_whey	A14_whey	A15_whey	A16_whey	A17_whey_R1	A18_whey_R1	A1_biograss	A2_biograss	A3_biograss	A4_biograss	A5_biograss	A6_biograss	A7_biograss	A8_biograss
01_BPgang	0	0.24057	0.43115	0.27965	0.36081	0.45598	0.15509	0.43578	0.45433	0.45258	0.45995	0.45884	0.46931	0.46642	0.47521	0.33794	0.34582	0.49276	0.42367	0.32677	0.3279	0.34919	0.32088	0.68314	0.69524	0.60555	0.90566	0.91082	0.92068	0.58556	0.59568	0.62259	0.64662	0.66487	0.70701	0.95503	0.93605	0.94742	0.65899	0.60781	0.59884	0.31599	0.32901	0.31351	0.31031	0.32867	0.32019	0.31726	0.3107
02_BPgang	0.24057	0	0.46926	0.23573	0.2947	0.51204	0.21863	0.50856	0.5674	0.56168	0.56175	0.56917	0.57564	0.5846	0.58738	0.4385	0.45859	0.56447	0.47563	0.2589	0.27184	0.28097	0.25677	0.6335	0.64232	0.55077	0.91524	0.93096	0.92121	0.54255	0.5352	0.5646	0.62094	0.62338	0.65459	0.95178	0.93977	0.94572	0.60908	0.56588	0.5625	0.3018	0.2963	0.28916	0.29619	0.3162	0.3031	0.29661	0.29036
03_BPgang	0.43115	0.46926	0	0.48225	0.50036	0.2813	0.42887	0.29237	0.47345	0.46115	0.48786	0.47175	0.46686	0.48094	0.47985	0.44005	0.43002	0.31385	0.26909	0.48365	0.5	0.47317	0.47497	0.6714	0.68692	0.64815	0.89624	0.92157	0.88571	0.60949	0.60763	0.63482	0.64073	0.69368	0.70631	0.93733	0.91925	0.93225	0.66831	0.63403	0.63004	0.54499	0.55826	0.53619	0.53923	0.54777	0.53275	0.5409	0.53752
04_BPgang	0.27965	0.23573	0.48225	0	0.22564	0.51859	0.25789	0.5198	0.58452	0.57603	0.58279	0.58518	0.5969	0.60104	0.61558	0.45701	0.47206	0.56881	0.48985	0.19975	0.21023	0.21988	0.20871	0.57106	0.59337	0.50757	0.91966	0.91915	0.92381	0.47915	0.46708	0.50325	0.55592	0.57372	0.59545	0.956	0.93246	0.94962	0.55892	0.50158	0.50434	0.24321	0.23777	0.23502	0.22964	0.24585	0.24334	0.24886	0.23376
07_BPgang	0.36081	0.2947	0.50036	0.22564	0	0.53251	0.35303	0.5431	0.66811	0.65994	0.66861	0.66958	0.67197	0.68145	0.68459	0.54863	0.57107	0.59115	0.5085	0.20028	0.20639	0.20609	0.22364	0.5326	0.53971	0.48304	0.90281	0.90979	0.91549	0.44896	0.44604	0.47004	0.53042	0.53666	0.5501	0.94094	0.92042	0.93057	0.51758	0.49275	0.47053	0.30185	0.29943	0.29771	0.30923	0.31183	0.30582	0.31108	0.31216
08_BPgang	0.45598	0.51204	0.2813	0.51859	0.53251	0	0.45075	0.27143	0.43929	0.43277	0.4624	0.43875	0.42962	0.45104	0.45441	0.41027	0.40627	0.27726	0.24765	0.53132	0.53258	0.52925	0.51847	0.72165	0.73194	0.68985	0.90464	0.90921	0.90451	0.65185	0.6553	0.67147	0.67805	0.73896	0.74132	0.95543	0.93948	0.95014	0.7011	0.64903	0.66171	0.55974	0.55886	0.55469	0.54978	0.54569	0.53817	0.55157	0.53913
09_BPgang	0.15509	0.21863	0.42887	0.25789	0.35303	0.45075	0	0.42056	0.41751	0.41494	0.42322	0.42338	0.42857	0.42903	0.43253	0.28768	0.30206	0.50276	0.40973	0.32306	0.32611	0.33059	0.29779	0.69251	0.7056	0.61132	0.90945	0.91059	0.91875	0.58406	0.58783	0.62476	0.65055	0.67543	0.70752	0.96141	0.94413	0.95032	0.6612	0.59701	0.59925	0.2759	0.27896	0.27378	0.26391	0.27981	0.27264	0.26497	0.24906
10_BPgang	0.43578	0.50856	0.29237	0.5198	0.5431	0.27143	0.42056	0	0.39026	0.38407	0.40899	0.39217	0.36537	0.38549	0.39161	0.3737	0.35595	0.26379	0.27651	0.54834	0.53878	0.52607	0.53026	0.74903	0.75123	0.71123	0.9016	0.91326	0.89655	0.68014	0.68154	0.70701	0.69898	0.74004	0.76214	0.95103	0.92866	0.94103	0.72133	0.68634	0.67196	0.54568	0.54489	0.52963	0.54006	0.52854	0.52515	0.54169	0.52518
1105480_10455_4_162792_GTAGAG_DNASIPziels	0.45433	0.5674	0.47345	0.58452	0.66811	0.43929	0.41751	0.39026	0	0.11466	0.12941	0.12757	0.13974	0.1326	0.14788	0.17566	0.19747	0.44197	0.44365	0.63143	0.63471	0.63788	0.61731	0.81358	0.83333	0.77428	0.92228	0.92689	0.9118	0.73929	0.74773	0.76181	0.77159	0.82428	0.83678	0.98912	0.97043	0.97023	0.77318	0.73857	0.73285	0.56326	0.56238	0.54802	0.53952	0.54551	0.53556	0.55133	0.53657
1105482_10455_4_162792_GTCCGC_DNASIPziels	0.45258	0.56168	0.46115	0.57603	0.65994	0.43277	0.41494	0.38407	0.11466	0	0.12628	0.12445	0.1468	0.15435	0.16082	0.18296	0.19595	0.43822	0.4416	0.61806	0.62544	0.61335	0.60297	0.78969	0.81725	0.75439	0.91473	0.91667	0.91203	0.70519	0.72464	0.73774	0.75096	0.79704	0.81649	0.98643	0.96515	0.96491	0.75197	0.72628	0.71689	0.54971	0.55144	0.53581	0.52757	0.52702	0.52357	0.53671	0.52486
1105484_10455_4_162792_GTGAAA_DNASIPziels	0.45995	0.56175	0.48786	0.58279	0.66861	0.4624	0.42322	0.40899	0.12941	0.12628	0	0.11424	0.15464	0.15641	0.14815	0.19265	0.20332	0.45058	0.46609	0.6301	0.63482	0.62817	0.59672	0.8208	0.83682	0.7784	0.91534	0.92	0.90728	0.73543	0.7477	0.762	0.77778	0.81946	0.83824	0.98331	0.96703	0.96404	0.77555	0.7551	0.74373	0.56132	0.55785	0.54851	0.53359	0.53441	0.53338	0.54673	0.52948
1105486_10455_4_162792_GTGGCC_DNASIPziels	0.45884	0.56917	0.47175	0.58518	0.66958	0.43875	0.42338	0.39217	0.12757	0.12445	0.11424	0	0.15712	0.15595	0.1418	0.18584	0.19515	0.44143	0.45036	0.62693	0.63303	0.63202	0.61418	0.82564	0.83958	0.77549	0.91316	0.92308	0.91041	0.73641	0.74679	0.76099	0.77476	0.81818	0.841	0.98064	0.96448	0.96424	0.77645	0.74492	0.72988	0.56505	0.56673	0.55355	0.53982	0.54073	0.53836	0.55556	0.53437
1105488_10455_5_162797_GTTTCG_DNASIPziels	0.46931	0.57564	0.46686	0.5969	0.67197	0.42962	0.42857	0.36537	0.13974	0.1468	0.15464	0.15712	0	0.11079	0.12023	0.20352	0.17997	0.41955	0.43714	0.64206	0.64541	0.6318	0.62356	0.82741	0.84536	0.77572	0.90649	0.91623	0.90117	0.75342	0.76364	0.77273	0.78846	0.83185	0.84679	0.97271	0.95957	0.95929	0.78458	0.75092	0.73786	0.57428	0.58232	0.56795	0.5603	0.55513	0.56522	0.56726	0.55077
1105490_10455_5_162797_CGTACG_DNASIPziels	0.46642	0.5846	0.48094	0.60104	0.68145	0.45104	0.42903	0.38549	0.1326	0.15435	0.15641	0.15595	0.11079	0	0.13653	0.20278	0.18674	0.44341	0.45219	0.65382	0.66008	0.64912	0.63624	0.82787	0.84807	0.77944	0.9159	0.92053	0.90526	0.74033	0.74519	0.76886	0.77498	0.82236	0.84744	0.98343	0.96453	0.96429	0.77468	0.747	0.73013	0.58085	0.58892	0.57834	0.5578	0.55641	0.5602	0.56988	0.55569
1105494_10534_5_165293_GGTAGC_DNASIPziels	0.47521	0.58738	0.47985	0.61558	0.68459	0.45441	0.43253	0.39161	0.14788	0.16082	0.14815	0.1418	0.12023	0.13653	0	0.20707	0.18089	0.4361	0.44397	0.66106	0.66596	0.65778	0.63513	0.84033	0.86071	0.80205	0.91339	0.92593	0.91327	0.75161	0.7674	0.78626	0.80233	0.84646	0.86639	0.98897	0.97003	0.96708	0.79283	0.7583	0.75808	0.5863	0.59305	0.5799	0.57702	0.57207	0.56808	0.57781	0.55597
1105496_10454_7_162759_ATCACG_DNASIPziels	0.33794	0.4385	0.44005	0.45701	0.54863	0.41027	0.28768	0.3737	0.17566	0.18296	0.19265	0.18584	0.20352	0.20278	0.20707	0	0.12236	0.44305	0.41111	0.5157	0.52398	0.52116	0.48851	0.77925	0.79664	0.71517	0.91111	0.92073	0.91304	0.68061	0.68636	0.7116	0.72857	0.76279	0.80101	0.97272	0.95426	0.96029	0.73539	0.6814	0.68574	0.43324	0.43739	0.43258	0.40839	0.42202	0.4145	0.41982	0.40054
1105498_10454_7_162759_CGATGT_DNASIPziels	0.34582	0.45859	0.43002	0.47206	0.57107	0.40627	0.30206	0.35595	0.19747	0.19595	0.20332	0.19515	0.17997	0.18674	0.18089	0.12236	0	0.43522	0.41096	0.53228	0.54685	0.54512	0.52585	0.79513	0.81633	0.73696	0.92008	0.92165	0.92	0.70331	0.7121	0.73693	0.73997	0.79786	0.81911	0.9787	0.96203	0.96394	0.75205	0.70108	0.70239	0.45258	0.45671	0.44507	0.42714	0.43324	0.42889	0.43434	0.4189
11_BPgang	0.49276	0.56447	0.31385	0.56881	0.59115	0.27726	0.50276	0.26379	0.44197	0.43822	0.45058	0.44143	0.41955	0.44341	0.4361	0.44305	0.43522	0	0.30219	0.57594	0.57903	0.55915	0.55983	0.75439	0.78818	0.73757	0.90244	0.91606	0.89655	0.69276	0.70594	0.71923	0.7332	0.77825	0.80067	0.96364	0.94918	0.95181	0.75506	0.69382	0.69941	0.61134	0.61694	0.60995	0.61027	0.5869	0.59445	0.61144	0.6018
12_BPgang	0.42367	0.47563	0.26909	0.48985	0.5085	0.24765	0.40973	0.27651	0.44365	0.4416	0.46609	0.45036	0.43714	0.45219	0.44397	0.41111	0.41096	0.30219	0	0.50683	0.50378	0.49384	0.48571	0.70385	0.70341	0.66396	0.88972	0.91919	0.91468	0.61888	0.62057	0.6476	0.65543	0.71126	0.72032	0.94481	0.92987	0.93203	0.66923	0.625	0.63539	0.5199	0.52926	0.51889	0.51975	0.51785	0.5096	0.51621	0.51119
51_BPgang	0.32677	0.2589	0.48365	0.19975	0.20028	0.53132	0.32306	0.54834	0.63143	0.61806	0.6301	0.62693	0.64206	0.65382	0.66106	0.5157	0.53228	0.57594	0.50683	0	0.17773	0.21228	0.20571	0.5653	0.56867	0.51006	0.90408	0.90821	0.91837	0.47368	0.46048	0.5	0.55435	0.56837	0.5767	0.9473	0.92556	0.93758	0.54833	0.50346	0.48745	0.28598	0.28862	0.28325	0.29106	0.29455	0.28892	0.2939	0.30255
52_BPgang	0.3279	0.27184	0.5	0.21023	0.20639	0.53258	0.32611	0.53878	0.63471	0.62544	0.63482	0.63303	0.64541	0.66008	0.66596	0.52398	0.54685	0.57903	0.50378	0.17773	0	0.21289	0.21149	0.56923	0.56293	0.50441	0.9103	0.91941	0.92961	0.47304	0.47706	0.50495	0.55068	0.56848	0.58864	0.94416	0.92723	0.94192	0.54264	0.51874	0.49913	0.28199	0.29084	0.28297	0.29447	0.30049	0.29354	0.29368	0.30119
61_BPgang	0.34919	0.28097	0.47317	0.21988	0.20609	0.52925	0.33059	0.52607	0.63788	0.61335	0.62817	0.63202	0.6318	0.64912	0.65778	0.52116	0.54512	0.55915	0.49384	0.21228	0.21289	0	0.18908	0.56447	0.57364	0.49518	0.90385	0.91525	0.92298	0.4745	0.47849	0.50805	0.54446	0.56384	0.57977	0.93962	0.93035	0.93492	0.54562	0.5078	0.4987	0.30736	0.31978	0.30333	0.30351	0.31821	0.30988	0.3199	0.31476
62_BPgang	0.32088	0.25677	0.47497	0.20871	0.22364	0.51847	0.29779	0.53026	0.61731	0.60297	0.59672	0.61418	0.62356	0.63624	0.63513	0.48851	0.52585	0.55983	0.48571	0.20571	0.21149	0.18908	0	0.55229	0.56093	0.48818	0.89257	0.91715	0.91991	0.45167	0.44564	0.48837	0.53712	0.55197	0.57796	0.93795	0.91499	0.92399	0.52372	0.48872	0.48829	0.30602	0.30012	0.29489	0.30112	0.31302	0.30378	0.30756	0.30636
A01_whey	0.68314	0.6335	0.6714	0.57106	0.5326	0.72165	0.69251	0.74903	0.81358	0.78969	0.8208	0.82564	0.82741	0.82787	0.84033	0.77925	0.79513	0.75439	0.70385	0.5653	0.56923	0.56447	0.55229	0	0.19383	0.23988	0.85901	0.8939	0.87435	0.29661	0.29593	0.29447	0.27106	0.28526	0.20207	0.85549	0.82535	0.85143	0.2704	0.34468	0.29261	0.59932	0.60136	0.59079	0.59502	0.58883	0.59667	0.59462	0.59289
A02_whey	0.69524	0.64232	0.68692	0.59337	0.53971	0.73194	0.7056	0.75123	0.83333	0.81725	0.83682	0.83958	0.84536	0.84807	0.86071	0.79664	0.81633	0.78818	0.70341	0.56867	0.56293	0.57364	0.56093	0.19383	0	0.27031	0.8587	0.87845	0.86376	0.30736	0.32665	0.30275	0.26646	0.26437	0.20567	0.85498	0.83529	0.85672	0.27541	0.34493	0.31495	0.60971	0.61001	0.59758	0.60336	0.6024	0.61013	0.60647	0.61079
A03_whey_R1	0.60555	0.55077	0.64815	0.50757	0.48304	0.68985	0.61132	0.71123	0.77428	0.75439	0.7784	0.77549	0.77572	0.77944	0.80205	0.71517	0.73696	0.73757	0.66396	0.51006	0.50441	0.49518	0.48818	0.23988	0.27031	0	0.85744	0.86412	0.86975	0.34913	0.33333	0.31848	0.30388	0.30084	0.27489	0.87273	0.8441	0.86937	0.32962	0.34168	0.33333	0.53724	0.53628	0.52802	0.52887	0.52038	0.52705	0.52923	0.53303
A04_whey_R1	0.90566	0.91524	0.89624	0.91966	0.90281	0.90464	0.90945	0.9016	0.92228	0.91473	0.91534	0.91316	0.90649	0.9159	0.91339	0.91111	0.92008	0.90244	0.88972	0.90408	0.9103	0.90385	0.89257	0.85901	0.8587	0.85744	0	0.60494	0.61677	0.85801	0.87149	0.89868	0.84475	0.84352	0.82418	0.55725	0.51429	0.52593	0.90244	0.8898	0.87321	0.89507	0.90407	0.91232	0.90707	0.91107	0.91269	0.91376	0.91398
A05_whey_R1	0.91082	0.93096	0.92157	0.91915	0.90979	0.90921	0.91059	0.91326	0.92689	0.91667	0.92	0.92308	0.91623	0.92053	0.92593	0.92073	0.92165	0.91606	0.91919	0.90821	0.91941	0.91525	0.91715	0.8939	0.87845	0.86412	0.60494	0	0.65217	0.89322	0.88618	0.90625	0.875	0.88586	0.87151	0.6	0.61194	0.64341	0.89604	0.88843	0.87992	0.9113	0.91396	0.92017	0.9187	0.92092	0.91828	0.92149	0.91544
A06_whey_R1	0.92068	0.92121	0.88571	0.92381	0.91549	0.90451	0.91875	0.89655	0.9118	0.91203	0.90728	0.91041	0.90117	0.90526	0.91327	0.91304	0.92	0.89655	0.91468	0.91837	0.92961	0.92298	0.91991	0.87435	0.86376	0.86975	0.61677	0.65217	0	0.88211	0.85915	0.88079	0.86728	0.85784	0.84022	0.56923	0.59712	0.61194	0.87775	0.89775	0.88525	0.90966	0.92276	0.92268	0.92518	0.92961	0.92683	0.93217	0.92564
A07_whey	0.58556	0.54255	0.60949	0.47915	0.44896	0.65185	0.58406	0.68014	0.73929	0.70519	0.73543	0.73641	0.75342	0.74033	0.75161	0.68061	0.70331	0.69276	0.61888	0.47368	0.47304	0.4745	0.45167	0.29661	0.30736	0.34913	0.85801	0.89322	0.88211	0	0.17132	0.19127	0.36566	0.34877	0.32946	0.90351	0.87527	0.8913	0.24354	0.28834	0.25799	0.49765	0.50156	0.4887	0.49049	0.48607	0.48855	0.50577	0.49852
A08_whey	0.59568	0.5352	0.60763	0.46708	0.44604	0.6553	0.58783	0.68154	0.74773	0.72464	0.7477	0.74679	0.76364	0.74519	0.7674	0.68636	0.7121	0.70594	0.62057	0.46048	0.47706	0.47849	0.44564	0.29593	0.32665	0.33333	0.87149	0.88618	0.85915	0.17132	0	0.18622	0.35938	0.35589	0.31988	0.8872	0.85957	0.87527	0.23514	0.27561	0.26252	0.48714	0.49728	0.47981	0.48333	0.48497	0.49506	0.49693	0.4915
A09_whey	0.62259	0.5646	0.63482	0.50325	0.47004	0.67147	0.62476	0.70701	0.76181	0.73774	0.762	0.76099	0.77273	0.76886	0.78626	0.7116	0.73693	0.71923	0.6476	0.5	0.50495	0.50805	0.48837	0.29447	0.30275	0.31848	0.89868	0.90625	0.88079	0.19127	0.18622	0	0.36188	0.3295	0.30154	0.90887	0.88263	0.90024	0.23851	0.27062	0.26194	0.53349	0.52932	0.51929	0.52351	0.51476	0.53108	0.5254	0.52941
A10_whey_R1	0.64662	0.62094	0.64073	0.55592	0.53042	0.67805	0.65055	0.69898	0.77159	0.75096	0.77778	0.77476	0.78846	0.77498	0.80233	0.72857	0.73997	0.7332	0.65543	0.55435	0.55068	0.54446	0.53712	0.27106	0.26646	0.30388	0.84475	0.875	0.86728	0.36566	0.35938	0.36188	0	0.28719	0.26498	0.85536	0.8439	0.86667	0.34412	0.34737	0.35178	0.59117	0.59805	0.58958	0.58254	0.57963	0.57928	0.57878	0.5901
A11_whey_R1	0.66487	0.62338	0.69368	0.57372	0.53666	0.73896	0.67543	0.74004	0.82428	0.79704	0.81946	0.81818	0.83185	0.82236	0.84646	0.76279	0.79786	0.77825	0.71126	0.56837	0.56848	0.56384	0.55197	0.28526	0.26437	0.30084	0.84352	0.88586	0.85784	0.34877	0.35589	0.3295	0.28719	0	0.2595	0.86559	0.84252	0.8617	0.32719	0.37073	0.34795	0.59631	0.59167	0.58299	0.5922	0.58609	0.58728	0.59342	0.59494
A12_whey	0.70701	0.65459	0.70631	0.59545	0.5501	0.74132	0.70752	0.76214	0.83678	0.81649	0.83824	0.841	0.84679	0.84744	0.86639	0.80101	0.81911	0.80067	0.72032	0.5767	0.58864	0.57977	0.57796	0.20207	0.20567	0.27489	0.82418	0.87151	0.84022	0.32946	0.31988	0.30154	0.26498	0.2595	0	0.82263	0.80952	0.82477	0.27723	0.34985	0.30219	0.62228	0.62944	0.61005	0.61214	0.61823	0.62405	0.62564	0.62756
A13_whey	0.95503	0.95178	0.93733	0.956	0.94094	0.95543	0.96141	0.95103	0.98912	0.98643	0.98331	0.98064	0.97271	0.98343	0.98897	0.97272	0.9787	0.96364	0.94481	0.9473	0.94416	0.93962	0.93795	0.85549	0.85498	0.87273	0.55725	0.6	0.56923	0.90351	0.8872	0.90887	0.85536	0.86559	0.82263	0	0.33981	0.34694	0.8874	0.90728	0.89823	0.9345	0.9436	0.94137	0.94753	0.95054	0.94726	0.9445	0.94726
A14_whey	0.93605	0.93977	0.91925	0.93246	0.92042	0.93948	0.94413	0.92866	0.97043	0.96515	0.96703	0.96448	0.95957	0.96453	0.97003	0.95426	0.96203	0.94918	0.92987	0.92556	0.92723	0.93035	0.91499	0.82535	0.83529	0.8441	0.51429	0.61194	0.59712	0.87527	0.85957	0.88263	0.8439	0.84252	0.80952	0.33981	0	0.28972	0.86387	0.89177	0.86985	0.92216	0.92911	0.92688	0.93347	0.93184	0.92894	0.93446	0.93166
A15_whey	0.94742	0.94572	0.93225	0.94962	0.93057	0.95014	0.95032	0.94103	0.97023	0.96491	0.96404	0.96424	0.95929	0.96429	0.96708	0.96029	0.96394	0.95181	0.93203	0.93758	0.94192	0.93492	0.92399	0.85143	0.85672	0.86937	0.52593	0.64341	0.61194	0.8913	0.87527	0.90024	0.86667	0.8617	0.82477	0.34694	0.28972	0	0.88329	0.9081	0.88596	0.93043	0.93737	0.93297	0.94357	0.94647	0.93908	0.94474	0.94747
A16_whey	0.65899	0.60908	0.66831	0.55892	0.51758	0.7011	0.6612	0.72133	0.77318	0.75197	0.77555	0.77645	0.78458	0.77468	0.79283	0.73539	0.75205	0.75506	0.66923	0.54833	0.54264	0.54562	0.52372	0.2704	0.27541	0.32962	0.90244	0.89604	0.87775	0.24354	0.23514	0.23851	0.34412	0.32719	0.27723	0.8874	0.86387	0.88329	0	0.25683	0.22845	0.5682	0.57036	0.565	0.56818	0.57155	0.5762	0.5773	0.56838
A17_whey_R1	0.60781	0.56588	0.63403	0.50158	0.49275	0.64903	0.59701	0.68634	0.73857	0.72628	0.7551	0.74492	0.75092	0.747	0.7583	0.6814	0.70108	0.69382	0.625	0.50346	0.51874	0.5078	0.48872	0.34468	0.34493	0.34168	0.8898	0.88843	0.89775	0.28834	0.27561	0.27062	0.34737	0.37073	0.34985	0.90728	0.89177	0.9081	0.25683	0	0.27004	0.53098	0.53005	0.52031	0.52287	0.52366	0.53328	0.52932	0.52416
A18_whey_R1	0.59884	0.5625	0.63004	0.50434	0.47053	0.66171	0.59925	0.67196	0.73285	0.71689	0.74373	0.72988	0.73786	0.73013	0.75808	0.68574	0.70239	0.69941	0.63539	0.48745	0.49913	0.4987	0.48829	0.29261	0.31495	0.33333	0.87321	0.87992	0.88525	0.25799	0.26252	0.26194	0.35178	0.34795	0.30219	0.89823	0.86985	0.88596	0.22845	0.27004	0	0.52119	0.51719	0.52306	0.5103	0.51708	0.52527	0.53205	0.51935
A1_biograss	0.31599	0.3018	0.54499	0.24321	0.30185	0.55974	0.2759	0.54568	0.56326	0.54971	0.56132	0.56505	0.57428	0.58085	0.5863	0.43324	0.45258	0.61134	0.5199	0.28598	0.28199	0.30736	0.30602	0.59932	0.60971	0.53724	0.89507	0.9113	0.90966	0.49765	0.48714	0.53349	0.59117	0.59631	0.62228	0.9345	0.92216	0.93043	0.5682	0.53098	0.52119	0	0.11812	0.10958	0.13577	0.13699	0.14011	0.1336	0.14049
A2_biograss	0.32901	0.2963	0.55826	0.23777	0.29943	0.55886	0.27896	0.54489	0.56238	0.55144	0.55785	0.56673	0.58232	0.58892	0.59305	0.43739	0.45671	0.61694	0.52926	0.28862	0.29084	0.31978	0.30012	0.60136	0.61001	0.53628	0.90407	0.91396	0.92276	0.50156	0.49728	0.52932	0.59805	0.59167	0.62944	0.9436	0.92911	0.93737	0.57036	0.53005	0.51719	0.11812	0	0.11607	0.13756	0.13766	0.13401	0.13314	0.14002
A3_biograss	0.31351	0.28916	0.53619	0.23502	0.29771	0.55469	0.27378	0.52963	0.54802	0.53581	0.54851	0.55355	0.56795	0.57834	0.5799	0.43258	0.44507	0.60995	0.51889	0.28325	0.28297	0.30333	0.29489	0.59079	0.59758	0.52802	0.91232	0.92017	0.92268	0.4887	0.47981	0.51929	0.58958	0.58299	0.61005	0.94137	0.92688	0.93297	0.565	0.52031	0.52306	0.10958	0.11607	0	0.12697	0.13034	0.12676	0.12132	0.14175
A4_biograss	0.31031	0.29619	0.53923	0.22964	0.30923	0.54978	0.26391	0.54006	0.53952	0.52757	0.53359	0.53982	0.5603	0.5578	0.57702	0.40839	0.42714	0.61027	0.51975	0.29106	0.29447	0.30351	0.30112	0.59502	0.60336	0.52887	0.90707	0.9187	0.92518	0.49049	0.48333	0.52351	0.58254	0.5922	0.61214	0.94753	0.93347	0.94357	0.56818	0.52287	0.5103	0.13577	0.13756	0.12697	0	0.10117	0.11013	0.12695	0.10786
A5_biograss	0.32867	0.3162	0.54777	0.24585	0.31183	0.54569	0.27981	0.52854	0.54551	0.52702	0.53441	0.54073	0.55513	0.55641	0.57207	0.42202	0.43324	0.5869	0.51785	0.29455	0.30049	0.31821	0.31302	0.58883	0.6024	0.52038	0.91107	0.92092	0.92961	0.48607	0.48497	0.51476	0.57963	0.58609	0.61823	0.95054	0.93184	0.94647	0.57155	0.52366	0.51708	0.13699	0.13766	0.13034	0.10117	0	0.11323	0.11675	0.10648
A6_biograss	0.32019	0.3031	0.53275	0.24334	0.30582	0.53817	0.27264	0.52515	0.53556	0.52357	0.53338	0.53836	0.56522	0.5602	0.56808	0.4145	0.42889	0.59445	0.5096	0.28892	0.29354	0.30988	0.30378	0.59667	0.61013	0.52705	0.91269	0.91828	0.92683	0.48855	0.49506	0.53108	0.57928	0.58728	0.62405	0.94726	0.92894	0.93908	0.5762	0.53328	0.52527	0.14011	0.13401	0.12676	0.11013	0.11323	0	0.12004	0.12065
A7_biograss	0.31726	0.29661	0.5409	0.24886	0.31108	0.55157	0.26497	0.54169	0.55133	0.53671	0.54673	0.55556	0.56726	0.56988	0.57781	0.41982	0.43434	0.61144	0.51621	0.2939	0.29368	0.3199	0.30756	0.59462	0.60647	0.52923	0.91376	0.92149	0.93217	0.50577	0.49693	0.5254	0.57878	0.59342	0.62564	0.9445	0.93446	0.94474	0.5773	0.52932	0.53205	0.1336	0.13314	0.12132	0.12695	0.11675	0.12004	0	0.11208
A8_biograss	0.3107	0.29036	0.53752	0.23376	0.31216	0.53913	0.24906	0.52518	0.53657	0.52486	0.52948	0.53437	0.55077	0.55569	0.55597	0.40054	0.4189	0.6018	0.51119	0.30255	0.30119	0.31476	0.30636	0.59289	0.61079	0.53303	0.91398	0.91544	0.92564	0.49852	0.4915	0.52941	0.5901	0.59494	0.62756	0.94726	0.93166	0.94747	0.56838	0.52416	0.51935	0.14049	0.14002	0.14175	0.10786	0.10648	0.12065	0.11208	0
A9_biograss	0.32028	0.30549	0.5325	0.24056	0.31223	0.54672	0.26825	0.53106	0.53904	0.53213	0.54196	0.54059	0.55972	0.56226	0.57134	0.42276	0.43269	0.60682	0.51076	0.30367	0.29746	0.31848	0.30751	0.60231	0.61236	0.53752	0.92177	0.91927	0.92369	0.50832	0.49661	0.53235	0.57853	0.59289	0.63118	0.94583	0.93189	0.93983	0.58031	0.53298	0.52352	0.14254	0.14318	0.13486	0.116	0.11915	0.11136	0.11703	0.10799
CSTR01-03_lipids_SRX1024664_SRR2017979_R1	0.29934	0.30826	0.51531	0.25614	0.31436	0.52469	0.27628	0.53075	0.50521	0.49675	0.50789	0.50394	0.52412	0.53049	0.53342	0.38312	0.41839	0.577	0.5032	0.29036	0.29767	0.31579	0.30201	0.60418	0.61484	0.53102	0.90343	0.91577	0.91622	0.49562	0.48336	0.50903	0.59235	0.59079	0.62411	0.95531	0.9292	0.94438	0.56218	0.51675	0.51636	0.23821	0.22461	0.2288	0.22349	0.22241	0.21898	0.22555	0.20985
CSTR01a_lipids_SRX1022794_SRR2016713	0.29125	0.30837	0.50752	0.2524	0.32918	0.52532	0.25071	0.51282	0.47777	0.46091	0.47628	0.47129	0.48966	0.49433	0.49338	0.3708	0.37923	0.55979	0.4923	0.29837	0.31394	0.3096	0.30235	0.60762	0.6228	0.54531	0.90937	0.91489	0.91734	0.49772	0.49055	0.52463	0.5962	0.6094	0.63162	0.95397	0.93368	0.94792	0.57247	0.527	0.5312	0.21935	0.22534	0.21368	0.21102	0.22879	0.21878	0.21623	0.20238
CSTR01a_lipids_SRX1535498_SRR3107267	0.54803	0.50508	0.5734	0.47637	0.46621	0.60946	0.53837	0.64	0.69284	0.67959	0.69204	0.69834	0.69058	0.70732	0.69191	0.64125	0.64637	0.63469	0.59156	0.4611	0.467	0.46842	0.47068	0.56364	0.57881	0.53935	0.87387	0.93807	0.91336	0.49773	0.49831	0.51724	0.56848	0.59045	0.58722	0.93822	0.91651	0.93103	0.55583	0.5325	0.52511	0.48507	0.4844	0.48401	0.48584	0.49631	0.48251	0.49008	0.49645
CSTR01a_lipids_SRX3011210_SRR5836480	0.29125	0.30837	0.50752	0.2524	0.32918	0.52532	0.25071	0.51282	0.47777	0.46091	0.47628	0.47129	0.48966	0.49433	0.49338	0.3708	0.37923	0.55979	0.4923	0.29837	0.31394	0.3096	0.30235	0.60762	0.6228	0.54531	0.90937	0.91489	0.91734	0.49772	0.49055	0.52463	0.5962	0.6094	0.63162	0.95397	0.93368	0.94792	0.57247	0.527	0.5312	0.21935	0.22534	0.21368	0.21102	0.22879	0.21878	0.21623	0.20238
CSTR01b_lipids_SRX1023882_SRR2016839	0.27772	0.29973	0.48536	0.25843	0.31188	0.52297	0.24255	0.51548	0.49191	0.47761	0.48931	0.49059	0.51122	0.50972	0.50877	0.3739	0.40331	0.57413	0.48897	0.30096	0.29837	0.31453	0.2873	0.6023	0.61398	0.53013	0.90619	0.91566	0.92208	0.48907	0.47598	0.51708	0.58333	0.60418	0.63272	0.95648	0.93224	0.94634	0.58039	0.52266	0.52683	0.22999	0.22811	0.22098	0.22149	0.23154	0.22265	0.21792	0.21379
CSTR01b_lipids_SRX1535507_SRR3107270	0.27772	0.29973	0.48536	0.25843	0.31188	0.52297	0.24255	0.51548	0.49191	0.47761	0.48931	0.49059	0.51122	0.50972	0.50877	0.3739	0.40331	0.57413	0.48897	0.30096	0.29837	0.31453	0.2873	0.6023	0.61398	0.53013	0.90619	0.91566	0.92208	0.48907	0.47598	0.51708	0.58333	0.60418	0.63272	0.95648	0.93224	0.94634	0.58039	0.52266	0.52683	0.22999	0.22811	0.22098	0.22149	0.23154	0.22265	0.21792	0.21379
CSTR01b_lipids_SRX3013420_SRR5836914	0.5242	0.50327	0.59896	0.47447	0.46062	0.62138	0.53329	0.65138	0.68221	0.67586	0.69702	0.68237	0.69204	0.70357	0.69686	0.62355	0.6373	0.65836	0.60304	0.46721	0.47812	0.4844	0.47819	0.55527	0.58621	0.52491	0.87004	0.91241	0.88427	0.51991	0.50452	0.52619	0.57282	0.59748	0.592	0.93424	0.91635	0.92322	0.57286	0.52511	0.536	0.49813	0.48401	0.49405	0.4782	0.49741	0.48359	0.48235	0.49752
CSTR01c_lipids_SRX1024386_SRR2017705_R1	0.26785	0.30535	0.46738	0.24342	0.34001	0.49461	0.21494	0.48611	0.44398	0.4328	0.45183	0.44597	0.45638	0.46301	0.46691	0.33123	0.3432	0.5397	0.45943	0.30818	0.31839	0.32112	0.30726	0.62096	0.64147	0.55316	0.90397	0.92201	0.92052	0.49574	0.49045	0.53251	0.6068	0.60876	0.64034	0.95793	0.93365	0.94857	0.58189	0.52028	0.52849	0.22805	0.23266	0.21943	0.2126	0.21467	0.21789	0.21969	0.20124
CSTR02a_lipids_SRX1023859_SRR2016817	0.31774	0.3307	0.51323	0.26334	0.31923	0.53686	0.28509	0.51728	0.4929	0.4768	0.47197	0.47984	0.50388	0.51397	0.5039	0.39367	0.40707	0.55661	0.50254	0.30025	0.30505	0.31304	0.31276	0.60034	0.60908	0.54582	0.90275	0.91915	0.91746	0.49489	0.48119	0.5211	0.58553	0.60067	0.62872	0.94939	0.92375	0.9299	0.57744	0.52681	0.53118	0.22473	0.22855	0.22005	0.21719	0.21834	0.21951	0.22374	0.2171
CSTR02a_lipids_SRX1535533_SRR3107268	0.31774	0.3307	0.51323	0.26334	0.31923	0.53686	0.28509	0.51728	0.4929	0.4768	0.47197	0.47984	0.50388	0.51397	0.5039	0.39367	0.40707	0.55661	0.50254	0.30025	0.30505	0.31304	0.31276	0.60034	0.60908	0.54582	0.90275	0.91915	0.91746	0.49489	0.48119	0.5211	0.58553	0.60067	0.62872	0.94939	0.92375	0.9299	0.57744	0.52681	0.53118	0.22473	0.22855	0.22005	0.21719	0.21834	0.21951	0.22374	0.2171
CSTR02a_lipids_SRX3013414_SRR5836904	0.59341	0.55271	0.61372	0.52299	0.49955	0.64469	0.57973	0.67478	0.74031	0.71737	0.73468	0.73564	0.73442	0.74499	0.7252	0.6835	0.68621	0.67505	0.62819	0.49957	0.51291	0.51754	0.53135	0.56944	0.60567	0.57002	0.88911	0.91182	0.90476	0.53012	0.53293	0.54994	0.59226	0.62466	0.60342	0.93162	0.89937	0.91949	0.57697	0.56711	0.55932	0.52093	0.52006	0.50734	0.50716	0.52301	0.50227	0.51335	0.52794
CSTR02b_lipids_SRX1023884_SRR2016850	0.34091	0.34477	0.54589	0.26367	0.31444	0.57801	0.3155	0.57171	0.54076	0.52782	0.5261	0.53562	0.55238	0.56468	0.55267	0.44379	0.4642	0.60344	0.54873	0.31421	0.3023	0.32245	0.31175	0.57895	0.59176	0.51402	0.90323	0.91879	0.91926	0.45683	0.4591	0.47834	0.57996	0.58161	0.6015	0.96149	0.9381	0.9497	0.55676	0.50924	0.5021	0.24501	0.23568	0.24125	0.23905	0.23095	0.22967	0.23775	0.23273
CSTR02b_lipids_SRX1535535_SRR3107271	0.34091	0.34477	0.54589	0.26367	0.31444	0.57801	0.3155	0.57171	0.54076	0.52782	0.5261	0.53562	0.55238	0.56468	0.55267	0.44379	0.4642	0.60344	0.54873	0.31421	0.3023	0.32245	0.31175	0.57895	0.59176	0.51402	0.90323	0.91879	0.91926	0.45683	0.4591	0.47834	0.57996	0.58161	0.6015	0.96149	0.9381	0.9497	0.55676	0.50924	0.5021	0.24501	0.23568	0.24125	0.23905	0.23095	0.22967	0.23775	0.23273
CSTR02b_lipids_SRX3013427_SRR5836921	0.62773	0.58029	0.65896	0.54988	0.52526	0.69667	0.62532	0.71852	0.78633	0.77137	0.78299	0.79163	0.79364	0.79377	0.79009	0.73588	0.74095	0.70124	0.69202	0.51862	0.54762	0.53594	0.54816	0.54769	0.5748	0.54839	0.89425	0.91608	0.92166	0.51842	0.52418	0.55062	0.56596	0.59763	0.58162	0.92965	0.91155	0.92537	0.57164	0.54822	0.55291	0.55246	0.53997	0.54939	0.55131	0.55267	0.54153	0.54069	0.56744
CSTR02c_lipids_SRX1024392_SRR2017707_R1	0.2567	0.2994	0.46145	0.26354	0.34761	0.48055	0.19437	0.47176	0.43229	0.41483	0.4271	0.4227	0.44413	0.44014	0.43932	0.31114	0.32351	0.52899	0.4383	0.32458	0.32563	0.33151	0.31799	0.62791	0.6532	0.55918	0.91731	0.92035	0.92759	0.51548	0.51174	0.55218	0.60447	0.62482	0.65512	0.96441	0.94528	0.95567	0.5923	0.53877	0.53846	0.24049	0.24283	0.23424	0.21533	0.22041	0.21537	0.22318	0.21032
CSTR03B_lipids_SRX1023885_SRR2017704	0.30331	0.31454	0.52124	0.24465	0.30351	0.53056	0.26066	0.53634	0.49068	0.48748	0.49838	0.49838	0.51835	0.51943	0.5288	0.39199	0.41103	0.58514	0.50285	0.29128	0.29851	0.30279	0.30398	0.59005	0.60556	0.53016	0.89485	0.91534	0.92	0.47335	0.46292	0.50364	0.56921	0.59396	0.60942	0.94967	0.92849	0.94336	0.55742	0.49097	0.51101	0.22581	0.22847	0.21769	0.20812	0.21943	0.21267	0.21343	0.21373
CSTR03a_lipids_SRX1023867_SRR2016825	0.28046	0.29892	0.48659	0.26832	0.3301	0.50985	0.24279	0.50297	0.47227	0.45587	0.46215	0.46716	0.47407	0.48466	0.47517	0.36202	0.38428	0.54662	0.4769	0.29419	0.30815	0.31687	0.30275	0.61502	0.62975	0.54681	0.89392	0.90883	0.90541	0.49486	0.48793	0.52683	0.59296	0.61346	0.63017	0.942	0.92468	0.93625	0.58249	0.53054	0.52725	0.236	0.23851	0.22605	0.23077	0.22985	0.23301	0.23169	0.21459
CSTR03a_lipids_SRX1535534_SRR3107269	0.28017	0.29968	0.48599	0.26912	0.33212	0.50923	0.24164	0.50238	0.47048	0.45653	0.46159	0.46658	0.47349	0.48407	0.47459	0.36378	0.38387	0.54719	0.47753	0.29501	0.31014	0.3165	0.30355	0.61563	0.63035	0.54748	0.89413	0.909	0.90559	0.49707	0.48868	0.52755	0.59358	0.61406	0.63077	0.94212	0.92483	0.93638	0.5847	0.53123	0.52794	0.23794	0.23934	0.2269	0.23267	0.23177	0.23384	0.2336	0.21542
CSTR03a_lipids_SRX3013415_SRR5836913	0.53613	0.49855	0.58076	0.4817	0.47574	0.61847	0.52688	0.64842	0.68927	0.67266	0.70409	0.68083	0.68874	0.70191	0.68312	0.63702	0.645	0.65505	0.58354	0.46699	0.4844	0.47592	0.49211	0.56186	0.58739	0.53333	0.88592	0.92432	0.90714	0.52144	0.51291	0.52774	0.56919	0.5985	0.59841	0.9313	0.9212	0.92803	0.55168	0.53567	0.52834	0.50966	0.50444	0.49519	0.49241	0.50882	0.49202	0.49671	0.5
CSTR03b_lipids_SRX1535536_SRR3107272	0.30331	0.31454	0.52124	0.24465	0.30351	0.53056	0.26066	0.53634	0.49068	0.48748	0.49838	0.49838	0.51835	0.51943	0.5288	0.39199	0.41103	0.58514	0.50285	0.29128	0.29851	0.30279	0.30398	0.59005	0.60556	0.53016	0.89485	0.91534	0.92	0.47335	0.46292	0.50364	0.56921	0.59396	0.60942	0.94967	0.92849	0.94336	0.55742	0.49097	0.51101	0.22581	0.22847	0.21769	0.20812	0.21943	0.21267	0.21343	0.21373
CSTR03b_lipids_SRX3013442_SRR5836922	0.55711	0.54197	0.60808	0.49276	0.49695	0.63636	0.54369	0.65763	0.70852	0.6915	0.70793	0.70009	0.708	0.72518	0.71656	0.65365	0.65302	0.65602	0.61888	0.49042	0.50503	0.5146	0.50886	0.57867	0.60272	0.5545	0.88037	0.92439	0.89888	0.54651	0.53757	0.55907	0.59255	0.60567	0.60328	0.92771	0.90533	0.91235	0.59846	0.54726	0.57477	0.50909	0.50679	0.49736	0.49153	0.50225	0.49556	0.50186	0.51079
CSTR03c_lipids_SRX1024397_SRR2017709_R1	0.3018	0.31557	0.50966	0.26051	0.34613	0.51463	0.24561	0.50294	0.44357	0.42978	0.45521	0.44559	0.45861	0.46294	0.46084	0.33973	0.35733	0.55626	0.48663	0.31937	0.32632	0.33605	0.32273	0.62303	0.63607	0.55507	0.90693	0.92168	0.92395	0.50218	0.49675	0.53547	0.60393	0.6136	0.64131	0.95276	0.93756	0.94314	0.5861	0.52873	0.53275	0.22307	0.2321	0.21867	0.2032	0.20842	0.20214	0.20172	0.19392
CSTR04a_lipids_SRX1024452_SRR2017730_R1	0.35	0.31138	0.53408	0.23132	0.27989	0.56254	0.31519	0.56986	0.57143	0.5535	0.56684	0.58	0.59205	0.59494	0.59787	0.45665	0.48135	0.60195	0.52926	0.26048	0.26518	0.28372	0.27926	0.55476	0.57942	0.49877	0.90308	0.91796	0.914	0.4485	0.44265	0.47906	0.55178	0.57006	0.5779	0.94719	0.92727	0.93829	0.53391	0.49919	0.48576	0.22268	0.21483	0.22026	0.20809	0.22906	0.20348	0.21704	0.21384
CSTR04b_lipids_SRX1024456_SRR2017736_R1	0.39846	0.32593	0.53857	0.27111	0.27994	0.58237	0.37696	0.60194	0.6374	0.61796	0.6491	0.64723	0.66548	0.66619	0.67362	0.51822	0.54891	0.64103	0.55571	0.27136	0.28198	0.29363	0.2859	0.51383	0.53059	0.4557	0.90213	0.91909	0.90201	0.41355	0.4126	0.44414	0.51078	0.52601	0.53474	0.94211	0.92718	0.93717	0.49567	0.46381	0.45081	0.26549	0.26322	0.2552	0.26251	0.27068	0.25774	0.27511	0.2724
CSTR05a_lipids_SRX1024455_SRR2017732	0.34426	0.31176	0.53378	0.22538	0.27834	0.56421	0.31759	0.56636	0.57731	0.56305	0.57543	0.58067	0.60108	0.60408	0.60435	0.46439	0.48724	0.61451	0.54479	0.2547	0.27119	0.29396	0.2803	0.55678	0.56917	0.50084	0.91562	0.91734	0.92237	0.45258	0.4449	0.48237	0.55187	0.55098	0.57875	0.95476	0.9364	0.95024	0.53172	0.49791	0.48915	0.2154	0.20743	0.20696	0.20659	0.21599	0.20897	0.20024	0.20092
CSTR05b_lipids_SRX1024465_SRR2017739	0.44549	0.36495	0.58398	0.29667	0.29106	0.62559	0.42478	0.63582	0.67206	0.65872	0.67108	0.68609	0.70393	0.70031	0.72227	0.57152	0.60479	0.67647	0.60302	0.28582	0.29882	0.31862	0.30385	0.48132	0.51061	0.44422	0.90791	0.92743	0.91066	0.40392	0.38732	0.42915	0.50259	0.5235	0.51291	0.94529	0.92804	0.94562	0.48132	0.44346	0.44882	0.30135	0.2961	0.28754	0.29993	0.30254	0.29762	0.2978	0.30581
CSTR06a_lipids_SRX1024478_SRR2017749_R1	0.3276	0.29838	0.52702	0.23341	0.30051	0.5517	0.28373	0.5517	0.54257	0.52411	0.53402	0.54033	0.56107	0.56238	0.56138	0.42746	0.44994	0.59573	0.51125	0.27873	0.28457	0.3011	0.28324	0.56456	0.59487	0.51681	0.90722	0.92531	0.92982	0.461	0.46462	0.49682	0.57258	0.57556	0.5952	0.94641	0.92994	0.9445	0.54455	0.50464	0.49032	0.20684	0.21181	0.20568	0.19531	0.20407	0.2009	0.1982	0.18904
CSTR06b_lipids_SRX1024480_SRR2017752_R1	0.38569	0.32242	0.55105	0.26355	0.27967	0.58557	0.35361	0.58967	0.61845	0.60223	0.61413	0.62086	0.63751	0.63099	0.64391	0.50152	0.53639	0.62832	0.55251	0.26725	0.28302	0.30785	0.28422	0.51631	0.53067	0.45599	0.90568	0.91717	0.91525	0.41493	0.41746	0.43576	0.52051	0.52996	0.54839	0.9443	0.93242	0.93955	0.49673	0.46562	0.46341	0.25434	0.24227	0.24304	0.25288	0.25953	0.25182	0.25046	0.25803
CSTR07a_lipids_SRX1024479_SRR2017751	0.34768	0.32233	0.53961	0.2385	0.28495	0.56742	0.31454	0.5655	0.56022	0.5473	0.55677	0.56344	0.57724	0.58419	0.58038	0.45283	0.47681	0.60371	0.53989	0.26494	0.2776	0.29779	0.29159	0.55739	0.57169	0.49958	0.9016	0.91705	0.91982	0.44954	0.45017	0.47931	0.55769	0.56054	0.57944	0.94982	0.92908	0.94293	0.52688	0.47993	0.47615	0.21157	0.22282	0.21154	0.21226	0.21458	0.21585	0.21071	0.20069
CSTR07b_lipids_SRX1024577_SRR2017753	0.41054	0.33589	0.58153	0.26746	0.2777	0.62622	0.39126	0.63032	0.65476	0.63299	0.64157	0.65616	0.68256	0.68642	0.68516	0.53521	0.57494	0.65957	0.59854	0.27312	0.26271	0.28917	0.28956	0.49948	0.51702	0.44328	0.9	0.92371	0.92422	0.41221	0.41495	0.4425	0.51287	0.52294	0.52991	0.9431	0.92978	0.94059	0.48676	0.45386	0.459	0.26033	0.258	0.25098	0.26633	0.27745	0.26397	0.25356	0.27649
CSTR08a_lipids_SRX1024577_SRR2017842_R1	0.32452	0.29668	0.53342	0.23574	0.28953	0.56291	0.29568	0.56378	0.56385	0.55265	0.56056	0.56568	0.6	0.58311	0.59262	0.44756	0.47083	0.60606	0.53509	0.26495	0.27595	0.2867	0.28957	0.56239	0.58148	0.50162	0.91116	0.92366	0.92842	0.44712	0.44134	0.47725	0.54736	0.57216	0.58356	0.95711	0.93743	0.94831	0.53133	0.49076	0.47749	0.21546	0.22054	0.21424	0.20917	0.22416	0.21494	0.22383	0.2036
CSTR08b_lipids_SRX1024579_SRR2017849_R1	0.4131	0.33706	0.56578	0.26948	0.29244	0.61164	0.38033	0.62317	0.64943	0.62123	0.64826	0.63768	0.67482	0.6698	0.68596	0.52919	0.55639	0.6568	0.58392	0.28061	0.30242	0.31543	0.28963	0.51745	0.53846	0.4567	0.90355	0.91816	0.91868	0.4124	0.4186	0.43762	0.51418	0.53353	0.54675	0.94674	0.93421	0.94437	0.50485	0.45766	0.46258	0.28798	0.27296	0.27503	0.27205	0.28292	0.26854	0.28607	0.2818
CSTR09a_lipids_SRX1024578_SRR2017846_R1	0.31284	0.28123	0.53033	0.24122	0.28886	0.5557	0.29026	0.55429	0.57236	0.55469	0.56653	0.58081	0.59661	0.59685	0.60105	0.45091	0.47986	0.60247	0.52821	0.26316	0.27032	0.29235	0.28772	0.56681	0.57876	0.49314	0.90108	0.91991	0.92034	0.45657	0.45556	0.49178	0.56667	0.56618	0.59147	0.94401	0.93126	0.9398	0.53754	0.4984	0.49001	0.19767	0.20976	0.19884	0.2089	0.20879	0.20778	0.19931	0.20336
CSTR09b_lipids_SRX1024580_SRR2017860	0.40795	0.32312	0.58247	0.26233	0.27634	0.62256	0.38793	0.63112	0.66889	0.64715	0.66191	0.66891	0.68773	0.68713	0.69783	0.53994	0.57189	0.66981	0.58922	0.26047	0.28	0.30206	0.28	0.48852	0.5122	0.44487	0.9004	0.91588	0.91375	0.41573	0.40168	0.43635	0.50642	0.52236	0.52716	0.93484	0.91608	0.93521	0.48223	0.4554	0.45113	0.26178	0.26336	0.25506	0.2639	0.27497	0.27436	0.27954	0.26909
CSTR10a_lipids_SRX1024640_SRR2017910_R1	0.3272	0.30112	0.53462	0.24265	0.29472	0.5557	0.29179	0.55556	0.54901	0.53423	0.54563	0.54939	0.57537	0.57548	0.57447	0.43114	0.45382	0.60162	0.51229	0.27049	0.28005	0.29303	0.28365	0.57167	0.58168	0.50079	0.90178	0.90957	0.92259	0.4649	0.45765	0.49477	0.55664	0.57262	0.59757	0.94348	0.93326	0.94156	0.54295	0.49961	0.49296	0.20321	0.20824	0.20206	0.20067	0.20843	0.20068	0.20136	0.19095
CSTR10b_lipids_SRX1024643_SRR2017914_R1	0.41325	0.34004	0.57841	0.28331	0.26773	0.62657	0.39288	0.62491	0.67493	0.65066	0.66519	0.67647	0.69489	0.70022	0.69163	0.54717	0.57868	0.66847	0.59084	0.28312	0.27719	0.29888	0.2922	0.50153	0.52066	0.45218	0.91146	0.92913	0.92699	0.41446	0.4153	0.44592	0.50674	0.52428	0.52075	0.94254	0.92432	0.93469	0.50297	0.46422	0.45638	0.28783	0.28672	0.26958	0.27925	0.2993	0.28202	0.29479	0.29636
CSTR11a_lipids_SRX1024641_SRR2017912	0.35977	0.32735	0.55479	0.25092	0.28591	0.58746	0.32891	0.59143	0.59229	0.56809	0.58357	0.5875	0.60966	0.60722	0.61026	0.46946	0.49155	0.62527	0.55074	0.26156	0.27973	0.28836	0.29003	0.55221	0.56679	0.49179	0.90802	0.91686	0.92444	0.43905	0.43294	0.4709	0.55635	0.55739	0.58046	0.95561	0.93171	0.94356	0.51927	0.48547	0.47476	0.21862	0.21782	0.21245	0.21677	0.22526	0.22523	0.21644	0.21785
CSTR11b_lipids_SRX1024644_SRR2017916	0.4135	0.35682	0.58538	0.26913	0.27663	0.63472	0.39924	0.63702	0.66617	0.64435	0.6546	0.66466	0.68209	0.69046	0.68919	0.54744	0.57697	0.67324	0.59357	0.27208	0.27455	0.29387	0.28858	0.50472	0.5032	0.43457	0.89431	0.91803	0.9213	0.40734	0.41573	0.43555	0.50794	0.51175	0.5182	0.94009	0.92113	0.93191	0.47959	0.45849	0.45798	0.25542	0.2518	0.24215	0.26667	0.2661	0.26302	0.26425	0.27181
DRR066655_METHANOGENSkouzuma	0.66462	0.61196	0.68338	0.53188	0.50778	0.72627	0.66863	0.7526	0.81729	0.8	0.82036	0.81113	0.83858	0.82324	0.8373	0.75081	0.77414	0.77094	0.7069	0.52037	0.53688	0.53247	0.54862	0.41494	0.4202	0.43845	0.91304	0.91176	0.91768	0.39378	0.37903	0.39143	0.46491	0.45038	0.45246	0.93103	0.90155	0.92651	0.40244	0.41033	0.41497	0.5196	0.53859	0.52326	0.52427	0.54163	0.54184	0.54098	0.54295
DRR066656_METHANOGENSkouzuma	0.70736	0.65095	0.72497	0.57045	0.546	0.7554	0.69847	0.78661	0.85051	0.82056	0.84805	0.85072	0.86235	0.85495	0.86327	0.79305	0.81407	0.78579	0.73031	0.56844	0.5743	0.5619	0.57548	0.41098	0.43686	0.45324	0.93782	0.93684	0.92727	0.42053	0.40503	0.38988	0.48476	0.46411	0.44674	0.94269	0.93296	0.93768	0.40764	0.4322	0.42857	0.56447	0.57859	0.56122	0.56623	0.57468	0.57938	0.57718	0.57937
DRR066657_METHANOGENSkouzuma	0.68875	0.64036	0.7106	0.55743	0.52353	0.74018	0.68927	0.76594	0.82178	0.80237	0.82696	0.82565	0.83532	0.82583	0.836	0.76384	0.78748	0.78182	0.70656	0.52985	0.55597	0.56075	0.56334	0.40097	0.41584	0.42937	0.90148	0.905	0.91605	0.40356	0.3913	0.3815	0.47633	0.46213	0.44518	0.92954	0.89947	0.91421	0.40432	0.42582	0.41403	0.54492	0.55221	0.54348	0.54723	0.55851	0.55356	0.55281	0.55749
DRR066658_METHANOGENSkouzuma	0.75327	0.69351	0.73904	0.62342	0.60042	0.76931	0.75502	0.81781	0.87179	0.85928	0.88043	0.88528	0.88223	0.87676	0.89201	0.82669	0.84912	0.81417	0.75468	0.61924	0.62588	0.62249	0.61886	0.40768	0.43609	0.4571	0.92771	0.95092	0.93353	0.45205	0.44411	0.42071	0.50498	0.47295	0.45833	0.92542	0.92763	0.91973	0.42857	0.46483	0.45482	0.62578	0.626	0.61497	0.62392	0.63749	0.63446	0.63972	0.63943
DRR066659_METHANOGENSkouzuma_R1	0.65345	0.58855	0.65331	0.51122	0.50369	0.71618	0.64245	0.72556	0.80447	0.78625	0.7845	0.78719	0.80597	0.80056	0.81391	0.74613	0.76213	0.75175	0.67818	0.51761	0.52795	0.51146	0.50382	0.41606	0.45373	0.42747	0.90213	0.92241	0.90192	0.41384	0.405	0.41534	0.46486	0.47398	0.44444	0.9261	0.90498	0.89931	0.42697	0.44444	0.42604	0.53147	0.5337	0.52857	0.52941	0.54452	0.53846	0.54075	0.54415
DRR066660_METHANOGENSkouzuma_R1	0.58159	0.52088	0.61921	0.44091	0.44291	0.66873	0.57221	0.6866	0.76091	0.7439	0.75575	0.75661	0.77448	0.75859	0.76585	0.68622	0.7037	0.69374	0.64164	0.46192	0.46789	0.45771	0.44275	0.42668	0.46631	0.43361	0.90775	0.93284	0.92606	0.38408	0.37385	0.38406	0.46798	0.48148	0.45799	0.93663	0.91829	0.92534	0.41582	0.40509	0.3905	0.46194	0.45236	0.45345	0.45161	0.46309	0.4599	0.47033	0.46027
ERR1299062_BPmaus	0.364	0.3485	0.5531	0.23815	0.31554	0.57462	0.31224	0.58177	0.55617	0.5499	0.55261	0.55803	0.57626	0.57778	0.59195	0.45836	0.47915	0.62936	0.55044	0.30073	0.30186	0.3051	0.29987	0.58757	0.5893	0.52076	0.91027	0.91201	0.9078	0.48635	0.48173	0.50221	0.57744	0.58088	0.60499	0.95556	0.92918	0.94595	0.54637	0.51069	0.50514	0.23039	0.22466	0.22175	0.2127	0.2175	0.21514	0.22202	0.22209
ERR843249_BPbremges	0.22194	0.21376	0.48999	0.2504	0.32475	0.51249	0.17663	0.51034	0.54797	0.54615	0.55556	0.55779	0.56394	0.56517	0.57608	0.40323	0.42197	0.5936	0.46319	0.29585	0.30137	0.31438	0.27414	0.61985	0.64479	0.54131	0.92146	0.92837	0.93967	0.53944	0.52702	0.56264	0.59414	0.61527	0.65453	0.95274	0.93814	0.94915	0.60957	0.55116	0.54379	0.27021	0.26299	0.27003	0.253	0.26716	0.26046	0.25197	0.24513
ERR843250_BPbremges	0.26585	0.23894	0.51637	0.26943	0.32583	0.51908	0.23165	0.54724	0.60227	0.59648	0.61856	0.61192	0.62445	0.62611	0.63775	0.44438	0.4657	0.6103	0.48978	0.31314	0.31303	0.34142	0.30378	0.61833	0.63713	0.53632	0.92081	0.92033	0.94106	0.5313	0.527	0.55625	0.58566	0.61175	0.64437	0.95148	0.93521	0.94328	0.60228	0.54552	0.54518	0.30395	0.29617	0.29465	0.27726	0.29709	0.29412	0.27638	0.27283
ERR843251_BPbremges	0.23264	0.22374	0.48931	0.25551	0.33923	0.5048	0.18778	0.51101	0.54184	0.54475	0.55782	0.5529	0.56744	0.56631	0.57612	0.40725	0.42827	0.58758	0.46113	0.30853	0.31876	0.32951	0.28747	0.62346	0.64715	0.5482	0.92044	0.92558	0.93148	0.53343	0.52091	0.55962	0.59882	0.6233	0.65231	0.95019	0.93542	0.94656	0.60242	0.54241	0.54636	0.29368	0.27244	0.28274	0.26537	0.28085	0.28346	0.2655	0.26136
ERR843252_BPbremges_R1	0.2465	0.24865	0.49939	0.2631	0.34263	0.50925	0.19926	0.52143	0.56437	0.56368	0.57856	0.57468	0.59071	0.58477	0.59607	0.42272	0.44547	0.59463	0.46306	0.31922	0.32388	0.34079	0.3008	0.624	0.63239	0.54018	0.91304	0.91837	0.93037	0.53088	0.51941	0.55488	0.59387	0.61755	0.64419	0.95391	0.93843	0.94611	0.59906	0.54016	0.5413	0.30879	0.29901	0.30301	0.27518	0.29989	0.28726	0.27974	0.27513
ERR843253_BPbremges	0.23045	0.22986	0.48599	0.25812	0.33333	0.50431	0.19517	0.51781	0.55447	0.55258	0.56607	0.56223	0.57952	0.57721	0.58359	0.41537	0.43801	0.59056	0.45117	0.31378	0.32193	0.33881	0.29439	0.62201	0.6481	0.54154	0.92108	0.91675	0.92678	0.53666	0.52374	0.56226	0.59817	0.6125	0.64858	0.94611	0.9367	0.94632	0.59719	0.54739	0.54412	0.30592	0.29399	0.29798	0.27996	0.29924	0.29203	0.2748	0.27455
ERR843254_BPbremges_R1	0.24127	0.23061	0.47867	0.25174	0.33137	0.49402	0.18926	0.49942	0.54648	0.54347	0.55649	0.55039	0.56254	0.56496	0.56522	0.41164	0.42525	0.57001	0.44373	0.31011	0.30654	0.33105	0.28906	0.61692	0.63268	0.54089	0.91889	0.9203	0.92989	0.52766	0.51378	0.55215	0.58524	0.61388	0.63778	0.95229	0.94513	0.95057	0.59457	0.53518	0.54196	0.2877	0.28038	0.2832	0.26481	0.28344	0.27234	0.26071	0.26186
JingCO_LG_1	0.81732	0.82681	0.60449	0.83391	0.82056	0.58549	0.82294	0.59335	0.72098	0.71951	0.73706	0.71753	0.70408	0.70752	0.70988	0.74333	0.73693	0.57442	0.60317	0.82759	0.83575	0.8215	0.82673	0.86847	0.86505	0.85735	0.87302	0.87634	0.87268	0.84922	0.85311	0.86145	0.82407	0.84491	0.84321	0.90029	0.90286	0.90145	0.85161	0.84	0.83405	0.84695	0.84773	0.84932	0.855	0.86066	0.85439	0.86655	0.84915
JingCO_LG_2	0.81414	0.84706	0.60825	0.84978	0.84302	0.58281	0.83243	0.60079	0.73223	0.72662	0.7445	0.73097	0.70898	0.7125	0.71904	0.74769	0.73277	0.55357	0.60682	0.83349	0.84961	0.83899	0.83426	0.8866	0.89771	0.8787	0.86921	0.8892	0.87432	0.87861	0.87374	0.88055	0.85557	0.875	0.87567	0.90303	0.9056	0.91018	0.8555	0.86647	0.84884	0.86632	0.86701	0.86171	0.88057	0.88165	0.86824	0.87894	0.86579
M2971RUIZvilasana_S36_L002	0.28462	0.34164	0.49903	0.3814	0.48972	0.4964	0.24185	0.44928	0.45537	0.46253	0.46405	0.45763	0.4715	0.47622	0.47005	0.37188	0.36229	0.52957	0.45674	0.4403	0.44841	0.46202	0.43238	0.76318	0.78459	0.69305	0.91507	0.91239	0.91923	0.67482	0.67296	0.71336	0.73102	0.73964	0.78207	0.95138	0.93217	0.94499	0.72973	0.69146	0.67696	0.37001	0.36642	0.37067	0.34467	0.35554	0.35418	0.34439	0.33222
M3088RUIZReig_S37_L002	0.27555	0.30333	0.48861	0.3584	0.46323	0.4821	0.23254	0.45746	0.45604	0.46431	0.46581	0.471	0.48068	0.47006	0.48695	0.35964	0.37367	0.53386	0.45364	0.41692	0.42105	0.43937	0.4228	0.74497	0.76211	0.68274	0.92221	0.93409	0.93238	0.66513	0.64805	0.69279	0.7065	0.72742	0.76471	0.95745	0.95153	0.95763	0.7096	0.67052	0.6641	0.34279	0.3405	0.34239	0.32852	0.33559	0.33445	0.32361	0.31332
M3090RUIZGime_S38_L002	0.31031	0.42277	0.46941	0.43045	0.54633	0.43609	0.2559	0.38452	0.29177	0.29021	0.30073	0.30122	0.29333	0.30286	0.29963	0.2	0.20474	0.45086	0.41955	0.51225	0.52023	0.52336	0.4963	0.83215	0.84615	0.76713	0.90458	0.91939	0.91977	0.73489	0.7402	0.76612	0.7739	0.79984	0.84887	0.96637	0.95098	0.95665	0.7938	0.73431	0.72827	0.38789	0.38989	0.38411	0.36578	0.37087	0.36515	0.36677	0.35681
M3137RUIZLlagosta_S39_L002	0.45189	0.50159	0.34664	0.52225	0.54839	0.34779	0.43854	0.36631	0.41507	0.4233	0.43199	0.40835	0.42751	0.4207	0.42411	0.38041	0.38254	0.3792	0.31304	0.54379	0.5565	0.53182	0.52368	0.67047	0.68211	0.6525	0.912	0.91129	0.92256	0.62977	0.62593	0.64093	0.62745	0.68315	0.69556	0.94109	0.92798	0.93305	0.64315	0.60075	0.61345	0.53616	0.53537	0.53377	0.52672	0.53389	0.53031	0.53085	0.52274
MINCOMMxinyu01_R1	0.696	0.63929	0.67534	0.58275	0.53909	0.73333	0.69952	0.76471	0.82952	0.82158	0.82452	0.83158	0.83333	0.83386	0.83613	0.78644	0.79931	0.77001	0.70648	0.56445	0.56453	0.56556	0.56244	0.44503	0.46595	0.46327	0.93296	0.94886	0.87675	0.44656	0.43023	0.42857	0.49682	0.48247	0.46931	0.93769	0.92121	0.92	0.44	0.46765	0.46686	0.6028	0.60661	0.59233	0.61017	0.60933	0.61362	0.61856	0.61748
MINCOMMxinyu02_R1	0.57606	0.48335	0.60389	0.4487	0.3958	0.65202	0.56002	0.68286	0.78975	0.76367	0.79391	0.79464	0.79646	0.80375	0.80749	0.71704	0.74102	0.69536	0.63731	0.42044	0.42616	0.41779	0.42348	0.42127	0.44231	0.40263	0.9053	0.92337	0.89753	0.38804	0.39161	0.40049	0.47619	0.46684	0.47238	0.92668	0.896	0.91515	0.43117	0.44471	0.42756	0.45621	0.46171	0.45827	0.45037	0.45441	0.46171	0.47076	0.46493
MINCOMMxinyu03_R1	0.74899	0.69468	0.7167	0.65745	0.62173	0.75914	0.73764	0.78543	0.80781	0.79557	0.80881	0.81176	0.80529	0.81197	0.81644	0.79227	0.7967	0.77982	0.73484	0.64519	0.642	0.63456	0.6419	0.48029	0.48066	0.51227	0.91254	0.93472	0.88889	0.49102	0.47994	0.48172	0.51713	0.53082	0.49907	0.92157	0.89206	0.89677	0.48376	0.5188	0.49699	0.67376	0.66843	0.65931	0.65837	0.669	0.65517	0.6658	0.67112
MINCOMMxinyu04_R1	0.56044	0.47801	0.60411	0.42027	0.39219	0.63684	0.55158	0.66749	0.75685	0.74017	0.77431	0.77336	0.77702	0.77701	0.79965	0.69553	0.72303	0.69076	0.61474	0.41789	0.42506	0.41857	0.43509	0.41977	0.43717	0.39977	0.89716	0.92473	0.89343	0.37233	0.36465	0.37176	0.45803	0.44348	0.43684	0.9203	0.90299	0.9096	0.39702	0.41084	0.38983	0.43365	0.43616	0.43722	0.43867	0.44828	0.44678	0.45401	0.44045
MINCOMMxinyu05_R1	0.64985	0.61376	0.64306	0.54619	0.50841	0.69895	0.63926	0.68937	0.76792	0.742	0.7682	0.76908	0.77316	0.76549	0.78476	0.73083	0.74842	0.73401	0.65562	0.52763	0.55076	0.54286	0.54084	0.42474	0.46646	0.44837	0.88596	0.89333	0.85934	0.40845	0.38931	0.40162	0.46556	0.47489	0.45706	0.89021	0.85981	0.88652	0.42693	0.46015	0.45689	0.53747	0.54771	0.53451	0.53834	0.53944	0.53967	0.5309	0.54996
MINCOMMxinyu06_R1	0.56836	0.49563	0.60938	0.4529	0.40671	0.66549	0.55114	0.68007	0.75889	0.7368	0.76077	0.7546	0.77932	0.77408	0.78303	0.69949	0.71555	0.69573	0.6285	0.41399	0.42123	0.44106	0.43471	0.43455	0.45527	0.44056	0.89435	0.90792	0.90876	0.40732	0.39932	0.41078	0.47985	0.47848	0.46309	0.91406	0.89635	0.91085	0.43869	0.43743	0.44138	0.45127	0.45522	0.43839	0.44274	0.44955	0.43631	0.44502	0.45157
MINCOMMxinyu07	0.56951	0.47923	0.61702	0.43208	0.36787	0.65827	0.56777	0.69231	0.79982	0.76835	0.79695	0.79588	0.80834	0.80859	0.83378	0.72235	0.74344	0.71347	0.62597	0.40554	0.40948	0.40791	0.41558	0.42162	0.42897	0.41247	0.89714	0.92678	0.92366	0.36235	0.37544	0.39581	0.44906	0.43864	0.45076	0.93443	0.91147	0.92276	0.42112	0.44038	0.41608	0.44122	0.43921	0.43726	0.44172	0.45015	0.44858	0.44553	0.45072
MINCOMMxinyu08_R1	0.58143	0.51383	0.60139	0.45222	0.42661	0.64323	0.5601	0.66555	0.74372	0.71651	0.72081	0.73053	0.76583	0.74476	0.76245	0.68536	0.70861	0.67778	0.61558	0.44125	0.45199	0.43868	0.44515	0.44909	0.46738	0.42791	0.90926	0.93394	0.90545	0.38584	0.38706	0.40024	0.48356	0.48485	0.47256	0.94163	0.91205	0.92664	0.43253	0.4433	0.43349	0.45958	0.45007	0.44817	0.45666	0.44741	0.44883	0.45321	0.45661
MINCOMMxinzh1_S45_R1	0.61749	0.55937	0.62642	0.50607	0.46218	0.68199	0.61656	0.69873	0.76249	0.746	0.75694	0.75977	0.76393	0.76571	0.76974	0.70758	0.7249	0.714	0.64673	0.49065	0.49013	0.49331	0.48969	0.4494	0.47336	0.44648	0.9081	0.94235	0.89912	0.40921	0.39517	0.40242	0.48831	0.49284	0.48545	0.93333	0.91142	0.92925	0.43348	0.44288	0.43445	0.50564	0.51282	0.49479	0.51368	0.51752	0.51491	0.51861	0.51677
MINCOMMxinzh2_S50_R1	0.55356	0.46734	0.59413	0.42536	0.39435	0.63398	0.54676	0.66833	0.74633	0.73127	0.75153	0.7524	0.76664	0.75958	0.77894	0.68918	0.71533	0.69004	0.61688	0.40541	0.41914	0.42412	0.43423	0.43377	0.4596	0.41898	0.8955	0.898	0.89531	0.39318	0.38531	0.40071	0.47394	0.46482	0.45939	0.91892	0.90133	0.90421	0.42785	0.42303	0.42694	0.44179	0.44577	0.44089	0.43355	0.43575	0.43732	0.446	0.44539
MINCOMMxinzh3_S51_R1	0.72887	0.67932	0.6829	0.63333	0.59836	0.72813	0.71932	0.76365	0.79089	0.77273	0.8	0.79665	0.79461	0.79476	0.79707	0.77365	0.7812	0.75309	0.69758	0.62062	0.62316	0.61014	0.61272	0.45927	0.47687	0.5082	0.8895	0.92135	0.87258	0.45852	0.46532	0.45988	0.47785	0.51244	0.49462	0.90769	0.88623	0.8845	0.46689	0.49708	0.49048	0.65301	0.65828	0.65451	0.65878	0.65375	0.65394	0.65925	0.67132
MINCOMMxinzh4_S52_R1	0.5554	0.47218	0.60406	0.41046	0.37636	0.64322	0.5331	0.66176	0.75824	0.74346	0.77378	0.76772	0.77138	0.77474	0.79028	0.68166	0.70584	0.69134	0.62283	0.41044	0.41909	0.41432	0.41524	0.4131	0.4249	0.40541	0.89983	0.89529	0.88927	0.36062	0.37514	0.37803	0.45112	0.42683	0.43484	0.92251	0.89111	0.91209	0.42266	0.42286	0.41333	0.42669	0.42044	0.41563	0.43041	0.42961	0.42407	0.43827	0.44073
MINCOMMxinzh5_S53_R1	0.64775	0.6118	0.63483	0.53982	0.50139	0.70342	0.62991	0.72252	0.77736	0.74977	0.77208	0.76727	0.79007	0.76938	0.78093	0.7296	0.7502	0.72837	0.6621	0.52785	0.53654	0.54296	0.54096	0.39412	0.43158	0.42894	0.88387	0.89542	0.84914	0.38228	0.37862	0.39547	0.44762	0.45609	0.44327	0.90187	0.87185	0.87963	0.41443	0.43583	0.42494	0.5392	0.53981	0.54104	0.54002	0.53797	0.5429	0.53423	0.54848
MINCOMMxinzh6_S2_R1	0.56925	0.50255	0.60866	0.44361	0.39966	0.65584	0.55315	0.69424	0.7699	0.73921	0.7614	0.75524	0.77123	0.76943	0.7801	0.69287	0.72353	0.70583	0.62944	0.422	0.45244	0.43586	0.43606	0.43937	0.4734	0.44715	0.91304	0.92308	0.92377	0.40023	0.4059	0.41766	0.49878	0.49559	0.47326	0.93398	0.9084	0.92293	0.44081	0.45538	0.44559	0.44503	0.44453	0.43368	0.43814	0.43597	0.43316	0.43446	0.45131
MINCOMMxinzh7_S3_R1	0.5436	0.45675	0.60645	0.41802	0.38151	0.63715	0.53108	0.66421	0.75593	0.73435	0.75945	0.76027	0.7725	0.76561	0.78803	0.6867	0.70087	0.69231	0.61194	0.3913	0.40308	0.40806	0.41387	0.45638	0.46907	0.42373	0.89931	0.94035	0.90957	0.40511	0.40618	0.41299	0.46809	0.47368	0.47668	0.93321	0.91241	0.92265	0.46455	0.4588	0.44036	0.40632	0.40454	0.40849	0.41774	0.41818	0.41565	0.42113	0.41859
MINCOMMxinzh8_S4_R1	0.58175	0.52065	0.60563	0.45538	0.43156	0.65714	0.57108	0.691	0.75901	0.71905	0.74309	0.74222	0.75683	0.74245	0.7622	0.69151	0.71812	0.6855	0.62339	0.45621	0.4605	0.45363	0.46774	0.44385	0.45157	0.4228	0.9137	0.9241	0.91729	0.37762	0.37891	0.38706	0.47198	0.46253	0.46502	0.94355	0.91287	0.928	0.4271	0.41053	0.43326	0.46889	0.47432	0.46788	0.4583	0.45345	0.46667	0.47274	0.47118
PS-F_TAAGGCGA_SAOmosbaek_L003	0.32964	0.29608	0.48681	0.23477	0.27177	0.53333	0.30306	0.53659	0.57943	0.56024	0.57628	0.58671	0.59604	0.59761	0.60186	0.46628	0.49099	0.58252	0.4919	0.25776	0.26497	0.24794	0.24198	0.54255	0.54178	0.473	0.89485	0.90298	0.91447	0.4168	0.41271	0.45788	0.51479	0.54246	0.55816	0.93836	0.91864	0.93182	0.50996	0.47854	0.45705	0.27208	0.26408	0.26718	0.26686	0.28037	0.26936	0.26236	0.27376
PS-L_CGTACTAG_L003_SAOmosbaek	0.24613	0.22337	0.48891	0.23452	0.32754	0.52415	0.19424	0.50342	0.53003	0.52475	0.52443	0.53024	0.5505	0.54225	0.55073	0.3999	0.43304	0.58049	0.46927	0.28981	0.29864	0.29465	0.27613	0.60332	0.62014	0.53803	0.90459	0.91493	0.91892	0.50836	0.50729	0.54617	0.59305	0.60947	0.63428	0.94227	0.92982	0.93321	0.58906	0.54222	0.53212	0.23312	0.2408	0.2383	0.22918	0.24084	0.23444	0.22483	0.22482
SRR2312703_SRX1210375_AMMONIAfrank	0.34504	0.29248	0.54512	0.38101	0.40611	0.5709	0.34971	0.59146	0.66276	0.66764	0.67804	0.68047	0.68869	0.68958	0.7031	0.55247	0.5727	0.63227	0.52518	0.3871	0.40579	0.42275	0.38378	0.6	0.61667	0.54724	0.91579	0.93634	0.94466	0.54839	0.55229	0.56214	0.58058	0.60639	0.62134	0.95021	0.93716	0.93948	0.60479	0.55638	0.54672	0.42395	0.41328	0.42065	0.40834	0.42527	0.42295	0.40485	0.41424
SRR2420280_SRX1249745_AMMONIAfrank	0.35767	0.35359	0.48304	0.42344	0.43946	0.54233	0.37942	0.54565	0.61446	0.61805	0.62957	0.6307	0.64103	0.64009	0.63581	0.5304	0.54047	0.58819	0.46824	0.42158	0.44243	0.45101	0.42278	0.59105	0.61905	0.54695	0.91713	0.93036	0.93084	0.54814	0.5408	0.5604	0.57746	0.60622	0.62174	0.9476	0.93391	0.93343	0.59627	0.55067	0.53876	0.47647	0.46535	0.47028	0.46831	0.47472	0.47696	0.45882	0.45788
SRR2917896_SRX1427729_BPgullert	0.21834	0.21528	0.48049	0.25899	0.3206	0.50382	0.17108	0.50995	0.51688	0.51279	0.52761	0.52403	0.54079	0.53486	0.53864	0.3719	0.39958	0.5776	0.4656	0.30225	0.30661	0.31496	0.27842	0.62829	0.64384	0.55165	0.91921	0.92419	0.92453	0.53301	0.52632	0.56429	0.60838	0.62509	0.65954	0.95543	0.94291	0.95005	0.60767	0.55014	0.5554	0.27225	0.26614	0.27206	0.25207	0.27548	0.26877	0.25625	0.2453
SRR2917897_SRX1433281_BPgullert	0.20815	0.21285	0.45937	0.25937	0.31576	0.48519	0.15951	0.48953	0.49915	0.50085	0.50711	0.50483	0.50875	0.51078	0.519	0.35811	0.3829	0.55124	0.45303	0.29918	0.30997	0.31042	0.27825	0.63295	0.65814	0.56022	0.9059	0.91917	0.9161	0.53949	0.53436	0.56976	0.6025	0.63121	0.66154	0.947	0.9369	0.94366	0.61162	0.55466	0.55705	0.26407	0.26735	0.26799	0.25364	0.27236	0.26385	0.25975	0.24209
SRR2917898_SRX1433281_BPgullert	0.20882	0.2136	0.47002	0.26687	0.31896	0.49741	0.16586	0.49693	0.48858	0.49145	0.50115	0.4977	0.50857	0.50833	0.51894	0.35635	0.38139	0.56231	0.46569	0.3043	0.31191	0.30905	0.28302	0.62729	0.64985	0.54701	0.90244	0.90543	0.91107	0.52885	0.51962	0.56346	0.60649	0.62995	0.65179	0.94599	0.93393	0.93901	0.60719	0.55918	0.54935	0.27263	0.2687	0.28173	0.26599	0.28403	0.27634	0.27329	0.25112
SRR3161878_SRX1571146_AMMONIAfrank	0.7752	0.75665	0.77644	0.76961	0.73903	0.79902	0.79881	0.83982	0.86555	0.86826	0.86781	0.87576	0.87726	0.87591	0.88335	0.83064	0.85535	0.83377	0.77648	0.74972	0.76072	0.7626	0.75214	0.70721	0.71562	0.72491	0.9476	0.96413	0.96491	0.72202	0.71735	0.70874	0.74349	0.71489	0.69882	0.95833	0.9602	0.94898	0.70276	0.71688	0.72	0.79882	0.7902	0.80569	0.80019	0.80545	0.81262	0.7971	0.80627
SRR3184552_BPstolze	0.22116	0.24426	0.48467	0.26777	0.3345	0.49405	0.18404	0.49712	0.51444	0.5103	0.52409	0.52404	0.53156	0.53499	0.54475	0.36292	0.3919	0.56473	0.45096	0.31438	0.31086	0.33182	0.29	0.64832	0.66589	0.56491	0.914	0.92272	0.93223	0.567	0.55165	0.58666	0.61409	0.63718	0.66796	0.94886	0.93052	0.94151	0.62397	0.5689	0.56294	0.28435	0.27176	0.27244	0.26371	0.27484	0.2733	0.26804	0.25667
SRR3184553_BPstolze	0.21447	0.24921	0.49104	0.26014	0.34362	0.49578	0.18407	0.49883	0.51642	0.51819	0.52743	0.52977	0.53855	0.54207	0.54955	0.37031	0.39329	0.57375	0.45679	0.31606	0.31481	0.33833	0.29696	0.64386	0.66168	0.56232	0.9141	0.92113	0.93271	0.5616	0.54889	0.57848	0.6182	0.62805	0.66693	0.94971	0.93672	0.94798	0.62376	0.56784	0.55891	0.28772	0.2739	0.27996	0.2636	0.28021	0.27331	0.27437	0.25545
SRR3184554_BPstolze	0.24496	0.2094	0.51858	0.27273	0.32239	0.54378	0.1873	0.54059	0.54127	0.54064	0.54762	0.54869	0.56553	0.55846	0.5694	0.40439	0.43158	0.60025	0.50523	0.29579	0.3036	0.31207	0.28405	0.61897	0.63777	0.54176	0.90293	0.90976	0.91751	0.53282	0.52602	0.56604	0.59325	0.6144	0.64596	0.94123	0.92857	0.93579	0.6012	0.55021	0.5414	0.24774	0.25969	0.26142	0.24974	0.26388	0.26244	0.24974	0.23883
SRR3184648_BPstolze	0.24699	0.21789	0.52319	0.27476	0.33372	0.53883	0.18662	0.53467	0.52113	0.52286	0.52607	0.52364	0.55464	0.544	0.5549	0.39334	0.42453	0.59239	0.50173	0.30464	0.31588	0.322	0.29386	0.63042	0.64308	0.54862	0.91091	0.91956	0.91629	0.53684	0.52587	0.55988	0.60438	0.6167	0.65586	0.94732	0.9291	0.93627	0.6006	0.54852	0.53976	0.25942	0.24802	0.26243	0.25182	0.26698	0.25717	0.25079	0.24194
SRR3184649_BPstolze	0.23116	0.24855	0.48179	0.27892	0.36299	0.48764	0.19817	0.49796	0.51909	0.5149	0.53012	0.52404	0.53286	0.54114	0.54742	0.37487	0.39681	0.56027	0.45006	0.33947	0.33488	0.36636	0.31647	0.63636	0.65566	0.56553	0.91231	0.92495	0.93091	0.54331	0.54066	0.56701	0.6006	0.62681	0.66246	0.95169	0.9387	0.9461	0.61339	0.55093	0.57071	0.31072	0.30542	0.30397	0.28511	0.29877	0.29698	0.2886	0.27971
SRR3184675_BPstolze	0.22485	0.25918	0.47197	0.28244	0.36527	0.48509	0.18672	0.49206	0.5241	0.51865	0.53163	0.53155	0.53559	0.54275	0.54788	0.36954	0.39485	0.56719	0.4484	0.33798	0.32866	0.35581	0.31707	0.62864	0.64809	0.55165	0.91477	0.91619	0.92796	0.54091	0.54834	0.5693	0.59427	0.62529	0.65655	0.94701	0.9358	0.9433	0.61017	0.55733	0.55701	0.31668	0.30807	0.30769	0.28328	0.29596	0.29738	0.28894	0.27891
SRR3184676_BPstolze	0.37545	0.32753	0.54932	0.26215	0.30429	0.5732	0.33544	0.57372	0.60144	0.59052	0.5968	0.60377	0.6196	0.62001	0.64058	0.49876	0.52698	0.64563	0.54096	0.30028	0.29591	0.30345	0.30074	0.52248	0.53955	0.46849	0.91603	0.92564	0.91083	0.43834	0.43548	0.46269	0.5322	0.55404	0.54582	0.95194	0.92612	0.93625	0.5	0.4639	0.47606	0.26798	0.26443	0.25635	0.25995	0.27823	0.27386	0.27261	0.27727
SRR3184677_BPstolze	0.3554	0.28615	0.52826	0.25249	0.27285	0.57092	0.3227	0.5878	0.60251	0.59889	0.60508	0.62025	0.63128	0.62474	0.64607	0.5	0.52503	0.6365	0.53836	0.27941	0.27505	0.28916	0.26871	0.52727	0.54175	0.46444	0.9012	0.91748	0.90832	0.43377	0.42931	0.46774	0.52182	0.54062	0.55166	0.94199	0.92269	0.92723	0.5	0.47222	0.46481	0.28173	0.27699	0.2642	0.27482	0.283	0.27747	0.27506	0.27596
SYMBIOmesopost_1_SRX1023883_SRR2016841	0.2262	0.31211	0.45519	0.33191	0.45167	0.44762	0.18767	0.42463	0.38598	0.38788	0.39322	0.38635	0.39351	0.39502	0.39656	0.27102	0.27512	0.49568	0.41613	0.3917	0.39657	0.4206	0.39333	0.72936	0.74633	0.6719	0.91949	0.92272	0.93223	0.63047	0.62333	0.65627	0.68892	0.70915	0.7564	0.97727	0.96056	0.96226	0.6839	0.63816	0.62801	0.31203	0.30892	0.31599	0.29817	0.3055	0.30052	0.29542	0.28645
SYMBIOmesopost_2_SRX1023883_SRR3166066	0.22498	0.30426	0.45865	0.32878	0.44138	0.46877	0.18267	0.43648	0.38728	0.38222	0.38623	0.38533	0.40509	0.39732	0.39767	0.27721	0.28749	0.50453	0.42825	0.38839	0.39877	0.41788	0.39225	0.71365	0.72851	0.6446	0.92362	0.92679	0.92889	0.61406	0.61264	0.64306	0.68195	0.69715	0.73374	0.96694	0.95993	0.96157	0.67836	0.62155	0.62405	0.31031	0.29682	0.30793	0.29055	0.29662	0.2877	0.28571	0.27511
SYMBIOmesopre_1_SRX1023881_SRR2016834	0.20235	0.27567	0.45931	0.31366	0.4276	0.47042	0.15748	0.43302	0.40046	0.39545	0.41102	0.40779	0.41572	0.41843	0.41648	0.27429	0.28135	0.50921	0.41704	0.38022	0.38377	0.40924	0.38098	0.7122	0.72378	0.6391	0.92201	0.91986	0.93235	0.62001	0.61321	0.64306	0.67556	0.69032	0.72889	0.9624	0.95027	0.95897	0.67622	0.62195	0.61898	0.29551	0.29152	0.29321	0.27227	0.28623	0.27955	0.27347	0.26132
SYMBIOmesopre_2_SRX1023881_SRR3166067	0.21232	0.27585	0.43767	0.31864	0.41921	0.45263	0.15144	0.42029	0.40176	0.39693	0.40753	0.40442	0.40989	0.41469	0.4128	0.27843	0.28628	0.49513	0.41234	0.37792	0.38133	0.39532	0.36727	0.69993	0.71932	0.63458	0.9179	0.92079	0.9244	0.61115	0.61111	0.63564	0.66667	0.68197	0.72843	0.96274	0.94958	0.95612	0.6726	0.61039	0.61274	0.29206	0.2892	0.29781	0.27157	0.27714	0.27764	0.26779	0.25808
SYMBIOthermopost_1_SRX1023887_SRR2016852	0.29558	0.31429	0.50927	0.26552	0.34898	0.53389	0.25012	0.51213	0.48148	0.46046	0.47226	0.47362	0.49233	0.49196	0.49871	0.37892	0.39774	0.56942	0.51005	0.31327	0.32551	0.33087	0.32534	0.61767	0.62995	0.55311	0.921	0.93515	0.92508	0.51049	0.50619	0.53846	0.60227	0.61596	0.63903	0.96973	0.95289	0.9634	0.58472	0.53427	0.53546	0.23068	0.23788	0.23288	0.21413	0.21068	0.22653	0.22285	0.21409
SYMBIOthermopost_2_SRX1023887_SRR3166092	0.28639	0.29662	0.49814	0.2521	0.34646	0.53442	0.25047	0.50966	0.48483	0.46939	0.47092	0.48347	0.49659	0.5	0.49907	0.3868	0.40187	0.56883	0.49299	0.3059	0.32134	0.32299	0.31432	0.60522	0.62015	0.54242	0.90702	0.93433	0.91485	0.50299	0.49888	0.52814	0.59251	0.59744	0.61889	0.95688	0.94303	0.94683	0.57382	0.53638	0.52853	0.23942	0.24972	0.23487	0.21768	0.23867	0.23195	0.2361	0.23365
SYMBIOthermopre_1_SRX1023886_SRR2016847	0.26594	0.28602	0.49024	0.25069	0.33858	0.52217	0.22605	0.4887	0.46374	0.45587	0.45723	0.46225	0.48017	0.47975	0.48007	0.34588	0.36585	0.55811	0.4889	0.30945	0.31995	0.31217	0.30849	0.61182	0.62813	0.54829	0.91707	0.92629	0.92278	0.50514	0.49378	0.53137	0.60214	0.6025	0.63341	0.964	0.9445	0.95418	0.5778	0.52465	0.52577	0.22722	0.22319	0.21511	0.20495	0.21242	0.21359	0.21867	0.2093
SYMBIOthermopre_2_SRX1023886_SRR3166102	0.26744	0.2869	0.47418	0.25067	0.34111	0.50948	0.2168	0.49026	0.44868	0.43644	0.43991	0.44714	0.4586	0.46281	0.45487	0.33541	0.35883	0.54356	0.47314	0.3073	0.31627	0.31218	0.31084	0.6307	0.64489	0.56738	0.91462	0.92694	0.92	0.51332	0.50664	0.54001	0.61342	0.6155	0.64996	0.96617	0.94408	0.95506	0.586	0.53479	0.53305	0.24284	0.23679	0.22581	0.21685	0.22632	0.22002	0.23545	0.21268
[truncated: 98 more columns]

## Sheet: Additional file 7
Diversity indexes. Indexes were calculated for each sampl in order to estimate the characteristics of the microbiome. Results were obtained starting from the files reporting the number of reads assigned to each MAG on each sample (subsampling all the samples to 1 million reads) and subsequently elaborated using PAST software. Colors reported in line 2 refer to the projects from which reads have b…
	BP-Nysted	BP-Fangel	BP-Fakse	BP-Sinding	BP-Filskov	BP-Maabjerg-Sew	BP-Maabjerg-Man	BP-Luntoft	BP-Avedore	LSBR-R1A-C13-SIP	LSBR-R1A-C12-SIP	LSBR-R2A-C13-SIP	LSBR-R2B-C12-SIP	LSBR-R1-T0-SIP	LSBR-R2-T0-SIP	BP-Helsinger	BP-BlahojFS	BP-BlahojSS	BP-LemvigFS	BP-LemvigSS	LSBR-SS-preH2	LSBR-DSAc-preH2	LSBR-DSMet-preH2	LSBR-SS-postH2	LSBR-DSAc-postH2	LSBR-DSMet-postH2	LSBR-FirAtt	LSBR-Liq	LSBR-Pmm	LSBR-R1-without-lipids	LSBR-R1-with-lipids	LSBR-R1-without-lipids-adaptation	LSBR-R2-without-lipids	LSBR-R2-with-lipids	LSBR-R2-without-lipids-adaptation	LSBR-R3-without-lipids	LSBR-R3-with-lipids	LSBR-R3-without-lipids-adaptation	LSBR-R1-shock-2g-not-adapted	LSBR-R1-steady-2g-not-adapted	LSBR-R2-shock-2g-not-adapted	LSBR-R2-steady-2g-not-adapted	LSBR-R1-shock-3g-not-adapted	LSBR-R1-steady-3g-not-adapted	LSBR-R2-shock-3g-not-adapted	LSBR-R2-steady-3g-not-adapted	LSBR-R1-shock-2g-adapted	LSBR-R1-steady-2g-adapted	LSBR-R2-shock-2g-adapted
Taxa_S	976	907	687	862	698	671	1197	729	613	768	751	757	678	906	892	714	750	741	748	791	321	53	413	307	53	371	903	921	952	909	918	999	862	784	1077	953	867	969	824	713	793	611	886	743	790	656	839	704	846
Individuals	502171	629246	212074	681252	661149	381806	514884	246276	217169	599559	611345	567412	590033	550013	569079	363696	659728	647630	569742	583185	628095	819200	589110	646013	779124	552917	610535	588856	559506	595437	647937	622484	575744	637698	618735	607722	618540	626314	629929	660031	603849	662023	612531	634975	594492	622718	611132	632542	598963
Dominance_D	0.1404	0.08956	0.06237	0.07379	0.1454	0.05428	0.02769	0.04097	0.03623	0.07471	0.07973	0.05005	0.05652	0.03849	0.03768	0.04487	0.1222	0.1137	0.1041	0.09971	0.1978	0.6536	0.1094	0.296	0.4137	0.3732	0.06902	0.04978	0.03566	0.09237	0.08688	0.09362	0.1078	0.15	0.08549	0.109	0.1346	0.1001	0.078	0.05831	0.04851	0.06914	0.05589	0.06501	0.05453	0.0597	0.06613	0.08338	0.04379
Simpson_1-D	0.8596	0.9104	0.9376	0.9262	0.8546	0.9457	0.9723	0.959	0.9638	0.9253	0.9203	0.9499	0.9435	0.9615	0.9623	0.9551	0.8778	0.8863	0.8959	0.9003	0.8022	0.3464	0.8906	0.704	0.5863	0.6268	0.931	0.9502	0.9643	0.9076	0.9131	0.9064	0.8922	0.85	0.9145	0.891	0.8654	0.8999	0.922	0.9417	0.9515	0.9309	0.9441	0.935	0.9455	0.9403	0.9339	0.9166	0.9562
Shannon_H	3.14	3.381	3.473	3.472	2.882	3.521	4.501	3.876	3.92	3.623	3.763	3.949	4.026	4.32	4.391	3.632	3.029	3.057	3.108	3.168	2.069	0.6968	2.937	1.769	1.168	1.904	3.638	4.054	4.256	3.58	3.478	3.685	3.437	2.969	3.824	3.459	3.197	3.527	3.542	3.707	3.966	3.591	3.873	3.627	3.885	3.735	3.815	3.597	4.036
Evenness_e^H/S	0.02368	0.0324	0.04691	0.03735	0.02558	0.05038	0.07527	0.06618	0.0822	0.04877	0.05734	0.06854	0.08264	0.08296	0.09051	0.0529	0.02758	0.02869	0.0299	0.03004	0.02466	0.03787	0.04569	0.0191	0.06065	0.0181	0.0421	0.06259	0.0741	0.03948	0.03528	0.0399	0.03607	0.02484	0.04249	0.03336	0.0282	0.03512	0.0419	0.05712	0.06657	0.05934	0.05429	0.05062	0.06158	0.06388	0.05411	0.05183	0.06693
Brillouin	3.136	3.378	3.467	3.469	2.88	3.517	4.495	3.87	3.914	3.62	3.76	3.946	4.023	4.315	4.387	3.628	3.027	3.054	3.105	3.165	2.068	0.6966	2.936	1.768	1.168	1.903	3.635	4.051	4.252	3.577	3.475	3.682	3.433	2.966	3.819	3.456	3.193	3.524	3.539	3.704	3.963	3.588	3.87	3.625	3.881	3.733	3.812	3.594	4.033
Menhinick	1.377	1.143	1.492	1.044	0.8584	1.086	1.668	1.469	1.315	0.9918	0.9605	1.005	0.8827	1.222	1.182	1.184	0.9234	0.9208	0.991	1.036	0.405	0.05856	0.5381	0.382	0.06004	0.4989	1.156	1.2	1.273	1.178	1.14	1.266	1.136	0.9818	1.369	1.222	1.102	1.224	1.038	0.8776	1.02	0.7509	1.132	0.9324	1.025	0.8313	1.073	0.8852	1.093
Margalef	74.28	67.85	55.93	64.1	52.01	52.13	90.94	58.64	49.8	57.65	56.29	57.06	50.95	68.47	67.24	55.69	55.9	55.3	56.36	59.5	23.97	3.819	31.01	22.87	3.833	27.98	67.71	69.25	71.86	68.29	68.53	74.8	64.92	58.58	80.69	71.49	64.94	72.52	61.63	53.13	59.5	45.51	66.41	55.53	59.34	49.09	62.9	52.63	63.52
Equitability_J	0.4562	0.4964	0.5316	0.5136	0.4401	0.5409	0.635	0.5881	0.6107	0.5453	0.5683	0.5957	0.6176	0.6344	0.6464	0.5527	0.4576	0.4626	0.4696	0.4748	0.3585	0.1755	0.4877	0.3089	0.2941	0.3219	0.5346	0.594	0.6206	0.5256	0.5098	0.5336	0.5085	0.4455	0.5476	0.5043	0.4725	0.513	0.5275	0.5642	0.5941	0.5597	0.5707	0.5487	0.5822	0.5759	0.5667	0.5486	0.5988
Fisher_alpha	116.6	104.2	88.25	97.36	77.07	79.11	146.6	92.42	77.18	86.88	84.51	86.08	75.65	105.9	103.6	85.44	83.58	82.64	84.89	90.14	32.53	4.365	43.4	30.86	4.385	38.79	104.1	106.9	111.8	105.2	105.2	116.4	99.5	88.23	126.8	110.7	99.22	112.3	93.47	78.95	90	66.35	101.8	83.1	89.79	72.41	95.76	78.24	96.92
Berger-Parker	0.3271	0.2433	0.1668	0.1736	0.2891	0.137	0.08341	0.104	0.1264	0.1703	0.2338	0.1387	0.1986	0.11	0.1407	0.1165	0.2625	0.2454	0.2063	0.1928	0.3223	0.7935	0.268	0.4926	0.5834	0.5982	0.1758	0.1476	0.1071	0.1917	0.1875	0.2123	0.2303	0.3339	0.2241	0.243	0.3206	0.2254	0.1829	0.151	0.1326	0.1896	0.1665	0.1489	0.1248	0.1526	0.196	0.2421	0.1248
Chao-1	1134	1088	916.8	1075	843.9	869.1	1278	928.4	855.3	1019	973.7	997.1	793.1	1025	1002	915.6	939.2	960	953.6	982.1	447.8	96.88	518.1	392	66.91	511	1076	1066	1119	1082	1150	1188	1046	971.9	1256	1102	994	1097	989	916.8	917.4	800.4	1115	955	991.9	787	1055	922.1	1062
[truncated: 42 more columns]
