# Supplementary material for: New insights from the biogas microbiome by comprehensive genome-resolved metagenomics of nearly 1600 species originating from multiple anaerobic digesters
Source: Biotechnol Biofuels. 2020 Feb 24;13:25. doi: 10.1186/s13068-020-01679-y (PMC7038595; doi:10.1186/s13068-020-01679-y)
Supplement: Supplementary file 8 — Additional file 8. MAGs coverage per sample. MAGs coverage was calculated on all the samples (average values were considered for samples collected in replicates). [file 13068_2020_1679_MOESM8_ESM.xlsx]

## Sheet: bin_coverage_ALL_MAGs
					1				2				3				4				5				6				7				8				9				10				11				12
Bin Id	Bin size (Mbp)	01_BPgang_merged_ordered: mapped reads	01_BPgang_merged_ordered: % mapped reads	01_BPgang_merged_ordered: % binned populations	01_BPgang_merged_ordered: % community	02_BPgang_merged_ordered: mapped reads	02_BPgang_merged_ordered: % mapped reads	02_BPgang_merged_ordered: % binned populations	02_BPgang_merged_ordered: % community	03_BPgang_merged_ordered: mapped reads	03_BPgang_merged_ordered: % mapped reads	03_BPgang_merged_ordered: % binned populations	03_BPgang_merged_ordered: % community	04_BPgang_merged_ordered: mapped reads	04_BPgang_merged_ordered: % mapped reads	04_BPgang_merged_ordered: % binned populations	04_BPgang_merged_ordered: % community	07_BPgang_merged_ordered: mapped reads	07_BPgang_merged_ordered: % mapped reads	07_BPgang_merged_ordered: % binned populations	07_BPgang_merged_ordered: % community	08_BPgang_merged_ordered: mapped reads	08_BPgang_merged_ordered: % mapped reads	08_BPgang_merged_ordered: % binned populations	08_BPgang_merged_ordered: % community	09_BPgang_merged_ordered: mapped reads	09_BPgang_merged_ordered: % mapped reads	09_BPgang_merged_ordered: % binned populations	09_BPgang_merged_ordered: % community	10_BPgang_merged_ordered: mapped reads	10_BPgang_merged_ordered: % mapped reads	10_BPgang_merged_ordered: % binned populations	10_BPgang_merged_ordered: % community	1105480_10455_4_162792_GTAGAG_DNASIPziels_merged_ordered: mapped reads	1105480_10455_4_162792_GTAGAG_DNASIPziels_merged_ordered: % mapped reads	1105480_10455_4_162792_GTAGAG_DNASIPziels_merged_ordered: % binned populations	1105480_10455_4_162792_GTAGAG_DNASIPziels_merged_ordered: % community	1105482_10455_4_162792_GTCCGC_DNASIPziels_merged_ordered: mapped reads	1105482_10455_4_162792_GTCCGC_DNASIPziels_merged_ordered: % mapped reads	1105482_10455_4_162792_GTCCGC_DNASIPziels_merged_ordered: % binned populations	1105482_10455_4_162792_GTCCGC_DNASIPziels_merged_ordered: % community	1105484_10455_4_162792_GTGAAA_DNASIPziels_merged_ordered: mapped reads	1105484_10455_4_162792_GTGAAA_DNASIPziels_merged_ordered: % mapped reads	1105484_10455_4_162792_GTGAAA_DNASIPziels_merged_ordered: % binned populations	1105484_10455_4_162792_GTGAAA_DNASIPziels_merged_ordered: % community	1105486_10455_4_162792_GTGGCC_DNASIPziels_merged_ordered: mapped reads	1105486_10455_4_162792_GTGGCC_DNASIPziels_merged_ordered: % mapped reads	1105486_10455_4_162792_GTGGCC_DNASIPziels_merged_ordered: % binned populations	1105486_10455_4_162792_GTGGCC_DNASIPziels_merged_ordered: % community
METABAT_AS01afH2WH_13	2.64251	0	0	0	0	0	0	0	0	0	0	0	0	1	0.000146789	0.000116388	0.000116388	1	0.000151252	0.000117205	0.000117205	0	0	0	0	1	0.000194219	0.000149098	0.000149098	0	0	0	0	0	0	0	0	0	0	0	0	0	0	0	0	0	0	0	0
METABAT_AS01afH2WH_15	4.00399	0	0	0	0	0	0	0	0	0	0	0	0	270	0.0396329	0.0207394	0.0207394	58	0.00877261	0.00448639	0.00448639	1	0.000261913	0.000166743	0.000166743	29	0.00563234	0.0028536	0.0028536	0	0	0	0	66	0.01097	0.00683882	0.00683882	61	0.0102172	0.00647095	0.00647095	110	0.0179554	0.012381	0.012381	138	0.0226361	0.0157715	0.0157715
METABAT_AS01afH2WH_16	1.73552	15	0.00298703	0.00324715	0.00324715	61	0.00969414	0.0110552	0.0110552	7	0.00330073	0.00490655	0.00490655	12554	1.84278	2.22473	2.22473	6968	1.05392	1.24348	1.24348	12	0.00314296	0.00461629	0.00461629	24	0.00466124	0.00544841	0.00544841	13	0.00527863	0.00692891	0.00692891	0	0	0	0	0	0	0	0	0	0	0	0	0	0	0	0
METABAT_AS01afH2WH_17	2.78553	6	0.00119481	0.000809252	0.000809252	1	0.00015892	0.000112917	0.000112917	0	0	0	0	0	0	0	0	3	0.000453756	0.00033356	0.00033356	0	0	0	0	1	0.000194219	0.000141442	0.000141442	2	0.000812097	0.00066416	0.00066416	0	0	0	0	0	0	0	0	0	0	0	0	0	0	0	0
METABAT_AS01afH2WH_19	1.70518	0	0	0	0	0	0	0	0	0	0	0	0	0	0	0	0	0	0	0	0	0	0	0	0	0	0	0	0	0	0	0	0	0	0	0	0	0	0	0	0	0	0	0	0	0	0	0	0
METABAT_AS01afH2WH_27	4.76206	0	0	0	0	0	0	0	0	0	0	0	0	0	0	0	0	0	0	0	0	0	0	0	0	0	0	0	0	0	0	0	0	0	0	0	0	0	0	0	0	0	0	0	0	1	0.00016403	9.60929e-05	9.60929e-05
METABAT_AS01afH2WH_28	1.86827	0	0	0	0	0	0	0	0	0	0	0	0	0	0	0	0	0	0	0	0	0	0	0	0	0	0	0	0	0	0	0	0	0	0	0	0	0	0	0	0	0	0	0	0	0	0	0	0
METABAT_AS01afH2WH_3	5.2881	0	0	0	0	0	0	0	0	6	0.0028292	0.00138025	0.00138025	830	0.121835	0.0482729	0.0482729	0	0	0	0	1	0.000261913	0.000126253	0.000126253	5	0.000971093	0.000372528	0.000372528	0	0	0	0	3	0.000498635	0.000235371	0.000235371	3	0.000502484	0.000240965	0.000240965	5	0.000816156	0.000426114	0.000426114	4	0.000656118	0.000346136	0.000346136
METABAT_AS01afH2WH_32	1.94473	0	0	0	0	23	0.00365517	0.00371994	0.00371994	0	0	0	0	7	0.00102752	0.00110704	0.00110704	1	0.000151252	0.000159258	0.000159258	0	0	0	0	0	0	0	0	0	0	0	0	0	0	0	0	0	0	0	0	0	0	0	0	0	0	0	0
METABAT_AS01afH2WH_33	2.35042	0	0	0	0	226	0.035916	0.0302434	0.0302434	1	0.000471534	0.000517561	0.000517561	12	0.00176146	0.00157022	0.00157022	10	0.00151252	0.0013177	0.0013177	0	0	0	0	0	0	0	0	0	0	0	0	0	0	0	0	0	0	0	0	0	0	0	0	0	0	0	0
METABAT_AS01afH2WH_34	2.88277	0	0	0	0	0	0	0	0	0	0	0	0	0	0	0	0	0	0	0	0	0	0	0	0	0	0	0	0	0	0	0	0	0	0	0	0	0	0	0	0	0	0	0	0	0	0	0	0
METABAT_AS01afH2WH_35	1.13475	0	0	0	0	0	0	0	0	0	0	0	0	0	0	0	0	0	0	0	0	0	0	0	0	0	0	0	0	0	0	0	0	0	0	0	0	0	0	0	0	0	0	0	0	0	0	0	0
METABAT_AS01afH2WH_42	5.87972	0	0	0	0	0	0	0	0	1	0.000471534	0.000206895	0.000206895	0	0	0	0	0	0	0	0	0	0	0	0	0	0	0	0	1	0.000406048	0.000157324	0.000157324	0	0	0	0	1	0.000167495	7.22395e-05	7.22395e-05	0	0	0	0	1	0.00016403	7.78269e-05	7.78269e-05
METABAT_AS01afH2WH_43	5.4602	0	0	0	0	0	0	0	0	0	0	0	0	0	0	0	0	0	0	0	0	0	0	0	0	0	0	0	0	0	0	0	0	0	0	0	0	0	0	0	0	0	0	0	0	0	0	0	0
METABAT_AS01afH2WH_44	1.86362	11	0.00219049	0.00221756	0.00221756	0	0	0	0	0	0	0	0	0	0	0	0	6	0.000907511	0.000997137	0.000997137	0	0	0	0	1	0.000194219	0.000211412	0.000211412	0	0	0	0	0	0	0	0	0	0	0	0	0	0	0	0	0	0	0	0
METABAT_AS01afH2WH_48	2.19692	0	0	0	0	0	0	0	0	0	0	0	0	0	0	0	0	1	0.000151252	0.000140977	0.000140977	0	0	0	0	0	0	0	0	1	0.000406048	0.000421052	0.000421052	0	0	0	0	0	0	0	0	0	0	0	0	0	0	0	0
METABAT_AS01afH2WH_49	2.33674	5	0.000995677	0.000803895	0.000803895	2	0.000317841	0.000269207	0.000269207	1	0.000471534	0.000520591	0.000520591	9	0.0013211	0.00118456	0.00118456	0	0	0	0	2	0.000523826	0.000571426	0.000571426	3	0.000582656	0.000505823	0.000505823	5	0.00203024	0.00197929	0.00197929	2	0.000332423	0.000355099	0.000355099	1	0.000167495	0.000181769	0.000181769	0	0	0	0	1	0.00016403	0.000195828	0.000195828
METABAT_AS01afH2WH_50	1.50262	0	0	0	0	0	0	0	0	0	0	0	0	0	0	0	0	0	0	0	0	0	0	0	0	0	0	0	0	0	0	0	0	0	0	0	0	0	0	0	0	0	0	0	0	0	0	0	0
METABAT_AS01afH2WH_56	1.43151	0	0	0	0	1	0.00015892	0.000219721	0.000219721	0	0	0	0	1	0.000146789	0.000214847	0.000214847	0	0	0	0	0	0	0	0	0	0	0	0	0	0	0	0	0	0	0	0	0	0	0	0	0	0	0	0	0	0	0	0
METABAT_AS01afH2WH_58	1.93152	3	0.000597406	0.000583528	0.000583528	9	0.00143028	0.00146558	0.00146558	0	0	0	0	2	0.000293577	0.00031846	0.00031846	4	0.000605007	0.000641389	0.000641389	0	0	0	0	1	0.000194219	0.00020398	0.00020398	1	0.000406048	0.000478907	0.000478907	0	0	0	0	0	0	0	0	0	0	0	0	0	0	0	0
METABAT_AS01afH2WH_6	2.33327	2	0.000398271	0.000322036	0.000322036	0	0	0	0	4	0.00188613	0.00208546	0.00208546	0	0	0	0	0	0	0	0	0	0	0	0	0	0	0	0	0	0	0	0	0	0	0	0	0	0	0	0	0	0	0	0	0	0	0	0
METABAT_AS01afH2WH_61	2.2621	0	0	0	0	0	0	0	0	0	0	0	0	3	0.000440366	0.000407882	0.000407882	1	0.000151252	0.000136915	0.000136915	0	0	0	0	1	0.000194219	0.000174171	0.000174171	0	0	0	0	0	0	0	0	0	0	0	0	0	0	0	0	0	0	0	0
METABAT_AS01afH2WH_7	5.45834	0	0	0	0	1	0.00015892	5.76246e-05	5.76246e-05	51	0.0240482	0.0113662	0.0113662	3	0.000440366	0.000169038	0.000169038	2	0.000302504	0.000113483	0.000113483	0	0	0	0	4	0.000776874	0.000288727	0.000288727	0	0	0	0	0	0	0	0	0	0	0	0	0	0	0	0	0	0	0	0
METABAT_AS02xzSISU_14	2.4636	1	0.000199135	0.0001525	0.0001525	0	0	0	0	1	0.000471534	0.000493783	0.000493783	0	0	0	0	0	0	0	0	0	0	0	0	5	0.000971093	0.000799627	0.000799627	2	0.000812097	0.000750948	0.000750948	4	0.000664846	0.000673627	0.000673627	9	0.00150745	0.00155168	0.00155168	0	0	0	0	0	0	0	0
METABAT_AS02xzSISU_19	3.0653	7	0.00139395	0.000857957	0.000857957	15	0.00238381	0.00153917	0.00153917	2	0.000943067	0.000793714	0.000793714	34	0.00499081	0.00341138	0.00341138	4	0.000605007	0.000404155	0.000404155	0	0	0	0	11	0.0021364	0.00141386	0.00141386	1	0.000406048	0.000301771	0.000301771	1	0.000166212	0.00013535	0.00013535	0	0	0	0	0	0	0	0	1	0.00016403	0.000149284	0.000149284
METABAT_AS02xzSISU_2	1.93711	16	0.00318617	0.00310317	0.00310317	342	0.0543508	0.0555315	0.0555315	2	0.000943067	0.00125598	0.00125598	1214	0.178201	0.192747	0.192747	619	0.0936249	0.0989685	0.0989685	0	0	0	0	50	0.00971093	0.0101696	0.0101696	0	0	0	0	0	0	0	0	0	0	0	0	0	0	0	0	0	0	0	0
METABAT_AS02xzSISU_21	3.2389	0	0	0	0	0	0	0	0	0	0	0	0	3	0.000440366	0.000284871	0.000284871	1	0.000151252	9.56234e-05	9.56234e-05	0	0	0	0	0	0	0	0	0	0	0	0	0	0	0	0	0	0	0	0	0	0	0	0	0	0	0	0
METABAT_AS02xzSISU_22	2.57561	1	0.000199135	0.000145868	0.000145868	7	0.00111244	0.000854842	0.000854842	2	0.000943067	0.00094462	0.00094462	235	0.0344953	0.0280616	0.0280616	55	0.00831885	0.0066137	0.0066137	0	0	0	0	9	0.00174797	0.00137674	0.00137674	0	0	0	0	14	0.00232696	0.00225517	0.00225517	16	0.00267991	0.00263859	0.00263859	3	0.000489694	0.000524924	0.000524924	2	0.000328059	0.000355334	0.000355334
METABAT_AS02xzSISU_3	2.81848	0	0	0	0	1	0.00015892	0.000111597	0.000111597	2	0.000943067	0.000863223	0.000863223	47	0.00689906	0.00512871	0.00512871	5	0.000756259	0.000549436	0.000549436	0	0	0	0	11	0.0021364	0.00153768	0.00153768	0	0	0	0	153	0.0254304	0.022522	0.022522	204	0.0341689	0.030743	0.030743	239	0.0390123	0.0382154	0.0382154	279	0.0457643	0.0452977	0.0452977
METABAT_AS02xzSISU_35	1.30062	3	0.000597406	0.000866583	0.000866583	0	0	0	0	1	0.000471534	0.000935311	0.000935311	0	0	0	0	2	0.000302504	0.000476256	0.000476256	0	0	0	0	5	0.000971093	0.00151463	0.00151463	0	0	0	0	0	0	0	0	0	0	0	0	0	0	0	0	0	0	0	0
METABAT_AS02xzSISU_37	2.61454	0	0	0	0	0	0	0	0	0	0	0	0	0	0	0	0	0	0	0	0	0	0	0	0	0	0	0	0	0	0	0	0	0	0	0	0	0	0	0	0	0	0	0	0	0	0	0	0
METABAT_AS02xzSISU_4	3.00076	0	0	0	0	0	0	0	0	0	0	0	0	9	0.0013211	0.000922435	0.000922435	0	0	0	0	0	0	0	0	0	0	0	0	0	0	0	0	0	0	0	0	0	0	0	0	0	0	0	0	0	0	0	0
METABAT_AS02xzSISU_42	3.34823	7	0.00139395	0.000785459	0.000785459	3	0.000476761	0.000281822	0.000281822	67	0.0315927	0.0243426	0.0243426	9	0.0013211	0.000826708	0.000826708	4	0.000605007	0.000370004	0.000370004	35	0.00916696	0.00697902	0.00697902	21	0.00407859	0.00247111	0.00247111	30	0.0121815	0.00828814	0.00828814	11	0.00182833	0.00136304	0.00136304	10	0.00167495	0.00126858	0.00126858	19	0.00310139	0.00255737	0.00255737	19	0.00311656	0.00259672	0.00259672
METABAT_AS02xzSISU_46	3.06561	78	0.0155326	0.00955913	0.00955913	162	0.0257451	0.0166213	0.0166213	10	0.00471534	0.00396817	0.00396817	650	0.0954126	0.065211	0.065211	329	0.0497619	0.0332384	0.0332384	2	0.000523826	0.000435566	0.000435566	145	0.0281617	0.0186354	0.0186354	1	0.000406048	0.000301741	0.000301741	3	0.000498635	0.000406008	0.000406008	6	0.00100497	0.000831315	0.000831315	0	0	0	0	2	0.000328059	0.000298538	0.000298538
METABAT_AS02xzSISU_47	2.60744	6	0.00119481	0.000864523	0.000864523	2	0.000317841	0.000241259	0.000241259	0	0	0	0	175	0.025688	0.0206418	0.0206418	57	0.00862135	0.00677051	0.00677051	1	0.000261913	0.000256051	0.000256051	5	0.000971093	0.000755515	0.000755515	0	0	0	0	0	0	0	0	0	0	0	0	0	0	0	0	0	0	0	0
METABAT_AS02xzSISU_52	0.861014	0	0	0	0	0	0	0	0	0	0	0	0	0	0	0	0	0	0	0	0	0	0	0	0	0	0	0	0	0	0	0	0	0	0	0	0	0	0	0	0	0	0	0	0	0	0	0	0
METABAT_AS02xzSISU_56	4.86484	0	0	0	0	0	0	0	0	3	0.0014146	0.000750171	0.000750171	97	0.0142385	0.00613236	0.00613236	4	0.000605007	0.000254656	0.000254656	0	0	0	0	3	0.000582656	0.000242963	0.000242963	0	0	0	0	2	0.000332423	0.000170566	0.000170566	2	0.000334989	0.000174619	0.000174619	6	0.000979387	0.000555825	0.000555825	3	0.000492089	0.000282188	0.000282188
METABAT_AS02xzSISU_61	2.21542	51	0.0101559	0.00864878	0.00864878	5510	0.875651	0.782283	0.782283	2	0.000943067	0.0010982	0.0010982	4187	0.614604	0.581262	0.581262	4217	0.637829	0.589535	0.589535	9	0.00235722	0.00271224	0.00271224	234	0.0454471	0.0416148	0.0416148	0	0	0	0	0	0	0	0	0	0	0	0	0	0	0	0	0	0	0	0
METABAT_AS02xzSISU_62	2.70018	1	0.000199135	0.000139139	0.000139139	0	0	0	0	0	0	0	0	3	0.000440366	0.000341706	0.000341706	3	0.000453756	0.000344104	0.000344104	1	0.000261913	0.000247257	0.000247257	12	0.00233062	0.00175096	0.00175096	5	0.00203024	0.00171288	0.00171288	0	0	0	0	0	0	0	0	0	0	0	0	0	0	0	0
METABAT_AS02xzSISU_68	2.0682	0	0	0	0	0	0	0	0	0	0	0	0	0	0	0	0	0	0	0	0	0	0	0	0	0	0	0	0	0	0	0	0	1	0.000166212	0.000200603	0.000200603	4	0.000669979	0.000821483	0.000821483	0	0	0	0	1	0.00016403	0.000221255	0.000221255
METABAT_AS02xzSISU_7	2.99125	0	0	0	0	0	0	0	0	1	0.000471534	0.000406681	0.000406681	0	0	0	0	0	0	0	0	5	0.00130957	0.00111598	0.00111598	0	0	0	0	0	0	0	0	0	0	0	0	0	0	0	0	0	0	0	0	0	0	0	0
METABAT_AS02xzSISU_72	2.49235	0	0	0	0	0	0	0	0	0	0	0	0	6	0.000880731	0.000740402	0.000740402	1	0.000151252	0.000124266	0.000124266	0	0	0	0	0	0	0	0	0	0	0	0	0	0	0	0	0	0	0	0	0	0	0	0	0	0	0	0
METABAT_AS02xzSISU_79	2.95023	0	0	0	0	1	0.00015892	0.000106614	0.000106614	0	0	0	0	2	0.000293577	0.000208497	0.000208497	4	0.000605007	0.000419919	0.000419919	0	0	0	0	0	0	0	0	0	0	0	0	0	0	0	0	0	0	0	0	0	0	0	0	0	0	0	0
METABAT_AS02xzSISU_80	2.10308	0	0	0	0	3	0.000476761	0.000448677	0.000448677	18	0.0084876	0.0104118	0.0104118	9	0.0013211	0.00131617	0.00131617	4	0.000605007	0.000589069	0.000589069	7	0.00183339	0.0022222	0.0022222	8	0.00155375	0.00149873	0.00149873	3	0.00121815	0.00131952	0.00131952	0	0	0	0	0	0	0	0	0	0	0	0	0	0	0	0
METABAT_AS02xzSISU_83	2.28875	0	0	0	0	0	0	0	0	0	0	0	0	0	0	0	0	0	0	0	0	0	0	0	0	0	0	0	0	0	0	0	0	0	0	0	0	0	0	0	0	0	0	0	0	0	0	0	0
METABAT_AS02xzSISU_89	3.01926	2	0.000398271	0.000248869	0.000248869	3	0.000476761	0.000312528	0.000312528	0	0	0	0	1307	0.191853	0.133137	0.133137	485	0.0733571	0.0497511	0.0497511	1	0.000261913	0.000221126	0.000221126	51	0.00990514	0.00665515	0.00665515	0	0	0	0	0	0	0	0	0	0	0	0	1	0.000163231	0.000149264	0.000149264	0	0	0	0
METABAT_AS04akNAM_10	2.7216	0	0	0	0	2	0.000317841	0.000231139	0.000231139	0	0	0	0	0	0	0	0	0	0	0	0	1	0.000261913	0.000245311	0.000245311	2	0.000388437	0.00028953	0.00028953	6	0.00243629	0.00203928	0.00203928	0	0	0	0	1	0.000167495	0.000156065	0.000156065	0	0	0	0	0	0	0	0
METABAT_AS04akNAM_100	3.18772	0	0	0	0	0	0	0	0	0	0	0	0	8	0.00117431	0.000771852	0.000771852	2	0.000302504	0.000194317	0.000194317	0	0	0	0	0	0	0	0	0	0	0	0	0	0	0	0	0	0	0	0	0	0	0	0	0	0	0	0
METABAT_AS04akNAM_103	2.65485	0	0	0	0	0	0	0	0	0	0	0	0	0	0	0	0	0	0	0	0	0	0	0	0	0	0	0	0	0	0	0	0	0	0	0	0	0	0	0	0	0	0	0	0	0	0	0	0
METABAT_AS04akNAM_104	1.25435	0	0	0	0	0	0	0	0	0	0	0	0	0	0	0	0	0	0	0	0	0	0	0	0	0	0	0	0	0	0	0	0	0	0	0	0	0	0	0	0	0	0	0	0	0	0	0	0
METABAT_AS04akNAM_105	3.50399	2	0.000398271	0.000214441	0.000214441	10	0.0015892	0.000897647	0.000897647	0	0	0	0	12	0.00176146	0.00105328	0.00105328	7	0.00105876	0.000618724	0.000618724	0	0	0	0	6	0.00116531	0.000674647	0.000674647	1	0.000406048	0.00026399	0.00026399	0	0	0	0	0	0	0	0	0	0	0	0	0	0	0	0
METABAT_AS04akNAM_106	2.84879	91	0.0181213	0.0120011	0.0120011	169	0.0268575	0.0186593	0.0186593	3	0.0014146	0.00128106	0.00128106	55	0.00807337	0.00593782	0.00593782	40	0.00605007	0.00434872	0.00434872	3	0.000785739	0.000703076	0.000703076	113	0.0219467	0.0156281	0.0156281	1	0.000406048	0.000324706	0.000324706	15	0.00249317	0.00218455	0.00218455	9	0.00150745	0.00134188	0.00134188	3	0.000489694	0.000474587	0.000474587	0	0	0	0
METABAT_AS04akNAM_108	1.4567	0	0	0	0	0	0	0	0	1	0.000471534	0.000835098	0.000835098	6	0.000880731	0.00126679	0.00126679	0	0	0	0	0	0	0	0	0	0	0	0	0	0	0	0	0	0	0	0	0	0	0	0	0	0	0	0	0	0	0	0
METABAT_AS04akNAM_109	1.88347	0	0	0	0	10	0.0015892	0.00166997	0.00166997	4	0.00188613	0.0025835	0.0025835	7	0.00102752	0.00114305	0.00114305	7	0.00105876	0.00115107	0.00115107	0	0	0	0	2	0.000388437	0.000418369	0.000418369	1	0.000406048	0.000491125	0.000491125	1	0.000166212	0.000220278	0.000220278	0	0	0	0	0	0	0	0	1	0.00016403	0.000242956	0.000242956
METABAT_AS04akNAM_110	3.94068	0	0	0	0	0	0	0	0	0	0	0	0	1	0.000146789	7.80464e-05	7.80464e-05	1	0.000151252	7.85941e-05	7.85941e-05	0	0	0	0	0	0	0	0	0	0	0	0	0	0	0	0	0	0	0	0	0	0	0	0	0	0	0	0
METABAT_AS04akNAM_111	1.862	0	0	0	0	0	0	0	0	1	0.000471534	0.000653321	0.000653321	5	0.000733943	0.000825874	0.000825874	11	0.00166377	0.00182967	0.00182967	0	0	0	0	0	0	0	0	0	0	0	0	0	0	0	0	0	0	0	0	0	0	0	0	0	0	0	0
METABAT_AS04akNAM_112	2.69767	0	0	0	0	1	0.00015892	0.000116595	0.000116595	0	0	0	0	8	0.00117431	0.000912065	0.000912065	4	0.000605007	0.000459233	0.000459233	0	0	0	0	1	0.000194219	0.000146049	0.000146049	0	0	0	0	0	0	0	0	0	0	0	0	0	0	0	0	0	0	0	0
METABAT_AS04akNAM_113	2.84481	1	0.000199135	0.000132065	0.000132065	0	0	0	0	0	0	0	0	28	0.00411008	0.00302712	0.00302712	3	0.000453756	0.00032661	0.00032661	1	0.000261913	0.000234687	0.000234687	3	0.000582656	0.000415486	0.000415486	0	0	0	0	0	0	0	0	0	0	0	0	0	0	0	0	0	0	0	0
METABAT_AS04akNAM_115	2.12593	4	0.000796541	0.00070689	0.00070689	13	0.00206596	0.00192337	0.00192337	1	0.000471534	0.000572214	0.000572214	13	0.00190825	0.0018807	0.0018807	1264	0.191182	0.184145	0.184145	2	0.000523826	0.000628091	0.000628091	6	0.00116531	0.00111196	0.00111196	0	0	0	0	0	0	0	0	0	0	0	0	0	0	0	0	0	0	0	0
METABAT_AS04akNAM_116	1.99136	0	0	0	0	0	0	0	0	0	0	0	0	0	0	0	0	0	0	0	0	0	0	0	0	0	0	0	0	0	0	0	0	0	0	0	0	0	0	0	0	0	0	0	0	0	0	0	0
METABAT_AS04akNAM_117	1.88929	0	0	0	0	2	0.000317841	0.000332966	0.000332966	0	0	0	0	0	0	0	0	0	0	0	0	0	0	0	0	0	0	0	0	0	0	0	0	0	0	0	0	0	0	0	0	0	0	0	0	0	0	0	0
METABAT_AS04akNAM_119	2.16007	0	0	0	0	1	0.00015892	0.000145613	0.000145613	0	0	0	0	5	0.000733943	0.000711911	0.000711911	10	0.00151252	0.00143381	0.00143381	0	0	0	0	0	0	0	0	0	0	0	0	0	0	0	0	0	0	0	0	1	0.000163231	0.000208635	0.000208635	0	0	0	0
METABAT_AS04akNAM_121	2.06454	0	0	0	0	0	0	0	0	0	0	0	0	0	0	0	0	0	0	0	0	0	0	0	0	0	0	0	0	0	0	0	0	0	0	0	0	0	0	0	0	0	0	0	0	0	0	0	0
METABAT_AS04akNAM_124	2.35755	0	0	0	0	0	0	0	0	17	0.00801607	0.00877193	0.00877193	48	0.00704585	0.00626188	0.00626188	13	0.00196627	0.00170783	0.00170783	1	0.000261913	0.000283191	0.000283191	4	0.000776874	0.000668478	0.000668478	1	0.000406048	0.000392364	0.000392364	0	0	0	0	0	0	0	0	0	0	0	0	0	0	0	0
METABAT_AS04akNAM_125	3.2559	5	0.000995677	0.000576952	0.000576952	1	0.00015892	9.66044e-05	9.66044e-05	0	0	0	0	0	0	0	0	1	0.000151252	9.51241e-05	9.51241e-05	0	0	0	0	2	0.000388437	0.000242018	0.000242018	0	0	0	0	65	0.0108037	0.00828271	0.00828271	89	0.014907	0.0116105	0.0116105	115	0.0187716	0.0159178	0.0159178	132	0.0216519	0.0185519	0.0185519
METABAT_AS04akNAM_127	3.09908	0	0	0	0	0	0	0	0	0	0	0	0	0	0	0	0	0	0	0	0	0	0	0	0	0	0	0	0	0	0	0	0	0	0	0	0	0	0	0	0	0	0	0	0	0	0	0	0
METABAT_AS04akNAM_129	1.54146	1	0.000199135	0.00024373	0.00024373	0	0	0	0	0	0	0	0	6	0.000880731	0.00119714	0.00119714	142	0.0214778	0.0285311	0.0285311	0	0	0	0	0	0	0	0	0	0	0	0	0	0	0	0	0	0	0	0	0	0	0	0	0	0	0	0
METABAT_AS04akNAM_130	2.90724	0	0	0	0	3	0.000476761	0.00032457	0.00032457	4	0.00188613	0.00167374	0.00167374	19	0.00278898	0.00201001	0.00201001	4	0.000605007	0.000426129	0.000426129	4	0.00104765	0.000918588	0.000918588	8	0.00155375	0.00108417	0.00108417	1	0.000406048	0.000318178	0.000318178	0	0	0	0	1	0.000167495	0.0001461	0.0001461	0	0	0	0	1	0.00016403	0.0001574	0.0001574
METABAT_AS04akNAM_131	1.73142	0	0	0	0	0	0	0	0	1	0.000471534	0.000702593	0.000702593	3	0.000440366	0.000532896	0.000532896	5	0.000756259	0.000894392	0.000894392	0	0	0	0	0	0	0	0	1	0.000406048	0.000534253	0.000534253	0	0	0	0	0	0	0	0	0	0	0	0	0	0	0	0
METABAT_AS04akNAM_132	2.14869	0	0	0	0	0	0	0	0	0	0	0	0	0	0	0	0	0	0	0	0	0	0	0	0	0	0	0	0	0	0	0	0	0	0	0	0	0	0	0	0	0	0	0	0	0	0	0	0
METABAT_AS04akNAM_134	1.51229	0	0	0	0	0	0	0	0	0	0	0	0	0	0	0	0	0	0	0	0	0	0	0	0	0	0	0	0	0	0	0	0	0	0	0	0	0	0	0	0	0	0	0	0	0	0	0	0
METABAT_AS04akNAM_15	1.49574	0	0	0	0	0	0	0	0	0	0	0	0	0	0	0	0	1	0.000151252	0.000207064	0.000207064	0	0	0	0	0	0	0	0	0	0	0	0	0	0	0	0	0	0	0	0	0	0	0	0	0	0	0	0
METABAT_AS04akNAM_17	2.15705	0	0	0	0	0	0	0	0	0	0	0	0	0	0	0	0	0	0	0	0	0	0	0	0	0	0	0	0	0	0	0	0	0	0	0	0	0	0	0	0	0	0	0	0	0	0	0	0
METABAT_AS04akNAM_18	3.55123	0	0	0	0	0	0	0	0	0	0	0	0	11	0.00161467	0.000952661	0.000952661	0	0	0	0	0	0	0	0	0	0	0	0	0	0	0	0	0	0	0	0	0	0	0	0	0	0	0	0	0	0	0	0
METABAT_AS04akNAM_21	2.41927	0	0	0	0	0	0	0	0	0	0	0	0	2	0.000293577	0.000254256	0.000254256	1	0.000151252	0.00012802	0.00012802	0	0	0	0	0	0	0	0	0	0	0	0	0	0	0	0	0	0	0	0	0	0	0	0	0	0	0	0
METABAT_AS04akNAM_22	3.28166	2	0.000398271	0.000228969	0.000228969	3	0.000476761	0.000287538	0.000287538	9	0.0042438	0.00333623	0.00333623	7	0.00102752	0.000656037	0.000656037	5	0.000756259	0.000471886	0.000471886	0	0	0	0	12	0.00233062	0.0014407	0.0014407	0	0	0	0	0	0	0	0	0	0	0	0	0	0	0	0	0	0	0	0
METABAT_AS04akNAM_23	1.42324	0	0	0	0	0	0	0	0	0	0	0	0	0	0	0	0	0	0	0	0	0	0	0	0	0	0	0	0	0	0	0	0	0	0	0	0	0	0	0	0	0	0	0	0	0	0	0	0
METABAT_AS04akNAM_25	1.54195	0	0	0	0	0	0	0	0	0	0	0	0	0	0	0	0	0	0	0	0	0	0	0	0	0	0	0	0	0	0	0	0	0	0	0	0	0	0	0	0	0	0	0	0	0	0	0	0
METABAT_AS04akNAM_26	2.08159	0	0	0	0	4	0.000635681	0.000604411	0.000604411	0	0	0	0	10	0.00146789	0.00147751	0.00147751	14	0.00211753	0.00208302	0.00208302	0	0	0	0	0	0	0	0	0	0	0	0	0	0	0	0	0	0	0	0	0	0	0	0	0	0	0	0
METABAT_AS04akNAM_29	2.47045	0	0	0	0	0	0	0	0	0	0	0	0	3	0.000440366	0.000373482	0.000373482	5	0.000756259	0.000626839	0.000626839	0	0	0	0	0	0	0	0	0	0	0	0	0	0	0	0	0	0	0	0	0	0	0	0	0	0	0	0
METABAT_AS04akNAM_31	3.17713	0	0	0	0	2	0.000317841	0.000197999	0.000197999	0	0	0	0	6	0.000880731	0.000580819	0.000580819	2	0.000302504	0.000194965	0.000194965	0	0	0	0	1	0.000194219	0.000124009	0.000124009	0	0	0	0	0	0	0	0	0	0	0	0	0	0	0	0	0	0	0	0
METABAT_AS04akNAM_34	4.08551	1	0.000199135	9.19589e-05	9.19589e-05	0	0	0	0	0	0	0	0	9	0.0013211	0.000677517	0.000677517	9	0.00136127	0.000682272	0.000682272	0	0	0	0	1	0.000194219	9.64365e-05	9.64365e-05	0	0	0	0	0	0	0	0	0	0	0	0	0	0	0	0	0	0	0	0
METABAT_AS04akNAM_35	2.54728	0	0	0	0	0	0	0	0	0	0	0	0	1	0.000146789	0.000120739	0.000120739	2	0.000302504	0.000243172	0.000243172	0	0	0	0	0	0	0	0	0	0	0	0	0	0	0	0	0	0	0	0	0	0	0	0	0	0	0	0
METABAT_AS04akNAM_37	3.78014	2	0.000398271	0.000198775	0.000198775	5	0.000794602	0.000416035	0.000416035	0	0	0	0	188	0.0275962	0.0152959	0.0152959	162	0.0245028	0.013273	0.013273	0	0	0	0	3	0.000582656	0.000312681	0.000312681	0	0	0	0	0	0	0	0	0	0	0	0	0	0	0	0	0	0	0	0
METABAT_AS04akNAM_38	2.00111	0	0	0	0	0	0	0	0	0	0	0	0	14	0.00205504	0.0021517	0.0021517	59	0.00892386	0.0091315	0.0091315	0	0	0	0	0	0	0	0	0	0	0	0	0	0	0	0	0	0	0	0	0	0	0	0	0	0	0	0
METABAT_AS04akNAM_40	2.29911	0	0	0	0	0	0	0	0	0	0	0	0	0	0	0	0	0	0	0	0	0	0	0	0	0	0	0	0	0	0	0	0	0	0	0	0	0	0	0	0	0	0	0	0	0	0	0	0
METABAT_AS04akNAM_41	2.03704	0	0	0	0	1	0.00015892	0.000154408	0.000154408	0	0	0	0	6	0.000880731	0.000905892	0.000905892	4	0.000605007	0.000608166	0.000608166	0	0	0	0	0	0	0	0	0	0	0	0	0	0	0	0	0	0	0	0	0	0	0	0	0	0	0	0
METABAT_AS04akNAM_44	2.74411	0	0	0	0	1	0.00015892	0.000114621	0.000114621	0	0	0	0	0	0	0	0	0	0	0	0	0	0	0	0	1	0.000194219	0.000143577	0.000143577	0	0	0	0	12	0.00199454	0.0018143	0.0018143	12	0.00200994	0.00185742	0.00185742	2	0.000326462	0.000328461	0.000328461	1	0.00016403	0.000166757	0.000166757
METABAT_AS04akNAM_45	3.53704	2	0.000398271	0.000212437	0.000212437	0	0	0	0	0	0	0	0	1	0.000146789	8.69529e-05	8.69529e-05	0	0	0	0	2	0.000523826	0.000377512	0.000377512	1	0.000194219	0.00011139	0.00011139	1	0.000406048	0.000261523	0.000261523	0	0	0	0	0	0	0	0	0	0	0	0	2	0.000328059	0.000258747	0.000258747
METABAT_AS04akNAM_46	2.24696	0	0	0	0	1	0.00015892	0.000139982	0.000139982	0	0	0	0	1	0.000146789	0.000136877	0.000136877	0	0	0	0	0	0	0	0	0	0	0	0	0	0	0	0	0	0	0	0	0	0	0	0	0	0	0	0	0	0	0	0
METABAT_AS04akNAM_48	2.47406	0	0	0	0	0	0	0	0	0	0	0	0	0	0	0	0	0	0	0	0	0	0	0	0	0	0	0	0	0	0	0	0	0	0	0	0	0	0	0	0	0	0	0	0	0	0	0	0
METABAT_AS04akNAM_5	2.07093	0	0	0	0	0	0	0	0	0	0	0	0	0	0	0	0	0	0	0	0	0	0	0	0	0	0	0	0	0	0	0	0	0	0	0	0	0	0	0	0	0	0	0	0	0	0	0	0
METABAT_AS04akNAM_51	0.784059	0	0	0	0	0	0	0	0	0	0	0	0	0	0	0	0	0	0	0	0	0	0	0	0	0	0	0	0	0	0	0	0	0	0	0	0	0	0	0	0	0	0	0	0	0	0	0	0
METABAT_AS04akNAM_52	6.10723	0	0	0	0	0	0	0	0	0	0	0	0	0	0	0	0	0	0	0	0	0	0	0	0	0	0	0	0	1	0.000406048	0.000151463	0.000151463	0	0	0	0	0	0	0	0	0	0	0	0	0	0	0	0
METABAT_AS04akNAM_59	2.84003	6	0.00119481	0.000793722	0.000793722	4	0.000635681	0.000443001	0.000443001	1	0.000471534	0.000428336	0.000428336	4	0.000587154	0.000433173	0.000433173	6	0.000907511	0.000654319	0.000654319	2	0.000523826	0.000470163	0.000470163	4	0.000776874	0.000554913	0.000554913	0	0	0	0	2	0.000332423	0.000292171	0.000292171	1	0.000167495	0.000149557	0.000149557	1	0.000163231	0.000158684	0.000158684	1	0.00016403	0.000161125	0.000161125
METABAT_AS04akNAM_6	2.42279	0	0	0	0	0	0	0	0	0	0	0	0	0	0	0	0	0	0	0	0	0	0	0	0	0	0	0	0	0	0	0	0	0	0	0	0	0	0	0	0	0	0	0	0	0	0	0	0
METABAT_AS04akNAM_60	2.05982	0	0	0	0	1	0.00015892	0.0001527	0.0001527	0	0	0	0	6	0.000880731	0.000895874	0.000895874	0	0	0	0	0	0	0	0	3	0.000582656	0.000573827	0.000573827	0	0	0	0	0	0	0	0	0	0	0	0	0	0	0	0	0	0	0	0
METABAT_AS04akNAM_61	2.2888	0	0	0	0	3	0.000476761	0.000412269	0.000412269	1	0.000471534	0.000531495	0.000531495	17	0.00249541	0.00228436	0.00228436	34	0.00514256	0.00460079	0.00460079	0	0	0	0	1	0.000194219	0.000172139	0.000172139	0	0	0	0	0	0	0	0	0	0	0	0	0	0	0	0	0	0	0	0
METABAT_AS04akNAM_62	1.59851	0	0	0	0	0	0	0	0	0	0	0	0	0	0	0	0	0	0	0	0	0	0	0	0	0	0	0	0	0	0	0	0	0	0	0	0	0	0	0	0	0	0	0	0	0	0	0	0
METABAT_AS04akNAM_66	4.76458	3	0.000597406	0.000236558	0.000236558	0	0	0	0	1	0.000471534	0.000255319	0.000255319	2	0.000293577	0.000129101	0.000129101	0	0	0	0	2	0.000523826	0.00028025	0.00028025	6	0.00116531	0.000496151	0.000496151	3	0.00121815	0.000582434	0.000582434	0	0	0	0	1	0.000167495	8.91469e-05	8.91469e-05	4	0.000652925	0.000378347	0.000378347	2	0.000328059	0.000192084	0.000192084
METABAT_AS04akNAM_67	1.31152	0	0	0	0	3	0.000476761	0.000719471	0.000719471	0	0	0	0	9	0.0013211	0.00211053	0.00211053	1	0.000151252	0.000236149	0.000236149	0	0	0	0	0	0	0	0	0	0	0	0	0	0	0	0	0	0	0	0	0	0	0	0	0	0	0	0
METABAT_AS04akNAM_68	2.74181	3	0.000597406	0.000411079	0.000411079	3	0.000476761	0.000344154	0.000344154	0	0	0	0	97	0.0142385	0.0108808	0.0108808	2	0.000302504	0.00022592	0.00022592	0	0	0	0	1	0.000194219	0.000143698	0.000143698	0	0	0	0	0	0	0	0	0	0	0	0	0	0	0	0	0	0	0	0
METABAT_AS04akNAM_71	1.39523	0	0	0	0	0	0	0	0	0	0	0	0	0	0	0	0	0	0	0	0	0	0	0	0	0	0	0	0	0	0	0	0	0	0	0	0	0	0	0	0	0	0	0	0	0	0	0	0
METABAT_AS04akNAM_72	2.57415	0	0	0	0	0	0	0	0	0	0	0	0	1	0.000146789	0.000119479	0.000119479	0	0	0	0	0	0	0	0	0	0	0	0	0	0	0	0	0	0	0	0	0	0	0	0	0	0	0	0	0	0	0	0
METABAT_AS04akNAM_77	1.68325	0	0	0	0	0	0	0	0	0	0	0	0	19	0.00278898	0.0034716	0.0034716	3	0.000453756	0.000551994	0.000551994	0	0	0	0	0	0	0	0	0	0	0	0	0	0	0	0	0	0	0	0	0	0	0	0	0	0	0	0
METABAT_AS04akNAM_79	2.70937	0	0	0	0	0	0	0	0	0	0	0	0	0	0	0	0	0	0	0	0	0	0	0	0	0	0	0	0	0	0	0	0	0	0	0	0	0	0	0	0	0	0	0	0	0	0	0	0
METABAT_AS04akNAM_80	2.79651	0	0	0	0	0	0	0	0	0	0	0	0	0	0	0	0	0	0	0	0	0	0	0	0	0	0	0	0	0	0	0	0	0	0	0	0	0	0	0	0	0	0	0	0	0	0	0	0
METABAT_AS04akNAM_83	1.95555	0	0	0	0	0	0	0	0	60	0.028292	0.0373242	0.0373242	13	0.00190825	0.00204456	0.00204456	0	0	0	0	7	0.00183339	0.00238985	0.00238985	0	0	0	0	25	0.0101512	0.0118256	0.0118256	0	0	0	0	0	0	0	0	0	0	0	0	0	0	0	0
METABAT_AS04akNAM_85	2.01991	1	0.000199135	0.000185998	0.000185998	31	0.00492653	0.00482723	0.00482723	1	0.000471534	0.000602249	0.000602249	37	0.00543118	0.00563371	0.00563371	30	0.00453756	0.00459993	0.00459993	1	0.000261913	0.000330529	0.000330529	3	0.000582656	0.000585164	0.000585164	0	0	0	0	0	0	0	0	0	0	0	0	0	0	0	0	0	0	0	0
METABAT_AS04akNAM_86	3.1381	0	0	0	0	0	0	0	0	0	0	0	0	1	0.000146789	9.80071e-05	9.80071e-05	0	0	0	0	0	0	0	0	0	0	0	0	0	0	0	0	0	0	0	0	0	0	0	0	0	0	0	0	0	0	0	0
METABAT_AS04akNAM_87	2.17369	0	0	0	0	1	0.00015892	0.0001447	0.0001447	0	0	0	0	18	0.00264219	0.00254682	0.00254682	9	0.00136127	0.00128235	0.00128235	0	0	0	0	0	0	0	0	0	0	0	0	0	0	0	0	0	0	0	0	0	0	0	0	0	0	0	0
METABAT_AS04akNAM_88	2.16336	0	0	0	0	0	0	0	0	0	0	0	0	0	0	0	0	0	0	0	0	0	0	0	0	0	0	0	0	0	0	0	0	0	0	0	0	0	0	0	0	0	0	0	0	0	0	0	0
METABAT_AS04akNAM_9	2.6409	0	0	0	0	0	0	0	0	0	0	0	0	0	0	0	0	0	0	0	0	0	0	0	0	0	0	0	0	0	0	0	0	0	0	0	0	0	0	0	0	0	0	0	0	0	0	0	0
METABAT_AS04akNAM_92	1.91363	0	0	0	0	2	0.000317841	0.00032873	0.00032873	0	0	0	0	21	0.00308256	0.00337509	0.00337509	2	0.000302504	0.000323693	0.000323693	0	0	0	0	2	0.000388437	0.000411774	0.000411774	0	0	0	0	0	0	0	0	0	0	0	0	0	0	0	0	0	0	0	0
METABAT_AS04akNAM_94	2.78275	0	0	0	0	0	0	0	0	0	0	0	0	0	0	0	0	0	0	0	0	0	0	0	0	0	0	0	0	0	0	0	0	0	0	0	0	0	0	0	0	0	0	0	0	0	0	0	0
METABAT_AS04akNAM_96	1.21763	0	0	0	0	15	0.00238381	0.00387476	0.00387476	0	0	0	0	18	0.00264219	0.00454655	0.00454655	10	0.00151252	0.00254359	0.00254359	0	0	0	0	6	0.00116531	0.00194144	0.00194144	0	0	0	0	0	0	0	0	0	0	0	0	0	0	0	0	0	0	0	0
METABAT_AS04akNAM_97	2.84277	1	0.000199135	0.00013216	0.00013216	0	0	0	0	8	0.00377227	0.00342338	0.00342338	0	0	0	0	0	0	0	0	9	0.00235722	0.00211369	0.00211369	0	0	0	0	5	0.00203024	0.00162697	0.00162697	3	0.000498635	0.000437834	0.000437834	3	0.000502484	0.00044824	0.00044824	0	0	0	0	2	0.000328059	0.00032194	0.00032194
METABAT_AS04akNAM_99	2.56289	1	0.000199135	0.000146592	0.000146592	13	0.00206596	0.00159544	0.00159544	1	0.000471534	0.000474655	0.000474655	216	0.0317063	0.0259208	0.0259208	211	0.0319141	0.0254985	0.0254985	0	0	0	0	4	0.000776874	0.00061492	0.00061492	0	0	0	0	0	0	0	0	0	0	0	0	0	0	0	0	0	0	0	0
METABAT_AS05jafATM_10	2.22274	245	0.0487882	0.0414113	0.0414113	12800	2.03418	1.8113	1.8113	1	0.000471534	0.000547292	0.000547292	1	0.000146789	0.000138368	0.000138368	3	0.000453756	0.000418018	0.000418018	6	0.00157148	0.00180221	0.00180221	196	0.0380668	0.0347421	0.0347421	6	0.00243629	0.00249697	0.00249697	10	0.00166212	0.00186656	0.00186656	7	0.00117246	0.00133765	0.00133765	0	0	0	0	0	0	0	0
METABAT_AS05jafATM_100	1.44927	6	0.00119481	0.0015554	0.0015554	118	0.0187526	0.0256095	0.0256095	0	0	0	0	0	0	0	0	0	0	0	0	0	0	0	0	109	0.0211698	0.0296324	0.0296324	0	0	0	0	0	0	0	0	0	0	0	0	0	0	0	0	0	0	0	0
METABAT_AS05jafATM_104	2.27337	0	0	0	0	164	0.0260629	0.0226904	0.0226904	0	0	0	0	0	0	0	0	0	0	0	0	0	0	0	0	2	0.000388437	0.000346616	0.000346616	0	0	0	0	0	0	0	0	0	0	0	0	0	0	0	0	0	0	0	0
METABAT_AS05jafATM_105	2.1927	1	0.000199135	0.000171341	0.000171341	894	0.142075	0.128241	0.128241	1	0.000471534	0.00055479	0.00055479	0	0	0	0	2	0.000302504	0.000282496	0.000282496	0	0	0	0	0	0	0	0	0	0	0	0	0	0	0	0	0	0	0	0	1	0.000163231	0.000205531	0.000205531	0	0	0	0
METABAT_AS05jafATM_106	1.96955	36	0.00716887	0.00686715	0.00686715	1	0.00015892	0.000159699	0.000159699	455	0.214548	0.28103	0.28103	1	0.000146789	0.000156156	0.000156156	1	0.000151252	0.000157252	0.000157252	124	0.0324772	0.0420336	0.0420336	9	0.00174797	0.00180038	0.00180038	1052	0.427163	0.494083	0.494083	64	0.0106375	0.0134817	0.0134817	76	0.0127296	0.01639	0.01639	123	0.0200774	0.0281445	0.0281445	111	0.0182073	0.0257895	0.0257895
METABAT_AS05jafATM_108	1.78841	2	0.000398271	0.00042015	0.00042015	206	0.0327376	0.0362301	0.0362301	0	0	0	0	0	0	0	0	0	0	0	0	0	0	0	0	40	0.00776874	0.00881216	0.00881216	0	0	0	0	0	0	0	0	0	0	0	0	0	0	0	0	0	0	0	0
METABAT_AS05jafATM_109	1.6506	3349	0.666904	0.762278	0.762278	6	0.000953522	0.00114334	0.00114334	1	0.000471534	0.000736996	0.000736996	27	0.00396329	0.0050309	0.0050309	3	0.000453756	0.000562912	0.000562912	12	0.00314296	0.00485378	0.00485378	42948	8.3413	10.2515	10.2515	16	0.00649678	0.00896661	0.00896661	0	0	0	0	0	0	0	0	3	0.000489694	0.000819094	0.000819094	1	0.00016403	0.000277232	0.000277232
METABAT_AS05jafATM_110	2.31961	30	0.00597406	0.004859	0.004859	2	0.000317841	0.000271196	0.000271196	0	0	0	0	2	0.000293577	0.00026518	0.00026518	0	0	0	0	0	0	0	0	6	0.00116531	0.00101912	0.00101912	0	0	0	0	0	0	0	0	0	0	0	0	0	0	0	0	0	0	0	0
METABAT_AS05jafATM_18	2.45346	0	0	0	0	36	0.00572113	0.00461522	0.00461522	0	0	0	0	4	0.000587154	0.000501425	0.000501425	7	0.00105876	0.000883652	0.000883652	0	0	0	0	1	0.000194219	0.000160587	0.000160587	0	0	0	0	0	0	0	0	0	0	0	0	0	0	0	0	0	0	0	0
METABAT_AS05jafATM_19	2.75655	680	0.135412	0.0926794	0.0926794	164	0.0260629	0.0187131	0.0187131	155	0.0730877	0.0684026	0.0684026	41	0.00601833	0.00457448	0.00457448	29	0.0043863	0.00325832	0.00325832	71	0.0185958	0.0171962	0.0171962	1927	0.374259	0.275425	0.275425	176	0.0714645	0.0590605	0.0590605	35	0.0058174	0.00526783	0.00526783	36	0.00602981	0.00554712	0.00554712	33	0.00538663	0.00539514	0.00539514	31	0.00508492	0.00514614	0.00514614
METABAT_AS05jafATM_20	3.24837	38	0.00756714	0.00439499	0.00439499	1	0.00015892	9.68283e-05	9.68283e-05	22	0.0103737	0.0082388	0.0082388	52	0.00763301	0.00492337	0.00492337	17	0.00257128	0.00162086	0.00162086	15	0.0039287	0.00308295	0.00308295	6	0.00116531	0.000727735	0.000727735	20	0.00812097	0.00569528	0.00569528	0	0	0	0	0	0	0	0	0	0	0	0	0	0	0	0
METABAT_AS05jafATM_21	0.939461	6	0.00119481	0.00239946	0.00239946	1	0.00015892	0.000334803	0.000334803	16	0.00754454	0.020718	0.020718	0	0	0	0	0	0	0	0	458	0.119956	0.325483	0.325483	5	0.000971093	0.00209691	0.00209691	6	0.00243629	0.00590777	0.00590777	0	0	0	0	2	0.000334989	0.000904237	0.000904237	2	0.000326462	0.000959414	0.000959414	1	0.00016403	0.000487088	0.000487088
METABAT_AS05jafATM_23	1.36923	49	0.00975763	0.013445	0.013445	2	0.000317841	0.000459431	0.000459431	0	0	0	0	0	0	0	0	0	0	0	0	0	0	0	0	19	0.00369015	0.00546719	0.00546719	3	0.00121815	0.00202672	0.00202672	0	0	0	0	0	0	0	0	0	0	0	0	0	0	0	0
METABAT_AS05jafATM_29	1.95613	0	0	0	0	29	0.00460869	0.00466304	0.00466304	0	0	0	0	13	0.00190825	0.00204395	0.00204395	1	0.000151252	0.00015833	0.00015833	0	0	0	0	0	0	0	0	0	0	0	0	0	0	0	0	0	0	0	0	0	0	0	0	0	0	0	0
METABAT_AS05jafATM_30	3.3868	29987	5.97147	3.32647	3.32647	7286	1.15789	0.676655	0.676655	12	0.0056584	0.00431021	0.00431021	241	0.035376	0.0218853	0.0218853	17	0.00257128	0.00155461	0.00155461	20	0.00523826	0.00394259	0.00394259	29933	5.81354	3.48216	3.48216	13	0.00527863	0.00355062	0.00355062	0	0	0	0	2	0.000334989	0.000250825	0.000250825	2	0.000326462	0.000266131	0.000266131	2	0.000328059	0.000270226	0.000270226
METABAT_AS05jafATM_34	1.86932	5	0.000995677	0.00100491	0.00100491	20	0.00317841	0.00336522	0.00336522	6	0.0028292	0.00390458	0.00390458	603	0.0885135	0.0992106	0.0992106	5008	0.757469	0.82974	0.82974	11	0.00288104	0.00392871	0.00392871	2	0.000388437	0.000421535	0.000421535	7	0.00284234	0.0034639	0.0034639	0	0	0	0	0	0	0	0	0	0	0	0	0	0	0	0
METABAT_AS05jafATM_4	3.96009	0	0	0	0	0	0	0	0	0	0	0	0	0	0	0	0	0	0	0	0	0	0	0	0	0	0	0	0	0	0	0	0	0	0	0	0	0	0	0	0	0	0	0	0	0	0	0	0
METABAT_AS05jafATM_45	1.76267	47	0.00935936	0.0100177	0.0100177	469	0.0745336	0.0836894	0.0836894	0	0	0	0	1	0.000146789	0.000174484	0.000174484	0	0	0	0	0	0	0	0	783	0.152073	0.175017	0.175017	0	0	0	0	0	0	0	0	0	0	0	0	0	0	0	0	0	0	0	0
METABAT_AS05jafATM_47	1.86675	6	0.00119481	0.00120755	0.00120755	0	0	0	0	0	0	0	0	0	0	0	0	0	0	0	0	0	0	0	0	13	0.00252484	0.00274375	0.00274375	0	0	0	0	0	0	0	0	0	0	0	0	0	0	0	0	0	0	0	0
METABAT_AS05jafATM_5	2.04079	135	0.0268833	0.0248529	0.0248529	161	0.0255862	0.024814	0.024814	0	0	0	0	7	0.00102752	0.00105493	0.00105493	3	0.000453756	0.000455287	0.000455287	0	0	0	0	43	0.0083514	0.00830155	0.00830155	1	0.000406048	0.000453266	0.000453266	0	0	0	0	0	0	0	0	0	0	0	0	0	0	0	0
METABAT_AS05jafATM_52	2.15046	0	0	0	0	0	0	0	0	0	0	0	0	0	0	0	0	0	0	0	0	0	0	0	0	0	0	0	0	0	0	0	0	0	0	0	0	0	0	0	0	0	0	0	0	0	0	0	0
METABAT_AS05jafATM_55	1.85646	0	0	0	0	2	0.000317841	0.000338854	0.000338854	0	0	0	0	0	0	0	0	3	0.000453756	0.000500492	0.000500492	0	0	0	0	0	0	0	0	0	0	0	0	0	0	0	0	0	0	0	0	0	0	0	0	0	0	0	0
METABAT_AS05jafATM_58	1.27402	0	0	0	0	217	0.0344857	0.0535738	0.0535738	0	0	0	0	1	0.000146789	0.000241407	0.000241407	0	0	0	0	0	0	0	0	2	0.000388437	0.000618504	0.000618504	0	0	0	0	0	0	0	0	0	0	0	0	0	0	0	0	0	0	0	0
METABAT_AS05jafATM_59	2.54759	81	0.01613	0.0119453	0.0119453	602	0.0956701	0.0743251	0.0743251	3	0.0014146	0.00143252	0.00143252	1	0.000146789	0.000120725	0.000120725	1	0.000151252	0.000121572	0.000121572	0	0	0	0	118	0.0229178	0.0182491	0.0182491	0	0	0	0	3	0.000498635	0.000488565	0.000488565	2	0.000334989	0.000333451	0.000333451	5	0.000816156	0.000884496	0.000884496	4	0.000656118	0.000718484	0.000718484
METABAT_AS05jafATM_60	1.84738	0	0	0	0	467	0.0742158	0.0795113	0.0795113	0	0	0	0	0	0	0	0	0	0	0	0	0	0	0	0	10	0.00194219	0.00213271	0.00213271	0	0	0	0	0	0	0	0	0	0	0	0	0	0	0	0	0	0	0	0
METABAT_AS05jafATM_61	0.964473	6	0.00119481	0.00233723	0.00233723	938	0.149067	0.305901	0.305901	0	0	0	0	0	0	0	0	0	0	0	0	0	0	0	0	8	0.00155375	0.00326804	0.00326804	0	0	0	0	0	0	0	0	2	0.000334989	0.000880787	0.000880787	1	0.000163231	0.000467267	0.000467267	1	0.00016403	0.000474456	0.000474456
METABAT_AS05jafATM_63	1.32241	0	0	0	0	0	0	0	0	0	0	0	0	0	0	0	0	0	0	0	0	0	0	0	0	0	0	0	0	0	0	0	0	0	0	0	0	0	0	0	0	0	0	0	0	0	0	0	0
METABAT_AS05jafATM_70	1.95553	1	0.000199135	0.000192122	0.000192122	14	0.00222489	0.00225181	0.00225181	16	0.00754454	0.00995322	0.00995322	0	0	0	0	0	0	0	0	6	0.00157148	0.00204847	0.00204847	6	0.00116531	0.00120886	0.00120886	11	0.00446653	0.00520331	0.00520331	2	0.000332423	0.000424323	0.000424323	1	0.000167495	0.000217204	0.000217204	0	0	0	0	0	0	0	0
METABAT_AS05jafATM_71	2.07765	1	0.000199135	0.000180829	0.000180829	3040	0.483118	0.460223	0.460223	1	0.000471534	0.00058551	0.00058551	0	0	0	0	4	0.000605007	0.000596277	0.000596277	2	0.000523826	0.000642685	0.000642685	6	0.00116531	0.0011378	0.0011378	0	0	0	0	0	0	0	0	0	0	0	0	0	0	0	0	0	0	0	0
METABAT_AS05jafATM_72	2.24359	248	0.0493856	0.0415288	0.0415288	2233	0.354869	0.31305	0.31305	9	0.0042438	0.00487985	0.00487985	85	0.012477	0.011652	0.011652	15	0.00226878	0.00207066	0.00207066	2	0.000523826	0.000595152	0.000595152	377	0.0732204	0.0662043	0.0662043	5	0.00203024	0.00206147	0.00206147	29	0.00482013	0.00536272	0.00536272	23	0.00385238	0.00435427	0.00435427	5	0.000816156	0.00100434	0.00100434	10	0.0016403	0.00203959	0.00203959
METABAT_AS05jafATM_73	3.36522	3	0.000597406	0.000334926	0.000334926	4	0.000635681	0.000373865	0.000373865	27	0.0127314	0.00976019	0.00976019	0	0	0	0	0	0	0	0	0	0	0	0	15	0.00291328	0.00175617	0.00175617	0	0	0	0	0	0	0	0	0	0	0	0	0	0	0	0	0	0	0	0
METABAT_AS05jafATM_76	1.45074	119	0.0236971	0.0308176	0.0308176	8	0.00127136	0.00173448	0.00173448	5	0.00235767	0.00419266	0.00419266	1	0.000146789	0.000212	0.000212	0	0	0	0	3	0.000785739	0.00138062	0.00138062	239	0.0464182	0.0649079	0.0649079	7	0.00284234	0.00446335	0.00446335	0	0	0	0	0	0	0	0	0	0	0	0	0	0	0	0
METABAT_AS05jafATM_78	2.53288	0	0	0	0	0	0	0	0	0	0	0	0	0	0	0	0	0	0	0	0	0	0	0	0	0	0	0	0	0	0	0	0	0	0	0	0	0	0	0	0	0	0	0	0	0	0	0	0
METABAT_AS05jafATM_84	1.42849	1	0.000199135	0.000263004	0.000263004	16	0.00254273	0.00352298	0.00352298	0	0	0	0	0	0	0	0	0	0	0	0	0	0	0	0	0	0	0	0	0	0	0	0	0	0	0	0	0	0	0	0	0	0	0	0	0	0	0	0
METABAT_AS05jafATM_89	0.736648	0	0	0	0	0	0	0	0	9	0.0042438	0.0148624	0.0148624	0	0	0	0	0	0	0	0	5	0.00130957	0.0045316	0.0045316	0	0	0	0	0	0	0	0	0	0	0	0	0	0	0	0	0	0	0	0	0	0	0	0
METABAT_AS05jafATM_90	6.36338	18	0.00358444	0.00106274	0.00106274	12	0.00190704	0.000593146	0.000593146	84	0.0396088	0.0160583	0.0160583	21	0.00308256	0.00101498	0.00101498	11	0.00166377	0.000535386	0.000535386	66	0.0172863	0.00692464	0.00692464	13	0.00252484	0.000804903	0.000804903	82	0.033296	0.01192	0.01192	4	0.000664846	0.000260797	0.000260797	2	0.000334989	0.000133498	0.000133498	2	0.000326462	0.000141644	0.000141644	1	0.00016403	7.19116e-05	7.19116e-05
METABAT_AS05jafATM_92	1.00106	19	0.00378357	0.00713074	0.00713074	4	0.000635681	0.00125681	0.00125681	87	0.0410234	0.105722	0.105722	0	0	0	0	0	0	0	0	0	0	0	0	28	0.00543812	0.0110201	0.0110201	0	0	0	0	0	0	0	0	0	0	0	0	0	0	0	0	0	0	0	0
METABAT_AS05jafATM_93	2.89803	21	0.00418184	0.00272243	0.00272243	11	0.00174812	0.00119387	0.00119387	21863	10.3091	9.17728	9.17728	13	0.00190825	0.00137964	0.00137964	8	0.00121001	0.000854965	0.000854965	15064	3.94546	3.47039	3.47039	124	0.0240831	0.016858	0.016858	19420	7.88546	6.19865	6.19865	7	0.00116348	0.00100213	0.00100213	6	0.00100497	0.000879385	0.000879385	16	0.0026117	0.00248812	0.00248812	4	0.000656118	0.000631601	0.000631601
METABAT_AS05jafATM_97	1.71383	28	0.00557579	0.00613805	0.00613805	1062	0.168773	0.194906	0.194906	1	0.000471534	0.000709805	0.000709805	241	0.035376	0.0432487	0.0432487	366	0.0553582	0.0661416	0.0661416	1	0.000261913	0.000389559	0.000389559	3	0.000582656	0.00068967	0.00068967	0	0	0	0	0	0	0	0	0	0	0	0	0	0	0	0	0	0	0	0
METABAT_AS05jafATM_99	2.00625	54	0.0107533	0.0101123	0.0101123	0	0	0	0	0	0	0	0	0	0	0	0	0	0	0	0	0	0	0	0	875	0.169941	0.171834	0.171834	0	0	0	0	1	0.000166212	0.000206797	0.000206797	0	0	0	0	0	0	0	0	0	0	0	0
METABAT_AS06rmzACSIP_10	4.18926	0	0	0	0	0	0	0	0	4	0.00188613	0.00116153	0.00116153	0	0	0	0	0	0	0	0	995	0.260604	0.158572	0.158572	1	0.000194219	9.40483e-05	9.40483e-05	163	0.0661859	0.0359916	0.0359916	115	0.0191143	0.0113891	0.0113891	158	0.0264642	0.0160196	0.0160196	165	0.0269331	0.0177501	0.0177501	229	0.0375628	0.0250141	0.0250141
METABAT_AS06rmzACSIP_102	2.58713	0	0	0	0	0	0	0	0	4	0.00188613	0.00188083	0.00188083	0	0	0	0	0	0	0	0	136	0.0356202	0.0350964	0.0350964	0	0	0	0	20	0.00812097	0.00715094	0.00715094	33	0.00548498	0.00529208	0.00529208	22	0.00368488	0.0036119	0.0036119	45	0.0073454	0.0078388	0.0078388	68	0.011154	0.0120276	0.0120276
METABAT_AS06rmzACSIP_104	1.49666	0	0	0	0	0	0	0	0	20	0.00943067	0.016256	0.016256	0	0	0	0	0	0	0	0	71	0.0185958	0.031672	0.031672	24	0.00466124	0.00631794	0.00631794	131	0.0531924	0.0809651	0.0809651	730	0.121334	0.202362	0.202362	881	0.147563	0.250025	0.250025	1237	0.201917	0.372478	0.372478	1078	0.176824	0.329595	0.329595
METABAT_AS06rmzACSIP_106	2.16536	1	0.000199135	0.000173505	0.000173505	0	0	0	0	0	0	0	0	0	0	0	0	0	0	0	0	0	0	0	0	0	0	0	0	0	0	0	0	1677	0.278737	0.321317	0.321317	1471	0.246385	0.288545	0.288545	1450	0.236685	0.301782	0.301782	1337	0.219308	0.282545	0.282545
METABAT_AS06rmzACSIP_108	3.61829	1	0.000199135	0.000103833	0.000103833	1	0.00015892	8.69289e-05	8.69289e-05	0	0	0	0	0	0	0	0	0	0	0	0	0	0	0	0	39	0.00757452	0.00424668	0.00424668	0	0	0	0	101	0.0167874	0.0115811	0.0115811	142	0.0237842	0.0166692	0.0166692	239	0.0390123	0.029768	0.029768	225	0.0369067	0.0284554	0.0284554
METABAT_AS06rmzACSIP_109	5.41835	0	0	0	0	0	0	0	0	0	0	0	0	0	0	0	0	0	0	0	0	18	0.00471444	0.00221792	0.00221792	0	0	0	0	25	0.0101512	0.00426799	0.00426799	544	0.0904191	0.0416545	0.0416545	782	0.130981	0.0613015	0.0613015	880	0.143643	0.0731932	0.0731932	1236	0.202741	0.104385	0.104385
METABAT_AS06rmzACSIP_111	2.96186	0	0	0	0	0	0	0	0	9	0.0042438	0.00369645	0.00369645	0	0	0	0	0	0	0	0	66	0.0172863	0.0148772	0.0148772	2	0.000388437	0.000266044	0.000266044	2	0.000812097	0.000624619	0.000624619	95	0.0157901	0.0133073	0.0133073	86	0.0144045	0.0123329	0.0123329	183	0.0298713	0.0278446	0.0278446	158	0.0259167	0.0244106	0.0244106
METABAT_AS06rmzACSIP_114	1.79302	0	0	0	0	0	0	0	0	0	0	0	0	0	0	0	0	0	0	0	0	0	0	0	0	0	0	0	0	0	0	0	0	75	0.0124659	0.0173543	0.0173543	37	0.0061973	0.00876494	0.00876494	83	0.0135482	0.0208617	0.0208617	73	0.0119742	0.0186305	0.0186305
METABAT_AS06rmzACSIP_117	0.721658	0	0	0	0	0	0	0	0	0	0	0	0	0	0	0	0	0	0	0	0	1	0.000261913	0.000925145	0.000925145	0	0	0	0	2	0.000812097	0.00256359	0.00256359	0	0	0	0	0	0	0	0	0	0	0	0	0	0	0	0
METABAT_AS06rmzACSIP_118	2.78784	1002	0.199534	0.135033	0.135033	23	0.00365517	0.00259495	0.00259495	1	0.000471534	0.000436355	0.000436355	1	0.000146789	0.000110321	0.000110321	3	0.000453756	0.000333285	0.000333285	0	0	0	0	4470	0.868157	0.631725	0.631725	3	0.00121815	0.000995416	0.000995416	8	0.00132969	0.00119056	0.00119056	7	0.00117246	0.0010665	0.0010665	10	0.00163231	0.00161654	0.00161654	19	0.00311656	0.00311869	0.00311869
METABAT_AS06rmzACSIP_12	1.53271	0	0	0	0	0	0	0	0	0	0	0	0	0	0	0	0	0	0	0	0	0	0	0	0	0	0	0	0	0	0	0	0	55	0.00914163	0.0148879	0.0148879	87	0.014572	0.0241096	0.0241096	123	0.0200774	0.0361659	0.0361659	126	0.0206677	0.037618	0.037618
METABAT_AS06rmzACSIP_121	3.7157	0	0	0	0	1	0.00015892	8.46501e-05	8.46501e-05	4	0.00188613	0.00130956	0.00130956	0	0	0	0	0	0	0	0	148	0.0387631	0.0265927	0.0265927	0	0	0	0	38	0.0154298	0.00946006	0.00946006	1798	0.298848	0.200761	0.200761	1744	0.292111	0.19936	0.19936	1155	0.188532	0.140087	0.140087	1072	0.17584	0.13202	0.13202
METABAT_AS06rmzACSIP_123	2.43251	0	0	0	0	0	0	0	0	0	0	0	0	0	0	0	0	0	0	0	0	0	0	0	0	2	0.000388437	0.000323939	0.000323939	1	0.000406048	0.000380274	0.000380274	673	0.11186	0.114787	0.114787	894	0.14974	0.156104	0.156104	1301	0.212364	0.241034	0.241034	1355	0.22226	0.254901	0.254901
METABAT_AS06rmzACSIP_124	2.18051	2	0.000398271	0.000344598	0.000344598	0	0	0	0	19	0.00895914	0.0105999	0.0105999	0	0	0	0	0	0	0	0	31	0.00811931	0.00949172	0.00949172	0	0	0	0	37	0.0150238	0.0156962	0.0156962	1	0.000166212	0.000190271	0.000190271	2	0.000334989	0.000389586	0.000389586	0	0	0	0	0	0	0	0
METABAT_AS06rmzACSIP_125	1.08866	0	0	0	0	0	0	0	0	0	0	0	0	0	0	0	0	2	0.000302504	0.000568982	0.000568982	1	0.000261913	0.000613265	0.000613265	1	0.000194219	0.000361905	0.000361905	0	0	0	0	90	0.014959	0.0342989	0.0342989	88	0.0147395	0.0343337	0.0343337	100	0.0163231	0.0413963	0.0413963	103	0.0168951	0.0432943	0.0432943
METABAT_AS06rmzACSIP_128	1.7455	0	0	0	0	0	0	0	0	371	0.174939	0.25856	0.25856	0	0	0	0	0	0	0	0	100	0.0261913	0.0382492	0.0382492	0	0	0	0	924	0.375189	0.48967	0.48967	70	0.0116348	0.0166383	0.0166383	81	0.0135671	0.0197105	0.0197105	158	0.0257905	0.0407937	0.0407937	147	0.0241124	0.0385376	0.0385376
METABAT_AS06rmzACSIP_132	4.56945	0	0	0	0	0	0	0	0	9	0.0042438	0.00239599	0.00239599	0	0	0	0	0	0	0	0	3	0.000785739	0.000438327	0.000438327	2	0.000388437	0.000172446	0.000172446	0	0	0	0	6	0.000997269	0.000544775	0.000544775	3	0.000502484	0.000278861	0.000278861	1	0.000163231	9.86259e-05	9.86259e-05	6	0.000984178	0.000600861	0.000600861
METABAT_AS06rmzACSIP_135	1.92679	0	0	0	0	0	0	0	0	6	0.0028292	0.00378813	0.00378813	0	0	0	0	0	0	0	0	4	0.00104765	0.00138601	0.00138601	0	0	0	0	2	0.000812097	0.000960167	0.000960167	96	0.0159563	0.0206713	0.0206713	148	0.0247892	0.0326256	0.0326256	196	0.0319933	0.0458434	0.0458434	202	0.033134	0.0479738	0.0479738
METABAT_AS06rmzACSIP_140	1.9752	1	0.000199135	0.000190208	0.000190208	0	0	0	0	0	0	0	0	0	0	0	0	0	0	0	0	0	0	0	0	8	0.00155375	0.00159575	0.00159575	0	0	0	0	191	0.0317464	0.0401191	0.0401191	249	0.0417062	0.0535449	0.0535449	365	0.0595794	0.0832791	0.0832791	378	0.0620032	0.0875722	0.0875722
METABAT_AS06rmzACSIP_142	4.02006	0	0	0	0	0	0	0	0	0	0	0	0	1	0.000146789	7.65053e-05	7.65053e-05	0	0	0	0	98	0.0256675	0.0162755	0.0162755	0	0	0	0	40	0.0162419	0.00920403	0.00920403	1	0.000166212	0.000103204	0.000103204	1	0.000167495	0.000105657	0.000105657	0	0	0	0	0	0	0	0
METABAT_AS06rmzACSIP_144	3.40107	0	0	0	0	0	0	0	0	0	0	0	0	0	0	0	0	0	0	0	0	0	0	0	0	46	0.00893405	0.00532882	0.00532882	0	0	0	0	93	0.0154577	0.0113448	0.0113448	149	0.0249567	0.0186081	0.0186081	213	0.0347682	0.0282241	0.0282241	237	0.038875	0.0318874	0.0318874
METABAT_AS06rmzACSIP_145	1.61665	1	0.000199135	0.000232393	0.000232393	0	0	0	0	0	0	0	0	0	0	0	0	0	0	0	0	0	0	0	0	25	0.00485546	0.00609272	0.00609272	0	0	0	0	1204	0.200119	0.308987	0.308987	1339	0.224275	0.351799	0.351799	1555	0.253825	0.43348	0.43348	1479	0.2426	0.418637	0.418637
METABAT_AS06rmzACSIP_148	2.27257	0	0	0	0	0	0	0	0	4	0.00188613	0.00214116	0.00214116	0	0	0	0	0	0	0	0	8	0.0020953	0.00235024	0.00235024	1	0.000194219	0.000173368	0.000173368	91	0.0369504	0.0370403	0.0370403	41	0.00681467	0.00748507	0.00748507	49	0.00820724	0.00915818	0.00915818	77	0.0125688	0.0152696	0.0152696	87	0.0142706	0.0175181	0.0175181
METABAT_AS06rmzACSIP_149	1.69781	2	0.000398271	0.00044257	0.00044257	0	0	0	0	0	0	0	0	0	0	0	0	0	0	0	0	1	0.000261913	0.000393236	0.000393236	56	0.0108762	0.0129953	0.0129953	1	0.000406048	0.000544832	0.000544832	86	0.0142942	0.0210155	0.0210155	84	0.0140696	0.0210146	0.0210146	59	0.00963064	0.015661	0.015661	91	0.0149267	0.0245267	0.0245267
METABAT_AS06rmzACSIP_15	2.83259	2	0.000398271	0.00026527	0.00026527	8	0.00127136	0.000888331	0.000888331	0	0	0	0	0	0	0	0	0	0	0	0	0	0	0	0	6	0.00116531	0.000834557	0.000834557	2	0.000812097	0.000653127	0.000653127	79	0.0131307	0.0115711	0.0115711	130	0.0217743	0.0194936	0.0194936	151	0.0246479	0.0240242	0.0240242	140	0.0229641	0.0226168	0.0226168
METABAT_AS06rmzACSIP_150	0.977586	0	0	0	0	0	0	0	0	0	0	0	0	1	0.000146789	0.000314608	0.000314608	0	0	0	0	0	0	0	0	4	0.000776874	0.0016121	0.0016121	0	0	0	0	79	0.0131307	0.0335276	0.0335276	73	0.0122271	0.0317175	0.0317175	150	0.0244847	0.0691499	0.0691499	151	0.0247685	0.0706819	0.0706819
METABAT_AS06rmzACSIP_151	4.79441	804	0.160105	0.063003	0.063003	0	0	0	0	4602	2.17	1.16767	1.16767	1	0.000146789	6.41489e-05	6.41489e-05	2	0.000302504	0.000129198	0.000129198	2333	0.611043	0.324878	0.324878	566	0.109928	0.0465124	0.0465124	3537	1.43619	0.682418	0.682418	6942	1.15384	0.60073	0.60073	8115	1.35922	0.718926	0.718926	11417	1.86361	1.07318	1.07318	11306	1.85452	1.0791	1.0791
METABAT_AS06rmzACSIP_153	1.1805	0	0	0	0	0	0	0	0	0	0	0	0	0	0	0	0	0	0	0	0	0	0	0	0	0	0	0	0	0	0	0	0	44	0.00731331	0.0154639	0.0154639	31	0.00519233	0.0111539	0.0111539	16	0.0026117	0.00610816	0.00610816	23	0.00377268	0.00891558	0.00891558
METABAT_AS06rmzACSIP_157	0.87166	0	0	0	0	0	0	0	0	0	0	0	0	0	0	0	0	0	0	0	0	0	0	0	0	0	0	0	0	0	0	0	0	11	0.00182833	0.00523571	0.00523571	7	0.00117246	0.003411	0.003411	4	0.000652925	0.00206808	0.00206808	13	0.00213239	0.00682468	0.00682468
METABAT_AS06rmzACSIP_158	1.49809	0	0	0	0	0	0	0	0	0	0	0	0	0	0	0	0	0	0	0	0	0	0	0	0	0	0	0	0	0	0	0	0	84	0.0139618	0.0232633	0.0232633	129	0.0216068	0.0365748	0.0365748	180	0.0293816	0.0541488	0.0541488	174	0.0285412	0.0531492	0.0531492
METABAT_AS06rmzACSIP_159	2.42295	4	0.000796541	0.000620235	0.000620235	0	0	0	0	14	0.00660147	0.00702896	0.00702896	1	0.000146789	0.000126935	0.000126935	0	0	0	0	0	0	0	0	144	0.0279675	0.0234157	0.0234157	7	0.00284234	0.00267242	0.00267242	525	0.0872611	0.089897	0.089897	447	0.0748701	0.07836	0.07836	611	0.0997343	0.113645	0.113645	606	0.0994019	0.11445	0.11445
METABAT_AS06rmzACSIP_16	2.42687	0	0	0	0	0	0	0	0	15	0.007073	0.00751885	0.00751885	0	0	0	0	0	0	0	0	1	0.000261913	0.000275102	0.000275102	1	0.000194219	0.000162346	0.000162346	12	0.00487258	0.00457388	0.00457388	418	0.0694764	0.0714594	0.0714594	578	0.0968119	0.101161	0.101161	881	0.143807	0.1636	0.1636	949	0.155664	0.178939	0.178939
METABAT_AS06rmzACSIP_161	2.83141	0	0	0	0	0	0	0	0	0	0	0	0	0	0	0	0	0	0	0	0	0	0	0	0	1	0.000194219	0.000139151	0.000139151	1	0.000406048	0.000326699	0.000326699	178	0.0295857	0.0260824	0.0260824	163	0.0273016	0.0244521	0.0244521	291	0.0475003	0.0463175	0.0463175	296	0.0485528	0.0478382	0.0478382
METABAT_AS06rmzACSIP_164	3.80427	0	0	0	0	1	0.00015892	8.26794e-05	8.26794e-05	0	0	0	0	0	0	0	0	0	0	0	0	0	0	0	0	0	0	0	0	0	0	0	0	463	0.0769559	0.0504941	0.0504941	547	0.0916196	0.0610728	0.0610728	1031	0.168291	0.122136	0.122136	1007	0.165178	0.121128	0.121128
METABAT_AS06rmzACSIP_166	1.47201	1	0.000199135	0.000255228	0.000255228	0	0	0	0	74	0.0348935	0.0611544	0.0611544	1	0.000146789	0.000208936	0.000208936	0	0	0	0	43	0.0112623	0.0195029	0.0195029	1	0.000194219	0.000267656	0.000267656	1790	0.726827	1.12484	1.12484	2380	0.395583	0.670804	0.670804	2695	0.451398	0.77764	0.77764	3889	0.634806	1.19064	1.19064	4020	0.659399	1.24969	1.24969
METABAT_AS06rmzACSIP_167	2.48499	6	0.00119481	0.000907123	0.000907123	2	0.000317841	0.000253147	0.000253147	0	0	0	0	0	0	0	0	1	0.000151252	0.000124634	0.000124634	0	0	0	0	5	0.000971093	0.000792744	0.000792744	0	0	0	0	98	0.0162887	0.0163618	0.0163618	189	0.0316565	0.0323048	0.0323048	193	0.0315036	0.0350015	0.0350015	193	0.0316577	0.0355401	0.0355401
METABAT_AS06rmzACSIP_174	3.97749	5	0.000995677	0.000472282	0.000472282	0	0	0	0	0	0	0	0	0	0	0	0	0	0	0	0	2	0.000523826	0.000335709	0.000335709	15	0.00291328	0.00148583	0.00148583	0	0	0	0	276	0.0458744	0.0287893	0.0287893	271	0.045391	0.0289395	0.0289395	631	0.102999	0.071495	0.071495	581	0.0953012	0.0668427	0.0668427
METABAT_AS06rmzACSIP_176	1.88955	2	0.000398271	0.00039766	0.00039766	0	0	0	0	0	0	0	0	1	0.000146789	0.000162767	0.000162767	0	0	0	0	28	0.00733357	0.00989327	0.00989327	5	0.000971093	0.00104255	0.00104255	12	0.00487258	0.00587453	0.00587453	8	0.00132969	0.00175655	0.00175655	9	0.00150745	0.00202309	0.00202309	12	0.00195877	0.00286205	0.00286205	13	0.00213239	0.00314826	0.00314826
METABAT_AS06rmzACSIP_177	1.04387	3	0.000597406	0.00107973	0.00107973	25	0.00397301	0.00753289	0.00753289	0	0	0	0	0	0	0	0	0	0	0	0	0	0	0	0	25	0.00485546	0.00943586	0.00943586	4	0.00162419	0.00354458	0.00354458	23	0.00382287	0.00914138	0.00914138	22	0.00368488	0.00895174	0.00895174	28	0.00457047	0.0120883	0.0120883	36	0.00590507	0.0157813	0.0157813
METABAT_AS06rmzACSIP_178	3.63795	0	0	0	0	0	0	0	0	106	0.0499826	0.0354452	0.0354452	0	0	0	0	0	0	0	0	6	0.00157148	0.00110112	0.00110112	1	0.000194219	0.000108301	0.000108301	2	0.000812097	0.000508539	0.000508539	143	0.0237682	0.0163084	0.0163084	143	0.0239517	0.0166959	0.0166959	216	0.0352579	0.0267579	0.0267579	328	0.0538017	0.0412576	0.0412576
METABAT_AS06rmzACSIP_18	2.97339	1	0.000199135	0.000126354	0.000126354	1	0.00015892	0.000105783	0.000105783	2	0.000943067	0.000818249	0.000818249	0	0	0	0	0	0	0	0	1	0.000261913	0.000224538	0.000224538	0	0	0	0	2	0.000812097	0.000622199	0.000622199	199	0.0330761	0.0277672	0.0277672	307	0.0514209	0.0438549	0.0438549	284	0.0463577	0.0430449	0.0430449	325	0.0533096	0.0500171	0.0500171
METABAT_AS06rmzACSIP_180	1.91636	19	0.00378357	0.00372492	0.00372492	0	0	0	0	3	0.0014146	0.00190437	0.00190437	0	0	0	0	0	0	0	0	6	0.00157148	0.00209033	0.00209033	11	0.0021364	0.00226153	0.00226153	4	0.00162419	0.00193078	0.00193078	70	0.0116348	0.0151548	0.0151548	69	0.0115571	0.0152934	0.0152934	105	0.0171393	0.0246926	0.0246926	127	0.0208318	0.0303258	0.0303258
METABAT_AS06rmzACSIP_185	2.43117	3	0.000597406	0.000463603	0.000463603	0	0	0	0	18	0.0084876	0.00900667	0.00900667	0	0	0	0	1	0.000151252	0.000127393	0.000127393	195	0.0510731	0.0535501	0.0535501	7	0.00135953	0.00113441	0.00113441	43	0.0174601	0.0163608	0.0163608	206	0.0342396	0.0351546	0.0351546	131	0.0219418	0.0228869	0.0228869	264	0.043093	0.0489377	0.0489377	275	0.0451081	0.0517611	0.0517611
METABAT_AS06rmzACSIP_188	1.65064	0	0	0	0	5	0.000794602	0.000952762	0.000952762	1	0.000471534	0.000736976	0.000736976	14	0.00205504	0.00260855	0.00260855	0	0	0	0	10	0.00261913	0.00404471	0.00404471	11	0.0021364	0.00262559	0.00262559	5	0.00203024	0.00280199	0.00280199	204	0.0339072	0.0512751	0.0512751	224	0.0375188	0.0576402	0.0576402	25	0.00408078	0.00682561	0.00682561	26	0.00426477	0.00720785	0.00720785
METABAT_AS06rmzACSIP_189	1.42531	35	0.00696974	0.00922569	0.00922569	31	0.00492653	0.00684101	0.00684101	1	0.000471534	0.000853488	0.000853488	69	0.0101284	0.0148889	0.0148889	0	0	0	0	1	0.000261913	0.000468416	0.000468416	962	0.186838	0.265922	0.265922	1	0.000406048	0.000648995	0.000648995	161	0.0267601	0.0468648	0.0468648	146	0.0244542	0.0435085	0.0435085	147	0.023995	0.0464796	0.0464796	160	0.0262447	0.0513685	0.0513685
METABAT_AS06rmzACSIP_190	4.53274	35	0.00696974	0.002901	0.002901	0	0	0	0	21	0.0099022	0.00563593	0.00563593	0	0	0	0	0	0	0	0	10	0.00261913	0.00147292	0.00147292	213	0.0413685	0.0185143	0.0185143	26	0.0105573	0.00530595	0.00530595	359	0.0596699	0.0328597	0.0328597	437	0.0731952	0.0409498	0.0409498	617	0.100714	0.061345	0.061345	611	0.100222	0.0616832	0.0616832
METABAT_AS06rmzACSIP_191	0.754554	0	0	0	0	0	0	0	0	0	0	0	0	0	0	0	0	0	0	0	0	0	0	0	0	0	0	0	0	0	0	0	0	0	0	0	0	0	0	0	0	0	0	0	0	0	0	0	0
METABAT_AS06rmzACSIP_192	1.64983	0	0	0	0	0	0	0	0	194	0.0914775	0.143044	0.143044	0	0	0	0	0	0	0	0	167	0.0437395	0.06758	0.06758	0	0	0	0	203	0.0824278	0.113817	0.113817	16	0.00265938	0.00402356	0.00402356	17	0.00284741	0.00437663	0.00437663	21	0.00342786	0.00573634	0.00573634	21	0.00344462	0.0058246	0.0058246
METABAT_AS06rmzACSIP_193	2.9292	1	0.000199135	0.00012826	0.00012826	0	0	0	0	13	0.00612994	0.00539885	0.00539885	0	0	0	0	0	0	0	0	0	0	0	0	8	0.00155375	0.00107604	0.00107604	1	0.000406048	0.000315792	0.000315792	1915	0.318295	0.271238	0.271238	2806	0.46999	0.406883	0.406883	3554	0.580124	0.546794	0.546794	3980	0.652838	0.621757	0.621757
METABAT_AS06rmzACSIP_195	1.43965	1	0.000199135	0.000260966	0.000260966	0	0	0	0	39	0.0183898	0.0329545	0.0329545	0	0	0	0	1	0.000151252	0.000215132	0.000215132	252	0.0660021	0.116865	0.116865	4	0.000776874	0.00109469	0.00109469	340	0.138056	0.218461	0.218461	16137	2.68216	4.65047	4.65047	17425	2.91859	5.141	5.141	3310	0.540295	1.03616	1.03616	3416	0.560325	1.08579	1.08579
METABAT_AS06rmzACSIP_196	2.64264	0	0	0	0	0	0	0	0	0	0	0	0	0	0	0	0	0	0	0	0	0	0	0	0	0	0	0	0	1	0.000406048	0.000350036	0.000350036	690	0.114686	0.108328	0.108328	870	0.14572	0.139834	0.139834	1254	0.204692	0.213853	0.213853	1319	0.216355	0.228399	0.228399
METABAT_AS06rmzACSIP_197	1.07095	0	0	0	0	0	0	0	0	0	0	0	0	1	0.000146789	0.000287181	0.000287181	0	0	0	0	0	0	0	0	0	0	0	0	0	0	0	0	6	0.000997269	0.00232441	0.00232441	7	0.00117246	0.00277626	0.00277626	5	0.000816156	0.00210405	0.00210405	7	0.00114821	0.00299099	0.00299099
METABAT_AS06rmzACSIP_198	3.9675	11	0.00219049	0.00104164	0.00104164	0	0	0	0	0	0	0	0	0	0	0	0	0	0	0	0	2	0.000523826	0.000336553	0.000336553	3	0.000582656	0.000297915	0.000297915	4	0.00162419	0.000932596	0.000932596	557	0.0925798	0.0582463	0.0582463	922	0.15443	0.0987063	0.0987063	1026	0.167475	0.116543	0.116543	1248	0.204709	0.143941	0.143941
METABAT_AS06rmzACSIP_199	5.04631	2	0.000398271	0.000148901	0.000148901	0	0	0	0	2	0.000943067	0.000482129	0.000482129	0	0	0	0	0	0	0	0	58	0.015191	0.00767353	0.00767353	2	0.000388437	0.000156151	0.000156151	2	0.000812097	0.000366612	0.000366612	0	0	0	0	1	0.000167495	8.417e-05	8.417e-05	0	0	0	0	0	0	0	0
METABAT_AS06rmzACSIP_20	3.20011	0	0	0	0	0	0	0	0	25	0.0117883	0.00950346	0.00950346	0	0	0	0	0	0	0	0	0	0	0	0	0	0	0	0	66	0.0267992	0.0190778	0.0190778	237	0.0393921	0.0307265	0.0307265	343	0.0574507	0.045526	0.045526	433	0.0706791	0.0609786	0.0609786	479	0.0785702	0.0684946	0.0684946
METABAT_AS06rmzACSIP_206	1.71	0	0	0	0	0	0	0	0	0	0	0	0	0	0	0	0	0	0	0	0	0	0	0	0	0	0	0	0	0	0	0	0	43	0.0071471	0.0104328	0.0104328	44	0.00736976	0.0109292	0.0109292	14	0.00228524	0.00368966	0.00368966	24	0.00393671	0.00642245	0.00642245
METABAT_AS06rmzACSIP_207	2.44155	0	0	0	0	0	0	0	0	0	0	0	0	0	0	0	0	0	0	0	0	0	0	0	0	0	0	0	0	1	0.000406048	0.000378866	0.000378866	13	0.00216075	0.00220907	0.00220907	7	0.00117246	0.00121777	0.00121777	17	0.00277493	0.0031379	0.0031379	18	0.00295253	0.0033736	0.0033736
METABAT_AS06rmzACSIP_208	2.4232	0	0	0	0	0	0	0	0	0	0	0	0	0	0	0	0	1	0.000151252	0.000127812	0.000127812	8	0.0020953	0.00220415	0.00220415	0	0	0	0	9	0.00365444	0.00343561	0.00343561	678	0.112691	0.116084	0.116084	665	0.111384	0.116564	0.116564	882	0.14397	0.164034	0.164034	971	0.159273	0.183365	0.183365
METABAT_AS06rmzACSIP_209	0.811496	0	0	0	0	0	0	0	0	0	0	0	0	0	0	0	0	0	0	0	0	2	0.000523826	0.00164545	0.00164545	0	0	0	0	0	0	0	0	20	0.00332423	0.0102252	0.0102252	22	0.00368488	0.0115151	0.0115151	43	0.00701894	0.0238802	0.0238802	34	0.00557701	0.0191725	0.0191725
METABAT_AS06rmzACSIP_210	2.47027	0	0	0	0	0	0	0	0	1	0.000471534	0.00049245	0.00049245	0	0	0	0	0	0	0	0	0	0	0	0	39	0.00757452	0.00622025	0.00622025	0	0	0	0	626	0.104048	0.105138	0.105138	914	0.15309	0.157157	0.157157	1230	0.200774	0.224396	0.224396	1332	0.218487	0.246743	0.246743
METABAT_AS06rmzACSIP_212	1.64941	0	0	0	0	1	0.00015892	0.000190695	0.000190695	0	0	0	0	0	0	0	0	0	0	0	0	4	0.00104765	0.00161909	0.00161909	2	0.000388437	0.000477737	0.000477737	35	0.0142117	0.0196286	0.0196286	4	0.000664846	0.00100615	0.00100615	8	0.00133996	0.00206012	0.00206012	10	0.00163231	0.00273228	0.00273228	6	0.000984178	0.00166459	0.00166459
METABAT_AS06rmzACSIP_213	4.32769	100	0.0199135	0.0086813	0.0086813	63	0.010012	0.00457881	0.00457881	0	0	0	0	0	0	0	0	0	0	0	0	1	0.000261913	0.000154271	0.000154271	89	0.0172854	0.00810256	0.00810256	0	0	0	0	103	0.0171198	0.00987442	0.00987442	82	0.0137346	0.00804802	0.00804802	143	0.0233421	0.0148914	0.0148914	190	0.0311656	0.0200902	0.0200902
METABAT_AS06rmzACSIP_215	1.5434	1	0.000199135	0.000243422	0.000243422	1	0.00015892	0.000203792	0.000203792	0	0	0	0	2	0.000293577	0.000398542	0.000398542	1	0.000151252	0.00020067	0.00020067	0	0	0	0	2	0.000388437	0.00051055	0.00051055	0	0	0	0	53	0.00880921	0.0142471	0.0142471	64	0.0107197	0.0176129	0.0176129	62	0.0101203	0.0181037	0.0181037	64	0.0104979	0.0189752	0.0189752
METABAT_AS06rmzACSIP_217	2.44127	0	0	0	0	0	0	0	0	0	0	0	0	0	0	0	0	0	0	0	0	1	0.000261913	0.000273479	0.000273479	0	0	0	0	5	0.00203024	0.00189454	0.00189454	81	0.0134631	0.0137657	0.0137657	75	0.0125621	0.013049	0.013049	31	0.00506017	0.00572269	0.00572269	58	0.00951372	0.0108717	0.0108717
METABAT_AS06rmzACSIP_218	3.43369	0	0	0	0	0	0	0	0	0	0	0	0	0	0	0	0	0	0	0	0	0	0	0	0	0	0	0	0	2	0.000812097	0.00053879	0.00053879	106	0.0176184	0.0128078	0.0128078	68	0.0113896	0.00841161	0.00841161	179	0.0292184	0.0234935	0.0234935	179	0.0293613	0.023855	0.023855
METABAT_AS06rmzACSIP_219	10.6537	3	0.000597406	0.000105794	0.000105794	0	0	0	0	5	0.00235767	0.000570922	0.000570922	0	0	0	0	0	0	0	0	4	0.00104765	0.000250669	0.000250669	3	0.000582656	0.000110945	0.000110945	112	0.0454774	0.00972452	0.00972452	7994	1.32869	0.31131	0.31131	6934	1.16141	0.276449	0.276449	14448	2.35836	0.61117	0.61117	13877	2.27624	0.596048	0.596048
METABAT_AS06rmzACSIP_220	1.90366	2	0.000398271	0.000394713	0.000394713	0	0	0	0	1	0.000471534	0.000639026	0.000639026	0	0	0	0	0	0	0	0	0	0	0	0	1	0.000194219	0.000206966	0.000206966	0	0	0	0	99	0.0164549	0.0215763	0.0215763	81	0.0135671	0.0180729	0.0180729	116	0.0189348	0.0274615	0.0274615	113	0.0185353	0.0271629	0.0271629
METABAT_AS06rmzACSIP_223	4.49	1	0.000199135	8.36747e-05	8.36747e-05	1	0.00015892	7.00522e-05	7.00522e-05	8	0.00377227	0.00216746	0.00216746	1	0.000146789	6.84981e-05	6.84981e-05	0	0	0	0	5	0.00130957	0.000743472	0.000743472	0	0	0	0	85	0.0345141	0.0175115	0.0175115	1572	0.261285	0.145257	0.145257	2059	0.344871	0.194779	0.194779	2417	0.39453	0.242597	0.242597	2490	0.408434	0.25377	0.25377
METABAT_AS06rmzACSIP_226	1.25116	1	0.000199135	0.000300281	0.000300281	0	0	0	0	0	0	0	0	1	0.000146789	0.000245817	0.000245817	0	0	0	0	0	0	0	0	6	0.00116531	0.00188941	0.00188941	0	0	0	0	42	0.00698088	0.0139273	0.0139273	21	0.00351739	0.00712915	0.00712915	24	0.00391755	0.00864477	0.00864477	27	0.0044288	0.009875	0.009875
METABAT_AS06rmzACSIP_227	1.54923	0	0	0	0	0	0	0	0	2	0.000943067	0.00157045	0.00157045	0	0	0	0	0	0	0	0	3	0.000785739	0.00129285	0.00129285	14	0.00271906	0.00356042	0.00356042	9	0.00365444	0.00537377	0.00537377	402	0.066817	0.107657	0.107657	352	0.0589581	0.0965071	0.0965071	720	0.117526	0.209446	0.209446	653	0.107111	0.192879	0.192879
METABAT_AS06rmzACSIP_229	4.50445	0	0	0	0	0	0	0	0	0	0	0	0	0	0	0	0	0	0	0	0	0	0	0	0	1	0.000194219	8.74673e-05	8.74673e-05	3	0.00121815	0.00061607	0.00061607	8933	1.48477	0.822783	0.822783	10910	1.82737	1.02876	1.02876	12657	2.06602	1.26632	1.26632	13573	2.22637	1.37886	1.37886
METABAT_AS06rmzACSIP_23	1.87912	0	0	0	0	0	0	0	0	0	0	0	0	0	0	0	0	0	0	0	0	0	0	0	0	0	0	0	0	0	0	0	0	145	0.0241007	0.0320143	0.0320143	215	0.0360113	0.0485976	0.0485976	259	0.0422769	0.0621155	0.0621155	376	0.0616751	0.0915629	0.0915629
METABAT_AS06rmzACSIP_230	3.84479	1	0.000199135	9.77166e-05	9.77166e-05	0	0	0	0	2	0.000943067	0.000632798	0.000632798	2	0.000293577	0.000159986	0.000159986	1	0.000151252	8.05544e-05	8.05544e-05	6	0.00157148	0.00104189	0.00104189	3	0.000582656	0.000307423	0.000307423	7	0.00284234	0.00168413	0.00168413	41	0.00681467	0.00442427	0.00442427	56	0.0093797	0.00618653	0.00618653	78	0.012732	0.00914276	0.00914276	80	0.0131224	0.00952147	0.00952147
METABAT_AS06rmzACSIP_232	1.84278	0	0	0	0	0	0	0	0	0	0	0	0	0	0	0	0	0	0	0	0	0	0	0	0	5	0.000971093	0.00106901	0.00106901	0	0	0	0	18	0.00299181	0.00405255	0.00405255	14	0.00234493	0.00322689	0.00322689	12	0.00195877	0.00293469	0.00293469	14	0.00229641	0.00347648	0.00347648
METABAT_AS06rmzACSIP_234	4.16967	0	0	0	0	0	0	0	0	0	0	0	0	0	0	0	0	0	0	0	0	0	0	0	0	0	0	0	0	9	0.00365444	0.0019966	0.0019966	325	0.0540187	0.0323379	0.0323379	365	0.0611355	0.0371811	0.0371811	55	0.00897772	0.00594452	0.00594452	80	0.0131224	0.00877961	0.00877961
METABAT_AS06rmzACSIP_235	2.34746	50	0.00995677	0.00800226	0.00800226	2	0.000317841	0.000267978	0.000267978	0	0	0	0	2	0.000293577	0.000262033	0.000262033	4	0.000605007	0.000527744	0.000527744	1	0.000261913	0.000284409	0.000284409	19	0.00369015	0.00318892	0.00318892	0	0	0	0	256	0.0425502	0.0452452	0.0452452	244	0.0408687	0.0441492	0.0441492	483	0.0788407	0.0927266	0.0927266	483	0.0792263	0.0941533	0.0941533
METABAT_AS06rmzACSIP_237	3.34353	2	0.000398271	0.000224732	0.000224732	5	0.000794602	0.000470362	0.000470362	8608	4.05896	3.13187	3.13187	6	0.000880731	0.000551913	0.000551913	3	0.000453756	0.000277893	0.000277893	18181	4.76184	3.63039	3.63039	4	0.000776874	0.000471349	0.000471349	17222	6.99297	4.76463	4.76463	9	0.0014959	0.00111678	0.00111678	17	0.00284741	0.00215961	0.00215961	27	0.00440724	0.00363926	0.00363926	19	0.00311656	0.00260037	0.00260037
METABAT_AS06rmzACSIP_239	2.99065	32	0.00637233	0.00401999	0.00401999	2	0.000317841	0.000210345	0.000210345	0	0	0	0	0	0	0	0	0	0	0	0	0	0	0	0	18	0.00349593	0.00237134	0.00237134	4	0.00162419	0.00123721	0.00123721	311	0.0516918	0.0431444	0.0431444	389	0.0651554	0.0552478	0.0552478	712	0.116221	0.107292	0.107292	700	0.114821	0.107107	0.107107
METABAT_AS06rmzACSIP_240	1.39073	1	0.000199135	0.000270146	0.000270146	0	0	0	0	395	0.186256	0.345511	0.345511	0	0	0	0	0	0	0	0	732	0.19172	0.351407	0.351407	2	0.000388437	0.000566599	0.000566599	85	0.0345141	0.0565363	0.0565363	40	0.00664846	0.011933	0.011933	34	0.00569482	0.0103841	0.0103841	39	0.00636602	0.012638	0.012638	46	0.00754536	0.0151357	0.0151357
METABAT_AS06rmzACSIP_241	2.29404	1	0.000199135	0.000163772	0.000163772	2	0.000317841	0.000274218	0.000274218	13	0.00612994	0.00689365	0.00689365	1	0.000146789	0.000134067	0.000134067	2	0.000302504	0.000270017	0.000270017	10	0.00261913	0.00291031	0.00291031	2	0.000388437	0.000343492	0.000343492	14	0.00568468	0.00564518	0.00564518	782	0.129977	0.141428	0.141428	789	0.132153	0.146085	0.146085	52	0.00848802	0.0102154	0.0102154	43	0.00705327	0.00857736	0.00857736
METABAT_AS06rmzACSIP_243	1.27761	4	0.000796541	0.00117625	0.00117625	0	0	0	0	0	0	0	0	0	0	0	0	0	0	0	0	0	0	0	0	19	0.00369015	0.00585924	0.00585924	0	0	0	0	62	0.0103051	0.0201336	0.0201336	56	0.0093797	0.0186174	0.0186174	26	0.00424401	0.00917125	0.00917125	47	0.00770939	0.0168339	0.0168339
METABAT_AS06rmzACSIP_248	5.59297	1	0.000199135	6.71735e-05	6.71735e-05	0	0	0	0	527	0.248498	0.114624	0.114624	0	0	0	0	0	0	0	0	232	0.0607638	0.0276941	0.0276941	1	0.000194219	7.04443e-05	7.04443e-05	89	0.0361383	0.0147197	0.0147197	957	0.159064	0.0709904	0.0709904	1237	0.207191	0.0939417	0.0939417	1451	0.236848	0.116918	0.116918	1766	0.289676	0.144489	0.144489
METABAT_AS06rmzACSIP_249	2.37285	0	0	0	0	0	0	0	0	4242	2.00025	2.17475	2.17475	0	0	0	0	0	0	0	0	458	0.119956	0.128866	0.128866	0	0	0	0	1999	0.811691	0.779281	0.779281	1814	0.301508	0.317174	0.317174	2427	0.40651	0.434442	0.434442	3649	0.595631	0.693042	0.693042	3679	0.603465	0.70949	0.70949
METABAT_AS06rmzACSIP_25	3.86679	0	0	0	0	0	0	0	0	4	0.00188613	0.00125839	0.00125839	0	0	0	0	0	0	0	0	0	0	0	0	0	0	0	0	2	0.000812097	0.000478443	0.000478443	236	0.0392259	0.0253216	0.0253216	278	0.0465635	0.0305369	0.0305369	387	0.0631705	0.045104	0.045104	376	0.0616751	0.0444963	0.0444963
METABAT_AS06rmzACSIP_250	4.73767	4	0.000796541	0.000317202	0.000317202	4	0.000635681	0.00026556	0.00026556	0	0	0	0	0	0	0	0	0	0	0	0	3	0.000785739	0.000422764	0.000422764	3	0.000582656	0.000249485	0.000249485	28	0.0113694	0.00546694	0.00546694	443	0.0736317	0.0387944	0.0387944	289	0.048406	0.0259098	0.0259098	688	0.112303	0.0654454	0.0654454	635	0.104159	0.0613332	0.0613332
METABAT_AS06rmzACSIP_251	9.66964	0	0	0	0	0	0	0	0	0	0	0	0	0	0	0	0	0	0	0	0	0	0	0	0	2	0.000388437	8.14907e-05	8.14907e-05	1312	0.532736	0.125509	0.125509	10116	1.6814	0.434039	0.434039	7877	1.31936	0.346004	0.346004	17016	2.77754	0.793053	0.793053	15745	2.58265	0.745107	0.745107
METABAT_AS06rmzACSIP_254	1.45049	0	0	0	0	2	0.000317841	0.000433693	0.000433693	21	0.0099022	0.0176121	0.0176121	0	0	0	0	0	0	0	0	24	0.00628591	0.0110468	0.0110468	0	0	0	0	54	0.0219266	0.0344373	0.0344373	698	0.116016	0.19965	0.19965	548	0.0917871	0.160471	0.160471	578	0.0943476	0.179584	0.179584	593	0.0972696	0.187079	0.187079
METABAT_AS06rmzACSIP_255	3.30158	0	0	0	0	0	0	0	0	0	0	0	0	0	0	0	0	0	0	0	0	0	0	0	0	1	0.000194219	0.000119335	0.000119335	0	0	0	0	356	0.0591713	0.0447361	0.0447361	526	0.0881022	0.0676698	0.0676698	634	0.103489	0.0865411	0.0865411	645	0.105799	0.0893972	0.0893972
METABAT_AS06rmzACSIP_256	3.1082	46	0.00916023	0.00556019	0.00556019	0	0	0	0	2	0.000943067	0.00078276	0.00078276	0	0	0	0	0	0	0	0	1	0.000261913	0.000214799	0.000214799	36	0.00699187	0.00456333	0.00456333	1	0.000406048	0.000297606	0.000297606	170	0.028256	0.0226919	0.0226919	321	0.0537658	0.0438659	0.0438659	382	0.0623543	0.0553872	0.0553872	490	0.0803745	0.0721396	0.0721396
METABAT_AS06rmzACSIP_257	0.413788	0	0	0	0	0	0	0	0	0	0	0	0	0	0	0	0	0	0	0	0	0	0	0	0	0	0	0	0	0	0	0	0	0	0	0	0	0	0	0	0	0	0	0	0	0	0	0	0
METABAT_AS06rmzACSIP_259	3.07837	0	0	0	0	0	0	0	0	430	0.202759	0.169924	0.169924	2	0.000293577	0.000199818	0.000199818	0	0	0	0	2165	0.567042	0.469547	0.469547	1	0.000194219	0.000127988	0.000127988	171	0.0694343	0.0513838	0.0513838	23	0.00382287	0.00309983	0.00309983	60	0.0100497	0.0082787	0.0082787	29	0.0047337	0.00424554	0.00424554	44	0.0072173	0.00654062	0.00654062
METABAT_AS06rmzACSIP_262	3.19868	0	0	0	0	0	0	0	0	0	0	0	0	0	0	0	0	0	0	0	0	0	0	0	0	0	0	0	0	0	0	0	0	426	0.0708061	0.0552546	0.0552546	578	0.0968119	0.0767516	0.0767516	823	0.134339	0.115953	0.115953	811	0.133028	0.116021	0.116021
METABAT_AS06rmzACSIP_266	3.32879	0	0	0	0	0	0	0	0	0	0	0	0	0	0	0	0	0	0	0	0	1	0.000261913	0.000200565	0.000200565	3	0.000582656	0.000355077	0.000355077	26	0.0105573	0.00722499	0.00722499	60	0.00997269	0.00747816	0.00747816	73	0.0122271	0.00931466	0.00931466	82	0.013385	0.0111015	0.0111015	78	0.0127943	0.0107224	0.0107224
METABAT_AS06rmzACSIP_267	1.24161	0	0	0	0	1	0.00015892	0.000253327	0.000253327	36	0.0169752	0.0352714	0.0352714	0	0	0	0	0	0	0	0	6	0.00157148	0.00322631	0.00322631	0	0	0	0	7	0.00284234	0.00521509	0.00521509	77	0.0127983	0.0257297	0.0257297	91	0.015242	0.0311305	0.0311305	94	0.0153437	0.034119	0.034119	82	0.0134504	0.0302213	0.0302213
METABAT_AS06rmzACSIP_268	1.44946	1	0.000199135	0.0002592	0.0002592	0	0	0	0	1	0.000471534	0.000839271	0.000839271	0	0	0	0	0	0	0	0	859	0.224983	0.395666	0.395666	0	0	0	0	101	0.0410109	0.0644566	0.0644566	19	0.00315802	0.0054385	0.0054385	20	0.00334989	0.00586079	0.00586079	21	0.00342786	0.00652934	0.00652934	30	0.00492089	0.00947115	0.00947115
METABAT_AS06rmzACSIP_269	3.30169	2	0.000398271	0.00022758	0.00022758	0	0	0	0	0	0	0	0	0	0	0	0	0	0	0	0	1	0.000261913	0.000202211	0.000202211	0	0	0	0	17	0.00690282	0.00476281	0.00476281	509	0.0846017	0.0639605	0.0639605	567	0.0949695	0.0729421	0.0729421	373	0.0608852	0.0509129	0.0509129	344	0.0564262	0.047677	0.047677
METABAT_AS06rmzACSIP_271	2.20544	0	0	0	0	1	0.00015892	0.000142617	0.000142617	0	0	0	0	0	0	0	0	0	0	0	0	0	0	0	0	2	0.000388437	0.000357291	0.000357291	0	0	0	0	901	0.149757	0.169496	0.169496	1025	0.171682	0.197405	0.197405	1295	0.211384	0.264624	0.264624	1484	0.24342	0.30791	0.30791
METABAT_AS06rmzACSIP_272	4.69422	0	0	0	0	0	0	0	0	3	0.0014146	0.000777437	0.000777437	0	0	0	0	0	0	0	0	2	0.000523826	0.000284451	0.000284451	4	0.000776874	0.000335726	0.000335726	1	0.000406048	0.000197055	0.000197055	1431	0.237849	0.126476	0.126476	2003	0.335492	0.181238	0.181238	2570	0.419504	0.246732	0.246732	2799	0.459119	0.272851	0.272851
METABAT_AS06rmzACSIP_274	3.96286	0	0	0	0	0	0	0	0	0	0	0	0	0	0	0	0	0	0	0	0	0	0	0	0	0	0	0	0	2	0.000812097	0.000466844	0.000466844	385	0.0639914	0.0403071	0.0403071	413	0.0691753	0.0442662	0.0442662	725	0.118343	0.0824487	0.0824487	650	0.106619	0.0750569	0.0750569
METABAT_AS06rmzACSIP_276	2.22825	0	0	0	0	0	0	0	0	0	0	0	0	4	0.000587154	0.000552105	0.000552105	0	0	0	0	2	0.000523826	0.00059925	0.00059925	1557	0.302398	0.275305	0.275305	0	0	0	0	128	0.0212751	0.0238329	0.0238329	139	0.0232818	0.0264962	0.0264962	19	0.00310139	0.00384278	0.00384278	28	0.00459283	0.00575018	0.00575018
METABAT_AS06rmzACSIP_282	1.49329	0	0	0	0	0	0	0	0	2	0.000943067	0.00162927	0.00162927	0	0	0	0	0	0	0	0	5	0.00130957	0.00223545	0.00223545	0	0	0	0	2	0.000812097	0.0012389	0.0012389	27	0.00448771	0.00750151	0.00750151	17	0.00284741	0.00483543	0.00483543	30	0.00489694	0.0090538	0.0090538	24	0.00393671	0.00735448	0.00735448
METABAT_AS06rmzACSIP_286	0.988185	0	0	0	0	0	0	0	0	0	0	0	0	0	0	0	0	0	0	0	0	0	0	0	0	0	0	0	0	0	0	0	0	314	0.0521904	0.131832	0.131832	230	0.0385238	0.09886	0.09886	493	0.080473	0.224835	0.224835	410	0.0672521	0.189859	0.189859
METABAT_AS06rmzACSIP_287	2.11872	1	0.000199135	0.000177323	0.000177323	0	0	0	0	0	0	0	0	0	0	0	0	0	0	0	0	3	0.000785739	0.00094534	0.00094534	18	0.00349593	0.00334723	0.00334723	0	0	0	0	55	0.00914163	0.0107701	0.0107701	63	0.0105522	0.0126298	0.0126298	98	0.0159967	0.0208452	0.0208452	68	0.011154	0.0146866	0.0146866
METABAT_AS06rmzACSIP_293	1.11811	1	0.000199135	0.000336014	0.000336014	0	0	0	0	0	0	0	0	0	0	0	0	0	0	0	0	0	0	0	0	2	0.000388437	0.000704749	0.000704749	0	0	0	0	100	0.0166212	0.0371062	0.0371062	109	0.0182569	0.041407	0.041407	140	0.0228524	0.0564287	0.0564287	132	0.0216519	0.0540228	0.0540228
METABAT_AS06rmzACSIP_294	4.11821	0	0	0	0	0	0	0	0	0	0	0	0	0	0	0	0	1	0.000151252	7.5206e-05	7.5206e-05	114	0.0298581	0.0184815	0.0184815	0	0	0	0	0	0	0	0	188	0.0312478	0.01894	0.01894	264	0.0442186	0.0272287	0.0272287	268	0.043746	0.0293279	0.0293279	343	0.0562622	0.0381129	0.0381129
METABAT_AS06rmzACSIP_299	3.41181	1	0.000199135	0.000110117	0.000110117	0	0	0	0	6	0.0028292	0.00213931	0.00213931	0	0	0	0	0	0	0	0	19	0.00497635	0.003718	0.003718	1	0.000194219	0.000115479	0.000115479	10	0.00406048	0.00271123	0.00271123	25	0.00415529	0.00304008	0.00304008	24	0.00401987	0.00298784	0.00298784	21	0.00342786	0.00277389	0.00277389	22	0.00360865	0.00295069	0.00295069
METABAT_AS06rmzACSIP_300	1.5021	43	0.00856282	0.010755	0.010755	0	0	0	0	1	0.000471534	0.000809857	0.000809857	1	0.000146789	0.000204751	0.000204751	0	0	0	0	0	0	0	0	21	0.00407859	0.00550818	0.00550818	34	0.0138056	0.0209378	0.0209378	92	0.0152915	0.0254109	0.0254109	116	0.0194294	0.0328012	0.0328012	125	0.0204039	0.037503	0.037503	150	0.0246044	0.0456961	0.0456961
METABAT_AS06rmzACSIP_301	5.63025	0	0	0	0	0	0	0	0	3	0.0014146	0.000648188	0.000648188	0	0	0	0	0	0	0	0	0	0	0	0	0	0	0	0	19	0.00771492	0.0031216	0.0031216	551	0.0915825	0.0406027	0.0406027	406	0.0680028	0.0306288	0.0306288	351	0.0572941	0.0280954	0.0280954	332	0.0544578	0.0269834	0.0269834
METABAT_AS06rmzACSIP_302	3.06474	0	0	0	0	0	0	0	0	0	0	0	0	0	0	0	0	0	0	0	0	4	0.00104765	0.00087138	0.00087138	0	0	0	0	0	0	0	0	5	0.000831058	0.000676872	0.000676872	6	0.00100497	0.000831551	0.000831551	7	0.00114262	0.00102934	0.00102934	0	0	0	0
METABAT_AS06rmzACSIP_304	3.42108	1	0.000199135	0.000109819	0.000109819	0	0	0	0	34	0.0160321	0.0120899	0.0120899	1	0.000146789	8.99003e-05	8.99003e-05	0	0	0	0	28	0.00733357	0.00546431	0.00546431	4	0.000776874	0.000460664	0.000460664	259	0.105167	0.0700305	0.0700305	218	0.0362341	0.0264377	0.0264377	264	0.0442186	0.0327772	0.0327772	338	0.0551721	0.0445254	0.0445254	346	0.0567542	0.0462806	0.0462806
METABAT_AS06rmzACSIP_306	1.84041	1112	0.221439	0.227003	0.227003	36	0.00572113	0.00615256	0.00615256	0	0	0	0	210	0.0308256	0.0350937	0.0350937	5	0.000756259	0.000841428	0.000841428	0	0	0	0	756	0.146829	0.161843	0.161843	0	0	0	0	42	0.00698088	0.00946815	0.00946815	48	0.00803974	0.0110779	0.0110779	76	0.0124056	0.0186103	0.0186103	68	0.011154	0.0169075	0.0169075
METABAT_AS06rmzACSIP_307	2.47735	0	0	0	0	0	0	0	0	0	0	0	0	0	0	0	0	0	0	0	0	0	0	0	0	0	0	0	0	7	0.00284234	0.00261373	0.00261373	85	0.014128	0.0142351	0.0142351	100	0.0167495	0.0171452	0.0171452	90	0.0146908	0.0163723	0.0163723	94	0.0154188	0.0173631	0.0173631
METABAT_AS06rmzACSIP_308	2.77819	6	0.00119481	0.00081139	0.00081139	0	0	0	0	9	0.0042438	0.00394083	0.00394083	0	0	0	0	0	0	0	0	2	0.000523826	0.000480628	0.000480628	19	0.00369015	0.00269451	0.00269451	0	0	0	0	132	0.0219399	0.0197125	0.0197125	145	0.0242867	0.0221685	0.0221685	154	0.0251376	0.0249812	0.0249812	202	0.033134	0.0332717	0.0332717
METABAT_AS06rmzACSIP_31	2.96229	0	0	0	0	0	0	0	0	0	0	0	0	0	0	0	0	0	0	0	0	7	0.00183339	0.00157765	0.00157765	0	0	0	0	9	0.00365444	0.00281038	0.00281038	91	0.0151252	0.0127451	0.0127451	79	0.0132321	0.0113274	0.0113274	101	0.0164864	0.0153656	0.0153656	148	0.0242764	0.0228623	0.0228623
METABAT_AS06rmzACSIP_312	1.96156	0	0	0	0	0	0	0	0	0	0	0	0	0	0	0	0	0	0	0	0	4	0.00104765	0.00136144	0.00136144	0	0	0	0	11	0.00446653	0.00518731	0.00518731	28	0.00465392	0.00592225	0.00592225	27	0.00452236	0.00584646	0.00584646	25	0.00408078	0.00574372	0.00574372	21	0.00344462	0.00489896	0.00489896
METABAT_AS06rmzACSIP_315	1.73373	0	0	0	0	0	0	0	0	14	0.00660147	0.00982322	0.00982322	0	0	0	0	0	0	0	0	1	0.000261913	0.000385088	0.000385088	1	0.000194219	0.000227251	0.000227251	10	0.00406048	0.00533543	0.00533543	112	0.0186157	0.026802	0.026802	137	0.0229468	0.0335637	0.0335637	158	0.0257905	0.0410706	0.0410706	157	0.0257526	0.0414385	0.0414385
METABAT_AS06rmzACSIP_316	4.88971	1	0.000199135	7.68347e-05	7.68347e-05	0	0	0	0	0	0	0	0	0	0	0	0	0	0	0	0	0	0	0	0	0	0	0	0	0	0	0	0	358	0.0595037	0.030376	0.030376	513	0.0859248	0.0445621	0.0445621	548	0.0894507	0.0505071	0.0505071	753	0.123514	0.070469	0.070469
METABAT_AS06rmzACSIP_318	2.93796	0	0	0	0	0	0	0	0	0	0	0	0	0	0	0	0	0	0	0	0	1	0.000261913	0.000227245	0.000227245	0	0	0	0	25	0.0101512	0.00787126	0.00787126	114	0.0189481	0.0160986	0.0160986	175	0.0293116	0.0253001	0.0253001	231	0.0377064	0.035434	0.035434	232	0.0380549	0.036135	0.036135
METABAT_AS06rmzACSIP_319	2.84188	1	0.000199135	0.000132201	0.000132201	0	0	0	0	0	0	0	0	0	0	0	0	0	0	0	0	0	0	0	0	2	0.000388437	0.000277276	0.000277276	0	0	0	0	152	0.0252642	0.0221906	0.0221906	224	0.0375188	0.0334791	0.0334791	327	0.0533766	0.0518558	0.0518558	328	0.0538017	0.0528147	0.0528147
METABAT_AS06rmzACSIP_320	4.0738	0	0	0	0	0	0	0	0	0	0	0	0	0	0	0	0	0	0	0	0	0	0	0	0	2	0.000388437	0.000193427	0.000193427	0	0	0	0	104	0.017286	0.0105917	0.0105917	103	0.0172519	0.0107391	0.0107391	112	0.0182819	0.0123901	0.0123901	134	0.02198	0.0150519	0.0150519
METABAT_AS06rmzACSIP_321	5.52894	2	0.000398271	0.000135903	0.000135903	0	0	0	0	1	0.000471534	0.000220022	0.000220022	0	0	0	0	0	0	0	0	56	0.0146671	0.00676219	0.00676219	0	0	0	0	5	0.00203024	0.000836525	0.000836525	471	0.0782856	0.0353435	0.0353435	599	0.100329	0.0460168	0.0460168	1081	0.176453	0.0881128	0.0881128	1060	0.173871	0.0877304	0.0877304
METABAT_AS06rmzACSIP_323	1.91505	0	0	0	0	0	0	0	0	0	0	0	0	0	0	0	0	0	0	0	0	0	0	0	0	0	0	0	0	0	0	0	0	243	0.0403894	0.0526448	0.0526448	282	0.0472335	0.0625459	0.0625459	98	0.0159967	0.0230622	0.0230622	149	0.0244404	0.0356034	0.0356034
METABAT_AS06rmzACSIP_324	2.82952	4	0.000796541	0.000531114	0.000531114	0	0	0	0	0	0	0	0	0	0	0	0	0	0	0	0	0	0	0	0	2	0.000388437	0.000278487	0.000278487	0	0	0	0	184	0.0305829	0.0269796	0.0269796	225	0.0376863	0.0337755	0.0337755	386	0.0630072	0.0614794	0.0614794	310	0.0508492	0.0501344	0.0501344
METABAT_AS06rmzACSIP_328	1.75209	0	0	0	0	0	0	0	0	0	0	0	0	0	0	0	0	0	0	0	0	0	0	0	0	2	0.000388437	0.000449741	0.000449741	0	0	0	0	103	0.0171198	0.02439	0.02439	170	0.0284741	0.0412121	0.0412121	218	0.0355844	0.0560733	0.0560733	254	0.0416635	0.0663383	0.0663383
METABAT_AS06rmzACSIP_33	3.30591	1	0.000199135	0.000113645	0.000113645	1	0.00015892	9.51431e-05	9.51431e-05	1	0.000471534	0.000367974	0.000367974	0	0	0	0	0	0	0	0	0	0	0	0	8	0.00155375	0.000953427	0.000953427	1	0.000406048	0.000279808	0.000279808	129	0.0214413	0.0161893	0.0161893	172	0.0288091	0.0220988	0.0220988	258	0.0421136	0.0351709	0.0351709	194	0.0318217	0.0268533	0.0268533
METABAT_AS06rmzACSIP_331	6.18239	0	0	0	0	0	0	0	0	9	0.0042438	0.0017709	0.0017709	0	0	0	0	0	0	0	0	5	0.00130957	0.000539951	0.000539951	0	0	0	0	279	0.113288	0.0417444	0.0417444	295	0.0490324	0.0197968	0.0197968	414	0.0693428	0.028443	0.028443	511	0.0834111	0.0372494	0.0372494	596	0.0977617	0.044114	0.044114
METABAT_AS06rmzACSIP_332	2.704	1043	0.207698	0.144917	0.144917	1564	0.248551	0.181927	0.181927	1	0.000471534	0.000449884	0.000449884	421	0.061798	0.047885	0.047885	16	0.00242003	0.00183263	0.00183263	4	0.00104765	0.00098763	0.00098763	3540	0.687534	0.515804	0.515804	1	0.000406048	0.000342093	0.000342093	83	0.0137956	0.0127351	0.0127351	103	0.0172519	0.0161794	0.0161794	88	0.0143643	0.0146666	0.0146666	107	0.0175512	0.0181077	0.0181077
METABAT_AS06rmzACSIP_334	3.31931	0	0	0	0	0	0	0	0	1	0.000471534	0.000366488	0.000366488	0	0	0	0	0	0	0	0	0	0	0	0	1	0.000194219	0.000118697	0.000118697	0	0	0	0	660	0.1097	0.0824948	0.0824948	976	0.163475	0.124892	0.124892	1279	0.208773	0.173651	0.173651	1361	0.223244	0.187628	0.187628
METABAT_AS06rmzACSIP_336	1.0269	0	0	0	0	0	0	0	0	0	0	0	0	0	0	0	0	0	0	0	0	0	0	0	0	0	0	0	0	8	0.00324839	0.00720628	0.00720628	0	0	0	0	0	0	0	0	0	0	0	0	0	0	0	0
METABAT_AS06rmzACSIP_338	3.31735	0	0	0	0	0	0	0	0	0	0	0	0	0	0	0	0	0	0	0	0	2	0.000523826	0.000402513	0.000402513	0	0	0	0	68	0.0276113	0.0189613	0.0189613	83	0.0137956	0.0103805	0.0103805	80	0.0133996	0.0102431	0.0102431	9	0.00146908	0.00122266	0.00122266	12	0.00196836	0.0016553	0.0016553
METABAT_AS06rmzACSIP_339	1.54746	0	0	0	0	0	0	0	0	0	0	0	0	0	0	0	0	0	0	0	0	21	0.00550018	0.00906028	0.00906028	0	0	0	0	11	0.00446653	0.00657544	0.00657544	90	0.014959	0.0241298	0.0241298	81	0.0135671	0.022233	0.022233	53	0.00865125	0.0154352	0.0154352	83	0.0136145	0.024544	0.024544
METABAT_AS06rmzACSIP_344	4.46042	0	0	0	0	0	0	0	0	5	0.00235767	0.00136365	0.00136365	0	0	0	0	0	0	0	0	16	0.00419061	0.00239489	0.00239489	1	0.000194219	8.83309e-05	8.83309e-05	25	0.0101512	0.0051846	0.0051846	1287	0.213914	0.119711	0.119711	1244	0.208363	0.118461	0.118461	2548	0.415913	0.257442	0.257442	2502	0.410402	0.256684	0.256684
METABAT_AS06rmzACSIP_346	1.59417	1	0.000199135	0.000235671	0.000235671	0	0	0	0	2157	1.0171	1.64597	1.64597	0	0	0	0	2	0.000302504	0.000388558	0.000388558	517	0.135409	0.216519	0.216519	0	0	0	0	2615	1.06182	1.51736	1.51736	373	0.0619969	0.0970742	0.0970742	374	0.062643	0.0996478	0.0996478	381	0.0621911	0.107707	0.107707	329	0.0539657	0.0944381	0.0944381
METABAT_AS06rmzACSIP_347	2.23554	0	0	0	0	0	0	0	0	0	0	0	0	0	0	0	0	0	0	0	0	218	0.0570971	0.0651052	0.0651052	0	0	0	0	5	0.00203024	0.0020689	0.0020689	68	0.0113024	0.0126199	0.0126199	65	0.0108872	0.0123499	0.0123499	100	0.0163231	0.0201592	0.0201592	129	0.0211598	0.0264055	0.0264055
METABAT_AS06rmzACSIP_351	4.22463	8	0.00159308	0.000711445	0.000711445	0	0	0	0	30	0.014146	0.00863853	0.00863853	0	0	0	0	0	0	0	0	10	0.00261913	0.00158035	0.00158035	15	0.00291328	0.00139891	0.00139891	43	0.0174601	0.00941522	0.00941522	428	0.0711385	0.0420325	0.0420325	604	0.101167	0.0607266	0.0607266	668	0.109038	0.0712595	0.0712595	751	0.123186	0.0813462	0.0813462
METABAT_AS06rmzACSIP_353	2.08709	0	0	0	0	1	0.00015892	0.000150705	0.000150705	192	0.0905344	0.11191	0.11191	1	0.000146789	0.000147361	0.000147361	0	0	0	0	315	0.0825026	0.100765	0.100765	4	0.000776874	0.000755105	0.000755105	84	0.0341081	0.0372297	0.0372297	4098	0.681135	0.814632	0.814632	4126	0.691083	0.839691	0.839691	335	0.0546825	0.0723368	0.0723368	284	0.0465844	0.0622679	0.0622679
METABAT_AS06rmzACSIP_354	1.40937	1	0.000199135	0.000266573	0.000266573	0	0	0	0	0	0	0	0	0	0	0	0	0	0	0	0	0	0	0	0	4	0.000776874	0.00111821	0.00111821	2	0.000812097	0.00131267	0.00131267	46	0.00764573	0.0135414	0.0135414	29	0.00485734	0.00873988	0.00873988	33	0.00538663	0.0105523	0.0105523	38	0.00623313	0.012338	0.012338
METABAT_AS06rmzACSIP_356	2.85257	0	0	0	0	1	0.00015892	0.000110263	0.000110263	0	0	0	0	0	0	0	0	0	0	0	0	1	0.000261913	0.000234048	0.000234048	1	0.000194219	0.000138119	0.000138119	1	0.000406048	0.000324276	0.000324276	245	0.0407218	0.0356336	0.0356336	258	0.0432136	0.0384162	0.0384162	403	0.0657822	0.0636684	0.0636684	489	0.0802105	0.0784439	0.0784439
METABAT_AS06rmzACSIP_358	2.80663	0	0	0	0	0	0	0	0	12	0.0056584	0.00520119	0.00520119	0	0	0	0	1	0.000151252	0.000110351	0.000110351	36	0.00942887	0.00856364	0.00856364	0	0	0	0	87	0.0353262	0.0286738	0.0286738	125	0.0207764	0.018478	0.018478	95	0.015912	0.014377	0.014377	67	0.0109365	0.0107583	0.0107583	62	0.0101698	0.0101086	0.0101086
METABAT_AS06rmzACSIP_359	5.74782	0	0	0	0	1	0.00015892	5.47224e-05	5.47224e-05	38	0.0179183	0.00804244	0.00804244	0	0	0	0	0	0	0	0	56	0.0146671	0.00650468	0.00650468	0	0	0	0	623	0.252968	0.100262	0.100262	45941	7.63592	3.3161	3.3161	54402	9.11204	4.02016	4.02016	67483	11.0153	5.2911	5.2911	74701	12.2532	5.94716	5.94716
METABAT_AS06rmzACSIP_36	2.81689	1	0.000199135	0.000133374	0.000133374	1	0.00015892	0.00011166	0.00011166	1	0.000471534	0.000431855	0.000431855	0	0	0	0	0	0	0	0	1	0.000261913	0.000237013	0.000237013	3	0.000582656	0.000419604	0.000419604	1	0.000406048	0.000328384	0.000328384	391	0.0649887	0.0575888	0.0575888	406	0.0680028	0.0612192	0.0612192	458	0.0747599	0.0732742	0.0732742	505	0.082835	0.0820367	0.0820367
METABAT_AS06rmzACSIP_360	2.27778	0	0	0	0	0	0	0	0	2	0.000943067	0.00106813	0.00106813	0	0	0	0	0	0	0	0	22	0.00576209	0.00644839	0.00644839	0	0	0	0	31	0.0125875	0.0125893	0.0125893	1	0.000166212	0.000182145	0.000182145	1	0.000167495	0.000186474	0.000186474	2	0.000326462	0.000395706	0.000395706	3	0.000492089	0.000602691	0.000602691
METABAT_AS06rmzACSIP_362	2.02613	0	0	0	0	0	0	0	0	0	0	0	0	1	0.000146789	0.000151795	0.000151795	0	0	0	0	0	0	0	0	3	0.000582656	0.000583366	0.000583366	12	0.00487258	0.00547853	0.00547853	664	0.110364	0.135966	0.135966	698	0.116911	0.146325	0.146325	918	0.149846	0.204188	0.204188	960	0.157468	0.216815	0.216815
METABAT_AS06rmzACSIP_363	2.33914	1	0.000199135	0.000160614	0.000160614	0	0	0	0	5	0.00235767	0.00260028	0.00260028	0	0	0	0	0	0	0	0	4	0.00104765	0.00114168	0.00114168	112	0.0217525	0.0188647	0.0188647	6	0.00243629	0.00237272	0.00237272	66	0.01097	0.0117062	0.0117062	69	0.0115571	0.0125292	0.0125292	101	0.0164864	0.019459	0.019459	121	0.0198476	0.0236709	0.0236709
METABAT_AS06rmzACSIP_365	2.05726	8	0.00159308	0.00146097	0.00146097	2	0.000317841	0.000305779	0.000305779	8	0.00377227	0.00473051	0.00473051	11	0.00161467	0.00164448	0.00164448	0	0	0	0	0	0	0	0	59	0.0114589	0.0112993	0.0112993	20	0.00812097	0.00899272	0.00899272	95	0.0157901	0.0191586	0.0191586	95	0.015912	0.019614	0.019614	176	0.0287287	0.0385548	0.0385548	197	0.0323138	0.043819	0.043819
METABAT_AS06rmzACSIP_366	3.76544	0	0	0	0	1	0.00015892	8.35319e-05	8.35319e-05	0	0	0	0	0	0	0	0	0	0	0	0	0	0	0	0	45	0.00873983	0.00470853	0.00470853	0	0	0	0	362	0.0601686	0.0398863	0.0398863	418	0.0700128	0.0471511	0.0471511	707	0.115404	0.0846173	0.0846173	728	0.119414	0.0884713	0.0884713
METABAT_AS06rmzACSIP_367	1.05563	1	0.000199135	0.000355899	0.000355899	0	0	0	0	0	0	0	0	0	0	0	0	0	0	0	0	454	0.118909	0.287133	0.287133	1	0.000194219	0.000373228	0.000373228	78	0.0316718	0.068349	0.068349	1	0.000166212	0.000393022	0.000393022	2	0.000334989	0.000804725	0.000804725	2	0.000326462	0.00085383	0.00085383	2	0.000328059	0.000866968	0.000866968
METABAT_AS06rmzACSIP_37	2.84055	0	0	0	0	0	0	0	0	7	0.00330073	0.0029978	0.0029978	0	0	0	0	0	0	0	0	7	0.00183339	0.00164527	0.00164527	0	0	0	0	14	0.00568468	0.00455906	0.00455906	78	0.0129645	0.0113926	0.0113926	121	0.0202669	0.0180931	0.0180931	164	0.0267699	0.0260193	0.0260193	177	0.0290332	0.0285139	0.0285139
METABAT_AS06rmzACSIP_370	1.02677	0	0	0	0	0	0	0	0	0	0	0	0	0	0	0	0	0	0	0	0	0	0	0	0	1	0.000194219	0.000383721	0.000383721	0	0	0	0	0	0	0	0	0	0	0	0	0	0	0	0	0	0	0	0
METABAT_AS06rmzACSIP_371	1.47328	0	0	0	0	0	0	0	0	0	0	0	0	0	0	0	0	0	0	0	0	0	0	0	0	0	0	0	0	12	0.00487258	0.00753438	0.00753438	92	0.0152915	0.025908	0.025908	63	0.0105522	0.018163	0.018163	100	0.0163231	0.0305894	0.0305894	72	0.0118101	0.0223632	0.0223632
METABAT_AS06rmzACSIP_372	5.77284	20	0.00398271	0.00130161	0.00130161	1	0.00015892	5.44852e-05	5.44852e-05	1	0.000471534	0.000210726	0.000210726	0	0	0	0	0	0	0	0	0	0	0	0	148	0.0287443	0.0101009	0.0101009	0	0	0	0	450	0.0747952	0.032341	0.032341	599	0.100329	0.0440726	0.0440726	990	0.161599	0.077286	0.077286	987	0.161897	0.0782374	0.0782374
METABAT_AS06rmzACSIP_373	2.03637	0	0	0	0	0	0	0	0	0	0	0	0	0	0	0	0	0	0	0	0	1	0.000261913	0.000327857	0.000327857	2	0.000388437	0.000386956	0.000386956	1	0.000406048	0.000454249	0.000454249	500	0.0831058	0.101869	0.101869	434	0.0726927	0.090524	0.090524	854	0.139399	0.188997	0.188997	686	0.112524	0.154154	0.154154
METABAT_AS06rmzACSIP_374	6.17345	677	0.134815	0.0412004	0.0412004	0	0	0	0	22	0.0103737	0.00433513	0.00433513	0	0	0	0	0	0	0	0	3	0.000785739	0.00032444	0.00032444	3198	0.621111	0.204098	0.204098	11	0.00446653	0.00164822	0.00164822	2139	0.355526	0.143752	0.143752	2076	0.347719	0.142834	0.142834	4630	0.75576	0.337993	0.337993	4531	0.743218	0.335856	0.335856
METABAT_AS06rmzACSIP_375	3.21643	0	0	0	0	1	0.00015892	9.779e-05	9.779e-05	0	0	0	0	0	0	0	0	0	0	0	0	1	0.000261913	0.000207571	0.000207571	2	0.000388437	0.000244988	0.000244988	143	0.0580649	0.0411257	0.0411257	285	0.0473703	0.0367622	0.0367622	256	0.0428786	0.0338063	0.0338063	450	0.073454	0.0630513	0.0630513	290	0.0475686	0.0412583	0.0412583
METABAT_AS06rmzACSIP_377	1.50656	1	0.000199135	0.000249376	0.000249376	0	0	0	0	0	0	0	0	0	0	0	0	0	0	0	0	0	0	0	0	2	0.000388437	0.000523036	0.000523036	0	0	0	0	5194	0.863303	1.43036	1.43036	5245	0.878509	1.47874	1.47874	726	0.118506	0.217173	0.217173	607	0.099566	0.184369	0.184369
METABAT_AS06rmzACSIP_379	1.12912	0	0	0	0	1	0.00015892	0.000278566	0.000278566	0	0	0	0	0	0	0	0	0	0	0	0	2	0.000523826	0.00118258	0.00118258	5	0.000971093	0.00174469	0.00174469	0	0	0	0	16	0.00265938	0.0058791	0.0058791	15	0.00251242	0.00564265	0.00564265	18	0.00293816	0.00718436	0.00718436	32	0.00524895	0.0129687	0.0129687
METABAT_AS06rmzACSIP_382	3.63955	0	0	0	0	0	0	0	0	6	0.0028292	0.00200544	0.00200544	0	0	0	0	0	0	0	0	8	0.0020953	0.00146752	0.00146752	0	0	0	0	22	0.00893307	0.00559146	0.00559146	846	0.140615	0.096439	0.096439	1142	0.191279	0.133275	0.133275	1384	0.225912	0.171373	0.171373	1481	0.242928	0.186206	0.186206
METABAT_AS06rmzACSIP_383	2.86496	1	0.000199135	0.000131136	0.000131136	0	0	0	0	0	0	0	0	0	0	0	0	0	0	0	0	0	0	0	0	0	0	0	0	5	0.00203024	0.00161437	0.00161437	189	0.031414	0.0273699	0.0273699	236	0.0395287	0.0349885	0.0349885	299	0.0488061	0.0470336	0.0470336	341	0.0559341	0.0544656	0.0544656
METABAT_AS06rmzACSIP_387	2.56033	1	0.000199135	0.000146739	0.000146739	0	0	0	0	0	0	0	0	0	0	0	0	0	0	0	0	0	0	0	0	6	0.00116531	0.000923301	0.000923301	0	0	0	0	336	0.0558471	0.0544469	0.0544469	475	0.07956	0.0788004	0.0788004	513	0.0837376	0.0902976	0.0902976	673	0.110392	0.120283	0.120283
METABAT_AS06rmzACSIP_391	3.3791	3	0.000597406	0.00033355	0.00033355	1	0.00015892	9.30822e-05	9.30822e-05	4003	1.88755	1.44109	1.44109	1	0.000146789	9.10171e-05	9.10171e-05	2	0.000302504	0.000183312	0.000183312	2831	0.741476	0.559345	0.559345	0	0	0	0	19	0.00771492	0.00520119	0.00520119	86	0.0142942	0.0105591	0.0105591	148	0.0247892	0.0186034	0.0186034	77	0.0125688	0.0102694	0.0102694	101	0.016567	0.0136775	0.0136775
METABAT_AS06rmzACSIP_393	2.63454	1	0.000199135	0.000142606	0.000142606	1	0.00015892	0.000119389	0.000119389	21	0.0099022	0.00969667	0.00969667	1	0.000146789	0.00011674	0.00011674	0	0	0	0	186	0.0487158	0.0471357	0.0471357	1	0.000194219	0.000149549	0.000149549	103	0.041823	0.0361646	0.0361646	132	0.0219399	0.0207874	0.0207874	136	0.0227793	0.0219263	0.0219263	203	0.0331359	0.0347254	0.0347254	252	0.0413355	0.0437706	0.0437706
METABAT_AS06rmzACSIP_394	4.94415	0	0	0	0	0	0	0	0	0	0	0	0	0	0	0	0	0	0	0	0	0	0	0	0	0	0	0	0	0	0	0	0	341	0.0566781	0.028615	0.028615	364	0.0609681	0.031271	0.031271	630	0.102836	0.0574254	0.0574254	588	0.0964494	0.0544217	0.0544217
METABAT_AS06rmzACSIP_396	1.85961	0	0	0	0	0	0	0	0	0	0	0	0	0	0	0	0	0	0	0	0	0	0	0	0	4	0.000776874	0.000847473	0.000847473	1	0.000406048	0.000497426	0.000497426	1192	0.198124	0.26594	0.26594	1372	0.229803	0.313374	0.313374	1548	0.252682	0.375149	0.375149	1604	0.263104	0.394701	0.394701
METABAT_AS06rmzACSIP_399	0.426993	0	0	0	0	0	0	0	0	0	0	0	0	0	0	0	0	0	0	0	0	0	0	0	0	0	0	0	0	0	0	0	0	0	0	0	0	0	0	0	0	0	0	0	0	0	0	0	0
METABAT_AS06rmzACSIP_401	2.79782	2	0.000398271	0.000268566	0.000268566	0	0	0	0	0	0	0	0	0	0	0	0	0	0	0	0	1	0.000261913	0.000238628	0.000238628	127	0.0246657	0.0178843	0.0178843	0	0	0	0	640	0.106375	0.0949054	0.0949054	884	0.148065	0.134204	0.134204	1437	0.234563	0.231469	0.231469	1430	0.234562	0.233885	0.233885
METABAT_AS06rmzACSIP_404	2.2808	1	0.000199135	0.000164723	0.000164723	1	0.00015892	0.000137905	0.000137905	3	0.0014146	0.00160008	0.00160008	0	0	0	0	0	0	0	0	1	0.000261913	0.000292721	0.000292721	0	0	0	0	1	0.000406048	0.000405568	0.000405568	60	0.00997269	0.0109143	0.0109143	66	0.0110546	0.012291	0.012291	34	0.00554986	0.00671811	0.00671811	26	0.00426477	0.00521643	0.00521643
METABAT_AS06rmzACSIP_406	3.73183	6	0.00119481	0.000604045	0.000604045	1	0.00015892	8.42841e-05	8.42841e-05	0	0	0	0	1	0.000146789	8.24142e-05	8.24142e-05	0	0	0	0	0	0	0	0	82	0.0159259	0.00865724	0.00865724	4	0.00162419	0.00099149	0.00099149	853	0.141778	0.0948324	0.0948324	1151	0.192786	0.131004	0.131004	1629	0.265904	0.196722	0.196722	1561	0.25605	0.191411	0.191411
METABAT_AS06rmzACSIP_407	2.11062	2	0.000398271	0.000356009	0.000356009	0	0	0	0	81	0.0381942	0.0466856	0.0466856	1	0.000146789	0.000145719	0.000145719	2	0.000302504	0.000293483	0.000293483	1110	0.290724	0.351119	0.351119	2	0.000388437	0.000373344	0.000373344	8433	3.42421	3.69593	3.69593	24	0.00398908	0.00471772	0.00471772	26	0.00435486	0.00523233	0.00523233	59	0.00963064	0.0125979	0.0125979	32	0.00524895	0.00693788	0.00693788
METABAT_AS06rmzACSIP_408	2.58518	0	0	0	0	0	0	0	0	0	0	0	0	0	0	0	0	0	0	0	0	0	0	0	0	0	0	0	0	0	0	0	0	489	0.0812774	0.0784781	0.0784781	667	0.111719	0.109589	0.109589	515	0.0840641	0.0897784	0.0897784	604	0.0990739	0.106914	0.106914
METABAT_AS06rmzACSIP_409	3.28341	3	0.000597406	0.00034327	0.00034327	0	0	0	0	0	0	0	0	0	0	0	0	0	0	0	0	1	0.000261913	0.000203337	0.000203337	37	0.00718608	0.00443981	0.00443981	0	0	0	0	190	0.0315802	0.0240081	0.0240081	173	0.0289766	0.0223796	0.0223796	287	0.0468474	0.0393923	0.0393923	305	0.050029	0.042507	0.042507
METABAT_AS06rmzACSIP_41	1.98795	0	0	0	0	0	0	0	0	0	0	0	0	0	0	0	0	0	0	0	0	0	0	0	0	0	0	0	0	0	0	0	0	93	0.0154577	0.0194092	0.0194092	64	0.0107197	0.0136743	0.0136743	97	0.0158334	0.0219897	0.0219897	85	0.0139425	0.0195658	0.0195658
METABAT_AS06rmzACSIP_410	3.26655	18	0.00358444	0.00207025	0.00207025	1	0.00015892	9.62894e-05	9.62894e-05	10	0.00471534	0.00372407	0.00372407	2	0.000293577	0.000188306	0.000188306	0	0	0	0	51	0.0133576	0.0104237	0.0104237	36	0.00699187	0.00434211	0.00434211	518	0.210333	0.146687	0.146687	156	0.025929	0.0198137	0.0198137	160	0.0267991	0.0208047	0.0208047	275	0.0448886	0.0379401	0.0379401	253	0.0414995	0.0354419	0.0354419
METABAT_AS06rmzACSIP_417	6.18046	0	0	0	0	0	0	0	0	6	0.0028292	0.00118097	0.00118097	0	0	0	0	0	0	0	0	5	0.00130957	0.00054012	0.00054012	1	0.000194219	6.37481e-05	6.37481e-05	378	0.153486	0.0565746	0.0565746	53	0.00880921	0.00355783	0.00355783	59	0.00988218	0.00405473	0.00405473	63	0.0102836	0.00459383	0.00459383	85	0.0139425	0.00629339	0.00629339
METABAT_AS06rmzACSIP_418	5.46823	0	0	0	0	0	0	0	0	2	0.000943067	0.000444928	0.000444928	0	0	0	0	0	0	0	0	3	0.000785739	0.000366282	0.000366282	1	0.000194219	7.20511e-05	7.20511e-05	2	0.000812097	0.000338325	0.000338325	2905	0.482844	0.220409	0.220409	2841	0.475852	0.220676	0.220676	4630	0.75576	0.381583	0.381583	4488	0.736165	0.375571	0.375571
METABAT_AS06rmzACSIP_419	4.02754	4	0.000796541	0.00037313	0.00037313	0	0	0	0	0	0	0	0	0	0	0	0	0	0	0	0	6	0.00157148	0.000994608	0.000994608	11	0.0021364	0.00107607	0.00107607	19	0.00771492	0.00436379	0.00436379	574	0.0954054	0.0591292	0.0591292	414	0.0693428	0.0436607	0.0436607	863	0.140869	0.0965663	0.0965663	841	0.137949	0.0955525	0.0955525
METABAT_AS06rmzACSIP_420	2.15814	4837	0.963218	0.842049	0.842049	78	0.0123958	0.011368	0.011368	2	0.000943067	0.00112735	0.00112735	461	0.0676695	0.0656971	0.0656971	443	0.0670046	0.0635749	0.0635749	2	0.000523826	0.000618717	0.000618717	2445	0.474864	0.446362	0.446362	2	0.000812097	0.000857238	0.000857238	43	0.0071471	0.00826645	0.00826645	34	0.00569482	0.00669161	0.00669161	42	0.00685571	0.00877051	0.00877051	58	0.00951372	0.012298	0.012298
METABAT_AS06rmzACSIP_421	0.68876	0	0	0	0	0	0	0	0	0	0	0	0	0	0	0	0	0	0	0	0	10	0.00261913	0.00969333	0.00969333	0	0	0	0	49	0.0198964	0.065808	0.065808	2	0.000332423	0.00120474	0.00120474	0	0	0	0	0	0	0	0	1	0.00016403	0.000664383	0.000664383
METABAT_AS06rmzACSIP_425	2.28061	0	0	0	0	0	0	0	0	1	0.000471534	0.000533404	0.000533404	0	0	0	0	0	0	0	0	78	0.0204292	0.0228341	0.0228341	0	0	0	0	37	0.0150238	0.0150072	0.0150072	29	0.00482013	0.00527566	0.00527566	23	0.00385238	0.00428359	0.00428359	41	0.00669248	0.00810191	0.00810191	37	0.0060691	0.00742398	0.00742398
METABAT_AS06rmzACSIP_426	3.13192	0	0	0	0	0	0	0	0	0	0	0	0	0	0	0	0	0	0	0	0	0	0	0	0	1	0.000194219	0.000125799	0.000125799	66	0.0267992	0.0194933	0.0194933	3	0.000498635	0.000397412	0.000397412	1	0.000167495	0.000135619	0.000135619	0	0	0	0	0	0	0	0
METABAT_AS06rmzACSIP_427	2.58528	25	0.00497838	0.00363307	0.00363307	3	0.000476761	0.000364991	0.000364991	0	0	0	0	0	0	0	0	0	0	0	0	0	0	0	0	10	0.00194219	0.00152399	0.00152399	12	0.00487258	0.00429363	0.00429363	38	0.00631604	0.00609827	0.00609827	38	0.0063648	0.00624321	0.00624321	85	0.0138747	0.0148172	0.0148172	85	0.0139425	0.0150452	0.0150452
METABAT_AS06rmzACSIP_429	4.28533	1	0.000199135	8.76711e-05	8.76711e-05	0	0	0	0	17	0.00801607	0.00482583	0.00482583	0	0	0	0	0	0	0	0	15	0.0039287	0.00233695	0.00233695	1	0.000194219	9.19399e-05	9.19399e-05	59	0.0239569	0.0127356	0.0127356	222	0.036899	0.0214931	0.0214931	288	0.0482385	0.0285456	0.0285456	265	0.0432563	0.0278687	0.0278687	274	0.0449441	0.0292586	0.0292586
METABAT_AS06rmzACSIP_43	1.01173	0	0	0	0	0	0	0	0	0	0	0	0	0	0	0	0	0	0	0	0	0	0	0	0	0	0	0	0	3	0.00121815	0.00274289	0.00274289	31	0.00515256	0.0127124	0.0127124	20	0.00334989	0.00839648	0.00839648	46	0.00750863	0.0204903	0.0204903	51	0.00836551	0.0230671	0.0230671
METABAT_AS06rmzACSIP_430	0.639103	0	0	0	0	1	0.00015892	0.000492149	0.000492149	2	0.000943067	0.00380686	0.00380686	0	0	0	0	0	0	0	0	4	0.00104765	0.00417859	0.00417859	4	0.000776874	0.00246591	0.00246591	0	0	0	0	18	0.00299181	0.0116851	0.0116851	14	0.00234493	0.0093044	0.0093044	6	0.000979387	0.00423093	0.00423093	7	0.00114821	0.00501203	0.00501203
METABAT_AS06rmzACSIP_431	4.47441	0	0	0	0	0	0	0	0	0	0	0	0	0	0	0	0	0	0	0	0	0	0	0	0	2	0.000388437	0.000176109	0.000176109	2	0.000812097	0.000413471	0.000413471	27	0.00448771	0.00250356	0.00250356	37	0.0061973	0.00351234	0.00351234	44	0.00718217	0.00443172	0.00443172	55	0.00902163	0.00562488	0.00562488
METABAT_AS06rmzACSIP_433	1.61729	29	0.00577493	0.00673674	0.00673674	0	0	0	0	0	0	0	0	0	0	0	0	0	0	0	0	0	0	0	0	24	0.00466124	0.0058467	0.0058467	16	0.00649678	0.00915128	0.00915128	680	0.113024	0.174442	0.174442	917	0.153593	0.240831	0.240831	1227	0.200285	0.341909	0.341909	1226	0.2011	0.346887	0.346887
METABAT_AS06rmzACSIP_436	3.43956	4	0.000796541	0.000436916	0.000436916	0	0	0	0	20	0.00943067	0.00707351	0.00707351	0	0	0	0	0	0	0	0	19	0.00497635	0.00368801	0.00368801	1	0.000194219	0.000114547	0.000114547	17	0.00690282	0.0045719	0.0045719	300	0.0498635	0.0361867	0.0361867	296	0.0495784	0.0365528	0.0365528	282	0.0460312	0.0369489	0.0369489	327	0.0536377	0.0435042	0.0435042
METABAT_AS06rmzACSIP_440	1.93207	0	0	0	0	0	0	0	0	0	0	0	0	0	0	0	0	0	0	0	0	0	0	0	0	0	0	0	0	52	0.0211145	0.0248961	0.0248961	1331	0.221228	0.285816	0.285816	2024	0.339009	0.444958	0.444958	2304	0.376085	0.537422	0.537422	2567	0.421064	0.607981	0.607981
METABAT_AS06rmzACSIP_444	1.63674	1	0.000199135	0.000229542	0.000229542	0	0	0	0	1	0.000471534	0.00074324	0.00074324	0	0	0	0	0	0	0	0	0	0	0	0	1	0.000194219	0.000240719	0.000240719	34	0.0138056	0.0192155	0.0192155	16	0.00265938	0.00405576	0.00405576	18	0.0030149	0.00467117	0.00467117	23	0.00375432	0.00633293	0.00633293	24	0.00393671	0.00670995	0.00670995
METABAT_AS06rmzACSIP_445	2.71487	0	0	0	0	0	0	0	0	23	0.0108453	0.0103059	0.0103059	0	0	0	0	0	0	0	0	5	0.00130957	0.00122959	0.00122959	1	0.000194219	0.000145124	0.000145124	22	0.00893307	0.00749591	0.00749591	274	0.045542	0.0418728	0.0418728	397	0.0664954	0.0621116	0.0621116	560	0.0914095	0.0929595	0.0929595	617	0.101206	0.103997	0.103997
METABAT_AS06rmzACSIP_447	1.86375	240	0.0477925	0.0483798	0.0483798	0	0	0	0	0	0	0	0	3	0.000440366	0.00049506	0.00049506	0	0	0	0	0	0	0	0	718	0.139449	0.151784	0.151784	1	0.000406048	0.000496322	0.000496322	26	0.0043215	0.00578783	0.00578783	34	0.00569482	0.00774858	0.00774858	41	0.00669248	0.00991405	0.00991405	35	0.00574104	0.00859343	0.00859343
METABAT_AS06rmzACSIP_448	4.44032	24	0.00477925	0.00203066	0.00203066	9	0.00143028	0.000637524	0.000637524	190	0.0895914	0.0520531	0.0520531	2	0.000293577	0.000138529	0.000138529	1	0.000151252	6.97505e-05	6.97505e-05	321	0.0840741	0.048265	0.048265	59	0.0114589	0.00523511	0.00523511	296	0.12019	0.0616635	0.0616635	1115	0.185326	0.104182	0.104182	1106	0.185249	0.105797	0.105797	824	0.134503	0.0836312	0.0836312	935	0.153368	0.0963572	0.0963572
METABAT_AS06rmzACSIP_45	4.74792	0	0	0	0	0	0	0	0	16	0.00754454	0.00409944	0.00409944	0	0	0	0	0	0	0	0	8	0.0020953	0.00112494	0.00112494	0	0	0	0	14	0.00568468	0.00272757	0.00272757	615	0.10222	0.0537406	0.0537406	950	0.15912	0.0849868	0.0849868	911	0.148704	0.086471	0.086471	1353	0.221932	0.130401	0.130401
METABAT_AS06rmzACSIP_450	2.22567	0	0	0	0	2	0.000317841	0.000282642	0.000282642	1347	0.635156	0.736231	0.736231	1	0.000146789	0.000138186	0.000138186	0	0	0	0	439	0.11498	0.131688	0.131688	0	0	0	0	969	0.393461	0.40273	0.40273	24	0.00398908	0.00447384	0.00447384	25	0.00418737	0.00477101	0.00477101	50	0.00816156	0.0101243	0.0101243	24	0.00393671	0.00493443	0.00493443
METABAT_AS06rmzACSIP_453	1.40875	1	0.000199135	0.000266689	0.000266689	1	0.00015892	0.000223271	0.000223271	0	0	0	0	0	0	0	0	0	0	0	0	0	0	0	0	1	0.000194219	0.000279675	0.000279675	0	0	0	0	529	0.0879259	0.155794	0.155794	527	0.0882697	0.158894	0.158894	265	0.0432563	0.0847746	0.0847746	220	0.0360865	0.0714618	0.0714618
METABAT_AS06rmzACSIP_456	4.28777	1	0.000199135	8.76211e-05	8.76211e-05	1	0.00015892	7.33561e-05	7.33561e-05	0	0	0	0	0	0	0	0	0	0	0	0	0	0	0	0	3	0.000582656	0.000275663	0.000275663	0	0	0	0	167	0.0277573	0.016159	0.016159	193	0.0323265	0.0191186	0.0191186	364	0.0594162	0.0382582	0.0382582	378	0.0620032	0.040341	0.040341
METABAT_AS06rmzACSIP_457	2.76341	0	0	0	0	0	0	0	0	3	0.0014146	0.00132063	0.00132063	0	0	0	0	0	0	0	0	238	0.0623353	0.0575006	0.0575006	0	0	0	0	37	0.0150238	0.0123853	0.0123853	229	0.0380624	0.0343811	0.0343811	179	0.0299815	0.027513	0.027513	332	0.0541928	0.0541436	0.0541436	323	0.0529816	0.0534863	0.0534863
METABAT_AS06rmzACSIP_458	3.21955	0	0	0	0	0	0	0	0	1	0.000471534	0.000377844	0.000377844	0	0	0	0	0	0	0	0	23	0.006024	0.00476951	0.00476951	1	0.000194219	0.000122375	0.000122375	1	0.000406048	0.000287313	0.000287313	816	0.135629	0.105154	0.105154	735	0.123109	0.0969668	0.0969668	890	0.145276	0.12458	0.12458	874	0.143362	0.124223	0.124223
METABAT_AS06rmzACSIP_459	0.84364	2	0.000398271	0.000890663	0.000890663	0	0	0	0	0	0	0	0	0	0	0	0	0	0	0	0	6	0.00157148	0.00474827	0.00474827	0	0	0	0	7	0.00284234	0.00767523	0.00767523	44	0.00731331	0.0216384	0.0216384	59	0.00988218	0.0297048	0.0297048	68	0.0110997	0.0363251	0.0363251	66	0.010826	0.0357992	0.0357992
METABAT_AS06rmzACSIP_46	0.635603	1	0.000199135	0.000591091	0.000591091	0	0	0	0	0	0	0	0	0	0	0	0	0	0	0	0	0	0	0	0	207	0.0402032	0.128314	0.128314	0	0	0	0	0	0	0	0	0	0	0	0	0	0	0	0	0	0	0	0
METABAT_AS06rmzACSIP_462	1.00152	0	0	0	0	0	0	0	0	20	0.00943067	0.0242929	0.0242929	0	0	0	0	0	0	0	0	0	0	0	0	0	0	0	0	0	0	0	0	1792	0.297851	0.742351	0.742351	1822	0.305175	0.772717	0.772717	2162	0.352906	0.972864	0.972864	1981	0.324943	0.905132	0.905132
METABAT_AS06rmzACSIP_463	3.04147	54	0.0107533	0.00667037	0.00667037	8	0.00127136	0.00082732	0.00082732	0	0	0	0	0	0	0	0	0	0	0	0	0	0	0	0	41	0.00796296	0.00531114	0.00531114	1	0.000406048	0.000304135	0.000304135	8332	1.38487	1.13657	1.13657	11893	1.99201	1.66088	1.66088	16306	2.66165	2.41612	2.41612	18380	3.01486	2.76533	2.76533
METABAT_AS06rmzACSIP_466	2.82398	784	0.156122	0.104302	0.104302	0	0	0	0	0	0	0	0	0	0	0	0	0	0	0	0	0	0	0	0	360	0.0699187	0.050226	0.050226	31	0.0125875	0.0101543	0.0101543	181	0.0300843	0.0265917	0.0265917	169	0.0283066	0.0254188	0.0254188	289	0.0471738	0.0461201	0.0461201	302	0.0495369	0.0489363	0.0489363
METABAT_AS06rmzACSIP_467	2.9794	0	0	0	0	1	0.00015892	0.00010557	0.00010557	4	0.00188613	0.0016332	0.0016332	0	0	0	0	0	0	0	0	6	0.00157148	0.00134451	0.00134451	6	0.00116531	0.000793434	0.000793434	4	0.00162419	0.00124189	0.00124189	100	0.0166212	0.0139252	0.0139252	82	0.0137346	0.01169	0.01169	79	0.0128953	0.0119496	0.0119496	105	0.0172231	0.0161268	0.0161268
METABAT_AS06rmzACSIP_469	2.67419	2	0.000398271	0.000280982	0.000280982	51	0.00810494	0.00599854	0.00599854	33	0.0155606	0.0150117	0.0150117	7	0.00102752	0.000805063	0.000805063	2	0.000302504	0.000231632	0.000231632	221	0.0578828	0.0551748	0.0551748	18	0.00349593	0.00265197	0.00265197	92	0.0373565	0.0318233	0.0318233	4469	0.742799	0.693343	0.693343	4067	0.681201	0.64597	0.64597	489	0.0798201	0.0824083	0.0824083	337	0.055278	0.0576665	0.0576665
METABAT_AS06rmzACSIP_475	2.79971	1	0.000199135	0.000134192	0.000134192	0	0	0	0	0	0	0	0	2	0.000293577	0.000219706	0.000219706	0	0	0	0	0	0	0	0	25	0.00485546	0.00351816	0.00351816	0	0	0	0	3369	0.559967	0.499251	0.499251	3188	0.533973	0.483656	0.483656	4234	0.691121	0.681543	0.681543	4468	0.732884	0.730276	0.730276
METABAT_AS06rmzACSIP_479	1.67788	240	0.0477925	0.0537392	0.0537392	0	0	0	0	0	0	0	0	0	0	0	0	0	0	0	0	0	0	0	0	192	0.03729	0.0450847	0.0450847	9	0.00365444	0.00496173	0.00496173	21	0.00349044	0.00519265	0.00519265	22	0.00368488	0.00556921	0.00556921	35	0.00571309	0.00940075	0.00940075	27	0.0044288	0.00736359	0.00736359
METABAT_AS06rmzACSIP_480	2.84106	0	0	0	0	0	0	0	0	0	0	0	0	0	0	0	0	0	0	0	0	0	0	0	0	0	0	0	0	0	0	0	0	193	0.0320788	0.0281843	0.0281843	209	0.0350064	0.0312462	0.0312462	343	0.0559883	0.0544087	0.0544087	334	0.0547859	0.0537963	0.0537963
METABAT_AS06rmzACSIP_481	2.03369	1	0.000199135	0.000184738	0.000184738	8	0.00127136	0.00123729	0.00123729	10	0.00471534	0.00598167	0.00598167	0	0	0	0	0	0	0	0	25	0.00654783	0.00820723	0.00820723	181	0.0351535	0.0350656	0.0350656	25	0.0101512	0.0113712	0.0113712	1048	0.17419	0.2138	0.2138	1250	0.209368	0.26107	0.26107	112	0.0182819	0.0248192	0.0248192	134	0.02198	0.0301513	0.0301513
METABAT_AS06rmzACSIP_482	2.03755	0	0	0	0	0	0	0	0	0	0	0	0	0	0	0	0	0	0	0	0	0	0	0	0	2	0.000388437	0.000386731	0.000386731	109	0.0442593	0.0494844	0.0494844	2396	0.398243	0.487874	0.487874	2683	0.449388	0.559297	0.559297	4004	0.653578	0.885604	0.885604	4250	0.697126	0.954478	0.954478
METABAT_AS06rmzACSIP_485	2.03916	0	0	0	0	0	0	0	0	0	0	0	0	0	0	0	0	0	0	0	0	0	0	0	0	0	0	0	0	0	0	0	0	77	0.0127983	0.0156664	0.0156664	46	0.00770475	0.00958158	0.00958158	79	0.0128953	0.0174594	0.0174594	88	0.0144346	0.0197477	0.0197477
METABAT_AS06rmzACSIP_486	1.2521	0	0	0	0	0	0	0	0	0	0	0	0	0	0	0	0	0	0	0	0	1	0.000261913	0.000533216	0.000533216	1	0.000194219	0.000314666	0.000314666	22	0.00893307	0.0162531	0.0162531	10392	1.72727	3.44343	3.44343	9943	1.6654	3.37295	3.37295	14768	2.4106	5.31543	5.31543	15851	2.60003	5.79302	5.79302
METABAT_AS06rmzACSIP_487	2.15105	0	0	0	0	0	0	0	0	0	0	0	0	0	0	0	0	0	0	0	0	0	0	0	0	3	0.000582656	0.00054949	0.00054949	4	0.00162419	0.00172013	0.00172013	45	0.00747952	0.00867947	0.00867947	65	0.0108872	0.012835	0.012835	84	0.0137114	0.0175989	0.0175989	133	0.0218159	0.0282936	0.0282936
METABAT_AS06rmzACSIP_494	4.11937	4	0.000796541	0.000364813	0.000364813	0	0	0	0	3	0.0014146	0.000885927	0.000885927	0	0	0	0	0	0	0	0	5	0.00130957	0.000810365	0.000810365	1	0.000194219	9.56439e-05	9.56439e-05	3	0.00121815	0.000673661	0.000673661	513	0.0852665	0.0516674	0.0516674	532	0.0891072	0.0548545	0.0548545	444	0.0724747	0.0485744	0.0485744	419	0.0687284	0.0465446	0.0465446
METABAT_AS06rmzACSIP_495	2.06825	4	0.000796541	0.000726605	0.000726605	1	0.00015892	0.000152078	0.000152078	3	0.0014146	0.00176452	0.00176452	0	0	0	0	0	0	0	0	0	0	0	0	8	0.00155375	0.00152397	0.00152397	19	0.00771492	0.00849772	0.00849772	274	0.045542	0.054964	0.054964	369	0.0618055	0.0757801	0.0757801	514	0.0839008	0.111999	0.111999	550	0.0902163	0.121688	0.121688
METABAT_AS06rmzACSIP_498	1.32072	0	0	0	0	0	0	0	0	1	0.000471534	0.000921081	0.000921081	0	0	0	0	0	0	0	0	0	0	0	0	0	0	0	0	50	0.0203024	0.0350196	0.0350196	1	0.000166212	0.000314138	0.000314138	0	0	0	0	0	0	0	0	2	0.000328059	0.000692958	0.000692958
METABAT_AS06rmzACSIP_499	1.50818	21	0.00418184	0.00523127	0.00523127	0	0	0	0	79	0.0372511	0.0637209	0.0637209	0	0	0	0	0	0	0	0	110	0.0288104	0.0486946	0.0486946	3	0.000582656	0.000783712	0.000783712	180	0.0730887	0.1104	0.1104	4	0.000664846	0.00110037	0.00110037	2	0.000334989	0.000563259	0.000563259	2	0.000326462	0.00059763	0.00059763	4	0.000656118	0.00121365	0.00121365
METABAT_AS06rmzACSIP_5	2.26595	0	0	0	0	0	0	0	0	0	0	0	0	0	0	0	0	0	0	0	0	0	0	0	0	1	0.000194219	0.000173875	0.000173875	0	0	0	0	241	0.040057	0.0441262	0.0441262	393	0.0658254	0.073667	0.073667	465	0.0759025	0.092482	0.092482	465	0.0762738	0.093905	0.093905
METABAT_AS06rmzACSIP_50	2.2022	1	0.000199135	0.000170602	0.000170602	0	0	0	0	0	0	0	0	0	0	0	0	0	0	0	0	0	0	0	0	1	0.000194219	0.000178909	0.000178909	3	0.00121815	0.00126013	0.00126013	4392	0.730001	0.82744	0.82744	4683	0.784377	0.903232	0.903232	7102	1.15927	1.45338	1.45338	7363	1.20775	1.52998	1.52998
METABAT_AS06rmzACSIP_500	0.995288	0	0	0	0	0	0	0	0	24	0.0113168	0.0293339	0.0293339	0	0	0	0	0	0	0	0	148	0.0387631	0.0992782	0.0992782	0	0	0	0	2	0.000812097	0.0018588	0.0018588	921	0.153081	0.38392	0.38392	932	0.156105	0.397739	0.397739	82	0.013385	0.0371296	0.0371296	99	0.0162389	0.0455169	0.0455169
METABAT_AS06rmzACSIP_502	3.82723	3	0.000597406	0.000294495	0.000294495	0	0	0	0	0	0	0	0	0	0	0	0	0	0	0	0	2	0.000523826	0.000348889	0.000348889	12	0.00233062	0.00123534	0.00123534	79	0.0320778	0.0190939	0.0190939	5546	0.921809	0.60121	0.60121	7742	1.29674	0.859211	0.859211	9838	1.60587	1.15845	1.15845	10899	1.78776	1.30313	1.30313
METABAT_AS06rmzACSIP_503	3.09444	0	0	0	0	0	0	0	0	2	0.000943067	0.00078624	0.00078624	0	0	0	0	0	0	0	0	0	0	0	0	0	0	0	0	1	0.000406048	0.000298929	0.000298929	384	0.0638252	0.0514848	0.0514848	267	0.0447211	0.0366488	0.0366488	367	0.0599058	0.0534489	0.0534489	331	0.0542938	0.0489477	0.0489477
METABAT_AS06rmzACSIP_504	2.16283	202	0.0402253	0.0350889	0.0350889	0	0	0	0	4	0.00188613	0.00224981	0.00224981	1	0.000146789	0.000142201	0.000142201	1	0.000151252	0.000143199	0.000143199	2	0.000523826	0.000617375	0.000617375	98	0.0190334	0.0178522	0.0178522	1	0.000406048	0.000427689	0.000427689	27	0.00448771	0.00517931	0.00517931	42	0.00703478	0.00824818	0.00824818	57	0.00930418	0.011877	0.011877	59	0.00967775	0.0124829	0.0124829
METABAT_AS06rmzACSIP_506	1.36459	0	0	0	0	0	0	0	0	0	0	0	0	0	0	0	0	0	0	0	0	0	0	0	0	0	0	0	0	2	0.000812097	0.00135575	0.00135575	11	0.00182833	0.00334442	0.00334442	12	0.00200994	0.00373517	0.00373517	15	0.00244847	0.00495386	0.00495386	22	0.00360865	0.00737745	0.00737745
METABAT_AS06rmzACSIP_507	2.94067	1	0.000199135	0.00012776	0.00012776	3	0.000476761	0.00032088	0.00032088	2	0.000943067	0.000827354	0.000827354	1	0.000146789	0.000104587	0.000104587	1	0.000151252	0.000105321	0.000105321	7	0.00183339	0.00158925	0.00158925	5	0.000971093	0.000669903	0.000669903	4	0.00162419	0.00125824	0.00125824	2553	0.424338	0.360193	0.360193	2237	0.374686	0.32311	0.32311	509	0.0830847	0.0780058	0.0780058	484	0.0793903	0.0753157	0.0753157
METABAT_AS06rmzACSIP_509	2.784	0	0	0	0	0	0	0	0	50	0.0235767	0.0218478	0.0218478	0	0	0	0	0	0	0	0	2	0.000523826	0.000479624	0.000479624	1	0.000194219	0.00014152	0.00014152	335	0.136026	0.111308	0.111308	8137	1.35246	1.21262	1.21262	10353	1.73407	1.57953	1.57953	12960	2.11548	2.09793	2.09793	10565	1.73297	1.73654	1.73654
METABAT_AS06rmzACSIP_51	2.66192	0	0	0	0	0	0	0	0	862	0.406462	0.393931	0.393931	0	0	0	0	1	0.000151252	0.00011635	0.00011635	14	0.00366678	0.00351136	0.00351136	1	0.000194219	0.000148011	0.000148011	493	0.200182	0.171318	0.171318	377	0.0626617	0.0587594	0.0587594	418	0.0700128	0.0666981	0.0666981	392	0.0639866	0.0663662	0.0663662	396	0.0649557	0.068075	0.068075
METABAT_AS06rmzACSIP_513	2.43411	32	0.00637233	0.00493912	0.00493912	1	0.00015892	0.000129219	0.000129219	1	0.000471534	0.000499766	0.000499766	0	0	0	0	0	0	0	0	0	0	0	0	4	0.000776874	0.000647452	0.000647452	1	0.000406048	0.000380023	0.000380023	226	0.0375638	0.038521	0.038521	259	0.0433811	0.045195	0.045195	461	0.0752496	0.0853523	0.0853523	479	0.0785702	0.0900495	0.0900495
METABAT_AS06rmzACSIP_514	2.45435	0	0	0	0	0	0	0	0	0	0	0	0	0	0	0	0	0	0	0	0	1	0.000261913	0.000272023	0.000272023	0	0	0	0	0	0	0	0	1683	0.279734	0.284497	0.284497	1623	0.271844	0.280875	0.280875	309	0.0504384	0.0567384	0.0567384	323	0.0529816	0.0602217	0.0602217
METABAT_AS06rmzACSIP_517	1.52727	0	0	0	0	0	0	0	0	2	0.000943067	0.00159303	0.00159303	0	0	0	0	0	0	0	0	6	0.00157148	0.00262288	0.00262288	0	0	0	0	12	0.00487258	0.00726804	0.00726804	128	0.0212751	0.0347717	0.0347717	114	0.0190944	0.0317045	0.0317045	181	0.0295448	0.0534095	0.0534095	192	0.0314937	0.0575272	0.0575272
METABAT_AS06rmzACSIP_518	2.97097	0	0	0	0	0	0	0	0	2	0.000943067	0.000818915	0.000818915	14	0.00205504	0.00144929	0.00144929	0	0	0	0	6	0.00157148	0.00134832	0.00134832	52	0.0100994	0.00689593	0.00689593	4	0.00162419	0.00124541	0.00124541	39	0.00648225	0.00544624	0.00544624	46	0.00770475	0.00657643	0.00657643	45	0.0073454	0.00682604	0.00682604	54	0.0088576	0.00831729	0.00831729
METABAT_AS06rmzACSIP_519	1.76022	0	0	0	0	0	0	0	0	0	0	0	0	0	0	0	0	0	0	0	0	0	0	0	0	0	0	0	0	1	0.000406048	0.000525513	0.000525513	75	0.0124659	0.0176777	0.0176777	74	0.0123946	0.0178565	0.0178565	81	0.0132217	0.0207383	0.0207383	94	0.0154188	0.024437	0.024437
METABAT_AS06rmzACSIP_523	2.63835	0	0	0	0	0	0	0	0	0	0	0	0	0	0	0	0	0	0	0	0	0	0	0	0	0	0	0	0	70	0.0284234	0.0245423	0.0245423	48	0.00797815	0.00754812	0.00754812	58	0.00971469	0.00933741	0.00933741	84	0.0137114	0.0143483	0.0143483	76	0.0124663	0.0131816	0.0131816
METABAT_AS06rmzACSIP_525	3.23771	1	0.000199135	0.000116039	0.000116039	1	0.00015892	9.71472e-05	9.71472e-05	1	0.000471534	0.000375725	0.000375725	2	0.000293577	0.000189984	0.000189984	2	0.000302504	0.000191317	0.000191317	9	0.00235722	0.00185586	0.00185586	9	0.00174797	0.0010952	0.0010952	8	0.00324839	0.00228562	0.00228562	43	0.0071471	0.00551012	0.00551012	44	0.00736976	0.00577226	0.00577226	33	0.00538663	0.00459337	0.00459337	47	0.00770939	0.00664273	0.00664273
METABAT_AS06rmzACSIP_529	5.50063	1	0.000199135	6.83011e-05	6.83011e-05	3	0.000476761	0.000171544	0.000171544	0	0	0	0	1	0.000146789	5.59129e-05	5.59129e-05	1	0.000151252	5.63053e-05	5.63053e-05	7	0.00183339	0.000849624	0.000849624	3	0.000582656	0.00021488	0.00021488	34	0.0138056	0.00571764	0.00571764	89	0.0147928	0.00671286	0.00671286	77	0.0128971	0.00594579	0.00594579	98	0.0159967	0.00802913	0.00802913	120	0.0196836	0.00998286	0.00998286
METABAT_AS06rmzACSIP_53	1.72143	1	0.000199135	0.000218249	0.000218249	1	0.00015892	0.000182717	0.000182717	0	0	0	0	7	0.00102752	0.00125064	0.00125064	0	0	0	0	1	0.000261913	0.000387839	0.000387839	15	0.00291328	0.00343313	0.00343313	383	0.155517	0.205807	0.205807	21	0.00349044	0.00506128	0.00506128	22	0.00368488	0.00542831	0.00542831	33	0.00538663	0.00863933	0.00863933	27	0.0044288	0.0071773	0.0071773
METABAT_AS06rmzACSIP_531	2.55549	0	0	0	0	0	0	0	0	0	0	0	0	0	0	0	0	0	0	0	0	1	0.000261913	0.000261257	0.000261257	2	0.000388437	0.00030835	0.00030835	7	0.00284234	0.00253381	0.00253381	98	0.0162887	0.0159104	0.0159104	116	0.0194294	0.0192804	0.0192804	146	0.0238318	0.0257474	0.0257474	150	0.0246044	0.0268598	0.0268598
METABAT_AS06rmzACSIP_532	2.66656	0	0	0	0	1	0.00015892	0.000117955	0.000117955	0	0	0	0	0	0	0	0	0	0	0	0	0	0	0	0	0	0	0	0	0	0	0	0	717	0.119174	0.111557	0.111557	553	0.0926245	0.0880855	0.0880855	1211	0.197673	0.204667	0.204667	949	0.155664	0.162855	0.162855
METABAT_AS06rmzACSIP_535	1.09245	160	0.0318617	0.0550249	0.0550249	0	0	0	0	1	0.000471534	0.00111354	0.00111354	0	0	0	0	0	0	0	0	1	0.000261913	0.000611139	0.000611139	1457	0.282976	0.525468	0.525468	16	0.00649678	0.0135478	0.0135478	14	0.00232696	0.00531688	0.00531688	16	0.00267991	0.00622085	0.00622085	42	0.00685571	0.0173262	0.0173262	42	0.00688924	0.0175928	0.0175928
METABAT_AS06rmzACSIP_537	5.73762	0	0	0	0	0	0	0	0	3	0.0014146	0.000636058	0.000636058	0	0	0	0	0	0	0	0	7	0.00183339	0.00081453	0.00081453	2	0.000388437	0.000137337	0.000137337	9	0.00365444	0.00145098	0.00145098	2737	0.454921	0.197912	0.197912	2471	0.413879	0.182924	0.182924	4921	0.803261	0.386524	0.386524	4578	0.750928	0.365115	0.365115
METABAT_AS06rmzACSIP_54	1.7012	0	0	0	0	0	0	0	0	0	0	0	0	0	0	0	0	0	0	0	0	0	0	0	0	1	0.000194219	0.000231597	0.000231597	4	0.00162419	0.00217498	0.00217498	136	0.0226048	0.0331676	0.0331676	100	0.0167495	0.0249676	0.0249676	224	0.0365638	0.0593401	0.0593401	180	0.0295253	0.0484177	0.0484177
METABAT_AS06rmzACSIP_540	0.979808	0	0	0	0	0	0	0	0	0	0	0	0	0	0	0	0	0	0	0	0	0	0	0	0	0	0	0	0	1	0.000406048	0.000944082	0.000944082	14	0.00232696	0.00592812	0.00592812	16	0.00267991	0.00693602	0.00693602	27	0.00440724	0.0124187	0.0124187	30	0.00492089	0.0140109	0.0140109
METABAT_AS06rmzACSIP_541	5.47331	91	0.0181213	0.00624643	0.00624643	0	0	0	0	12	0.0056584	0.00266709	0.00266709	0	0	0	0	0	0	0	0	2	0.000523826	0.000243961	0.000243961	191	0.0370957	0.013749	0.013749	74	0.0300476	0.0125064	0.0125064	1529	0.254137	0.115901	0.115901	1909	0.319747	0.148145	0.148145	2621	0.427829	0.21581	0.21581	2765	0.453542	0.23117	0.23117
METABAT_AS06rmzACSIP_543	5.41615	0	0	0	0	0	0	0	0	5	0.00235767	0.00112302	0.00112302	0	0	0	0	0	0	0	0	247	0.0646925	0.0304472	0.0304472	0	0	0	0	12	0.00487258	0.00204947	0.00204947	36	0.00598361	0.00275767	0.00275767	46	0.00770475	0.00360743	0.00360743	20	0.00326462	0.00166416	0.00166416	29	0.00475686	0.00245016	0.00245016
METABAT_AS06rmzACSIP_545	0.296562	0	0	0	0	0	0	0	0	0	0	0	0	0	0	0	0	0	0	0	0	0	0	0	0	0	0	0	0	4	0.00162419	0.0124766	0.0124766	0	0	0	0	0	0	0	0	0	0	0	0	0	0	0	0
METABAT_AS06rmzACSIP_547	3.6624	0	0	0	0	0	0	0	0	1	0.000471534	0.000332155	0.000332155	0	0	0	0	0	0	0	0	18	0.00471444	0.00328131	0.00328131	0	0	0	0	20	0.00812097	0.00505143	0.00505143	124	0.0206102	0.0140471	0.0140471	102	0.0170845	0.0118295	0.0118295	88	0.0143643	0.0108286	0.0108286	110	0.0180433	0.013744	0.013744
METABAT_AS06rmzACSIP_550	0.776523	1	0.000199135	0.000483823	0.000483823	3	0.000476761	0.00121516	0.00121516	0	0	0	0	14	0.00205504	0.00554496	0.00554496	0	0	0	0	0	0	0	0	4	0.000776874	0.00202952	0.00202952	3	0.00121815	0.0035737	0.0035737	13	0.00216075	0.00694575	0.00694575	13	0.00217743	0.00711083	0.00711083	16	0.0026117	0.00928583	0.00928583	22	0.00360865	0.0129645	0.0129645
METABAT_AS06rmzACSIP_551	3.13186	0	0	0	0	0	0	0	0	8	0.00377227	0.00310739	0.00310739	0	0	0	0	1	0.000151252	9.88916e-05	9.88916e-05	50	0.0130957	0.0106588	0.0106588	0	0	0	0	1734	0.704088	0.512151	0.512151	6	0.000997269	0.00079484	0.00079484	3	0.000502484	0.000406865	0.000406865	7	0.00114262	0.00100728	0.00100728	4	0.000656118	0.000584446	0.000584446
METABAT_AS06rmzACSIP_552	2.67526	1	0.000199135	0.000140435	0.000140435	0	0	0	0	5	0.00235767	0.00227359	0.00227359	0	0	0	0	0	0	0	0	18	0.00471444	0.00449209	0.00449209	5	0.000971093	0.000736364	0.000736364	9	0.00365444	0.00311192	0.00311192	97	0.0161225	0.0150431	0.0150431	66	0.0110546	0.0104788	0.0104788	140	0.0228524	0.023584	0.023584	145	0.0237843	0.0248021	0.0248021
METABAT_AS06rmzACSIP_553	3.40693	1	0.000199135	0.000110275	0.000110275	0	0	0	0	4	0.00188613	0.00142825	0.00142825	0	0	0	0	0	0	0	0	9	0.00235722	0.00176368	0.00176368	5	0.000971093	0.000578222	0.000578222	11	0.00446653	0.00298662	0.00298662	360	0.0598361	0.0438399	0.0438399	347	0.0581206	0.0432611	0.0432611	273	0.0445621	0.0361123	0.0361123	293	0.0480607	0.0393542	0.0393542
METABAT_AS06rmzACSIP_554	2.43062	1	0.000199135	0.000154569	0.000154569	1	0.00015892	0.000129405	0.000129405	201	0.0947782	0.100597	0.100597	1	0.000146789	0.000126534	0.000126534	1	0.000151252	0.000127422	0.000127422	6970	1.82553	1.9145	1.9145	0	0	0	0	230	0.0933912	0.0875308	0.0875308	1908	0.317132	0.32568	0.32568	1507	0.252414	0.263346	0.263346	2627	0.428808	0.487077	0.487077	2576	0.42254	0.48497	0.48497
METABAT_AS06rmzACSIP_56	1.69476	0	0	0	0	3	0.000476761	0.000556776	0.000556776	19	0.00895914	0.013638	0.013638	3	0.000440366	0.000544423	0.000544423	0	0	0	0	19	0.00497635	0.0074849	0.0074849	0	0	0	0	30	0.0121815	0.0163743	0.0163743	21747	3.6146	5.32379	5.32379	24818	4.15688	6.21998	6.21998	1269	0.20714	0.337449	0.337449	1063	0.174363	0.287019	0.287019
METABAT_AS06rmzACSIP_562	1.76558	103	0.0205109	0.0219175	0.0219175	0	0	0	0	0	0	0	0	28	0.00411008	0.00487748	0.00487748	0	0	0	0	0	0	0	0	1164	0.22607	0.259749	0.259749	6	0.00243629	0.00314351	0.00314351	201	0.0334085	0.0472323	0.0472323	163	0.0273016	0.0392131	0.0392131	322	0.0525604	0.0821909	0.0821909	302	0.0495369	0.0782719	0.0782719
METABAT_AS06rmzACSIP_563	2.88963	0	0	0	0	1	0.00015892	0.000108849	0.000108849	12	0.0056584	0.00505181	0.00505181	1	0.000146789	0.000106435	0.000106435	1	0.000151252	0.000107181	0.000107181	11	0.00288104	0.00254151	0.00254151	0	0	0	0	36	0.0146177	0.0115242	0.0115242	29	0.00482013	0.00416377	0.00416377	32	0.00535983	0.0047037	0.0047037	20	0.00326462	0.0031192	0.0031192	31	0.00508492	0.00490915	0.00490915
METABAT_AS06rmzACSIP_565	3.93364	2	0.000398271	0.000191019	0.000191019	0	0	0	0	2	0.000943067	0.000618504	0.000618504	0	0	0	0	0	0	0	0	0	0	0	0	2	0.000388437	0.000200319	0.000200319	0	0	0	0	4769	0.792663	0.502994	0.502994	5110	0.855898	0.551769	0.551769	9376	1.53046	1.07418	1.07418	9440	1.54844	1.09815	1.09815
METABAT_AS06rmzACSIP_57	2.33195	64	0.0127447	0.010311	0.010311	51	0.00810494	0.00687889	0.00687889	87	0.0410234	0.0453845	0.0453845	6	0.000880731	0.000791328	0.000791328	1	0.000151252	0.000132813	0.000132813	2	0.000523826	0.0005726	0.0005726	356	0.0691418	0.0601476	0.0601476	124	0.05035	0.0491873	0.0491873	7	0.00116348	0.0012454	0.0012454	3	0.000502484	0.000546428	0.000546428	7	0.00114262	0.0013528	0.0013528	6	0.000984178	0.00117738	0.00117738
METABAT_AS06rmzACSIP_576	3.14849	1	0.000199135	0.000119327	0.000119327	0	0	0	0	0	0	0	0	0	0	0	0	0	0	0	0	41	0.0107384	0.00869406	0.00869406	0	0	0	0	107	0.0434472	0.0314363	0.0314363	253	0.0420515	0.0333387	0.0333387	198	0.0331639	0.0267112	0.0267112	240	0.0391755	0.0343529	0.0343529	211	0.0346102	0.0306666	0.0306666
METABAT_AS06rmzACSIP_577	3.75422	10	0.00199135	0.00100074	0.00100074	0	0	0	0	2	0.000943067	0.000648063	0.000648063	0	0	0	0	0	0	0	0	1	0.000261913	0.000177836	0.000177836	13	0.00252484	0.0013643	0.0013643	5	0.00203024	0.00123197	0.00123197	563	0.0935771	0.0622183	0.0622183	700	0.117246	0.079197	0.079197	1110	0.181187	0.133247	0.133247	1089	0.178628	0.132738	0.132738
METABAT_AS06rmzACSIP_578	2.90389	2	0.000398271	0.000258756	0.000258756	0	0	0	0	2	0.000943067	0.000837832	0.000837832	0	0	0	0	0	0	0	0	0	0	0	0	17	0.00330171	0.00230652	0.00230652	1	0.000406048	0.000318545	0.000318545	1627	0.270426	0.232454	0.232454	2230	0.373513	0.326179	0.326179	3079	0.502589	0.477842	0.477842	3232	0.530144	0.509304	0.509304
METABAT_AS06rmzACSIP_580	1.67192	3	0.000597406	0.000674134	0.000674134	2	0.000317841	0.000376255	0.000376255	3	0.0014146	0.0021828	0.0021828	0	0	0	0	0	0	0	0	1	0.000261913	0.000399324	0.000399324	15	0.00291328	0.00353479	0.00353479	0	0	0	0	410	0.0681467	0.101742	0.101742	594	0.0994918	0.150904	0.150904	815	0.133033	0.219683	0.219683	923	0.151399	0.252623	0.252623
METABAT_AS06rmzACSIP_581	1.7811	0	0	0	0	0	0	0	0	1022	0.481907	0.698023	0.698023	0	0	0	0	0	0	0	0	1	0.000261913	0.000374846	0.000374846	0	0	0	0	3	0.00121815	0.00155806	0.00155806	3969	0.659694	0.924534	0.924534	3671	0.614873	0.875441	0.875441	2608	0.425707	0.659894	0.659894	2138	0.350695	0.549295	0.549295
METABAT_AS06rmzACSIP_582	1.68043	0	0	0	0	0	0	0	0	0	0	0	0	0	0	0	0	0	0	0	0	1	0.000261913	0.000397301	0.000397301	0	0	0	0	0	0	0	0	529	0.0879259	0.130606	0.130606	516	0.0864272	0.130425	0.130425	596	0.0972858	0.159838	0.159838	660	0.10826	0.179725	0.179725
METABAT_AS06rmzACSIP_587	2.48206	0	0	0	0	0	0	0	0	29	0.0136745	0.0142132	0.0142132	0	0	0	0	0	0	0	0	85	0.0222626	0.0228637	0.0228637	0	0	0	0	18	0.00730887	0.00670827	0.00670827	326	0.054185	0.0544923	0.0544923	308	0.0515884	0.0527071	0.0527071	334	0.0545192	0.0606441	0.0606441	349	0.0572463	0.0643427	0.0643427
METABAT_AS06rmzACSIP_589	3.36261	0	0	0	0	0	0	0	0	2	0.000943067	0.000723537	0.000723537	0	0	0	0	0	0	0	0	32	0.00838122	0.00635352	0.00635352	0	0	0	0	8	0.00324839	0.00220072	0.00220072	133	0.0221061	0.0164099	0.0164099	166	0.0278041	0.0209683	0.0209683	51	0.00832479	0.00683516	0.00683516	75	0.0123022	0.0102064	0.0102064
METABAT_AS06rmzACSIP_594	1.94424	0	0	0	0	0	0	0	0	0	0	0	0	0	0	0	0	0	0	0	0	0	0	0	0	1	0.000194219	0.000202646	0.000202646	0	0	0	0	13	0.00216075	0.00277412	0.00277412	13	0.00217743	0.00284005	0.00284005	5	0.000816156	0.00115898	0.00115898	23	0.00377268	0.00541334	0.00541334
METABAT_AS06rmzACSIP_595	2.42099	1	0.000199135	0.000155184	0.000155184	1	0.00015892	0.00012992	0.00012992	13250	6.24782	6.6578	6.6578	1	0.000146789	0.000127037	0.000127037	0	0	0	0	10	0.00261913	0.00275771	0.00275771	0	0	0	0	793	0.321996	0.302992	0.302992	100606	16.7219	17.241	17.241	103590	17.3508	18.1742	18.1742	149159	24.3474	27.7659	27.7659	136655	22.4155	25.8297	25.8297
METABAT_AS06rmzACSIP_596	4.05394	0	0	0	0	2	0.000317841	0.000155175	0.000155175	1	0.000471534	0.000300075	0.000300075	0	0	0	0	0	0	0	0	0	0	0	0	2	0.000388437	0.000194375	0.000194375	0	0	0	0	308	0.0511931	0.0315213	0.0315213	520	0.0870972	0.0544825	0.0544825	631	0.102999	0.0701467	0.0701467	615	0.100878	0.0694199	0.0694199
METABAT_AS06rmzACSIP_597	4.44942	0	0	0	0	0	0	0	0	1	0.000471534	0.000273403	0.000273403	0	0	0	0	0	0	0	0	2	0.000523826	0.000300101	0.000300101	0	0	0	0	0	0	0	0	1453	0.241505	0.135485	0.135485	2039	0.341522	0.194646	0.194646	2418	0.394693	0.244911	0.244911	3136	0.514397	0.322522	0.322522
METABAT_AS06rmzACSIP_598	1.5059	0	0	0	0	0	0	0	0	0	0	0	0	0	0	0	0	0	0	0	0	0	0	0	0	2	0.000388437	0.000523267	0.000523267	1	0.000406048	0.000614265	0.000614265	153	0.0254304	0.0421528	0.0421528	165	0.0276366	0.0465393	0.0465393	201	0.0328095	0.0601528	0.0601528	210	0.0344462	0.0638132	0.0638132
METABAT_AS06rmzACSIP_6	1.88227	0	0	0	0	0	0	0	0	0	0	0	0	0	0	0	0	0	0	0	0	1	0.000261913	0.000354697	0.000354697	2	0.000388437	0.000418634	0.000418634	0	0	0	0	674	0.112027	0.148562	0.148562	556	0.093127	0.125465	0.125465	964	0.157355	0.230807	0.230807	836	0.137129	0.20324	0.20324
METABAT_AS06rmzACSIP_601	1.82684	17	0.0033853	0.00349615	0.00349615	0	0	0	0	0	0	0	0	0	0	0	0	0	0	0	0	3	0.000785739	0.00109638	0.00109638	71	0.0137895	0.0153125	0.0153125	3	0.00121815	0.00151905	0.00151905	433	0.0719696	0.0983373	0.0983373	426	0.0713527	0.0990469	0.0990469	762	0.124382	0.187979	0.187979	665	0.10908	0.166574	0.166574
METABAT_AS06rmzACSIP_603	3.13178	0	0	0	0	0	0	0	0	150	0.07073	0.058265	0.058265	0	0	0	0	0	0	0	0	154	0.0403346	0.03283	0.03283	0	0	0	0	169	0.0686222	0.0499168	0.0499168	425	0.0706399	0.0563026	0.0563026	408	0.0683378	0.0553351	0.0553351	383	0.0625175	0.0551141	0.0551141	558	0.0915285	0.0815323	0.0815323
METABAT_AS06rmzACSIP_605	5.2934	0	0	0	0	0	0	0	0	3	0.0014146	0.000689436	0.000689436	0	0	0	0	0	0	0	0	16	0.00419061	0.00201802	0.00201802	0	0	0	0	8	0.00324839	0.001398	0.001398	124	0.0206102	0.0097189	0.0097189	206	0.0345039	0.0165296	0.0165296	211	0.0344418	0.017964	0.017964	276	0.0452722	0.0238595	0.0238595
METABAT_AS06rmzACSIP_609	4.97318	0	0	0	0	5	0.000794602	0.00031623	0.00031623	0	0	0	0	0	0	0	0	0	0	0	0	0	0	0	0	20	0.00388437	0.00158447	0.00158447	0	0	0	0	0	0	0	0	0	0	0	0	0	0	0	0	1	0.00016403	9.20136e-05	9.20136e-05
METABAT_AS06rmzACSIP_61	2.78701	0	0	0	0	2	0.000317841	0.000225714	0.000225714	4583	2.16104	2.00041	2.00041	2	0.000293577	0.000220707	0.000220707	2	0.000302504	0.000222256	0.000222256	12797	3.3517	3.06556	3.06556	4	0.000776874	0.00056547	0.00056547	4573	1.85686	1.5178	1.5178	898	0.149258	0.13368	0.13368	1154	0.193289	0.175873	0.175873	1276	0.208283	0.206332	0.206332	1472	0.241452	0.241688	0.241688
METABAT_AS06rmzACSIP_613	2.93714	4	0.000796541	0.000511653	0.000511653	0	0	0	0	13	0.00612994	0.00538425	0.00538425	1	0.000146789	0.000104713	0.000104713	0	0	0	0	87	0.0227864	0.0197759	0.0197759	4	0.000776874	0.000536566	0.000536566	315	0.127905	0.0992056	0.0992056	715	0.118841	0.100998	0.100998	1126	0.188599	0.162834	0.162834	1336	0.218077	0.204992	0.204992	1292	0.211926	0.201291	0.201291
METABAT_AS06rmzACSIP_615	2.12775	0	0	0	0	0	0	0	0	17	0.00801607	0.0097193	0.0097193	0	0	0	0	0	0	0	0	350	0.0916696	0.109822	0.109822	0	0	0	0	15	0.00609073	0.0065211	0.0065211	7	0.00116348	0.00136492	0.00136492	6	0.00100497	0.00119774	0.00119774	2	0.000326462	0.000423608	0.000423608	8	0.00131224	0.0017205	0.0017205
METABAT_AS06rmzACSIP_616	2.64401	0	0	0	0	0	0	0	0	1	0.000471534	0.000460091	0.000460091	0	0	0	0	0	0	0	0	2	0.000523826	0.000505019	0.000505019	0	0	0	0	1	0.000406048	0.000349855	0.000349855	152	0.0252642	0.0238512	0.0238512	161	0.0269666	0.0258639	0.0258639	214	0.0349315	0.0364759	0.0364759	233	0.0382189	0.0403254	0.0403254
METABAT_AS06rmzACSIP_617	4.06212	4	0.000796541	0.000369954	0.000369954	0	0	0	0	1	0.000471534	0.000299471	0.000299471	0	0	0	0	0	0	0	0	0	0	0	0	116	0.0225293	0.0112511	0.0112511	0	0	0	0	575	0.0955716	0.058728	0.058728	678	0.113561	0.0708938	0.0708938	1024	0.167149	0.113606	0.113606	1126	0.184697	0.126845	0.126845
METABAT_AS06rmzACSIP_619	1.68128	0	0	0	0	0	0	0	0	0	0	0	0	0	0	0	0	0	0	0	0	0	0	0	0	1	0.000194219	0.000234341	0.000234341	27	0.0109633	0.0148551	0.0148551	117	0.0194467	0.028872	0.028872	124	0.0207693	0.0313266	0.0313266	151	0.0246479	0.0404755	0.0404755	179	0.0293613	0.0487192	0.0487192
METABAT_AS06rmzACSIP_62	1.34598	0	0	0	0	0	0	0	0	0	0	0	0	0	0	0	0	0	0	0	0	5	0.00130957	0.00248012	0.00248012	0	0	0	0	3	0.00121815	0.00206174	0.00206174	76	0.0126321	0.0234264	0.0234264	68	0.0113896	0.0214586	0.0214586	33	0.00538663	0.0110492	0.0110492	41	0.00672521	0.013939	0.013939
METABAT_AS06rmzACSIP_622	1.8558	25	0.00497838	0.00506116	0.00506116	4	0.000635681	0.00067795	0.00067795	79	0.0372511	0.051785	0.051785	1	0.000146789	0.000165727	0.000165727	0	0	0	0	18	0.00471444	0.00647565	0.00647565	21	0.00407859	0.00445838	0.00445838	81	0.0328899	0.0403744	0.0403744	66	0.01097	0.0147552	0.0147552	68	0.0113896	0.0155636	0.0155636	67	0.0109365	0.0162705	0.0162705	70	0.0114821	0.0172605	0.0172605
METABAT_AS06rmzACSIP_625	3.66736	2	0.000398271	0.000204888	0.000204888	0	0	0	0	0	0	0	0	0	0	0	0	0	0	0	0	0	0	0	0	7	0.00135953	0.000752026	0.000752026	1	0.000406048	0.00025223	0.00025223	255	0.0423839	0.0288481	0.0288481	395	0.0661604	0.0457483	0.0457483	478	0.0780245	0.0587394	0.0587394	563	0.0923487	0.0702492	0.0702492
METABAT_AS06rmzACSIP_630	2.0045	4	0.000796541	0.000749711	0.000749711	1	0.00015892	0.000156914	0.000156914	1	0.000471534	0.000606877	0.000606877	0	0	0	0	0	0	0	0	0	0	0	0	3	0.000582656	0.000589662	0.000589662	5	0.00203024	0.00230735	0.00230735	354	0.0588389	0.0732701	0.0732701	433	0.0725252	0.0917514	0.0917514	534	0.0871655	0.120058	0.120058	563	0.0923487	0.128525	0.128525
METABAT_AS06rmzACSIP_634	4.9532	0	0	0	0	0	0	0	0	0	0	0	0	0	0	0	0	0	0	0	0	0	0	0	0	0	0	0	0	1	0.000406048	0.000186752	0.000186752	233	0.0387273	0.0195164	0.0195164	240	0.0401987	0.0205805	0.0205805	182	0.0297081	0.0165593	0.0165593	236	0.038711	0.0218028	0.0218028
METABAT_AS06rmzACSIP_635	2.2067	10	0.00199135	0.00170254	0.00170254	0	0	0	0	0	0	0	0	2	0.000293577	0.000278748	0.000278748	0	0	0	0	0	0	0	0	0	0	0	0	0	0	0	0	74	0.0122997	0.0139129	0.0139129	107	0.0179219	0.0205955	0.0205955	128	0.0208936	0.026141	0.026141	159	0.0260807	0.0329716	0.0329716
METABAT_AS06rmzACSIP_64	0.51339	0	0	0	0	0	0	0	0	0	0	0	0	0	0	0	0	0	0	0	0	1	0.000261913	0.00130045	0.00130045	0	0	0	0	1	0.000406048	0.00180179	0.00180179	0	0	0	0	0	0	0	0	0	0	0	0	0	0	0	0
METABAT_AS06rmzACSIP_65	0.716218	0	0	0	0	0	0	0	0	65	0.0306497	0.110402	0.110402	0	0	0	0	0	0	0	0	235	0.0615496	0.21906	0.21906	0	0	0	0	194	0.0787734	0.250557	0.250557	6	0.000997269	0.00347565	0.00347565	6	0.00100497	0.00355826	0.00355826	15	0.00244847	0.00943846	0.00943846	14	0.00229641	0.00894477	0.00894477
METABAT_AS06rmzACSIP_69	1.60119	56	0.0111516	0.0131397	0.0131397	5	0.000794602	0.000982187	0.000982187	0	0	0	0	14	0.00205504	0.00268911	0.00268911	15	0.00226878	0.00290141	0.00290141	0	0	0	0	17	0.00330171	0.00418305	0.00418305	0	0	0	0	519	0.0862638	0.134479	0.134479	627	0.105019	0.166324	0.166324	966	0.157681	0.271887	0.271887	958	0.15714	0.273784	0.273784
METABAT_AS06rmzACSIP_7	3.27616	0	0	0	0	0	0	0	0	11	0.00518687	0.00408446	0.00408446	0	0	0	0	0	0	0	0	9	0.00235722	0.00183408	0.00183408	0	0	0	0	5	0.00203024	0.00141174	0.00141174	216	0.0359017	0.0273539	0.0273539	229	0.0383563	0.0296894	0.0296894	178	0.0290552	0.0244855	0.0244855	225	0.0369067	0.0314271	0.0314271
METABAT_AS06rmzACSIP_72	2.1746	7	0.00139395	0.00120937	0.00120937	0	0	0	0	11	0.00518687	0.00615347	0.00615347	0	0	0	0	0	0	0	0	1	0.000261913	0.000307016	0.000307016	25	0.00485546	0.00452947	0.00452947	0	0	0	0	13120	2.1807	2.50313	2.50313	10858	1.81866	2.12081	2.12081	9909	1.61746	2.05355	2.05355	10489	1.72051	2.20719	2.20719
METABAT_AS06rmzACSIP_73	1.57614	0	0	0	0	0	0	0	0	0	0	0	0	0	0	0	0	0	0	0	0	0	0	0	0	13	0.00252484	0.00324965	0.00324965	0	0	0	0	110	0.0182833	0.0289553	0.0289553	114	0.0190944	0.0307214	0.0307214	267	0.0435827	0.0763434	0.0763434	231	0.0378908	0.0670662	0.0670662
METABAT_AS06rmzACSIP_74	2.27612	0	0	0	0	0	0	0	0	3	0.0014146	0.00160337	0.00160337	0	0	0	0	0	0	0	0	0	0	0	0	2	0.000388437	0.000346196	0.000346196	509	0.206679	0.206858	0.206858	5363	0.891392	0.977557	0.977557	8438	1.41332	1.57462	1.57462	10458	1.70707	2.07065	2.07065	9881	1.62078	1.98651	1.98651
METABAT_AS06rmzACSIP_75	2.05666	0	0	0	0	0	0	0	0	10	0.00471534	0.00591487	0.00591487	1	0.000146789	0.000149542	0.000149542	0	0	0	0	38	0.0099527	0.0123357	0.0123357	11	0.0021364	0.00210726	0.00210726	325	0.131966	0.146175	0.146175	773	0.128482	0.155936	0.155936	587	0.0983194	0.121229	0.121229	537	0.0876552	0.11767	0.11767	699	0.114657	0.155525	0.155525
METABAT_AS06rmzACSIP_76	0.659163	0	0	0	0	1	0.00015892	0.000477172	0.000477172	0	0	0	0	0	0	0	0	0	0	0	0	0	0	0	0	0	0	0	0	0	0	0	0	2	0.000332423	0.00125883	0.00125883	0	0	0	0	2	0.000326462	0.00136739	0.00136739	3	0.000492089	0.00208264	0.00208264
METABAT_AS06rmzACSIP_78	4.07226	180	0.0358444	0.0166065	0.0166065	0	0	0	0	8	0.00377227	0.0023898	0.0023898	0	0	0	0	0	0	0	0	0	0	0	0	177	0.0343767	0.0171248	0.0171248	18	0.00730887	0.00408873	0.00408873	297	0.0493648	0.0302588	0.0302588	442	0.0740326	0.0461018	0.0461018	578	0.0943476	0.0639658	0.0639658	659	0.108096	0.074052	0.074052
METABAT_AS06rmzACSIP_8	11.3119	0	0	0	0	0	0	0	0	11	0.00518687	0.00118294	0.00118294	0	0	0	0	0	0	0	0	2	0.000523826	0.000118042	0.000118042	1	0.000194219	3.48299e-05	3.48299e-05	19	0.00771492	0.0015537	0.0015537	76	0.0126321	0.00278745	0.00278745	56	0.0093797	0.00210273	0.00210273	100	0.0163231	0.00398399	0.00398399	102	0.016731	0.0041262	0.0041262
METABAT_AS06rmzACSIP_80	1.90151	1589	0.316426	0.313954	0.313954	32	0.00508545	0.00529322	0.00529322	0	0	0	0	53	0.00777979	0.0085724	0.0085724	151	0.022839	0.0245946	0.0245946	0	0	0	0	110	0.021364	0.022792	0.022792	0	0	0	0	243	0.0403894	0.0530199	0.0530199	256	0.0428786	0.0571838	0.0571838	137	0.0223627	0.0324697	0.0324697	109	0.0178792	0.026231	0.026231
METABAT_AS06rmzACSIP_83	1.78684	0	0	0	0	0	0	0	0	188	0.0886483	0.127991	0.127991	0	0	0	0	0	0	0	0	18	0.00471444	0.00672555	0.00672555	0	0	0	0	50	0.0203024	0.0258842	0.0258842	0	0	0	0	0	0	0	0	0	0	0	0	0	0	0	0
METABAT_AS06rmzACSIP_86	2.11939	2	0.000398271	0.000354535	0.000354535	2	0.000317841	0.000296815	0.000296815	0	0	0	0	1	0.000146789	0.000145115	0.000145115	0	0	0	0	0	0	0	0	334	0.064869	0.0620902	0.0620902	3	0.00121815	0.00130936	0.00130936	6339	1.05361	1.24091	1.24091	8296	1.38954	1.6626	1.6626	10121	1.65206	2.15212	2.15212	10563	1.73264	2.28067	2.28067
METABAT_AS06rmzACSIP_88	1.45392	0	0	0	0	0	0	0	0	0	0	0	0	0	0	0	0	0	0	0	0	0	0	0	0	0	0	0	0	2	0.000812097	0.00127245	0.00127245	74	0.0122997	0.0211165	0.0211165	92	0.0154095	0.0268769	0.0268769	70	0.0114262	0.0216977	0.0216977	68	0.011154	0.0214021	0.0214021
METABAT_AS06rmzACSIP_89	3.0742	0	0	0	0	0	0	0	0	0	0	0	0	0	0	0	0	0	0	0	0	0	0	0	0	0	0	0	0	0	0	0	0	847	0.140781	0.114309	0.114309	1294	0.216738	0.178786	0.178786	1993	0.32532	0.292166	0.292166	2450	0.401873	0.364687	0.364687
METABAT_AS06rmzACSIP_92	5.97858	2	0.000398271	0.000125682	0.000125682	2	0.000317841	0.00010522	0.00010522	18	0.0084876	0.00366253	0.00366253	0	0	0	0	0	0	0	0	34	0.00890505	0.00379684	0.00379684	5	0.000971093	0.000329503	0.000329503	31	0.0125875	0.00479639	0.00479639	4	0.000664846	0.000277583	0.000277583	3	0.000502484	0.000213135	0.000213135	5	0.000816156	0.000376901	0.000376901	9	0.00147627	0.00068886	0.00068886
METABAT_AS06rmzACSIP_93	1.34754	0	0	0	0	0	0	0	0	0	0	0	0	0	0	0	0	0	0	0	0	1	0.000261913	0.000495448	0.000495448	0	0	0	0	1	0.000406048	0.000686448	0.000686448	40	0.00664846	0.0123154	0.0123154	19	0.0031824	0.00598882	0.00598882	26	0.00424401	0.00869531	0.00869531	19	0.00311656	0.00645203	0.00645203
METABAT_AS06rmzACSIP_96	3.7041	0	0	0	0	1	0.00015892	8.49151e-05	8.49151e-05	5	0.00235767	0.00164208	0.00164208	1	0.000146789	8.30313e-05	8.30313e-05	0	0	0	0	1	0.000261913	0.000180243	0.000180243	1	0.000194219	0.000106367	0.000106367	5	0.00203024	0.00124864	0.00124864	138	0.0229372	0.015457	0.015457	154	0.0257942	0.0176591	0.0176591	189	0.0308507	0.022995	0.022995	229	0.0375628	0.0282904	0.0282904
METABAT_AS07pgkLD_104	1.64209	4	0.000796541	0.000915173	0.000915173	0	0	0	0	0	0	0	0	6	0.000880731	0.00112377	0.00112377	0	0	0	0	0	0	0	0	3	0.000582656	0.0007198	0.0007198	0	0	0	0	0	0	0	0	0	0	0	0	0	0	0	0	0	0	0	0
METABAT_AS07pgkLD_105	2.71029	406	0.080849	0.0562796	0.0562796	15	0.00238381	0.00174078	0.00174078	10	0.00471534	0.0044884	0.0044884	71	0.010422	0.00805689	0.00805689	41	0.00620133	0.00468522	0.00468522	55	0.0144052	0.0135484	0.0135484	216	0.0419512	0.0313997	0.0313997	249	0.101106	0.0849835	0.0849835	5	0.000831058	0.000765393	0.000765393	2	0.000334989	0.000313434	0.000313434	5	0.000816156	0.000831399	0.000831399	4	0.000656118	0.000675353	0.000675353
METABAT_AS07pgkLD_107	2.28451	7	0.00139395	0.00115119	0.00115119	0	0	0	0	0	0	0	0	5	0.000733943	0.000673135	0.000673135	0	0	0	0	0	0	0	0	13	0.00252484	0.00224202	0.00224202	0	0	0	0	0	0	0	0	3	0.000502484	0.000557776	0.000557776	0	0	0	0	1	0.00016403	0.000200306	0.000200306
METABAT_AS07pgkLD_113	1.72274	0	0	0	0	0	0	0	0	0	0	0	0	1	0.000146789	0.000178527	0.000178527	0	0	0	0	0	0	0	0	6	0.00116531	0.00137221	0.00137221	0	0	0	0	0	0	0	0	0	0	0	0	0	0	0	0	0	0	0	0
METABAT_AS07pgkLD_119	0.798819	0	0	0	0	5	0.000794602	0.00196875	0.00196875	0	0	0	0	19	0.00278898	0.00731526	0.00731526	1	0.000151252	0.000387715	0.000387715	0	0	0	0	7	0.00135953	0.00345253	0.00345253	0	0	0	0	4	0.000664846	0.0020775	0.0020775	5	0.000837473	0.0026586	0.0026586	5	0.000816156	0.00282083	0.00282083	5	0.000820148	0.00286423	0.00286423
METABAT_AS07pgkLD_121	2.66623	0	0	0	0	0	0	0	0	0	0	0	0	0	0	0	0	0	0	0	0	0	0	0	0	2	0.000388437	0.000295543	0.000295543	0	0	0	0	0	0	0	0	0	0	0	0	0	0	0	0	0	0	0	0
METABAT_AS07pgkLD_124	2.67062	98	0.0195153	0.0137865	0.0137865	45	0.00715142	0.00529992	0.00529992	0	0	0	0	37	0.00543118	0.00426103	0.00426103	5	0.000756259	0.000579856	0.000579856	0	0	0	0	223	0.0433107	0.0328989	0.0328989	10	0.00406048	0.00346369	0.00346369	1	0.000166212	0.000155353	0.000155353	2	0.000334989	0.00031809	0.00031809	1	0.000163231	0.00016875	0.00016875	3	0.000492089	0.000514039	0.000514039
METABAT_AS07pgkLD_129	2.06669	0	0	0	0	8	0.00127136	0.00121754	0.00121754	1	0.000471534	0.000588617	0.000588617	6	0.000880731	0.000892897	0.000892897	472	0.0713909	0.0707341	0.0707341	1	0.000261913	0.000323048	0.000323048	0	0	0	0	1	0.000406048	0.000447586	0.000447586	0	0	0	0	0	0	0	0	0	0	0	0	0	0	0	0
METABAT_AS07pgkLD_131	1.97091	43	0.00856282	0.00819675	0.00819675	26	0.00413193	0.00414929	0.00414929	0	0	0	0	25	0.00366971	0.00390119	0.00390119	2	0.000302504	0.000314285	0.000314285	1	0.000261913	0.000338746	0.000338746	226	0.0438934	0.0451782	0.0451782	0	0	0	0	0	0	0	0	0	0	0	0	0	0	0	0	0	0	0	0
METABAT_AS07pgkLD_132	2.27411	4	0.000796541	0.000660828	0.000660828	0	0	0	0	0	0	0	0	0	0	0	0	0	0	0	0	0	0	0	0	1	0.000194219	0.000173251	0.000173251	0	0	0	0	0	0	0	0	0	0	0	0	0	0	0	0	0	0	0	0
METABAT_AS07pgkLD_140	1.66795	114	0.0227014	0.025678	0.025678	2781	0.441958	0.524427	0.524427	55	0.0259343	0.0401131	0.0401131	62696	9.20306	11.5606	11.5606	28313	4.28239	5.25731	5.25731	47	0.0123099	0.0188129	0.0188129	2755	0.535072	0.650767	0.650767	36	0.0146177	0.019965	0.019965	0	0	0	0	0	0	0	0	0	0	0	0	0	0	0	0
METABAT_AS07pgkLD_144	1.31074	819	0.163092	0.234752	0.234752	43	0.00683358	0.0103186	0.0103186	0	0	0	0	229	0.0336146	0.0537334	0.0537334	11	0.00166377	0.00259919	0.00259919	0	0	0	0	341	0.0662285	0.102501	0.102501	2	0.000812097	0.00141145	0.00141145	0	0	0	0	0	0	0	0	0	0	0	0	0	0	0	0
METABAT_AS07pgkLD_150	2.65062	27	0.00537665	0.00382699	0.00382699	8	0.00127136	0.000949317	0.000949317	0	0	0	0	88	0.0129174	0.0102108	0.0102108	52	0.0078651	0.006076	0.006076	0	0	0	0	352	0.0683649	0.0523219	0.0523219	1	0.000406048	0.000348983	0.000348983	0	0	0	0	0	0	0	0	0	0	0	0	1	0.00016403	0.000172639	0.000172639
METABAT_AS07pgkLD_152	2.62226	4	0.000796541	0.000573092	0.000573092	8	0.00127136	0.000959581	0.000959581	8	0.00377227	0.00371126	0.00371126	1324	0.194348	0.155287	0.155287	1757	0.265749	0.207519	0.207519	5	0.00130957	0.00127302	0.00127302	16	0.0031075	0.00240399	0.00240399	3	0.00121815	0.00105827	0.00105827	5	0.000831058	0.000791087	0.000791087	6	0.00100497	0.000971866	0.000971866	13	0.00212201	0.0022342	0.0022342	3	0.000492089	0.000523518	0.000523518
METABAT_AS07pgkLD_158	0.831856	7	0.00139395	0.00316148	0.00316148	5	0.000794602	0.00189056	0.00189056	0	0	0	0	4	0.000587154	0.00147889	0.00147889	0	0	0	0	0	0	0	0	3	0.000582656	0.00142089	0.00142089	0	0	0	0	0	0	0	0	0	0	0	0	0	0	0	0	1	0.00016403	0.000550096	0.000550096
METABAT_AS07pgkLD_159	2.16654	3	0.000597406	0.00052023	0.00052023	6	0.000953522	0.000871069	0.000871069	3	0.0014146	0.00168447	0.00168447	55	0.00807337	0.00780766	0.00780766	289	0.0437118	0.0413136	0.0413136	2	0.000523826	0.000616318	0.000616318	2	0.000388437	0.000363707	0.000363707	1	0.000406048	0.000426957	0.000426957	0	0	0	0	0	0	0	0	0	0	0	0	0	0	0	0
METABAT_AS07pgkLD_164	2.31251	9	0.00179222	0.00146218	0.00146218	6	0.000953522	0.000816085	0.000816085	0	0	0	0	128	0.0187889	0.0170236	0.0170236	18	0.00272253	0.00241074	0.00241074	0	0	0	0	8	0.00155375	0.001363	0.001363	0	0	0	0	0	0	0	0	0	0	0	0	0	0	0	0	0	0	0	0
METABAT_AS07pgkLD_17	1.68278	2	0.000398271	0.000446523	0.000446523	22	0.00349625	0.0041121	0.0041121	2	0.000943067	0.00144581	0.00144581	4	0.000587154	0.000731067	0.000731067	281	0.0425018	0.0517179	0.0517179	0	0	0	0	3	0.000582656	0.000702396	0.000702396	3	0.00121815	0.00164909	0.00164909	0	0	0	0	0	0	0	0	0	0	0	0	0	0	0	0
METABAT_AS07pgkLD_172	2.7713	58	0.0115499	0.00786293	0.00786293	486	0.0772353	0.0551595	0.0551595	7	0.00330073	0.00307271	0.00307271	8505	1.24844	0.943876	0.943876	7219	1.09189	0.806779	0.806779	8	0.0020953	0.00192729	0.00192729	64	0.01243	0.0090988	0.0090988	5	0.00203024	0.00166893	0.00166893	0	0	0	0	0	0	0	0	1	0.000163231	0.000162619	0.000162619	0	0	0	0
METABAT_AS07pgkLD_177	2.94873	10	0.00199135	0.0012741	0.0012741	14	0.00222489	0.00149335	0.00149335	0	0	0	0	55	0.00807337	0.00573656	0.00573656	12	0.00181502	0.0012604	0.0012604	0	0	0	0	351	0.0681707	0.0468986	0.0468986	1	0.000406048	0.000313701	0.000313701	0	0	0	0	4	0.000669979	0.000576177	0.000576177	1	0.000163231	0.000152834	0.000152834	0	0	0	0
METABAT_AS07pgkLD_182	2.28455	29	0.00577493	0.00476911	0.00476911	21	0.00333733	0.00289125	0.00289125	11	0.00518687	0.00585732	0.00585732	17	0.00249541	0.00228861	0.00228861	3	0.000453756	0.000406707	0.000406707	4	0.00104765	0.00116896	0.00116896	91	0.0176739	0.0156938	0.0156938	5	0.00203024	0.00202451	0.00202451	10	0.00166212	0.00181606	0.00181606	3	0.000502484	0.000557765	0.000557765	4	0.000652925	0.000789067	0.000789067	4	0.000656118	0.000801208	0.000801208
METABAT_AS07pgkLD_188	2.51026	4	0.000796541	0.000598662	0.000598662	0	0	0	0	0	0	0	0	2	0.000293577	0.000245039	0.000245039	8	0.00121001	0.000987036	0.000987036	0	0	0	0	16	0.0031075	0.00251125	0.00251125	0	0	0	0	0	0	0	0	0	0	0	0	0	0	0	0	0	0	0	0
METABAT_AS07pgkLD_191	1.8861	3	0.000597406	0.000597581	0.000597581	6	0.000953522	0.00100059	0.00100059	1	0.000471534	0.000644975	0.000644975	1458	0.214018	0.237748	0.237748	2840	0.429555	0.466353	0.466353	1	0.000261913	0.000353978	0.000353978	1	0.000194219	0.000208893	0.000208893	0	0	0	0	0	0	0	0	0	0	0	0	0	0	0	0	0	0	0	0
METABAT_AS07pgkLD_194	1.28482	0	0	0	0	0	0	0	0	1	0.000471534	0.000946818	0.000946818	0	0	0	0	0	0	0	0	0	0	0	0	0	0	0	0	0	0	0	0	0	0	0	0	0	0	0	0	0	0	0	0	0	0	0	0
METABAT_AS07pgkLD_196	2.40169	4	0.000796541	0.000625726	0.000625726	3	0.000476761	0.000392892	0.000392892	9	0.0042438	0.00455862	0.00455862	15	0.00220183	0.00192088	0.00192088	2	0.000302504	0.000257914	0.000257914	2	0.000523826	0.000555975	0.000555975	54	0.0104878	0.00885861	0.00885861	119	0.0483198	0.0458334	0.0458334	28	0.00465392	0.00483696	0.00483696	27	0.00452236	0.00477506	0.00477506	50	0.00816156	0.00938229	0.00938229	32	0.00524895	0.00609706	0.00609706
METABAT_AS07pgkLD_197	1.55204	2	0.000398271	0.000484137	0.000484137	15	0.00238381	0.00303989	0.00303989	0	0	0	0	13	0.00190825	0.00257612	0.00257612	4	0.000605007	0.000798215	0.000798215	0	0	0	0	6	0.00116531	0.00152313	0.00152313	0	0	0	0	0	0	0	0	0	0	0	0	0	0	0	0	0	0	0	0
METABAT_AS07pgkLD_199	2.19304	0	0	0	0	39	0.00619789	0.00559352	0.00559352	0	0	0	0	27	0.00396329	0.00378653	0.00378653	170	0.0257128	0.0240084	0.0240084	0	0	0	0	2	0.000388437	0.000359311	0.000359311	0	0	0	0	0	0	0	0	0	0	0	0	0	0	0	0	0	0	0	0
METABAT_AS07pgkLD_202	2.19718	21	0.00418184	0.00359082	0.00359082	317	0.0503778	0.0453796	0.0453796	10	0.00471534	0.00553657	0.00553657	7544	1.10737	1.05599	1.05599	881	0.133253	0.124186	0.124186	6	0.00157148	0.00182317	0.00182317	68	0.0132069	0.0121936	0.0121936	0	0	0	0	0	0	0	0	1	0.000167495	0.000193315	0.000193315	0	0	0	0	0	0	0	0
METABAT_AS07pgkLD_206	1.84122	0	0	0	0	0	0	0	0	0	0	0	0	7	0.00102752	0.00116927	0.00116927	6	0.000907511	0.00100927	0.00100927	0	0	0	0	0	0	0	0	0	0	0	0	0	0	0	0	0	0	0	0	0	0	0	0	0	0	0	0
METABAT_AS07pgkLD_216	1.48011	6	0.00119481	0.00152299	0.00152299	7	0.00111244	0.00148755	0.00148755	0	0	0	0	25	0.00366971	0.00519482	0.00519482	1	0.000151252	0.000209251	0.000209251	0	0	0	0	11	0.0021364	0.00292811	0.00292811	0	0	0	0	0	0	0	0	0	0	0	0	1	0.000163231	0.000304482	0.000304482	0	0	0	0
METABAT_AS07pgkLD_22	1.0137	0	0	0	0	0	0	0	0	0	0	0	0	0	0	0	0	0	0	0	0	0	0	0	0	0	0	0	0	0	0	0	0	0	0	0	0	0	0	0	0	0	0	0	0	0	0	0	0
METABAT_AS07pgkLD_224	2.26594	2	0.000398271	0.000331606	0.000331606	3	0.000476761	0.00041643	0.00041643	0	0	0	0	14	0.00205504	0.00190022	0.00190022	0	0	0	0	2	0.000523826	0.000589282	0.000589282	7	0.00135953	0.00121713	0.00121713	1	0.000406048	0.000408228	0.000408228	2	0.000332423	0.000366195	0.000366195	0	0	0	0	0	0	0	0	4	0.000656118	0.00080779	0.00080779
METABAT_AS07pgkLD_225	1.78072	102	0.0203118	0.0215201	0.0215201	42	0.00667466	0.0074186	0.0074186	0	0	0	0	44	0.0064587	0.00759944	0.00759944	0	0	0	0	0	0	0	0	640	0.1243	0.141603	0.141603	0	0	0	0	2	0.000332423	0.000465977	0.000465977	2	0.000334989	0.000477052	0.000477052	10	0.00163231	0.00253081	0.00253081	3	0.000492089	0.000770925	0.000770925
METABAT_AS07pgkLD_227	1.53226	18	0.00358444	0.00441347	0.00441347	71	0.0112833	0.0145745	0.0145745	1	0.000471534	0.000793916	0.000793916	49	0.00719264	0.0098353	0.0098353	23	0.00347879	0.00464897	0.00464897	0	0	0	0	123	0.0238889	0.0316272	0.0316272	2	0.000812097	0.00120739	0.00120739	0	0	0	0	0	0	0	0	1	0.000163231	0.000294118	0.000294118	0	0	0	0
METABAT_AS07pgkLD_231	2.90566	2	0.000398271	0.000258599	0.000258599	9	0.00143028	0.00097424	0.00097424	1	0.000471534	0.000418661	0.000418661	2429	0.356549	0.257103	0.257103	790	0.119489	0.0842062	0.0842062	2	0.000523826	0.000459544	0.000459544	3	0.000582656	0.000406785	0.000406785	0	0	0	0	0	0	0	0	0	0	0	0	0	0	0	0	0	0	0	0
METABAT_AS07pgkLD_232	2.40976	26	0.00517752	0.00405359	0.00405359	20	0.00317841	0.0026105	0.0026105	2	0.000943067	0.00100963	0.00100963	31	0.00455045	0.00395651	0.00395651	5	0.000756259	0.000642625	0.000642625	1	0.000261913	0.000277056	0.000277056	215	0.041757	0.0351522	0.0351522	1	0.000406048	0.000383864	0.000383864	0	0	0	0	1	0.000167495	0.000176261	0.000176261	1	0.000163231	0.000187017	0.000187017	0	0	0	0
METABAT_AS07pgkLD_28	1.50323	0	0	0	0	0	0	0	0	7	0.00330073	0.00566475	0.00566475	0	0	0	0	0	0	0	0	0	0	0	0	0	0	0	0	26	0.0105573	0.0159992	0.0159992	0	0	0	0	0	0	0	0	1	0.000163231	0.000299799	0.000299799	0	0	0	0
METABAT_AS07pgkLD_31	2.5434	12	0.00238962	0.00177258	0.00177258	0	0	0	0	2	0.000943067	0.000956581	0.000956581	20	0.00293577	0.00241846	0.00241846	3	0.000453756	0.000365315	0.000365315	1	0.000261913	0.000262498	0.000262498	114	0.0221409	0.0176595	0.0176595	2	0.000812097	0.000727387	0.000727387	5	0.000831058	0.000815614	0.000815614	3	0.000502484	0.000500999	0.000500999	0	0	0	0	0	0	0	0
METABAT_AS07pgkLD_39	1.51993	0	0	0	0	0	0	0	0	0	0	0	0	0	0	0	0	0	0	0	0	0	0	0	0	2	0.000388437	0.000518434	0.000518434	0	0	0	0	0	0	0	0	0	0	0	0	0	0	0	0	0	0	0	0
METABAT_AS07pgkLD_4	1.9762	11	0.00219049	0.00209123	0.00209123	2	0.000317841	0.000318322	0.000318322	0	0	0	0	7	0.00102752	0.00108941	0.00108941	0	0	0	0	0	0	0	0	104	0.0201987	0.0207344	0.0207344	5	0.00203024	0.0023404	0.0023404	20	0.00332423	0.00419884	0.00419884	15	0.00251242	0.00322397	0.00322397	27	0.00440724	0.00615727	0.00615727	26	0.00426477	0.00602045	0.00602045
METABAT_AS07pgkLD_40	2.13394	34	0.0067706	0.00598602	0.00598602	8	0.00127136	0.00117917	0.00117917	2	0.000943067	0.00114013	0.00114013	42	0.00616512	0.0060533	0.0060533	8	0.00121001	0.0011611	0.0011611	0	0	0	0	396	0.0769105	0.0731142	0.0731142	4	0.00162419	0.00173392	0.00173392	0	0	0	0	0	0	0	0	3	0.000489694	0.00063357	0.00063357	0	0	0	0
METABAT_AS07pgkLD_43	2.81335	15	0.00298703	0.00200313	0.00200313	0	0	0	0	0	0	0	0	0	0	0	0	1	0.000151252	0.000110088	0.000110088	0	0	0	0	27	0.0052439	0.00378119	0.00378119	0	0	0	0	0	0	0	0	0	0	0	0	0	0	0	0	0	0	0	0
METABAT_AS07pgkLD_48	2.23691	0	0	0	0	4	0.000635681	0.000562445	0.000562445	1	0.000471534	0.000543825	0.000543825	5	0.000733943	0.000687459	0.000687459	140	0.0211753	0.0193839	0.0193839	0	0	0	0	0	0	0	0	0	0	0	0	0	0	0	0	0	0	0	0	0	0	0	0	0	0	0	0
METABAT_AS07pgkLD_49	2.3787	4	0.000796541	0.000631773	0.000631773	15	0.00238381	0.00198344	0.00198344	2	0.000943067	0.00102282	0.00102282	1186	0.174091	0.153345	0.153345	412	0.0623158	0.0536438	0.0536438	1	0.000261913	0.000280674	0.000280674	9	0.00174797	0.0014907	0.0014907	0	0	0	0	3	0.000498635	0.000523253	0.000523253	2	0.000334989	0.000357126	0.000357126	0	0	0	0	0	0	0	0
METABAT_AS07pgkLD_51	1.74235	201	0.0400262	0.0433411	0.0433411	68	0.0108066	0.0122755	0.0122755	0	0	0	0	38	0.00557797	0.00670767	0.00670767	0	0	0	0	0	0	0	0	422	0.0819602	0.0954255	0.0954255	0	0	0	0	0	0	0	0	1	0.000167495	0.000243778	0.000243778	0	0	0	0	0	0	0	0
METABAT_AS07pgkLD_52	2.06417	1	0.000199135	0.00018201	0.00018201	0	0	0	0	0	0	0	0	3	0.000440366	0.000446994	0.000446994	0	0	0	0	0	0	0	0	4	0.000776874	0.00076349	0.00076349	0	0	0	0	0	0	0	0	0	0	0	0	0	0	0	0	0	0	0	0
METABAT_AS07pgkLD_55	2.38054	1	0.000199135	0.000157821	0.000157821	0	0	0	0	54	0.0254628	0.0275948	0.0275948	5931	0.870603	0.766263	0.766263	140	0.0211753	0.0182144	0.0182144	2	0.000523826	0.000560914	0.000560914	3	0.000582656	0.000496518	0.000496518	3	0.00121815	0.00116573	0.00116573	0	0	0	0	0	0	0	0	0	0	0	0	0	0	0	0
METABAT_AS07pgkLD_56	2.98566	0	0	0	0	0	0	0	0	0	0	0	0	2	0.000293577	0.000206022	0.000206022	1	0.000151252	0.000103734	0.000103734	0	0	0	0	9	0.00174797	0.00118765	0.00118765	0	0	0	0	0	0	0	0	0	0	0	0	0	0	0	0	0	0	0	0
METABAT_AS07pgkLD_60	1.85289	1	0.000199135	0.000202764	0.000202764	5	0.000794602	0.000848765	0.000848765	0	0	0	0	6	0.000880731	0.000995922	0.000995922	0	0	0	0	0	0	0	0	9	0.00174797	0.00191373	0.00191373	0	0	0	0	0	0	0	0	1	0.000167495	0.000229235	0.000229235	0	0	0	0	0	0	0	0
METABAT_AS07pgkLD_61	1.61543	4	0.000796541	0.000930275	0.000930275	7	0.00111244	0.00136294	0.00136294	3	0.0014146	0.00225912	0.00225912	6	0.000880731	0.00114232	0.00114232	9	0.00136127	0.0017255	0.0017255	3	0.000785739	0.00123986	0.00123986	15	0.00291328	0.00365839	0.00365839	4199	1.705	2.4044	2.4044	4	0.000664846	0.00102731	0.00102731	6	0.00100497	0.00157759	0.00157759	7	0.00114262	0.00195283	0.00195283	10	0.0016403	0.00283268	0.00283268
METABAT_AS07pgkLD_63	1.57475	5	0.000995677	0.00119289	0.00119289	9	0.00143028	0.00179763	0.00179763	0	0	0	0	14	0.00205504	0.00273427	0.00273427	0	0	0	0	0	0	0	0	48	0.00932249	0.0120093	0.0120093	0	0	0	0	23	0.00382287	0.00605965	0.00605965	7	0.00117246	0.00188807	0.00188807	22	0.00359109	0.00629603	0.00629603	22	0.00360865	0.0063929	0.0063929
METABAT_AS07pgkLD_72	2.51467	5	0.000995677	0.000747016	0.000747016	58	0.00921738	0.00725463	0.00725463	1	0.000471534	0.000483756	0.000483756	9	0.0013211	0.00110074	0.00110074	17	0.00257128	0.00209377	0.00209377	0	0	0	0	24	0.00466124	0.00376027	0.00376027	1	0.000406048	0.000367849	0.000367849	0	0	0	0	0	0	0	0	0	0	0	0	0	0	0	0
METABAT_AS07pgkLD_73	1.23761	0	0	0	0	0	0	0	0	0	0	0	0	0	0	0	0	0	0	0	0	0	0	0	0	0	0	0	0	0	0	0	0	0	0	0	0	0	0	0	0	0	0	0	0	0	0	0	0
METABAT_AS07pgkLD_77	1.75865	3	0.000597406	0.000640887	0.000640887	0	0	0	0	0	0	0	0	44	0.0064587	0.00769479	0.00769479	14	0.00211753	0.00246552	0.00246552	2	0.000523826	0.000759261	0.000759261	23	0.00446703	0.00515271	0.00515271	0	0	0	0	0	0	0	0	0	0	0	0	1	0.000163231	0.000256256	0.000256256	0	0	0	0
METABAT_AS07pgkLD_81	1.27339	0	0	0	0	4	0.000635681	0.000988023	0.000988023	0	0	0	0	5	0.000733943	0.00120763	0.00120763	0	0	0	0	0	0	0	0	3	0.000582656	0.000928215	0.000928215	0	0	0	0	0	0	0	0	0	0	0	0	0	0	0	0	0	0	0	0
METABAT_AS07pgkLD_82	2.1388	5	0.000995677	0.000878296	0.000878296	345	0.0548275	0.0507362	0.0507362	1	0.000471534	0.000568772	0.000568772	635	0.0932107	0.0913122	0.0913122	164	0.0248053	0.0237485	0.0237485	0	0	0	0	32	0.00621499	0.00589479	0.00589479	0	0	0	0	0	0	0	0	0	0	0	0	0	0	0	0	0	0	0	0
METABAT_AS07pgkLD_87	1.55505	7	0.00139395	0.0016912	0.0016912	4	0.000635681	0.000809066	0.000809066	0	0	0	0	10	0.00146789	0.00197779	0.00197779	6	0.000907511	0.001195	0.001195	1	0.000261913	0.000429336	0.000429336	66	0.0128184	0.016722	0.016722	3	0.00121815	0.00178455	0.00178455	2	0.000332423	0.0005336	0.0005336	2	0.000334989	0.000546282	0.000546282	0	0	0	0	1	0.00016403	0.000294267	0.000294267
METABAT_AS07pgkLD_9	1.57503	2998	0.597008	0.715129	0.715129	1840	0.292413	0.36745	0.36745	1	0.000471534	0.000772359	0.000772359	574	0.0842566	0.112085	0.112085	68	0.0102851	0.0133716	0.0133716	19	0.00497635	0.00805391	0.00805391	1233	0.239471	0.308435	0.308435	3	0.00121815	0.00176191	0.00176191	0	0	0	0	0	0	0	0	0	0	0	0	0	0	0	0
METABAT_AS07pgkLD_92	1.25268	0	0	0	0	0	0	0	0	0	0	0	0	2	0.000293577	0.000491036	0.000491036	0	0	0	0	0	0	0	0	1	0.000194219	0.000314519	0.000314519	0	0	0	0	0	0	0	0	0	0	0	0	0	0	0	0	0	0	0	0
METABAT_AS07pgkLD_93	1.5579	3	0.000597406	0.000723474	0.000723474	0	0	0	0	0	0	0	0	17	0.00249541	0.0033561	0.0033561	0	0	0	0	0	0	0	0	36	0.00699187	0.0091044	0.0091044	0	0	0	0	1	0.000166212	0.000266312	0.000266312	2	0.000334989	0.000545283	0.000545283	1	0.000163231	0.000289278	0.000289278	0	0	0	0
METABAT_AS07pgkLD_94	2.41338	4	0.000796541	0.000622695	0.000622695	3	0.000476761	0.000390988	0.000390988	1	0.000471534	0.00050406	0.00050406	1	0.000146789	0.000127438	0.000127438	128	0.0193602	0.0164265	0.0164265	2	0.000523826	0.000553281	0.000553281	23	0.00446703	0.00375483	0.00375483	6	0.00243629	0.00229973	0.00229973	0	0	0	0	1	0.000167495	0.000175997	0.000175997	0	0	0	0	0	0	0	0
METABAT_AS07pgkLD_96	2.79693	12	0.00238962	0.00161191	0.00161191	4	0.000635681	0.000449827	0.000449827	1	0.000471534	0.000434936	0.000434936	2	0.000293577	0.000219924	0.000219924	3	0.000453756	0.000332201	0.000332201	0	0	0	0	22	0.00427281	0.00309905	0.00309905	13	0.00527863	0.00429944	0.00429944	1	0.000166212	0.000148336	0.000148336	1	0.000167495	0.000151862	0.000151862	1	0.000163231	0.000161129	0.000161129	2	0.000328059	0.000327216	0.000327216
METABAT_AS07pgkLD_98	2.97536	8	0.00159308	0.00101016	0.00101016	6	0.000953522	0.000634278	0.000634278	2	0.000943067	0.000817707	0.000817707	16	0.00234862	0.00165388	0.00165388	1	0.000151252	0.000104093	0.000104093	2	0.000523826	0.000448778	0.000448778	309	0.0600135	0.0409173	0.0409173	3	0.00121815	0.00093268	0.00093268	8	0.00132969	0.00111553	0.00111553	6	0.00100497	0.000856531	0.000856531	6	0.000979387	0.000908797	0.000908797	11	0.00180433	0.00169176	0.00169176
METABAT_AS08sgBPME_101	2.10559	42	0.00836368	0.00749404	0.00749404	6	0.000953522	0.000896284	0.000896284	0	0	0	0	6	0.000880731	0.0008764	0.0008764	0	0	0	0	0	0	0	0	50	0.00971093	0.00935588	0.00935588	3	0.00121815	0.00131795	0.00131795	5	0.000831058	0.000985205	0.000985205	11	0.00184244	0.00221896	0.00221896	29	0.0047337	0.00620697	0.00620697	27	0.0044288	0.00586782	0.00586782
METABAT_AS08sgBPME_102	1.99595	7	0.00139395	0.00131761	0.00131761	5849	0.929525	0.921721	0.921721	12	0.0056584	0.00731372	0.00731372	8068	1.18429	1.2432	1.2432	14785	2.23626	2.29421	2.29421	12	0.00314296	0.00401395	0.00401395	13	0.00252484	0.00256615	0.00256615	14	0.00568468	0.00648827	0.00648827	0	0	0	0	0	0	0	0	0	0	0	0	0	0	0	0
METABAT_AS08sgBPME_103	1.3217	18	0.00358444	0.00511658	0.00511658	234	0.0371874	0.0556865	0.0556865	0	0	0	0	2	0.000293577	0.000465394	0.000465394	1	0.000151252	0.00023433	0.00023433	0	0	0	0	457	0.0887579	0.136229	0.136229	0	0	0	0	0	0	0	0	0	0	0	0	0	0	0	0	0	0	0	0
METABAT_AS08sgBPME_104	1.61066	136	0.0270824	0.0317231	0.0317231	1	0.00015892	0.000195283	0.000195283	0	0	0	0	1	0.000146789	0.000190951	0.000190951	0	0	0	0	0	0	0	0	360	0.0699187	0.0880617	0.0880617	1	0.000406048	0.000574311	0.000574311	1	0.000166212	0.000257589	0.000257589	0	0	0	0	0	0	0	0	0	0	0	0
METABAT_AS08sgBPME_106	2.83438	2	0.000398271	0.000265102	0.000265102	1	0.00015892	0.000110971	0.000110971	1	0.000471534	0.00042919	0.00042919	0	0	0	0	0	0	0	0	0	0	0	0	10	0.00194219	0.00139005	0.00139005	0	0	0	0	0	0	0	0	0	0	0	0	0	0	0	0	0	0	0	0
METABAT_AS08sgBPME_110	2.31299	149	0.0296712	0.0242021	0.0242021	315	0.0500599	0.0428356	0.0428356	0	0	0	0	317	0.046532	0.0421512	0.0421512	73	0.0110414	0.00977486	0.00977486	0	0	0	0	347	0.0673938	0.0591077	0.0591077	1	0.000406048	0.000399924	0.000399924	0	0	0	0	1	0.000167495	0.000183636	0.000183636	2	0.000326462	0.000389683	0.000389683	6	0.000984178	0.00118704	0.00118704
METABAT_AS08sgBPME_111	1.5685	9	0.00179222	0.00215575	0.00215575	2	0.000317841	0.000401064	0.000401064	0	0	0	0	0	0	0	0	0	0	0	0	0	0	0	0	10	0.00194219	0.00251191	0.00251191	0	0	0	0	4	0.000664846	0.00105805	0.00105805	5	0.000837473	0.001354	0.001354	9	0.00146908	0.00258591	0.00258591	7	0.00114821	0.00204221	0.00204221
METABAT_AS08sgBPME_112	1.931	243	0.0483899	0.0472785	0.0472785	4	0.000635681	0.000651546	0.000651546	0	0	0	0	1	0.000146789	0.000159273	0.000159273	0	0	0	0	0	0	0	0	168	0.0326287	0.0342779	0.0342779	0	0	0	0	2	0.000332423	0.000429712	0.000429712	0	0	0	0	0	0	0	0	0	0	0	0
METABAT_AS08sgBPME_113	2.06034	8	0.00159308	0.00145878	0.00145878	15	0.00238381	0.00228992	0.00228992	4	0.00188613	0.00236172	0.00236172	1	0.000146789	0.000149274	0.000149274	4	0.000605007	0.000601288	0.000601288	0	0	0	0	355	0.0689476	0.0678855	0.0678855	0	0	0	0	0	0	0	0	0	0	0	0	1	0.000163231	0.000218734	0.000218734	0	0	0	0
METABAT_AS08sgBPME_114	2.71611	290	0.0577493	0.0401135	0.0401135	17	0.00270165	0.00196865	0.00196865	1177	0.554995	0.527152	0.527152	197	0.0289173	0.0223071	0.0223071	9	0.00136127	0.00102626	0.00102626	194	0.0508111	0.0476865	0.0476865	1334	0.259087	0.193507	0.193507	211	0.0856762	0.0718597	0.0718597	434	0.0721358	0.0662937	0.0662937	297	0.0497459	0.0464451	0.0464451	544	0.0887978	0.0902622	0.0902622	504	0.0826709	0.084912	0.084912
METABAT_AS08sgBPME_116	2.07039	1339	0.266642	0.242979	0.242979	1614	0.256497	0.2452	0.2452	642	0.302725	0.377216	0.377216	0	0	0	0	0	0	0	0	127	0.033263	0.0409537	0.0409537	8307	1.61337	1.58081	1.58081	73	0.0296415	0.0326153	0.0326153	3	0.000498635	0.000601173	0.000601173	3	0.000502484	0.000615461	0.000615461	2	0.000326462	0.000435345	0.000435345	1	0.00016403	0.000221022	0.000221022
METABAT_AS08sgBPME_117	2.34537	153	0.0304677	0.0245087	0.0245087	135	0.0214542	0.0181047	0.0181047	0	0	0	0	126	0.0184954	0.0165228	0.0165228	17	0.00257128	0.00224491	0.00224491	0	0	0	0	214	0.0415628	0.0359493	0.0359493	1	0.000406048	0.000394402	0.000394402	0	0	0	0	1	0.000167495	0.000181101	0.000181101	0	0	0	0	2	0.000328059	0.000390216	0.000390216
METABAT_AS08sgBPME_119	2.57735	14	0.00278789	0.00204078	0.00204078	340	0.0540329	0.0414929	0.0414929	0	0	0	0	6	0.000880731	0.000715983	0.000715983	2	0.000302504	0.000240336	0.000240336	0	0	0	0	130	0.0252484	0.0198728	0.0198728	1	0.000406048	0.000358903	0.000358903	0	0	0	0	0	0	0	0	0	0	0	0	0	0	0	0
METABAT_AS08sgBPME_122	2.99743	0	0	0	0	0	0	0	0	0	0	0	0	0	0	0	0	0	0	0	0	0	0	0	0	3	0.000582656	0.000394331	0.000394331	0	0	0	0	0	0	0	0	0	0	0	0	0	0	0	0	0	0	0	0
METABAT_AS08sgBPME_125	0.622624	4	0.000796541	0.00241365	0.00241365	4	0.000635681	0.0020207	0.0020207	1	0.000471534	0.00195381	0.00195381	1298	0.190532	0.64117	0.64117	521	0.0788022	0.259163	0.259163	0	0	0	0	1	0.000194219	0.000632794	0.000632794	0	0	0	0	0	0	0	0	0	0	0	0	0	0	0	0	0	0	0	0
METABAT_AS08sgBPME_126	2.64537	9	0.00179222	0.00127819	0.00127819	31	0.00492653	0.0036859	0.0036859	0	0	0	0	79	0.0115963	0.00918471	0.00918471	24	0.00363004	0.00280987	0.00280987	0	0	0	0	8	0.00155375	0.00119149	0.00119149	0	0	0	0	0	0	0	0	0	0	0	0	0	0	0	0	0	0	0	0
METABAT_AS08sgBPME_127	1.59205	127	0.0252902	0.02997	0.02997	26	0.00413193	0.0051367	0.0051367	0	0	0	0	148	0.0217247	0.028591	0.028591	43	0.00650383	0.00836513	0.00836513	0	0	0	0	124	0.0240831	0.0306869	0.0306869	0	0	0	0	0	0	0	0	0	0	0	0	0	0	0	0	0	0	0	0
METABAT_AS08sgBPME_130	1.95113	10	0.00199135	0.00192555	0.00192555	34	0.00540329	0.00548102	0.00548102	0	0	0	0	9	0.0013211	0.00141867	0.00141867	29	0.0043863	0.00460335	0.00460335	1	0.000261913	0.000342181	0.000342181	19	0.00369015	0.00383669	0.00383669	1	0.000406048	0.000474095	0.000474095	0	0	0	0	0	0	0	0	0	0	0	0	0	0	0	0
METABAT_AS08sgBPME_131	2.73752	396	0.0788576	0.0543474	0.0543474	205	0.0325787	0.023554	0.023554	33	0.0155606	0.0146644	0.0146644	387	0.0568072	0.0434789	0.0434789	38	0.00574757	0.0042992	0.0042992	0	0	0	0	1415	0.274819	0.203651	0.203651	0	0	0	0	0	0	0	0	0	0	0	0	0	0	0	0	0	0	0	0
METABAT_AS08sgBPME_134	1.4566	2	0.000398271	0.000515857	0.000515857	1	0.00015892	0.000215937	0.000215937	1	0.000471534	0.000835154	0.000835154	0	0	0	0	0	0	0	0	0	0	0	0	9	0.00174797	0.00243439	0.00243439	0	0	0	0	0	0	0	0	0	0	0	0	0	0	0	0	0	0	0	0
METABAT_AS08sgBPME_135	3.25169	7	0.00139395	0.000808778	0.000808778	8	0.00127136	0.000773835	0.000773835	0	0	0	0	0	0	0	0	0	0	0	0	0	0	0	0	1	0.000194219	0.000121165	0.000121165	0	0	0	0	3	0.000498635	0.000382774	0.000382774	3	0.000502484	0.000391871	0.000391871	4	0.000652925	0.000554378	0.000554378	6	0.000984178	0.000844361	0.000844361
METABAT_AS08sgBPME_136	1.73693	3	0.000597406	0.000648904	0.000648904	1298	0.206279	0.235051	0.235051	1	0.000471534	0.000700367	0.000700367	168	0.0246605	0.0297476	0.0297476	414	0.0626183	0.0738211	0.0738211	1	0.000261913	0.000384379	0.000384379	12	0.00233062	0.002722	0.002722	0	0	0	0	0	0	0	0	0	0	0	0	0	0	0	0	0	0	0	0
METABAT_AS08sgBPME_141	1.92471	5	0.000995677	0.000975989	0.000975989	6	0.000953522	0.000980513	0.000980513	0	0	0	0	96	0.0140917	0.0153402	0.0153402	62	0.00937761	0.00997671	0.00997671	0	0	0	0	109	0.0211698	0.0223125	0.0223125	0	0	0	0	0	0	0	0	0	0	0	0	0	0	0	0	0	0	0	0
METABAT_AS08sgBPME_144	1.45638	15	0.00298703	0.00386951	0.00386951	55	0.00874062	0.0118783	0.0118783	2	0.000943067	0.00167056	0.00167056	5	0.000733943	0.00105589	0.00105589	0	0	0	0	2	0.000523826	0.000916844	0.000916844	50	0.00971093	0.0135264	0.0135264	0	0	0	0	0	0	0	0	0	0	0	0	2	0.000326462	0.000618884	0.000618884	1	0.00016403	0.000314203	0.000314203
METABAT_AS08sgBPME_145	2.73012	6	0.00119481	0.000825678	0.000825678	26	0.00413193	0.00299544	0.00299544	0	0	0	0	1	0.000146789	0.000112653	0.000112653	1	0.000151252	0.000113444	0.000113444	0	0	0	0	5	0.000971093	0.000721567	0.000721567	1	0.000406048	0.00033882	0.00033882	31	0.00515256	0.00471097	0.00471097	24	0.00401987	0.00373389	0.00373389	38	0.00620279	0.00627274	0.00627274	43	0.00705327	0.00720732	0.00720732
METABAT_AS08sgBPME_147	2.39606	54	0.0107533	0.00846714	0.00846714	124	0.0197061	0.0162777	0.0162777	0	0	0	0	15	0.00220183	0.00192539	0.00192539	0	0	0	0	0	0	0	0	84	0.0163144	0.0138124	0.0138124	0	0	0	0	69	0.0114686	0.0119476	0.0119476	95	0.015912	0.0168406	0.0168406	126	0.0205671	0.0236989	0.0236989	159	0.0260807	0.0303659	0.0303659
METABAT_AS08sgBPME_148	0.937514	0	0	0	0	59	0.0093763	0.0197944	0.0197944	0	0	0	0	2	0.000293577	0.00065611	0.00065611	0	0	0	0	0	0	0	0	0	0	0	0	0	0	0	0	0	0	0	0	0	0	0	0	0	0	0	0	0	0	0	0
METABAT_AS08sgBPME_15	1.38929	0	0	0	0	2	0.000317841	0.0004528	0.0004528	0	0	0	0	1	0.000146789	0.000221377	0.000221377	1	0.000151252	0.000222931	0.000222931	0	0	0	0	2	0.000388437	0.000567187	0.000567187	0	0	0	0	0	0	0	0	0	0	0	0	0	0	0	0	0	0	0	0
METABAT_AS08sgBPME_150	2.12129	1	0.000199135	0.000177109	0.000177109	0	0	0	0	0	0	0	0	0	0	0	0	0	0	0	0	1	0.000261913	0.000314733	0.000314733	2	0.000388437	0.000371466	0.000371466	0	0	0	0	1	0.000166212	0.000195583	0.000195583	0	0	0	0	0	0	0	0	1	0.00016403	0.000215718	0.000215718
METABAT_AS08sgBPME_155	1.20672	4	0.000796541	0.00124536	0.00124536	4	0.000635681	0.00104261	0.00104261	1	0.000471534	0.0010081	0.0010081	2	0.000293577	0.00050974	0.00050974	0	0	0	0	1	0.000261913	0.000553268	0.000553268	16	0.0031075	0.00522399	0.00522399	0	0	0	0	1	0.000166212	0.000343815	0.000343815	0	0	0	0	0	0	0	0	0	0	0	0
METABAT_AS08sgBPME_156	1.68931	686	0.136607	0.152565	0.152565	1068	0.169727	0.198852	0.198852	0	0	0	0	369	0.054165	0.0671801	0.0671801	76	0.0114951	0.0139337	0.0139337	2	0.000523826	0.000790426	0.000790426	254	0.0493315	0.0592395	0.0592395	1	0.000406048	0.000547571	0.000547571	0	0	0	0	1	0.000167495	0.000251432	0.000251432	0	0	0	0	0	0	0	0
METABAT_AS08sgBPME_158	0.85802	0	0	0	0	0	0	0	0	0	0	0	0	0	0	0	0	0	0	0	0	0	0	0	0	0	0	0	0	0	0	0	0	0	0	0	0	0	0	0	0	0	0	0	0	0	0	0	0
METABAT_AS08sgBPME_163	2.52355	1	0.000199135	0.000148877	0.000148877	5	0.000794602	0.000623197	0.000623197	0	0	0	0	600	0.0880731	0.0731245	0.0731245	645	0.0975574	0.0791605	0.0791605	0	0	0	0	2	0.000388437	0.000312252	0.000312252	0	0	0	0	0	0	0	0	0	0	0	0	0	0	0	0	0	0	0	0
METABAT_AS08sgBPME_164	2.18375	205	0.0408227	0.0352688	0.0352688	213	0.03385	0.0306792	0.0306792	0	0	0	0	193	0.0283302	0.0271818	0.0271818	15	0.00226878	0.0021274	0.0021274	0	0	0	0	323	0.0627326	0.0582756	0.0582756	0	0	0	0	1	0.000166212	0.000189988	0.000189988	0	0	0	0	0	0	0	0	0	0	0	0
METABAT_AS08sgBPME_165	2.33131	79	0.0157317	0.0127311	0.0127311	48	0.00762818	0.00647602	0.00647602	1	0.000471534	0.000521803	0.000521803	1226	0.179963	0.161739	0.161739	196	0.0296454	0.0260386	0.0260386	0	0	0	0	79	0.0153433	0.013351	0.013351	0	0	0	0	0	0	0	0	0	0	0	0	0	0	0	0	0	0	0	0
METABAT_AS08sgBPME_167	1.73449	27	0.00537665	0.00584834	0.00584834	0	0	0	0	0	0	0	0	16	0.00234862	0.00283709	0.00283709	0	0	0	0	0	0	0	0	228	0.0442818	0.0517906	0.0517906	0	0	0	0	17	0.0028256	0.00406638	0.00406638	19	0.0031824	0.00465279	0.00465279	27	0.00440724	0.00701532	0.00701532	29	0.00475686	0.0076509	0.0076509
METABAT_AS08sgBPME_168	3.07813	168	0.0334547	0.0205051	0.0205051	20	0.00317841	0.00204367	0.00204367	0	0	0	0	11	0.00161467	0.00109908	0.00109908	0	0	0	0	0	0	0	0	137	0.0266079	0.0175356	0.0175356	0	0	0	0	76	0.0126321	0.0102437	0.0102437	51	0.00854223	0.00703743	0.00703743	71	0.0115894	0.010395	0.010395	124	0.0203397	0.0184341	0.0184341
METABAT_AS08sgBPME_175	2.02812	1	0.000199135	0.000185245	0.000185245	1	0.00015892	0.000155087	0.000155087	2	0.000943067	0.00119962	0.00119962	0	0	0	0	0	0	0	0	46	0.012048	0.0151428	0.0151428	20	0.00388437	0.0038853	0.0038853	0	0	0	0	2	0.000332423	0.000409135	0.000409135	0	0	0	0	0	0	0	0	1	0.00016403	0.000225628	0.000225628
METABAT_AS08sgBPME_176	1.76397	38	0.00756714	0.00809344	0.00809344	10	0.0015892	0.0017831	0.0017831	0	0	0	0	4	0.000587154	0.000697418	0.000697418	3	0.000453756	0.000526734	0.000526734	0	0	0	0	136	0.0264137	0.0303764	0.0303764	1	0.000406048	0.000524396	0.000524396	0	0	0	0	0	0	0	0	0	0	0	0	0	0	0	0
METABAT_AS08sgBPME_178	1.69385	1	0.000199135	0.000221802	0.000221802	27	0.00429085	0.00501368	0.00501368	2	0.000943067	0.00143636	0.00143636	1	0.000146789	0.000181572	0.000181572	0	0	0	0	0	0	0	0	9	0.00174797	0.00209342	0.00209342	0	0	0	0	0	0	0	0	0	0	0	0	0	0	0	0	0	0	0	0
METABAT_AS08sgBPME_181	3.6353	4	0.000796541	0.00041339	0.00041339	1	0.00015892	8.65222e-05	8.65222e-05	6	0.0028292	0.00200779	0.00200779	0	0	0	0	0	0	0	0	2	0.000523826	0.000367308	0.000367308	6	0.00116531	0.000650278	0.000650278	4	0.00162419	0.00101782	0.00101782	7	0.00116348	0.000798891	0.000798891	7	0.00117246	0.000817878	0.000817878	18	0.00293816	0.00223145	0.00223145	10	0.0016403	0.00125877	0.00125877
METABAT_AS08sgBPME_186	2.09469	2	0.000398271	0.000358716	0.000358716	1	0.00015892	0.000150158	0.000150158	0	0	0	0	0	0	0	0	1	0.000151252	0.000147857	0.000147857	0	0	0	0	2	0.000388437	0.000376182	0.000376182	0	0	0	0	0	0	0	0	0	0	0	0	0	0	0	0	0	0	0	0
METABAT_AS08sgBPME_187	1.90319	285	0.0567536	0.0562604	0.0562604	32	0.00508545	0.00528854	0.00528854	1	0.000471534	0.000639183	0.000639183	3	0.000440366	0.000484801	0.000484801	0	0	0	0	0	0	0	0	180	0.0349593	0.037263	0.037263	0	0	0	0	5	0.000831058	0.00108998	0.00108998	4	0.000669979	0.000892707	0.000892707	4	0.000652925	0.00094718	0.00094718	3	0.000492089	0.000721315	0.000721315
METABAT_AS08sgBPME_188	2.33308	630	0.125455	0.10145	0.10145	342	0.0543508	0.0461067	0.0461067	1	0.000471534	0.000521408	0.000521408	10	0.00146789	0.00131824	0.00131824	2	0.000302504	0.000265498	0.000265498	1	0.000261913	0.000286162	0.000286162	1725	0.335027	0.291305	0.291305	0	0	0	0	10	0.00166212	0.00177828	0.00177828	5	0.000837473	0.000910273	0.000910273	14	0.00228524	0.00270429	0.00270429	9	0.00147627	0.00176522	0.00176522
METABAT_AS08sgBPME_189	3.1528	247	0.0491864	0.0294334	0.0294334	16	0.00254273	0.00159622	0.00159622	0	0	0	0	28	0.00411008	0.00273141	0.00273141	9	0.00136127	0.000884113	0.000884113	0	0	0	0	745	0.144693	0.0930996	0.0930996	0	0	0	0	0	0	0	0	0	0	0	0	0	0	0	0	0	0	0	0
METABAT_AS08sgBPME_194	1.36762	5	0.000995677	0.00137356	0.00137356	4	0.000635681	0.00091995	0.00091995	0	0	0	0	2	0.000293577	0.00044977	0.00044977	2	0.000302504	0.000452926	0.000452926	0	0	0	0	5	0.000971093	0.00144044	0.00144044	0	0	0	0	1	0.000166212	0.000303366	0.000303366	0	0	0	0	0	0	0	0	0	0	0	0
METABAT_AS08sgBPME_195	3.03742	9	0.00179222	0.00111321	0.00111321	9	0.00143028	0.000931978	0.000931978	0	0	0	0	0	0	0	0	1	0.000151252	0.000101966	0.000101966	0	0	0	0	8	0.00155375	0.0010377	0.0010377	0	0	0	0	20	0.00332423	0.00273184	0.00273184	24	0.00401987	0.00335612	0.00335612	33	0.00538663	0.00489626	0.00489626	51	0.00836551	0.00768337	0.00768337
METABAT_AS08sgBPME_197	1.70976	12	0.00238962	0.00263685	0.00263685	0	0	0	0	0	0	0	0	0	0	0	0	0	0	0	0	0	0	0	0	102	0.0198103	0.0235045	0.0235045	0	0	0	0	1	0.000166212	0.000242658	0.000242658	1	0.000167495	0.000248425	0.000248425	4	0.000652925	0.00105433	0.00105433	2	0.000328059	0.000535279	0.000535279
METABAT_AS08sgBPME_202	1.59892	9	0.00179222	0.00211474	0.00211474	13	0.00206596	0.00255732	0.00255732	0	0	0	0	23	0.00337614	0.00442411	0.00442411	15	0.00226878	0.00290554	0.00290554	0	0	0	0	15	0.00291328	0.00369618	0.00369618	0	0	0	0	0	0	0	0	0	0	0	0	0	0	0	0	0	0	0	0
METABAT_AS08sgBPME_204	2.38371	31	0.0061732	0.00488594	0.00488594	53	0.00842278	0.00699343	0.00699343	0	0	0	0	5	0.000733943	0.00064512	0.00064512	1	0.000151252	0.000129929	0.000129929	0	0	0	0	30	0.00582656	0.00495856	0.00495856	0	0	0	0	33	0.00548498	0.00574368	0.00574368	45	0.00753726	0.00801844	0.00801844	71	0.0115894	0.0134233	0.0134233	55	0.00902163	0.0105583	0.0105583
METABAT_AS08sgBPME_207	0.829514	7	0.00139395	0.00317041	0.00317041	17	0.00270165	0.00644604	0.00644604	0	0	0	0	0	0	0	0	0	0	0	0	0	0	0	0	23	0.00446703	0.0109243	0.0109243	0	0	0	0	0	0	0	0	0	0	0	0	2	0.000326462	0.00108658	0.00108658	0	0	0	0
METABAT_AS08sgBPME_209	0.99783	260	0.0517752	0.0978943	0.0978943	1	0.00015892	0.000315218	0.000315218	0	0	0	0	0	0	0	0	1	0.000151252	0.000310388	0.000310388	0	0	0	0	327	0.0635095	0.129116	0.129116	0	0	0	0	1	0.000166212	0.00041579	0.00041579	0	0	0	0	0	0	0	0	0	0	0	0
METABAT_AS08sgBPME_211	2.1976	0	0	0	0	1	0.00015892	0.000143126	0.000143126	0	0	0	0	33	0.00484402	0.00461837	0.00461837	96	0.0145202	0.0135295	0.0135295	0	0	0	0	8	0.00155375	0.00143426	0.00143426	0	0	0	0	0	0	0	0	0	0	0	0	0	0	0	0	0	0	0	0
METABAT_AS08sgBPME_215	0.559692	0	0	0	0	1	0.00015892	0.000561977	0.000561977	0	0	0	0	0	0	0	0	0	0	0	0	0	0	0	0	0	0	0	0	0	0	0	0	0	0	0	0	0	0	0	0	0	0	0	0	0	0	0	0
METABAT_AS08sgBPME_216	1.64158	0	0	0	0	36	0.00572113	0.00689779	0.00689779	0	0	0	0	25	0.00366971	0.00468386	0.00468386	179	0.0270741	0.0337718	0.0337718	0	0	0	0	4	0.000776874	0.000960036	0.000960036	0	0	0	0	1	0.000166212	0.000252737	0.000252737	2	0.000334989	0.000517488	0.000517488	0	0	0	0	0	0	0	0
METABAT_AS08sgBPME_219	4.16693	3	0.000597406	0.000270487	0.000270487	0	0	0	0	0	0	0	0	1	0.000146789	7.38089e-05	7.38089e-05	1	0.000151252	7.43268e-05	7.43268e-05	0	0	0	0	2	0.000388437	0.000189105	0.000189105	0	0	0	0	0	0	0	0	0	0	0	0	0	0	0	0	0	0	0	0
METABAT_AS08sgBPME_22	2.18689	14	0.00278789	0.00240515	0.00240515	3	0.000476761	0.000431482	0.000431482	7	0.00330073	0.00389385	0.00389385	4	0.000587154	0.000562546	0.000562546	1	0.000151252	0.000141623	0.000141623	1	0.000261913	0.000305292	0.000305292	264	0.0512737	0.0475626	0.0475626	3	0.00121815	0.00126895	0.00126895	11	0.00182833	0.00208688	0.00208688	26	0.00435486	0.00504985	0.00504985	24	0.00391755	0.00494584	0.00494584	18	0.00295253	0.00376645	0.00376645
METABAT_AS08sgBPME_225	2.54877	6	0.00119481	0.000884424	0.000884424	12	0.00190704	0.00148087	0.00148087	0	0	0	0	571	0.0838163	0.0689016	0.0689016	204	0.0308554	0.0247891	0.0247891	0	0	0	0	15	0.00291328	0.00231872	0.00231872	0	0	0	0	0	0	0	0	0	0	0	0	0	0	0	0	0	0	0	0
METABAT_AS08sgBPME_230	4.51033	3	0.000597406	0.000249893	0.000249893	686	0.109019	0.0478392	0.0478392	0	0	0	0	18	0.00264219	0.00122741	0.00122741	14	0.00211753	0.00096135	0.00096135	3	0.000785739	0.000444073	0.000444073	21	0.00407859	0.00183442	0.00183442	0	0	0	0	0	0	0	0	0	0	0	0	0	0	0	0	0	0	0	0
METABAT_AS08sgBPME_231	1.52069	0	0	0	0	64	0.0101709	0.0132375	0.0132375	0	0	0	0	0	0	0	0	0	0	0	0	0	0	0	0	0	0	0	0	0	0	0	0	0	0	0	0	0	0	0	0	0	0	0	0	0	0	0	0
METABAT_AS08sgBPME_232	1.20468	0	0	0	0	0	0	0	0	1	0.000471534	0.0010098	0.0010098	0	0	0	0	0	0	0	0	0	0	0	0	1	0.000194219	0.000327052	0.000327052	0	0	0	0	0	0	0	0	0	0	0	0	0	0	0	0	0	0	0	0
METABAT_AS08sgBPME_234	1.67738	1	0.000199135	0.00022398	0.00022398	0	0	0	0	1	0.000471534	0.000725232	0.000725232	2	0.000293577	0.000366711	0.000366711	2	0.000302504	0.000369285	0.000369285	0	0	0	0	11	0.0021364	0.00258375	0.00258375	0	0	0	0	0	0	0	0	0	0	0	0	0	0	0	0	0	0	0	0
METABAT_AS08sgBPME_235	1.83466	11	0.00219049	0.00225257	0.00225257	58	0.00921738	0.00994353	0.00994353	2	0.000943067	0.00132612	0.00132612	2	0.000293577	0.000335273	0.000335273	0	0	0	0	0	0	0	0	35	0.00679765	0.00751624	0.00751624	0	0	0	0	0	0	0	0	0	0	0	0	1	0.000163231	0.00024564	0.00024564	1	0.00016403	0.00024942	0.00024942
METABAT_AS08sgBPME_237	1.04035	0	0	0	0	3	0.000476761	0.000907008	0.000907008	0	0	0	0	3	0.000440366	0.000886885	0.000886885	6	0.000907511	0.00178622	0.00178622	2	0.000523826	0.00128349	0.00128349	2	0.000388437	0.000757425	0.000757425	0	0	0	0	0	0	0	0	1	0.000167495	0.000408275	0.000408275	1	0.000163231	0.000433188	0.000433188	0	0	0	0
METABAT_AS08sgBPME_241	1.76345	152	0.0302686	0.0323832	0.0323832	45	0.00715142	0.00802632	0.00802632	0	0	0	0	19	0.00278898	0.00331371	0.00331371	1	0.000151252	0.00017563	0.00017563	0	0	0	0	121	0.0235004	0.027034	0.027034	0	0	0	0	0	0	0	0	1	0.000167495	0.000240861	0.000240861	0	0	0	0	0	0	0	0
METABAT_AS08sgBPME_244	2.01248	77	0.0153334	0.0143747	0.0143747	639	0.10155	0.0998704	0.0998704	0	0	0	0	928	0.13622	0.141821	0.141821	372	0.0562657	0.0572496	0.0572496	1	0.000261913	0.000331749	0.000331749	300	0.0582656	0.0587323	0.0587323	0	0	0	0	0	0	0	0	0	0	0	0	0	0	0	0	0	0	0	0
METABAT_AS08sgBPME_246	1.62897	2	0.000398271	0.000461271	0.000461271	87	0.0138261	0.0167986	0.0167986	0	0	0	0	408	0.0598897	0.0770319	0.0770319	105	0.0158814	0.0199635	0.0199635	0	0	0	0	6	0.00116531	0.00145119	0.00145119	0	0	0	0	0	0	0	0	0	0	0	0	0	0	0	0	0	0	0	0
METABAT_AS08sgBPME_251	1.71279	0	0	0	0	2	0.000317841	0.000367277	0.000367277	0	0	0	0	20	0.00293577	0.00359129	0.00359129	16	0.00242003	0.0028932	0.0028932	0	0	0	0	58	0.0112647	0.0133417	0.0133417	0	0	0	0	0	0	0	0	0	0	0	0	0	0	0	0	0	0	0	0
METABAT_AS08sgBPME_254	0.952207	48	0.0095585	0.0189387	0.0189387	0	0	0	0	0	0	0	0	1	0.000146789	0.000322993	0.000322993	0	0	0	0	0	0	0	0	85	0.0165086	0.0351703	0.0351703	0	0	0	0	0	0	0	0	0	0	0	0	0	0	0	0	0	0	0	0
METABAT_AS08sgBPME_257	4.0068	311	0.0619311	0.029161	0.029161	60	0.00953522	0.00471	0.00471	8	0.00377227	0.00242884	0.00242884	88	0.0129174	0.00675475	0.00675475	11	0.00166377	0.000850269	0.000850269	0	0	0	0	443	0.0860388	0.0435606	0.0435606	5	0.00203024	0.00115431	0.00115431	8	0.00132969	0.000828366	0.000828366	10	0.00167495	0.00106007	0.00106007	16	0.0026117	0.0017996	0.0017996	13	0.00213239	0.00148468	0.00148468
METABAT_AS08sgBPME_259	4.879	141	0.0280781	0.0108575	0.0108575	2	0.000317841	0.000128934	0.000128934	1	0.000471534	0.000249331	0.000249331	676	0.0992291	0.0426128	0.0426128	290	0.043863	0.0184089	0.0184089	0	0	0	0	598	0.116143	0.0482901	0.0482901	0	0	0	0	0	0	0	0	0	0	0	0	0	0	0	0	0	0	0	0
METABAT_AS08sgBPME_26	2.16054	69	0.0137403	0.0119985	0.0119985	1473	0.23409	0.214441	0.214441	0	0	0	0	5	0.000733943	0.000711756	0.000711756	3	0.000453756	0.00043005	0.00043005	0	0	0	0	379	0.0736088	0.0691137	0.0691137	0	0	0	0	0	0	0	0	0	0	0	0	0	0	0	0	0	0	0	0
METABAT_AS08sgBPME_260	3.23551	6718	1.33779	0.780076	0.780076	1392	0.221217	0.135321	0.135321	1	0.000471534	0.000375979	0.000375979	1	0.000146789	9.50563e-05	9.50563e-05	1	0.000151252	9.57234e-05	9.57234e-05	2	0.000523826	0.000412694	0.000412694	405	0.0786585	0.0493173	0.0493173	0	0	0	0	0	0	0	0	0	0	0	0	1	0.000163231	0.000139287	0.000139287	1	0.00016403	0.00014143	0.00014143
METABAT_AS08sgBPME_261	2.05659	354	0.0704939	0.064669	0.064669	108	0.0171634	0.0165175	0.0165175	0	0	0	0	0	0	0	0	1	0.000151252	0.000150596	0.000150596	0	0	0	0	14	0.00271906	0.00268206	0.00268206	1	0.000406048	0.000449783	0.000449783	0	0	0	0	0	0	0	0	0	0	0	0	0	0	0	0
METABAT_AS08sgBPME_27	0.81941	4	0.000796541	0.001834	0.001834	11	0.00174812	0.0042224	0.0042224	0	0	0	0	6	0.000880731	0.00225203	0.00225203	0	0	0	0	0	0	0	0	33	0.00640921	0.0158672	0.0158672	0	0	0	0	0	0	0	0	0	0	0	0	0	0	0	0	0	0	0	0
METABAT_AS08sgBPME_271	1.75249	1	0.000199135	0.00021438	0.00021438	0	0	0	0	0	0	0	0	3	0.000440366	0.000526489	0.000526489	9	0.00136127	0.00159055	0.00159055	0	0	0	0	9	0.00174797	0.00202336	0.00202336	0	0	0	0	1	0.000166212	0.000236741	0.000236741	0	0	0	0	0	0	0	0	1	0.00016403	0.000261114	0.000261114
METABAT_AS08sgBPME_276	2.37057	23	0.00458011	0.00364515	0.00364515	5	0.000794602	0.000663414	0.000663414	1	0.000471534	0.000513162	0.000513162	7	0.00102752	0.000908175	0.000908175	0	0	0	0	0	0	0	0	14	0.00271906	0.00232682	0.00232682	0	0	0	0	0	0	0	0	1	0.000167495	0.000179175	0.000179175	0	0	0	0	0	0	0	0
METABAT_AS08sgBPME_277	1.71011	3	0.000597406	0.000659079	0.000659079	0	0	0	0	0	0	0	0	0	0	0	0	0	0	0	0	4	0.00104765	0.00156163	0.00156163	20	0.00388437	0.0046078	0.0046078	105	0.0426351	0.0567958	0.0567958	0	0	0	0	0	0	0	0	0	0	0	0	1	0.00016403	0.000267585	0.000267585
METABAT_AS08sgBPME_278	2.3258	1	0.000199135	0.000161536	0.000161536	2	0.000317841	0.000270474	0.000270474	0	0	0	0	1	0.000146789	0.000132237	0.000132237	0	0	0	0	0	0	0	0	3	0.000582656	0.000508204	0.000508204	0	0	0	0	1	0.000166212	0.000178385	0.000178385	0	0	0	0	0	0	0	0	0	0	0	0
METABAT_AS08sgBPME_280	1.88285	9	0.00179222	0.00179584	0.00179584	1	0.00015892	0.000167052	0.000167052	0	0	0	0	1	0.000146789	0.000163346	0.000163346	0	0	0	0	0	0	0	0	20	0.00388437	0.00418506	0.00418506	0	0	0	0	3	0.000498635	0.000661051	0.000661051	1	0.000167495	0.000225587	0.000225587	1	0.000163231	0.000239353	0.000239353	1	0.00016403	0.000243036	0.000243036
METABAT_AS08sgBPME_284	3.3848	29	0.00577493	0.00321888	0.00321888	254	0.0403658	0.0236031	0.0236031	0	0	0	0	0	0	0	0	0	0	0	0	0	0	0	0	25	0.00485546	0.00291001	0.00291001	0	0	0	0	28	0.00465392	0.00343206	0.00343206	47	0.00787225	0.00589788	0.00589788	64	0.0104468	0.00852122	0.00852122	56	0.00918566	0.00757079	0.00757079
METABAT_AS08sgBPME_285	1.4838	7	0.00139395	0.00177241	0.00177241	5	0.000794602	0.00105989	0.00105989	0	0	0	0	12	0.00176146	0.00248731	0.00248731	35	0.00529381	0.00730558	0.00730558	0	0	0	0	6	0.00116531	0.00159318	0.00159318	1	0.000406048	0.000623413	0.000623413	1	0.000166212	0.000279612	0.000279612	2	0.000334989	0.000572514	0.000572514	1	0.000163231	0.000303725	0.000303725	0	0	0	0
METABAT_AS08sgBPME_286	2.00126	2	0.000398271	0.000375464	0.000375464	4	0.000635681	0.000628674	0.000628674	0	0	0	0	1	0.000146789	0.000153682	0.000153682	0	0	0	0	0	0	0	0	3	0.000582656	0.000590618	0.000590618	0	0	0	0	0	0	0	0	0	0	0	0	1	0.000163231	0.000225192	0.000225192	1	0.00016403	0.000228657	0.000228657
METABAT_AS08sgBPME_287	3.99835	108	0.0215066	0.0101481	0.0101481	626	0.0994841	0.049245	0.049245	86	0.0405519	0.0261653	0.0261653	2	0.000293577	0.000153842	0.000153842	0	0	0	0	21	0.00550018	0.00350655	0.00350655	248	0.0481662	0.0244377	0.0244377	18	0.00730887	0.00416431	0.00416431	678	0.112691	0.0703525	0.0703525	580	0.0971469	0.0616139	0.0616139	1200	0.195877	0.135256	0.135256	1145	0.187814	0.131042	0.131042
METABAT_AS08sgBPME_289	2.93314	4	0.000796541	0.000512351	0.000512351	1	0.00015892	0.000107235	0.000107235	0	0	0	0	1	0.000146789	0.000104856	0.000104856	23	0.00347879	0.0024286	0.0024286	0	0	0	0	11	0.0021364	0.00147757	0.00147757	0	0	0	0	2	0.000332423	0.000282896	0.000282896	6	0.00100497	0.00086886	0.00086886	5	0.000816156	0.000768232	0.000768232	9	0.00147627	0.00140409	0.00140409
METABAT_AS08sgBPME_29	0.802281	41	0.00816455	0.0191999	0.0191999	4	0.000635681	0.0015682	0.0015682	0	0	0	0	0	0	0	0	0	0	0	0	0	0	0	0	165	0.0320461	0.0810299	0.0810299	0	0	0	0	0	0	0	0	0	0	0	0	0	0	0	0	0	0	0	0
METABAT_AS08sgBPME_292	2.74838	5	0.000995677	0.000683492	0.000683492	0	0	0	0	0	0	0	0	3	0.000440366	0.000335713	0.000335713	3	0.000453756	0.000338069	0.000338069	0	0	0	0	39	0.00757452	0.00559082	0.00559082	0	0	0	0	0	0	0	0	0	0	0	0	0	0	0	0	0	0	0	0
METABAT_AS08sgBPME_294	2.05855	43	0.00856282	0.00784781	0.00784781	4	0.000635681	0.000611177	0.000611177	0	0	0	0	1	0.000146789	0.000149405	0.000149405	1	0.000151252	0.000150453	0.000150453	0	0	0	0	39	0.00757452	0.00746435	0.00746435	0	0	0	0	61	0.0101389	0.0122942	0.0122942	64	0.0107197	0.0132054	0.0132054	60	0.00979387	0.0131355	0.0131355	45	0.00738133	0.0100032	0.0100032
METABAT_AS08sgBPME_298	1.33882	1	0.000199135	0.00028062	0.00028062	1	0.00015892	0.000234934	0.000234934	0	0	0	0	0	0	0	0	8	0.00121001	0.00185067	0.00185067	0	0	0	0	13	0.00252484	0.00382569	0.00382569	1	0.000406048	0.000690922	0.000690922	0	0	0	0	0	0	0	0	0	0	0	0	0	0	0	0
METABAT_AS08sgBPME_299	1.30956	9	0.00179222	0.00258201	0.00258201	2	0.000317841	0.000480367	0.000480367	0	0	0	0	4	0.000587154	0.00093942	0.00093942	0	0	0	0	0	0	0	0	32	0.00621499	0.00962749	0.00962749	0	0	0	0	22	0.00365665	0.00696993	0.00696993	13	0.00217743	0.00421648	0.00421648	24	0.00391755	0.00825927	0.00825927	20	0.00328059	0.00698862	0.00698862
METABAT_AS08sgBPME_301	2.02311	126	0.0250911	0.0233986	0.0233986	28	0.00444977	0.00435317	0.00435317	0	0	0	0	191	0.0280366	0.029036	0.029036	151	0.022839	0.0231163	0.0231163	0	0	0	0	117	0.0227236	0.0227852	0.0227852	0	0	0	0	22	0.00365665	0.00451162	0.00451162	11	0.00184244	0.00230942	0.00230942	38	0.00620279	0.00846483	0.00846483	22	0.00360865	0.00497609	0.00497609
METABAT_AS08sgBPME_304	2.48232	6	0.00119481	0.000908102	0.000908102	685	0.10886	0.0867963	0.0867963	98	0.0462103	0.048026	0.048026	9	0.0013211	0.00111509	0.00111509	3	0.000453756	0.000374305	0.000374305	0	0	0	0	1280	0.2486	0.203161	0.203161	2	0.000812097	0.000745287	0.000745287	0	0	0	0	0	0	0	0	0	0	0	0	0	0	0	0
METABAT_AS08sgBPME_307	2.57379	11	0.00219049	0.00160569	0.00160569	334	0.0530794	0.040817	0.040817	0	0	0	0	208	0.030532	0.0248551	0.0248551	185	0.0279816	0.0222618	0.0222618	0	0	0	0	87	0.016897	0.0133179	0.0133179	0	0	0	0	0	0	0	0	0	0	0	0	0	0	0	0	0	0	0	0
METABAT_AS08sgBPME_309	2.13621	20	0.00398271	0.00351744	0.00351744	37	0.00588005	0.00544786	0.00544786	0	0	0	0	34	0.00499081	0.00489508	0.00489508	2	0.000302504	0.000289967	0.000289967	0	0	0	0	109	0.0211698	0.0201035	0.0201035	0	0	0	0	19	0.00315802	0.00369012	0.00369012	13	0.00217743	0.00258482	0.00258482	31	0.00506017	0.00653993	0.00653993	25	0.00410074	0.00535529	0.00535529
METABAT_AS08sgBPME_312	2.68406	314	0.0625285	0.0439519	0.0439519	37	0.00588005	0.00433588	0.00433588	0	0	0	0	4	0.000587154	0.000458344	0.000458344	0	0	0	0	1	0.000261913	0.000248742	0.000248742	3841	0.745993	0.563819	0.563819	0	0	0	0	1	0.000166212	0.000154574	0.000154574	0	0	0	0	0	0	0	0	0	0	0	0
METABAT_AS08sgBPME_316	2.05549	342	0.0681043	0.0625104	0.0625104	1	0.00015892	0.000153022	0.000153022	6	0.0028292	0.00355095	0.00355095	0	0	0	0	0	0	0	0	3	0.000785739	0.000974424	0.000974424	243	0.0471951	0.0465779	0.0465779	92	0.0373565	0.0414023	0.0414023	202	0.0335747	0.0407725	0.0407725	283	0.047401	0.0584794	0.0584794	259	0.0422769	0.0567859	0.0567859	249	0.0408434	0.0554334	0.0554334
METABAT_AS08sgBPME_324	2.35833	13	0.00258876	0.00207099	0.00207099	2	0.000317841	0.000266743	0.000266743	2	0.000943067	0.00103165	0.00103165	179	0.0262752	0.0233438	0.0233438	212	0.0320654	0.0278415	0.0278415	5	0.00130957	0.00141549	0.00141549	92	0.0178681	0.0153699	0.0153699	0	0	0	0	3	0.000498635	0.000527772	0.000527772	2	0.000334989	0.00036021	0.00036021	3	0.000489694	0.000573286	0.000573286	2	0.000328059	0.000388071	0.000388071
METABAT_AS08sgBPME_325	2.15301	96	0.019117	0.0167519	0.0167519	211	0.0335322	0.030825	0.030825	1	0.000471534	0.000565015	0.000565015	55	0.00807337	0.0078567	0.0078567	114	0.0172427	0.0163991	0.0163991	2	0.000523826	0.000620189	0.000620189	119	0.023112	0.0217765	0.0217765	0	0	0	0	1	0.000166212	0.000192701	0.000192701	1	0.000167495	0.00019728	0.00019728	1	0.000163231	0.000209319	0.000209319	0	0	0	0
METABAT_AS08sgBPME_326	2.647	8	0.00159308	0.00113547	0.00113547	55	0.00874062	0.00653546	0.00653546	1	0.000471534	0.000459571	0.000459571	6	0.000880731	0.000697142	0.000697142	2	0.000302504	0.000234011	0.000234011	2	0.000523826	0.000504448	0.000504448	78	0.015149	0.0116099	0.0116099	1	0.000406048	0.000349459	0.000349459	0	0	0	0	0	0	0	0	1	0.000163231	0.000170255	0.000170255	0	0	0	0
METABAT_AS08sgBPME_331	2.25402	87	0.0173248	0.0145011	0.0145011	18	0.00286057	0.00251178	0.00251178	0	0	0	0	6	0.000880731	0.000818686	0.000818686	2	0.000302504	0.00027481	0.00027481	59	0.0154529	0.0174757	0.0174757	30	0.00582656	0.00524386	0.00524386	17	0.00690282	0.00697656	0.00697656	0	0	0	0	0	0	0	0	0	0	0	0	0	0	0	0
METABAT_AS08sgBPME_335	1.79868	1	0.000199135	0.000208876	0.000208876	0	0	0	0	0	0	0	0	10	0.00146789	0.0017099	0.0017099	9	0.00136127	0.00154971	0.00154971	1	0.000261913	0.000371183	0.000371183	11	0.0021364	0.0024095	0.0024095	1	0.000406048	0.000514278	0.000514278	1	0.000166212	0.000230663	0.000230663	0	0	0	0	0	0	0	0	0	0	0	0
METABAT_AS08sgBPME_337	1.87372	173	0.0344504	0.0346882	0.0346882	214	0.034009	0.0359233	0.0359233	51	0.0240482	0.033111	0.033111	0	0	0	0	0	0	0	0	384	0.100575	0.136826	0.136826	31	0.00602077	0.00651846	0.00651846	257	0.104354	0.126876	0.126876	22	0.00365665	0.00487133	0.00487133	18	0.0030149	0.00408036	0.00408036	25	0.00408078	0.00601298	0.00601298	15	0.00246044	0.0036633	0.0036633
METABAT_AS08sgBPME_338	0.883427	10	0.00199135	0.00425275	0.00425275	7	0.00111244	0.00249227	0.00249227	0	0	0	0	1	0.000146789	0.00034814	0.00034814	0	0	0	0	1	0.000261913	0.000755737	0.000755737	28	0.00543812	0.0124875	0.0124875	1	0.000406048	0.00104708	0.00104708	8	0.00132969	0.00375707	0.00375707	8	0.00133996	0.00384636	0.00384636	11	0.00179554	0.00561148	0.00561148	10	0.0016403	0.00517983	0.00517983
METABAT_AS08sgBPME_34	1.25676	72	0.0143377	0.0215239	0.0215239	0	0	0	0	0	0	0	0	0	0	0	0	0	0	0	0	0	0	0	0	14	0.00271906	0.00438898	0.00438898	0	0	0	0	0	0	0	0	0	0	0	0	0	0	0	0	0	0	0	0
METABAT_AS08sgBPME_341	2.66094	1	0.000199135	0.000141191	0.000141191	0	0	0	0	0	0	0	0	6	0.000880731	0.000693491	0.000693491	0	0	0	0	0	0	0	0	6	0.00116531	0.000888392	0.000888392	0	0	0	0	0	0	0	0	0	0	0	0	0	0	0	0	0	0	0	0
METABAT_AS08sgBPME_343	2.31936	1	0.000199135	0.000161984	0.000161984	1	0.00015892	0.000135613	0.000135613	0	0	0	0	97	0.0142385	0.0128626	0.0128626	115	0.017394	0.0153565	0.0153565	0	0	0	0	7	0.00135953	0.0011891	0.0011891	0	0	0	0	4	0.000664846	0.000715521	0.000715521	1	0.000167495	0.000183132	0.000183132	8	0.00130585	0.00155445	0.00155445	6	0.000984178	0.00118378	0.00118378
METABAT_AS08sgBPME_344	1.8455	7	0.00139395	0.00142503	0.00142503	4	0.000635681	0.000681732	0.000681732	0	0	0	0	2	0.000293577	0.000333304	0.000333304	1	0.000151252	0.000167821	0.000167821	0	0	0	0	10	0.00194219	0.00213488	0.00213488	0	0	0	0	0	0	0	0	0	0	0	0	0	0	0	0	0	0	0	0
METABAT_AS08sgBPME_346	2.4081	5	0.000995677	0.000780073	0.000780073	0	0	0	0	0	0	0	0	43	0.00631191	0.00549184	0.00549184	33	0.00499131	0.00424424	0.00424424	1	0.000261913	0.000277246	0.000277246	4	0.000776874	0.000654445	0.000654445	0	0	0	0	2	0.000332423	0.000344576	0.000344576	1	0.000167495	0.000176383	0.000176383	2	0.000326462	0.000374291	0.000374291	1	0.00016403	0.000190025	0.000190025
METABAT_AS08sgBPME_347	2.05093	22	0.00438098	0.00403006	0.00403006	0	0	0	0	0	0	0	0	0	0	0	0	0	0	0	0	0	0	0	0	11	0.0021364	0.00211314	0.00211314	0	0	0	0	0	0	0	0	0	0	0	0	0	0	0	0	1	0.00016403	0.000223118	0.000223118
METABAT_AS08sgBPME_352	2.00485	229	0.045602	0.0429136	0.0429136	25	0.00397301	0.00392217	0.00392217	1	0.000471534	0.000606773	0.000606773	3	0.000440366	0.000460219	0.000460219	1	0.000151252	0.000154483	0.000154483	0	0	0	0	183	0.035542	0.0359632	0.0359632	0	0	0	0	6	0.000997269	0.00124165	0.00124165	9	0.00150745	0.00190674	0.00190674	4	0.000652925	0.000899154	0.000899154	0	0	0	0
METABAT_AS08sgBPME_355	1.70175	141	0.0280781	0.0311289	0.0311289	2112	0.33564	0.390361	0.390361	1	0.000471534	0.000714845	0.000714845	3	0.000440366	0.000542188	0.000542188	2	0.000302504	0.000363995	0.000363995	0	0	0	0	105	0.0203929	0.0243098	0.0243098	1	0.000406048	0.00054357	0.00054357	0	0	0	0	0	0	0	0	0	0	0	0	0	0	0	0
METABAT_AS08sgBPME_358	1.29704	683	0.136009	0.197837	0.197837	0	0	0	0	0	0	0	0	0	0	0	0	0	0	0	0	0	0	0	0	0	0	0	0	0	0	0	0	0	0	0	0	0	0	0	0	0	0	0	0	0	0	0	0
METABAT_AS08sgBPME_359	1.1821	0	0	0	0	1	0.00015892	0.000266082	0.000266082	0	0	0	0	0	0	0	0	1	0.000151252	0.000262004	0.000262004	0	0	0	0	6	0.00116531	0.0019998	0.0019998	0	0	0	0	5	0.000831058	0.00175488	0.00175488	12	0.00200994	0.00431181	0.00431181	11	0.00179554	0.00419367	0.00419367	10	0.0016403	0.00387109	0.00387109
METABAT_AS08sgBPME_36	1.59278	47	0.00935936	0.0110862	0.0110862	135	0.0214542	0.0266591	0.0266591	0	0	0	0	4	0.000587154	0.000772375	0.000772375	3	0.000453756	0.000583346	0.000583346	1	0.000261913	0.000419165	0.000419165	64	0.01243	0.0158311	0.0158311	0	0	0	0	0	0	0	0	0	0	0	0	0	0	0	0	1	0.00016403	0.000287296	0.000287296
METABAT_AS08sgBPME_361	1.57163	2799	0.55738	0.669103	0.669103	11	0.00174812	0.00220146	0.00220146	0	0	0	0	0	0	0	0	1	0.000151252	0.000197066	0.000197066	0	0	0	0	101	0.0196161	0.0253197	0.0253197	0	0	0	0	1	0.000166212	0.000263985	0.000263985	0	0	0	0	1	0.000163231	0.000286751	0.000286751	1	0.00016403	0.000291163	0.000291163
METABAT_AS08sgBPME_365	0.679781	13	0.00258876	0.0071848	0.0071848	0	0	0	0	1	0.000471534	0.00178953	0.00178953	0	0	0	0	0	0	0	0	0	0	0	0	249	0.0483604	0.144317	0.144317	1	0.000406048	0.00136076	0.00136076	0	0	0	0	0	0	0	0	0	0	0	0	0	0	0	0
METABAT_AS08sgBPME_366	1.77786	0	0	0	0	1	0.00015892	0.000176917	0.000176917	0	0	0	0	39	0.00572475	0.00674669	0.00674669	1071	0.161991	0.186575	0.186575	1	0.000261913	0.000375528	0.000375528	5	0.000971093	0.00110805	0.00110805	1	0.000406048	0.000520298	0.000520298	0	0	0	0	5	0.000837473	0.00119455	0.00119455	1	0.000163231	0.000253488	0.000253488	2	0.000328059	0.000514776	0.000514776
METABAT_AS08sgBPME_367	1.58967	155	0.030866	0.0366325	0.0366325	28	0.00444977	0.00554013	0.00554013	0	0	0	0	20	0.00293577	0.00386944	0.00386944	12	0.00181502	0.00233796	0.00233796	0	0	0	0	241	0.0468067	0.0597309	0.0597309	0	0	0	0	1	0.000166212	0.00026099	0.00026099	0	0	0	0	1	0.000163231	0.000283497	0.000283497	2	0.000328059	0.000575719	0.000575719
METABAT_AS08sgBPME_369	3.7201	3	0.000597406	0.000302975	0.000302975	45	0.00715142	0.00380474	0.00380474	1	0.000471534	0.000327003	0.000327003	79	0.0115963	0.00653125	0.00653125	21	0.00317629	0.00174834	0.00174834	0	0	0	0	63	0.0122358	0.00667227	0.00667227	0	0	0	0	0	0	0	0	0	0	0	0	0	0	0	0	0	0	0	0
METABAT_AS08sgBPME_372	1.52206	63	0.0125455	0.0155507	0.0155507	1166	0.185301	0.240955	0.240955	0	0	0	0	57	0.00836695	0.0115178	0.0115178	31	0.00468881	0.00630801	0.00630801	0	0	0	0	536	0.104101	0.138746	0.138746	0	0	0	0	0	0	0	0	0	0	0	0	0	0	0	0	0	0	0	0
METABAT_AS08sgBPME_373	2.01441	15	0.00298703	0.00279758	0.00279758	3	0.000476761	0.000468426	0.000468426	18	0.0084876	0.01087	0.01087	3	0.000440366	0.000458033	0.000458033	0	0	0	0	10	0.00261913	0.00331431	0.00331431	32	0.00621499	0.00625878	0.00625878	294	0.119378	0.135005	0.135005	1615	0.268432	0.332625	0.332625	1900	0.31824	0.400623	0.400623	2616	0.427013	0.585254	0.585254	2716	0.445504	0.616975	0.616975
METABAT_AS08sgBPME_377	2.50341	94	0.0187187	0.014107	0.014107	67	0.0106477	0.00841803	0.00841803	0	0	0	0	30	0.00440366	0.00368565	0.00368565	69	0.0104364	0.00853647	0.00853647	0	0	0	0	131	0.0254426	0.0206171	0.0206171	0	0	0	0	0	0	0	0	0	0	0	0	1	0.000163231	0.000180021	0.000180021	1	0.00016403	0.000182791	0.000182791
METABAT_AS08sgBPME_38	2.19271	747	0.148754	0.127991	0.127991	2966	0.471358	0.42546	0.42546	89	0.0419665	0.0493761	0.0493761	4912	0.721025	0.688974	0.688974	441	0.0667021	0.0622902	0.0622902	4	0.00104765	0.00121793	0.00121793	2241	0.435244	0.40267	0.40267	3	0.00121815	0.00126559	0.00126559	868	0.144272	0.164237	0.164237	937	0.156942	0.181506	0.181506	951	0.155233	0.195459	0.195459	1449	0.237679	0.302395	0.302395
METABAT_AS08sgBPME_381	2.14385	0	0	0	0	0	0	0	0	0	0	0	0	1	0.000146789	0.00014346	0.00014346	0	0	0	0	0	0	0	0	3	0.000582656	0.000551335	0.000551335	0	0	0	0	0	0	0	0	0	0	0	0	0	0	0	0	0	0	0	0
METABAT_AS08sgBPME_382	2.238	51	0.0101559	0.0085615	0.0085615	5	0.000794602	0.000702711	0.000702711	0	0	0	0	3	0.000440366	0.000412273	0.000412273	0	0	0	0	0	0	0	0	188	0.0365131	0.0330967	0.0330967	0	0	0	0	0	0	0	0	0	0	0	0	0	0	0	0	0	0	0	0
METABAT_AS08sgBPME_383	2.03472	802	0.159707	0.148084	0.148084	0	0	0	0	0	0	0	0	1	0.000146789	0.000151154	0.000151154	0	0	0	0	0	0	0	0	818	0.158871	0.158393	0.158393	48	0.0194903	0.0218216	0.0218216	29	0.00482013	0.0059132	0.0059132	40	0.00669979	0.00834998	0.00834998	4	0.000652925	0.00088595	0.00088595	8	0.00131224	0.00179916	0.00179916
METABAT_AS08sgBPME_385	2.79892	6	0.00119481	0.00080538	0.00080538	2	0.000317841	0.000224754	0.000224754	0	0	0	0	0	0	0	0	0	0	0	0	3	0.000785739	0.000715602	0.000715602	2	0.000388437	0.000281531	0.000281531	2	0.000812097	0.000660982	0.000660982	0	0	0	0	0	0	0	0	1	0.000163231	0.000161014	0.000161014	0	0	0	0
METABAT_AS08sgBPME_389	2.04706	68	0.0135412	0.0124801	0.0124801	1056	0.16782	0.162256	0.162256	4	0.00188613	0.00237705	0.00237705	1525	0.223853	0.229121	0.229121	238	0.0359979	0.0360088	0.0360088	4	0.00104765	0.00130458	0.00130458	217	0.0421454	0.0417655	0.0417655	2	0.000812097	0.000903756	0.000903756	0	0	0	0	0	0	0	0	0	0	0	0	0	0	0	0
METABAT_AS08sgBPME_393	1.92624	19	0.00378357	0.00370582	0.00370582	14	0.00222489	0.00228605	0.00228605	0	0	0	0	0	0	0	0	0	0	0	0	0	0	0	0	10	0.00194219	0.0020454	0.0020454	0	0	0	0	0	0	0	0	0	0	0	0	0	0	0	0	0	0	0	0
METABAT_AS08sgBPME_395	2.1702	11	0.00219049	0.00190429	0.00190429	0	0	0	0	0	0	0	0	26	0.0038165	0.00368467	0.00368467	11	0.00166377	0.00156984	0.00156984	2	0.000523826	0.000615279	0.000615279	178	0.0345709	0.0323153	0.0323153	7	0.00284234	0.00298366	0.00298366	0	0	0	0	0	0	0	0	0	0	0	0	0	0	0	0
METABAT_AS08sgBPME_396	2.13313	0	0	0	0	0	0	0	0	0	0	0	0	0	0	0	0	0	0	0	0	0	0	0	0	2	0.000388437	0.000369403	0.000369403	0	0	0	0	0	0	0	0	0	0	0	0	0	0	0	0	0	0	0	0
METABAT_AS08sgBPME_399	2.0879	231	0.0460003	0.0415664	0.0415664	4	0.000635681	0.000602585	0.000602585	0	0	0	0	0	0	0	0	0	0	0	0	0	0	0	0	710	0.137895	0.133979	0.133979	0	0	0	0	0	0	0	0	0	0	0	0	0	0	0	0	0	0	0	0
METABAT_AS08sgBPME_4	1.79335	2524	0.502618	0.528769	0.528769	3	0.000476761	0.000526169	0.000526169	0	0	0	0	0	0	0	0	0	0	0	0	0	0	0	0	66	0.0128184	0.0145	0.0145	0	0	0	0	0	0	0	0	0	0	0	0	0	0	0	0	0	0	0	0
METABAT_AS08sgBPME_402	1.70588	0	0	0	0	16	0.00254273	0.00295011	0.00295011	1	0.000471534	0.000713112	0.000713112	205	0.0300917	0.0369597	0.0369597	962	0.145504	0.174657	0.174657	3	0.000785739	0.00117412	0.00117412	3	0.000582656	0.000692883	0.000692883	1	0.000406048	0.000542252	0.000542252	0	0	0	0	0	0	0	0	0	0	0	0	0	0	0	0
METABAT_AS08sgBPME_403	1.79231	213	0.0424158	0.0446486	0.0446486	0	0	0	0	0	0	0	0	0	0	0	0	0	0	0	0	0	0	0	0	15	0.00291328	0.00329736	0.00329736	0	0	0	0	0	0	0	0	0	0	0	0	0	0	0	0	1	0.00016403	0.000255314	0.000255314
METABAT_AS08sgBPME_404	1.56086	114	0.0227014	0.0274398	0.0274398	0	0	0	0	1	0.000471534	0.000779369	0.000779369	0	0	0	0	0	0	0	0	2	0.000523826	0.000855475	0.000855475	32	0.00621499	0.00807745	0.00807745	11	0.00446653	0.00651898	0.00651898	1	0.000166212	0.000265807	0.000265807	2	0.000334989	0.000544248	0.000544248	1	0.000163231	0.000288729	0.000288729	4	0.000656118	0.00117269	0.00117269
METABAT_AS08sgBPME_405	2.70221	634	0.126252	0.0881476	0.0881476	251	0.039889	0.0292161	0.0292161	280	0.132029	0.126051	0.126051	1644	0.24132	0.187114	0.187114	114	0.0172427	0.0130661	0.0130661	5	0.00130957	0.00123536	0.00123536	288	0.0559349	0.0419915	0.0419915	1	0.000406048	0.000342319	0.000342319	6	0.000997269	0.000921218	0.000921218	6	0.00100497	0.000943112	0.000943112	15	0.00244847	0.00250165	0.00250165	14	0.00229641	0.0023708	0.0023708
METABAT_AS08sgBPME_408	1.00565	1	0.000199135	0.000373588	0.000373588	12	0.00190704	0.00375319	0.00375319	0	0	0	0	0	0	0	0	0	0	0	0	0	0	0	0	1	0.000194219	0.000391778	0.000391778	0	0	0	0	0	0	0	0	0	0	0	0	0	0	0	0	0	0	0	0
METABAT_AS08sgBPME_412	1.54842	99	0.0197144	0.0240208	0.0240208	15	0.00238381	0.00304699	0.00304699	1	0.000471534	0.000785632	0.000785632	156	0.022899	0.0309857	0.0309857	19	0.00287378	0.00380038	0.00380038	0	0	0	0	106	0.0205872	0.0269715	0.0269715	1	0.000406048	0.000597396	0.000597396	0	0	0	0	0	0	0	0	0	0	0	0	0	0	0	0
METABAT_AS08sgBPME_414	1.67193	3	0.000597406	0.00067413	0.00067413	2	0.000317841	0.000376253	0.000376253	0	0	0	0	38	0.00557797	0.00699021	0.00699021	0	0	0	0	0	0	0	0	16	0.0031075	0.00377042	0.00377042	0	0	0	0	0	0	0	0	0	0	0	0	0	0	0	0	0	0	0	0
METABAT_AS08sgBPME_416	2.40778	14	0.00278789	0.0021845	0.0021845	724	0.115058	0.0945779	0.0945779	1	0.000471534	0.000505232	0.000505232	679	0.0996694	0.0867316	0.0867316	1171	0.177116	0.150627	0.150627	1	0.000261913	0.000277284	0.000277284	10	0.00194219	0.00163633	0.00163633	0	0	0	0	0	0	0	0	0	0	0	0	0	0	0	0	0	0	0	0
METABAT_AS08sgBPME_421	1.44425	1	0.000199135	0.000260134	0.000260134	0	0	0	0	0	0	0	0	0	0	0	0	0	0	0	0	0	0	0	0	0	0	0	0	0	0	0	0	0	0	0	0	0	0	0	0	0	0	0	0	0	0	0	0
METABAT_AS08sgBPME_423	3.08956	111	0.022104	0.0134979	0.0134979	1	0.00015892	0.000101805	0.000101805	53	0.0249913	0.0208683	0.0208683	0	0	0	0	0	0	0	0	40	0.0104765	0.00864379	0.00864379	328	0.0637037	0.0418278	0.0418278	8	0.00324839	0.00239521	0.00239521	1	0.000166212	0.000134287	0.000134287	0	0	0	0	0	0	0	0	2	0.000328059	0.000296224	0.000296224
METABAT_AS08sgBPME_427	2.4353	152	0.0302686	0.0234494	0.0234494	41	0.00651573	0.0052954	0.0052954	0	0	0	0	748	0.109798	0.0944654	0.0944654	61	0.00922636	0.00775779	0.00775779	0	0	0	0	72	0.0139837	0.0116484	0.0116484	0	0	0	0	0	0	0	0	0	0	0	0	0	0	0	0	0	0	0	0
METABAT_AS08sgBPME_429	1.77093	0	0	0	0	0	0	0	0	2	0.000943067	0.00137384	0.00137384	0	0	0	0	0	0	0	0	330	0.0864313	0.12441	0.12441	63	0.0122358	0.0140161	0.0140161	58	0.0235508	0.0302955	0.0302955	2	0.000332423	0.000468554	0.000468554	0	0	0	0	3	0.000489694	0.000763441	0.000763441	2	0.000328059	0.000516792	0.000516792
METABAT_AS08sgBPME_431	1.97981	0	0	0	0	0	0	0	0	0	0	0	0	0	0	0	0	0	0	0	0	0	0	0	0	0	0	0	0	0	0	0	0	0	0	0	0	0	0	0	0	0	0	0	0	0	0	0	0
METABAT_AS08sgBPME_432	1.26644	11	0.00219049	0.00326325	0.00326325	1	0.00015892	0.000248362	0.000248362	0	0	0	0	0	0	0	0	0	0	0	0	0	0	0	0	41	0.00796296	0.0127552	0.0127552	0	0	0	0	0	0	0	0	0	0	0	0	0	0	0	0	0	0	0	0
METABAT_AS08sgBPME_437	2.11097	5	0.000995677	0.000889873	0.000889873	30	0.00476761	0.00446999	0.00446999	0	0	0	0	20	0.00293577	0.00291388	0.00291388	2	0.000302504	0.000293433	0.000293433	0	0	0	0	48	0.00932249	0.00895874	0.00895874	0	0	0	0	0	0	0	0	0	0	0	0	0	0	0	0	0	0	0	0
METABAT_AS08sgBPME_440	1.05367	5	0.000995677	0.00178282	0.00178282	194	0.0308305	0.0579117	0.0579117	0	0	0	0	0	0	0	0	0	0	0	0	0	0	0	0	2	0.000388437	0.00074785	0.00074785	1	0.000406048	0.000877905	0.000877905	0	0	0	0	0	0	0	0	0	0	0	0	0	0	0	0
METABAT_AS08sgBPME_442	2.10981	258	0.0513769	0.0459426	0.0459426	329	0.0522848	0.0490478	0.0490478	2	0.000943067	0.00115317	0.00115317	242	0.0355228	0.0352773	0.0352773	34	0.00514256	0.0049911	0.0049911	3	0.000785739	0.000949332	0.000949332	429	0.0833197	0.0801127	0.0801127	1	0.000406048	0.000438436	0.000438436	0	0	0	0	0	0	0	0	0	0	0	0	0	0	0	0
METABAT_AS08sgBPME_445	1.48729	41	0.00816455	0.0103568	0.0103568	160	0.0254273	0.0338369	0.0338369	0	0	0	0	21	0.00308256	0.00434257	0.00434257	0	0	0	0	0	0	0	0	17	0.00330171	0.0045034	0.0045034	0	0	0	0	0	0	0	0	0	0	0	0	0	0	0	0	0	0	0	0
METABAT_AS08sgBPME_45	1.79152	4	0.000796541	0.00083884	0.00083884	14	0.00222489	0.00245796	0.00245796	0	0	0	0	37	0.00543118	0.00635192	0.00635192	18	0.00272253	0.00311181	0.00311181	0	0	0	0	174	0.033794	0.0382663	0.0382663	0	0	0	0	1	0.000166212	0.000231584	0.000231584	0	0	0	0	0	0	0	0	2	0.000328059	0.000510852	0.000510852
METABAT_AS08sgBPME_458	2.1275	0	0	0	0	0	0	0	0	1	0.000471534	0.000571791	0.000571791	0	0	0	0	5	0.000756259	0.000727883	0.000727883	0	0	0	0	6	0.00116531	0.00111114	0.00111114	0	0	0	0	0	0	0	0	0	0	0	0	0	0	0	0	0	0	0	0
METABAT_AS08sgBPME_46	1.7229	1	0.000199135	0.000218063	0.000218063	604	0.0959879	0.110267	0.110267	0	0	0	0	12	0.00176146	0.00214213	0.00214213	16	0.00242003	0.00287622	0.00287622	0	0	0	0	134	0.0260253	0.0306432	0.0306432	0	0	0	0	0	0	0	0	0	0	0	0	0	0	0	0	0	0	0	0
METABAT_AS08sgBPME_462	1.25409	0	0	0	0	54	0.0085817	0.0135436	0.0135436	1	0.000471534	0.000970018	0.000970018	120	0.0176146	0.0294292	0.0294292	147	0.022234	0.0363038	0.0363038	0	0	0	0	1	0.000194219	0.000314167	0.000314167	0	0	0	0	0	0	0	0	1	0.000167495	0.000338691	0.000338691	0	0	0	0	0	0	0	0
METABAT_AS08sgBPME_463	0.844521	2	0.000398271	0.000889734	0.000889734	1	0.00015892	0.000372441	0.000372441	0	0	0	0	2	0.000293577	0.000728357	0.000728357	0	0	0	0	0	0	0	0	11	0.0021364	0.00513181	0.00513181	0	0	0	0	0	0	0	0	0	0	0	0	0	0	0	0	0	0	0	0
METABAT_AS08sgBPME_466	2.00818	547	0.108927	0.102335	0.102335	4	0.000635681	0.000626505	0.000626505	0	0	0	0	4	0.000587154	0.000612606	0.000612606	0	0	0	0	0	0	0	0	2350	0.456413	0.461055	0.461055	2	0.000812097	0.00092125	0.00092125	376	0.0624955	0.077681	0.077681	411	0.0688403	0.08693	0.08693	425	0.0693733	0.0953763	0.0953763	444	0.0728292	0.101173	0.101173
METABAT_AS08sgBPME_473	2.17211	2	0.000398271	0.000345931	0.000345931	1	0.00015892	0.000144806	0.000144806	0	0	0	0	1	0.000146789	0.000141594	0.000141594	4	0.000605007	0.000570349	0.000570349	1	0.000261913	0.000307369	0.000307369	136	0.0264137	0.0246687	0.0246687	0	0	0	0	0	0	0	0	0	0	0	0	0	0	0	0	0	0	0	0
METABAT_AS08sgBPME_474	2.42838	11	0.00219049	0.00170183	0.00170183	62	0.00985306	0.0080305	0.0080305	0	0	0	0	169	0.0248073	0.021404	0.021404	180	0.0272253	0.0229571	0.0229571	0	0	0	0	86	0.0167028	0.0139531	0.0139531	0	0	0	0	0	0	0	0	0	0	0	0	0	0	0	0	0	0	0	0
METABAT_AS08sgBPME_51	0.942191	0	0	0	0	0	0	0	0	0	0	0	0	0	0	0	0	1	0.000151252	0.000328717	0.000328717	0	0	0	0	0	0	0	0	0	0	0	0	0	0	0	0	0	0	0	0	0	0	0	0	0	0	0	0
METABAT_AS08sgBPME_53	2.98457	145	0.0288746	0.0182527	0.0182527	8	0.00127136	0.000843093	0.000843093	1752	0.826127	0.7141	0.7141	0	0	0	0	2	0.000302504	0.000207543	0.000207543	437	0.114456	0.0977552	0.0977552	343	0.0666169	0.0452793	0.0452793	2912	1.18241	0.902526	0.902526	31	0.00515256	0.00430933	0.00430933	36	0.00602981	0.00512332	0.00512332	41	0.00669248	0.00619094	0.00619094	40	0.00656118	0.00613287	0.00613287
METABAT_AS08sgBPME_54	0.80119	0	0	0	0	0	0	0	0	0	0	0	0	0	0	0	0	0	0	0	0	0	0	0	0	79	0.0153433	0.038849	0.038849	0	0	0	0	0	0	0	0	0	0	0	0	0	0	0	0	0	0	0	0
METABAT_AS08sgBPME_6	1.12512	0	0	0	0	0	0	0	0	0	0	0	0	0	0	0	0	1	0.000151252	0.000275272	0.000275272	1	0.000261913	0.000593392	0.000593392	0	0	0	0	0	0	0	0	0	0	0	0	1	0.000167495	0.000377513	0.000377513	0	0	0	0	1	0.00016403	0.000406712	0.000406712
METABAT_AS08sgBPME_60	2.34967	1	0.000199135	0.000159895	0.000159895	7	0.00111244	0.000937043	0.000937043	2	0.000943067	0.00103545	0.00103545	0	0	0	0	0	0	0	0	0	0	0	0	0	0	0	0	3	0.00121815	0.00118104	0.00118104	5	0.000831058	0.000882864	0.000882864	10	0.00167495	0.00180769	0.00180769	10	0.00163231	0.001918	0.001918	19	0.00311656	0.00370027	0.00370027
METABAT_AS08sgBPME_67	1.85372	37	0.00736801	0.0074989	0.0074989	1	0.00015892	0.000169677	0.000169677	21	0.0099022	0.013781	0.013781	0	0	0	0	1	0.000151252	0.000167077	0.000167077	0	0	0	0	59	0.0114589	0.0125399	0.0125399	10	0.00406048	0.00499006	0.00499006	6	0.000997269	0.00134288	0.00134288	7	0.00117246	0.00160393	0.00160393	10	0.00163231	0.00243114	0.00243114	4	0.000656118	0.000987419	0.000987419
METABAT_AS08sgBPME_69	0.962413	1	0.000199135	0.000390372	0.000390372	4	0.000635681	0.00130727	0.00130727	0	0	0	0	0	0	0	0	0	0	0	0	0	0	0	0	4	0.000776874	0.00163752	0.00163752	0	0	0	0	0	0	0	0	0	0	0	0	0	0	0	0	0	0	0	0
METABAT_AS08sgBPME_70	2.67497	59	0.011749	0.00828655	0.00828655	29	0.00460869	0.00340994	0.00340994	0	0	0	0	3	0.000440366	0.000344927	0.000344927	1	0.000151252	0.000115782	0.000115782	0	0	0	0	51	0.00990514	0.00751172	0.00751172	0	0	0	0	190	0.0315802	0.029469	0.029469	229	0.0383563	0.036362	0.036362	298	0.0486429	0.0502056	0.0502056	348	0.0570823	0.0595315	0.0595315
METABAT_AS08sgBPME_75	2.12552	908	0.180815	0.160495	0.160495	932	0.148114	0.137917	0.137917	0	0	0	0	21	0.00308256	0.00303863	0.00303863	15	0.00226878	0.00218568	0.00218568	1	0.000261913	0.000314105	0.000314105	1858	0.360858	0.344404	0.344404	0	0	0	0	0	0	0	0	0	0	0	0	0	0	0	0	1	0.00016403	0.000215288	0.000215288
METABAT_AS08sgBPME_77	1.87946	299	0.0595415	0.0597694	0.0597694	308	0.0489475	0.0515449	0.0515449	0	0	0	0	1	0.000146789	0.000163641	0.000163641	0	0	0	0	0	0	0	0	995	0.193247	0.208583	0.208583	0	0	0	0	0	0	0	0	0	0	0	0	0	0	0	0	0	0	0	0
METABAT_AS08sgBPME_79	1.70942	1	0.000199135	0.000219782	0.000219782	15	0.00238381	0.00276001	0.00276001	0	0	0	0	13	0.00190825	0.00233894	0.00233894	43	0.00650383	0.00779079	0.00779079	0	0	0	0	110	0.021364	0.0253532	0.0253532	1	0.000406048	0.000541131	0.000541131	0	0	0	0	1	0.000167495	0.000248475	0.000248475	0	0	0	0	0	0	0	0
METABAT_AS08sgBPME_8	0.716447	4	0.000796541	0.00209757	0.00209757	0	0	0	0	0	0	0	0	0	0	0	0	0	0	0	0	8	0.0020953	0.00745499	0.00745499	9	0.00174797	0.00494933	0.00494933	0	0	0	0	1	0.000166212	0.00057909	0.00057909	2	0.000334989	0.00118571	0.00118571	0	0	0	0	2	0.000328059	0.00127742	0.00127742
METABAT_AS08sgBPME_81	2.6647	293	0.0583467	0.0413105	0.0413105	84	0.0133493	0.00991514	0.00991514	1	0.000471534	0.000456519	0.000456519	28	0.00411008	0.00323172	0.00323172	27	0.0040838	0.00313817	0.00313817	0	0	0	0	140	0.0271906	0.0206999	0.0206999	4	0.00162419	0.00138855	0.00138855	93	0.0154577	0.0144799	0.0144799	100	0.0167495	0.0159398	0.0159398	182	0.0297081	0.0307807	0.0307807	190	0.0311656	0.0326281	0.0326281
METABAT_AS08sgBPME_84	2.1667	574	0.114304	0.09953	0.09953	1012	0.160827	0.14691	0.14691	1	0.000471534	0.000561447	0.000561447	0	0	0	0	1	0.000151252	0.000142943	0.000142943	1	0.000261913	0.000308136	0.000308136	1009	0.195966	0.183477	0.183477	0	0	0	0	4	0.000664846	0.000765935	0.000765935	5	0.000837473	0.000980173	0.000980173	2	0.000326462	0.000415994	0.000415994	1	0.00016403	0.000211197	0.000211197
METABAT_AS08sgBPME_86	2.21631	138	0.0274807	0.0233931	0.0233931	3	0.000476761	0.000425754	0.000425754	3	0.0014146	0.00164664	0.00164664	5	0.000733943	0.000693847	0.000693847	0	0	0	0	0	0	0	0	110	0.021364	0.0195546	0.0195546	1	0.000406048	0.000417369	0.000417369	40	0.00664846	0.00748789	0.00748789	35	0.00586231	0.00670762	0.00670762	2	0.000326462	0.000406681	0.000406681	3	0.000492089	0.000619408	0.000619408
METABAT_AS08sgBPME_87	2.33077	7	0.00139395	0.00112834	0.00112834	0	0	0	0	0	0	0	0	35	0.0051376	0.00461842	0.00461842	10	0.00151252	0.00132881	0.00132881	0	0	0	0	376	0.0730262	0.0635589	0.0635589	0	0	0	0	0	0	0	0	0	0	0	0	0	0	0	0	1	0.00016403	0.00019633	0.00019633
METABAT_AS08sgBPME_89	2.49111	140	0.0278789	0.0211143	0.0211143	5	0.000794602	0.000631314	0.000631314	0	0	0	0	12	0.00176146	0.00148154	0.00148154	0	0	0	0	0	0	0	0	164	0.0318518	0.0259382	0.0259382	2	0.000812097	0.000742657	0.000742657	207	0.0344058	0.0344753	0.0344753	131	0.0219418	0.0223362	0.0223362	281	0.045868	0.0508357	0.0508357	265	0.0434678	0.0486788	0.0486788
METABAT_AS08sgBPME_9	1.33206	0	0	0	0	0	0	0	0	0	0	0	0	0	0	0	0	0	0	0	0	0	0	0	0	0	0	0	0	0	0	0	0	0	0	0	0	0	0	0	0	0	0	0	0	0	0	0	0
METABAT_AS08sgBPME_98	2.40762	2	0.000398271	0.000312092	0.000312092	1728	0.274614	0.225748	0.225748	0	0	0	0	651	0.0955594	0.0831605	0.0831605	884	0.133707	0.113717	0.113717	0	0	0	0	10	0.00194219	0.00163644	0.00163644	0	0	0	0	0	0	0	0	0	0	0	0	0	0	0	0	0	0	0	0
METABAT_AS08sgBPME_99	0.944489	1	0.000199135	0.000397781	0.000397781	8	0.00127136	0.00266416	0.00266416	0	0	0	0	1	0.000146789	0.000325632	0.000325632	1	0.000151252	0.000327918	0.000327918	0	0	0	0	2	0.000388437	0.000834298	0.000834298	0	0	0	0	0	0	0	0	0	0	0	0	0	0	0	0	0	0	0	0
METABAT_AS09scLD_10	1.94582	2	0.000398271	0.000386161	0.000386161	61	0.00969414	0.00986043	0.00986043	0	0	0	0	82	0.0120367	0.0129609	0.0129609	166	0.0251078	0.0264221	0.0264221	0	0	0	0	3	0.000582656	0.000607445	0.000607445	1	0.000406048	0.000475389	0.000475389	0	0	0	0	0	0	0	0	0	0	0	0	0	0	0	0
METABAT_AS09scLD_101	0.710053	0	0	0	0	0	0	0	0	0	0	0	0	1	0.000146789	0.000433145	0.000433145	1	0.000151252	0.000436185	0.000436185	0	0	0	0	3	0.000582656	0.00166463	0.00166463	0	0	0	0	0	0	0	0	0	0	0	0	0	0	0	0	0	0	0	0
METABAT_AS09scLD_106	4.66531	10	0.00199135	0.000805304	0.000805304	2	0.000317841	0.000134839	0.000134839	12	0.0056584	0.00312902	0.00312902	1	0.000146789	6.5924e-05	6.5924e-05	1	0.000151252	6.63866e-05	6.63866e-05	7	0.00183339	0.00100175	0.00100175	20	0.00388437	0.00168903	0.00168903	11	0.00446653	0.00218104	0.00218104	208	0.034572	0.0184975	0.0184975	248	0.0415387	0.0225789	0.0225789	410	0.0669248	0.0396057	0.0396057	427	0.0700406	0.0418826	0.0418826
METABAT_AS09scLD_107	1.85156	26	0.00517752	0.00527564	0.00527564	1	0.00015892	0.000169875	0.000169875	2	0.000943067	0.00131401	0.00131401	9	0.0013211	0.00149495	0.00149495	2	0.000302504	0.000334543	0.000334543	0	0	0	0	25	0.00485546	0.00531972	0.00531972	0	0	0	0	1	0.000166212	0.000224074	0.000224074	1	0.000167495	0.000229399	0.000229399	1	0.000163231	0.000243397	0.000243397	4	0.000656118	0.00098857	0.00098857
METABAT_AS09scLD_108	2.0378	0	0	0	0	0	0	0	0	0	0	0	0	77	0.0113027	0.0116213	0.0116213	35	0.00529381	0.00531948	0.00531948	0	0	0	0	0	0	0	0	0	0	0	0	0	0	0	0	0	0	0	0	0	0	0	0	0	0	0	0
METABAT_AS09scLD_109	2.05307	3	0.000597406	0.000548982	0.000548982	1044	0.165913	0.159943	0.159943	1	0.000471534	0.000592521	0.000592521	464	0.0681099	0.0695087	0.0695087	2367	0.358013	0.357073	0.357073	1	0.000261913	0.00032519	0.00032519	6	0.00116531	0.00115143	0.00115143	3	0.00121815	0.00135166	0.00135166	0	0	0	0	0	0	0	0	0	0	0	0	0	0	0	0
METABAT_AS09scLD_110	2.59846	0	0	0	0	0	0	0	0	0	0	0	0	0	0	0	0	0	0	0	0	0	0	0	0	3	0.000582656	0.000454876	0.000454876	0	0	0	0	11	0.00182833	0.00175633	0.00175633	9	0.00150745	0.00147115	0.00147115	15	0.00244847	0.00260153	0.00260153	15	0.00246044	0.00264156	0.00264156
METABAT_AS09scLD_113	2.2236	0	0	0	0	0	0	0	0	0	0	0	0	2	0.000293577	0.000276629	0.000276629	18	0.00272253	0.00250713	0.00250713	0	0	0	0	0	0	0	0	0	0	0	0	0	0	0	0	0	0	0	0	0	0	0	0	0	0	0	0
METABAT_AS09scLD_114	1.88033	8	0.00159308	0.00159844	0.00159844	3	0.000476761	0.000501829	0.000501829	0	0	0	0	23	0.00337614	0.003762	0.003762	37	0.00559632	0.00609438	0.00609438	0	0	0	0	29	0.00563234	0.00607649	0.00607649	0	0	0	0	0	0	0	0	0	0	0	0	0	0	0	0	0	0	0	0
METABAT_AS09scLD_116	1.21669	2	0.000398271	0.000617575	0.000617575	8	0.00127136	0.00206813	0.00206813	0	0	0	0	4	0.000587154	0.00101112	0.00101112	2	0.000302504	0.000509109	0.000509109	0	0	0	0	8	0.00155375	0.00259058	0.00259058	0	0	0	0	1	0.000166212	0.000340996	0.000340996	0	0	0	0	1	0.000163231	0.000370403	0.000370403	0	0	0	0
METABAT_AS09scLD_118	2.90048	0	0	0	0	4	0.000635681	0.000433769	0.000433769	0	0	0	0	711	0.104367	0.0753918	0.0753918	97	0.0146714	0.0103577	0.0103577	0	0	0	0	1	0.000194219	0.000135837	0.000135837	0	0	0	0	0	0	0	0	0	0	0	0	0	0	0	0	0	0	0	0
METABAT_AS09scLD_121	2.37723	1	0.000199135	0.000158041	0.000158041	132	0.0209775	0.0174651	0.0174651	1	0.000471534	0.000511725	0.000511725	583	0.0855777	0.0754262	0.0754262	262	0.039628	0.0341344	0.0341344	0	0	0	0	0	0	0	0	0	0	0	0	0	0	0	0	0	0	0	0	0	0	0	0	0	0	0	0
METABAT_AS09scLD_122	2.0097	0	0	0	0	0	0	0	0	1	0.000471534	0.000605307	0.000605307	51	0.00748622	0.00780482	0.00780482	108	0.0163352	0.0166438	0.0166438	0	0	0	0	8	0.00155375	0.00156836	0.00156836	0	0	0	0	0	0	0	0	0	0	0	0	0	0	0	0	0	0	0	0
METABAT_AS09scLD_124	2.65216	11	0.00219049	0.00155824	0.00155824	14	0.00222489	0.00166034	0.00166034	2	0.000943067	0.000917356	0.000917356	207	0.0303852	0.0240046	0.0240046	172	0.0260153	0.0200859	0.0200859	0	0	0	0	10	0.00194219	0.00148555	0.00148555	1	0.000406048	0.00034878	0.00034878	0	0	0	0	0	0	0	0	0	0	0	0	0	0	0	0
METABAT_AS09scLD_127	1.37468	1	0.000199135	0.0002733	0.0002733	30	0.00476761	0.00686417	0.00686417	0	0	0	0	59	0.00866053	0.0132	0.0132	188	0.0284353	0.0423563	0.0423563	1	0.000261913	0.000485668	0.000485668	2	0.000388437	0.000573214	0.000573214	0	0	0	0	0	0	0	0	0	0	0	0	0	0	0	0	0	0	0	0
METABAT_AS09scLD_130	2.14267	24	0.00477925	0.0042082	0.0042082	5	0.000794602	0.000733977	0.000733977	0	0	0	0	0	0	0	0	0	0	0	0	0	0	0	0	4	0.000776874	0.000735517	0.000735517	0	0	0	0	4	0.000664846	0.000774524	0.000774524	1	0.000167495	0.000198233	0.000198233	1	0.000163231	0.000210329	0.000210329	0	0	0	0
METABAT_AS09scLD_132	2.19333	6	0.00119481	0.00102775	0.00102775	4	0.000635681	0.00057362	0.00057362	1	0.000471534	0.00055463	0.00055463	3262	0.478824	0.457409	0.457409	1422	0.21508	0.200797	0.200797	0	0	0	0	6	0.00116531	0.00107779	0.00107779	1	0.000406048	0.000421742	0.000421742	0	0	0	0	0	0	0	0	0	0	0	0	0	0	0	0
METABAT_AS09scLD_136	2.60641	2	0.000398271	0.000288289	0.000288289	0	0	0	0	0	0	0	0	2	0.000293577	0.000236	0.000236	5	0.000756259	0.00059414	0.00059414	0	0	0	0	4	0.000776874	0.000604651	0.000604651	0	0	0	0	4	0.000664846	0.000636718	0.000636718	7	0.00117246	0.00114074	0.00114074	2	0.000326462	0.000345814	0.000345814	3	0.000492089	0.000526702	0.000526702
METABAT_AS09scLD_138	3.04918	0	0	0	0	2	0.000317841	0.000206307	0.000206307	0	0	0	0	30	0.00440366	0.00302595	0.00302595	0	0	0	0	0	0	0	0	0	0	0	0	0	0	0	0	0	0	0	0	0	0	0	0	0	0	0	0	0	0	0	0
METABAT_AS09scLD_149	2.76199	0	0	0	0	0	0	0	0	0	0	0	0	0	0	0	0	0	0	0	0	0	0	0	0	3	0.000582656	0.000427945	0.000427945	0	0	0	0	0	0	0	0	0	0	0	0	0	0	0	0	0	0	0	0
METABAT_AS09scLD_15	1.51845	15	0.00298703	0.00371133	0.00371133	0	0	0	0	0	0	0	0	3	0.000440366	0.000607637	0.000607637	1	0.000151252	0.000203967	0.000203967	0	0	0	0	34	0.00660343	0.00882196	0.00882196	0	0	0	0	0	0	0	0	0	0	0	0	0	0	0	0	0	0	0	0
METABAT_AS09scLD_156	0.910553	0	0	0	0	0	0	0	0	0	0	0	0	0	0	0	0	0	0	0	0	0	0	0	0	0	0	0	0	0	0	0	0	0	0	0	0	0	0	0	0	0	0	0	0	0	0	0	0
METABAT_AS09scLD_159	1.46765	8	0.00159308	0.00204789	0.00204789	26	0.00413193	0.00557209	0.00557209	0	0	0	0	89	0.0130642	0.0186505	0.0186505	36	0.00544507	0.00759698	0.00759698	0	0	0	0	31	0.00602077	0.00832198	0.00832198	0	0	0	0	0	0	0	0	1	0.000167495	0.000289406	0.000289406	1	0.000163231	0.000307066	0.000307066	0	0	0	0
METABAT_AS09scLD_16	1.1678	0	0	0	0	2	0.000317841	0.000538678	0.000538678	0	0	0	0	3	0.000440366	0.000790091	0.000790091	1	0.000151252	0.000265212	0.000265212	0	0	0	0	0	0	0	0	0	0	0	0	0	0	0	0	0	0	0	0	0	0	0	0	1	0.00016403	0.000391848	0.000391848
METABAT_AS09scLD_163	2.59533	3	0.000597406	0.00043428	0.00043428	0	0	0	0	0	0	0	0	0	0	0	0	0	0	0	0	0	0	0	0	5	0.000971093	0.000759043	0.000759043	0	0	0	0	19	0.00315802	0.00303733	0.00303733	30	0.00502484	0.00490976	0.00490976	43	0.00701894	0.00746675	0.00746675	46	0.00754536	0.00811059	0.00811059
METABAT_AS09scLD_164	2.06466	5	0.000995677	0.000909834	0.000909834	0	0	0	0	0	0	0	0	101	0.0148256	0.0150452	0.0150452	79	0.0119489	0.0118506	0.0118506	0	0	0	0	90	0.0174797	0.0171744	0.0171744	1	0.000406048	0.000448025	0.000448025	3	0.000498635	0.000602841	0.000602841	8	0.00133996	0.00164578	0.00164578	0	0	0	0	0	0	0	0
METABAT_AS09scLD_167	1.94669	39	0.00776628	0.00752678	0.00752678	3	0.000476761	0.000484723	0.000484723	0	0	0	0	14	0.00205504	0.00221185	0.00221185	1	0.000151252	0.000159098	0.000159098	0	0	0	0	75	0.0145664	0.0151794	0.0151794	0	0	0	0	1	0.000166212	0.000213125	0.000213125	1	0.000167495	0.00021819	0.00021819	0	0	0	0	0	0	0	0
METABAT_AS09scLD_168	2.27067	0	0	0	0	8	0.00127136	0.00110817	0.00110817	1	0.000471534	0.00053574	0.00053574	150	0.0220183	0.0203171	0.0203171	390	0.0589882	0.0531952	0.0531952	0	0	0	0	3	0.000582656	0.000520542	0.000520542	0	0	0	0	0	0	0	0	0	0	0	0	0	0	0	0	0	0	0	0
METABAT_AS09scLD_169	2.92009	0	0	0	0	0	0	0	0	0	0	0	0	2	0.000293577	0.000210648	0.000210648	2	0.000302504	0.000212127	0.000212127	0	0	0	0	13	0.00252484	0.00175402	0.00175402	17	0.00690282	0.00538522	0.00538522	2	0.000332423	0.000284161	0.000284161	2	0.000334989	0.000290914	0.000290914	8	0.00130585	0.00123466	0.00123466	8	0.00131224	0.00125366	0.00125366
METABAT_AS09scLD_17	1.47653	0	0	0	0	4	0.000635681	0.000852092	0.000852092	0	0	0	0	283	0.0415412	0.0589481	0.0589481	138	0.0208728	0.0289467	0.0289467	0	0	0	0	0	0	0	0	0	0	0	0	0	0	0	0	0	0	0	0	0	0	0	0	0	0	0	0
METABAT_AS09scLD_172	1.53634	29	0.00577493	0.00709169	0.00709169	132	0.0209775	0.0270242	0.0270242	1	0.000471534	0.000791806	0.000791806	359	0.0526971	0.0718672	0.0718672	79	0.0119489	0.0159258	0.0159258	0	0	0	0	19	0.00369015	0.00487251	0.00487251	1	0.000406048	0.000602091	0.000602091	0	0	0	0	0	0	0	0	0	0	0	0	0	0	0	0
METABAT_AS09scLD_173	2.68446	0	0	0	0	0	0	0	0	0	0	0	0	2	0.000293577	0.000229138	0.000229138	1	0.000151252	0.000115373	0.000115373	0	0	0	0	3	0.000582656	0.000440304	0.000440304	0	0	0	0	0	0	0	0	0	0	0	0	0	0	0	0	0	0	0	0
METABAT_AS09scLD_175	1.19692	0	0	0	0	0	0	0	0	1	0.000471534	0.00101635	0.00101635	1	0.000146789	0.000256957	0.000256957	0	0	0	0	0	0	0	0	0	0	0	0	0	0	0	0	0	0	0	0	0	0	0	0	0	0	0	0	0	0	0	0
METABAT_AS09scLD_178	0.99955	0	0	0	0	1	0.00015892	0.000314676	0.000314676	2	0.000943067	0.00243407	0.00243407	56	0.00822016	0.0172309	0.0172309	42	0.00635258	0.0130139	0.0130139	0	0	0	0	1	0.000194219	0.00039417	0.00039417	0	0	0	0	0	0	0	0	0	0	0	0	0	0	0	0	0	0	0	0
METABAT_AS09scLD_186	2.24009	3	0.000597406	0.000503149	0.000503149	426	0.0677001	0.0598153	0.0598153	1	0.000471534	0.000543053	0.000543053	1736	0.254825	0.238347	0.238347	882	0.133404	0.121945	0.121945	0	0	0	0	16	0.0031075	0.00281412	0.00281412	3	0.00121815	0.00123882	0.00123882	0	0	0	0	0	0	0	0	0	0	0	0	0	0	0	0
METABAT_AS09scLD_187	1.69154	14	0.00278789	0.00310947	0.00310947	56	0.00889954	0.0104129	0.0104129	0	0	0	0	252	0.0369907	0.0458187	0.0458187	80	0.0121001	0.0146477	0.0146477	0	0	0	0	57	0.0110705	0.0132764	0.0132764	0	0	0	0	0	0	0	0	0	0	0	0	0	0	0	0	0	0	0	0
METABAT_AS09scLD_189	0.87293	0	0	0	0	0	0	0	0	0	0	0	0	1	0.000146789	0.000352326	0.000352326	0	0	0	0	0	0	0	0	0	0	0	0	0	0	0	0	0	0	0	0	0	0	0	0	0	0	0	0	0	0	0	0
METABAT_AS09scLD_2	1.93735	0	0	0	0	39	0.00619789	0.00633176	0.00633176	0	0	0	0	9	0.0013211	0.00142876	0.00142876	123	0.018604	0.0196634	0.0196634	1	0.000261913	0.000344614	0.000344614	0	0	0	0	0	0	0	0	0	0	0	0	0	0	0	0	0	0	0	0	0	0	0	0
METABAT_AS09scLD_202	1.56915	25	0.00497838	0.00598573	0.00598573	7	0.00111244	0.00140314	0.00140314	0	0	0	0	5	0.000733943	0.000980011	0.000980011	0	0	0	0	0	0	0	0	146	0.0283559	0.0366587	0.0366587	0	0	0	0	0	0	0	0	0	0	0	0	0	0	0	0	0	0	0	0
METABAT_AS09scLD_203	2.30811	3	0.000597406	0.00048832	0.00048832	10	0.0015892	0.00136273	0.00136273	5	0.00235767	0.00263524	0.00263524	2647	0.388549	0.352713	0.352713	8437	1.27611	1.13212	1.13212	4	0.00104765	0.00115703	0.00115703	32	0.00621499	0.00546237	0.00546237	2	0.000812097	0.000801538	0.000801538	0	0	0	0	0	0	0	0	1	0.000163231	0.000195253	0.000195253	0	0	0	0
METABAT_AS09scLD_206	1.72773	116	0.0230997	0.0252245	0.0252245	7	0.00111244	0.00127435	0.00127435	0	0	0	0	81	0.0118899	0.0144189	0.0144189	70	0.0105876	0.0125482	0.0125482	0	0	0	0	40	0.00776874	0.00912161	0.00912161	0	0	0	0	160	0.0265938	0.0384214	0.0384214	128	0.0214393	0.0314677	0.0314677	240	0.0391755	0.0626022	0.0626022	200	0.0328059	0.0529712	0.0529712
METABAT_AS09scLD_209	1.44674	25	0.00497838	0.00649218	0.00649218	4	0.000635681	0.000869637	0.000869637	0	0	0	0	1	0.000146789	0.000212586	0.000212586	33	0.00499131	0.00706457	0.00706457	0	0	0	0	133	0.0258311	0.0362201	0.0362201	0	0	0	0	0	0	0	0	0	0	0	0	0	0	0	0	0	0	0	0
METABAT_AS09scLD_21	1.80142	0	0	0	0	1	0.00015892	0.000174603	0.000174603	0	0	0	0	301	0.0441834	0.0513896	0.0513896	76	0.0114951	0.0130665	0.0130665	0	0	0	0	6	0.00116531	0.00131227	0.00131227	0	0	0	0	0	0	0	0	0	0	0	0	0	0	0	0	0	0	0	0
METABAT_AS09scLD_210	2.61175	2	0.000398271	0.000287699	0.000287699	0	0	0	0	0	0	0	0	0	0	0	0	0	0	0	0	0	0	0	0	0	0	0	0	0	0	0	0	0	0	0	0	0	0	0	0	0	0	0	0	0	0	0	0
METABAT_AS09scLD_216	1.98193	6	0.00119481	0.00113738	0.00113738	1	0.00015892	0.000158701	0.000158701	1	0.000471534	0.00061379	0.00061379	17	0.00249541	0.00263807	0.00263807	0	0	0	0	3	0.000785739	0.00101059	0.00101059	13	0.00252484	0.0025843	0.0025843	5	0.00203024	0.00233364	0.00233364	5	0.000831058	0.00104668	0.00104668	1	0.000167495	0.000214311	0.000214311	11	0.00179554	0.00250127	0.00250127	4	0.000656118	0.000923546	0.000923546
METABAT_AS09scLD_217	2.26094	5	0.000995677	0.000830848	0.000830848	1	0.00015892	0.000139117	0.000139117	0	0	0	0	33	0.00484402	0.004489	0.004489	3	0.000453756	0.000410954	0.000410954	0	0	0	0	152	0.0295212	0.0264876	0.0264876	0	0	0	0	1	0.000166212	0.000183502	0.000183502	0	0	0	0	0	0	0	0	0	0	0	0
METABAT_AS09scLD_22	2.26767	705	0.14039	0.116802	0.116802	636	0.101073	0.0882154	0.0882154	2	0.000943067	0.00107289	0.00107289	1031	0.151339	0.139831	0.139831	403	0.0609545	0.055041	0.055041	0	0	0	0	1329	0.258116	0.230905	0.230905	0	0	0	0	0	0	0	0	0	0	0	0	0	0	0	0	0	0	0	0
METABAT_AS09scLD_222	2.26165	15	0.00298703	0.00249177	0.00249177	0	0	0	0	27	0.0127314	0.0145227	0.0145227	4	0.000587154	0.000543951	0.000543951	2	0.000302504	0.000273884	0.000273884	22	0.00576209	0.00649441	0.00649441	59	0.0114589	0.0102782	0.0102782	169	0.0686222	0.0691215	0.0691215	33	0.00548498	0.00605368	0.00605368	34	0.00569482	0.00638536	0.00638536	45	0.0073454	0.00896692	0.00896692	45	0.00738133	0.00910488	0.00910488
METABAT_AS09scLD_223	3.01935	85	0.0169265	0.0105766	0.0105766	1	0.00015892	0.000104173	0.000104173	1	0.000471534	0.000402897	0.000402897	49	0.00719264	0.00499123	0.00499123	8	0.00121001	0.000820613	0.000820613	1	0.000261913	0.00022112	0.00022112	151	0.029327	0.0197039	0.0197039	0	0	0	0	1	0.000166212	0.00013741	0.00013741	1	0.000167495	0.000140675	0.000140675	3	0.000489694	0.000447778	0.000447778	4	0.000656118	0.000606224	0.000606224
METABAT_AS09scLD_228	2.53033	0	0	0	0	0	0	0	0	0	0	0	0	2	0.000293577	0.000243096	0.000243096	0	0	0	0	0	0	0	0	19	0.00369015	0.00295846	0.00295846	0	0	0	0	3	0.000498635	0.000491898	0.000491898	2	0.000334989	0.000335726	0.000335726	11	0.00179554	0.00195917	0.00195917	8	0.00131224	0.00144677	0.00144677
METABAT_AS09scLD_236	1.30347	0	0	0	0	1	0.00015892	0.000241305	0.000241305	0	0	0	0	0	0	0	0	0	0	0	0	0	0	0	0	2	0.000388437	0.000604527	0.000604527	0	0	0	0	0	0	0	0	0	0	0	0	0	0	0	0	0	0	0	0
METABAT_AS09scLD_238	0.95457	0	0	0	0	3	0.000476761	0.000988511	0.000988511	0	0	0	0	4	0.000587154	0.00128877	0.00128877	7	0.00105876	0.00227118	0.00227118	0	0	0	0	3	0.000582656	0.00123823	0.00123823	0	0	0	0	0	0	0	0	0	0	0	0	0	0	0	0	0	0	0	0
METABAT_AS09scLD_241	2.4209	3	0.000597406	0.00046557	0.00046557	17	0.00270165	0.00220872	0.00220872	1	0.000471534	0.000502493	0.000502493	988	0.145027	0.125518	0.125518	428	0.0647358	0.0547556	0.0547556	1	0.000261913	0.000275781	0.000275781	57	0.0110705	0.00927654	0.00927654	0	0	0	0	0	0	0	0	0	0	0	0	0	0	0	0	0	0	0	0
METABAT_AS09scLD_242	1.92594	47	0.00935936	0.00916846	0.00916846	1616	0.256815	0.263917	0.263917	0	0	0	0	845	0.124036	0.13494	0.13494	222	0.0335779	0.0357003	0.0357003	0	0	0	0	1	0.000194219	0.000204572	0.000204572	6	0.00243629	0.00288177	0.00288177	0	0	0	0	0	0	0	0	0	0	0	0	0	0	0	0
METABAT_AS09scLD_245	2.20736	0	0	0	0	0	0	0	0	0	0	0	0	0	0	0	0	2	0.000302504	0.00028062	0.00028062	0	0	0	0	2	0.000388437	0.000356981	0.000356981	0	0	0	0	0	0	0	0	0	0	0	0	0	0	0	0	0	0	0	0
METABAT_AS09scLD_247	2.64567	0	0	0	0	0	0	0	0	0	0	0	0	0	0	0	0	0	0	0	0	0	0	0	0	0	0	0	0	0	0	0	0	0	0	0	0	0	0	0	0	0	0	0	0	1	0.00016403	0.000172962	0.000172962
METABAT_AS09scLD_248	2.57512	3	0.000597406	0.000437687	0.000437687	4	0.000635681	0.000488573	0.000488573	0	0	0	0	77	0.0113027	0.00919639	0.00919639	4	0.000605007	0.000481087	0.000481087	0	0	0	0	45	0.00873983	0.00688498	0.00688498	0	0	0	0	0	0	0	0	0	0	0	0	0	0	0	0	0	0	0	0
METABAT_AS09scLD_249	1.52913	71	0.0141386	0.0174443	0.0174443	9	0.00143028	0.00185125	0.00185125	3	0.0014146	0.00238662	0.00238662	124	0.0182018	0.0249403	0.0249403	0	0	0	0	0	0	0	0	198	0.0384553	0.0510162	0.0510162	9	0.00365444	0.00544437	0.00544437	4	0.000664846	0.00108529	0.00108529	7	0.00117246	0.00194439	0.00194439	4	0.000652925	0.00117888	0.00117888	5	0.000820148	0.00149627	0.00149627
METABAT_AS09scLD_251	2.08205	4	0.000796541	0.000721786	0.000721786	9	0.00143028	0.00135962	0.00135962	0	0	0	0	5	0.000733943	0.000738588	0.000738588	0	0	0	0	0	0	0	0	12	0.00233062	0.00227079	0.00227079	0	0	0	0	0	0	0	0	0	0	0	0	0	0	0	0	0	0	0	0
METABAT_AS09scLD_252	2.1871	2	0.000398271	0.000343559	0.000343559	27	0.00429085	0.00388296	0.00388296	1	0.000471534	0.000556209	0.000556209	374	0.0548989	0.0525929	0.0525929	588	0.0889361	0.0832664	0.0832664	0	0	0	0	7	0.00135953	0.00126101	0.00126101	0	0	0	0	0	0	0	0	0	0	0	0	0	0	0	0	0	0	0	0
METABAT_AS09scLD_256	5.66175	1	0.000199135	6.63575e-05	6.63575e-05	1	0.00015892	5.55543e-05	5.55543e-05	3	0.0014146	0.000644582	0.000644582	205	0.0300917	0.011136	0.011136	27	0.0040838	0.00147698	0.00147698	0	0	0	0	6	0.00116531	0.000417531	0.000417531	4	0.00162419	0.000653522	0.000653522	0	0	0	0	0	0	0	0	0	0	0	0	0	0	0	0
METABAT_AS09scLD_261	1.98051	0	0	0	0	8	0.00127136	0.00127052	0.00127052	32	0.0150891	0.0196553	0.0196553	1481	0.217394	0.229987	0.229987	75	0.0113439	0.0117286	0.0117286	47	0.0123099	0.0158439	0.0158439	0	0	0	0	1	0.000406048	0.000467062	0.000467062	0	0	0	0	0	0	0	0	0	0	0	0	0	0	0	0
METABAT_AS09scLD_262	3.36584	0	0	0	0	0	0	0	0	0	0	0	0	0	0	0	0	0	0	0	0	0	0	0	0	0	0	0	0	0	0	0	0	0	0	0	0	1	0.000167495	0.000126194	0.000126194	0	0	0	0	0	0	0	0
METABAT_AS09scLD_263	1.24405	3	0.000597406	0.00090599	0.00090599	1	0.00015892	0.00025283	0.00025283	0	0	0	0	6	0.000880731	0.00148333	0.00148333	7	0.00105876	0.00174269	0.00174269	0	0	0	0	2	0.000388437	0.000633402	0.000633402	0	0	0	0	1	0.000166212	0.000333497	0.000333497	2	0.000334989	0.000682846	0.000682846	3	0.000489694	0.00108677	0.00108677	1	0.00016403	0.000367831	0.000367831
METABAT_AS09scLD_265	2.23257	1	0.000199135	0.000168281	0.000168281	64	0.0101709	0.0090166	0.0090166	0	0	0	0	58	0.00851374	0.00799001	0.00799001	147	0.022234	0.0203927	0.0203927	1	0.000261913	0.000299045	0.000299045	2	0.000388437	0.00035295	0.00035295	0	0	0	0	0	0	0	0	0	0	0	0	0	0	0	0	0	0	0	0
METABAT_AS09scLD_270	2.04355	0	0	0	0	0	0	0	0	2	0.000943067	0.00119056	0.00119056	0	0	0	0	0	0	0	0	5	0.00130957	0.00163353	0.00163353	4	0.000776874	0.000771194	0.000771194	7	0.00284234	0.00316858	0.00316858	1	0.000166212	0.000203023	0.000203023	2	0.000334989	0.000415697	0.000415697	1	0.000163231	0.000220531	0.000220531	1	0.00016403	0.000223925	0.000223925
METABAT_AS09scLD_273	2.42497	10	0.00199135	0.0015493	0.0015493	2	0.000317841	0.000259413	0.000259413	2	0.000943067	0.0010033	0.0010033	0	0	0	0	0	0	0	0	1	0.000261913	0.000275318	0.000275318	18	0.00349593	0.00292452	0.00292452	2	0.000812097	0.000762912	0.000762912	1	0.000166212	0.00017109	0.00017109	1	0.000167495	0.000175156	0.000175156	2	0.000326462	0.000371688	0.000371688	0	0	0	0
METABAT_AS09scLD_276	2.25818	89	0.017723	0.0148072	0.0148072	17	0.00270165	0.00236787	0.00236787	0	0	0	0	33	0.00484402	0.00449449	0.00449449	4	0.000605007	0.00054861	0.00054861	0	0	0	0	186	0.0361246	0.0324521	0.0324521	1	0.000406048	0.000409631	0.000409631	0	0	0	0	2	0.000334989	0.000376186	0.000376186	2	0.000326462	0.000399141	0.000399141	0	0	0	0
METABAT_AS09scLD_28	1.37085	1	0.000199135	0.000274063	0.000274063	1	0.00015892	0.000229445	0.000229445	0	0	0	0	1	0.000146789	0.000224354	0.000224354	3	0.000453756	0.000677786	0.000677786	0	0	0	0	12	0.00233062	0.00344889	0.00344889	0	0	0	0	0	0	0	0	0	0	0	0	0	0	0	0	0	0	0	0
METABAT_AS09scLD_280	1.48627	1	0.000199135	0.00025278	0.00025278	1	0.00015892	0.000211626	0.000211626	0	0	0	0	537	0.0788255	0.111122	0.111122	34	0.00514256	0.00708504	0.00708504	1	0.000261913	0.000449203	0.000449203	0	0	0	0	0	0	0	0	0	0	0	0	0	0	0	0	0	0	0	0	0	0	0	0
METABAT_AS09scLD_284	2.23963	1504	0.2995	0.252297	0.252297	134	0.0212953	0.018819	0.018819	5	0.00235767	0.00271583	0.00271583	12031	1.76601	1.65215	1.65215	2475	0.374348	0.342264	0.342264	5	0.00130957	0.00149051	0.00149051	811	0.157511	0.14267	0.14267	2	0.000812097	0.000826048	0.000826048	1	0.000166212	0.000185249	0.000185249	0	0	0	0	0	0	0	0	0	0	0	0
METABAT_AS09scLD_285	3.00175	0	0	0	0	2	0.000317841	0.000209567	0.000209567	0	0	0	0	0	0	0	0	0	0	0	0	0	0	0	0	1	0.000194219	0.000131254	0.000131254	0	0	0	0	0	0	0	0	0	0	0	0	0	0	0	0	0	0	0	0
METABAT_AS09scLD_286	1.4753	0	0	0	0	0	0	0	0	0	0	0	0	0	0	0	0	0	0	0	0	0	0	0	0	1	0.000194219	0.00026706	0.00026706	0	0	0	0	0	0	0	0	0	0	0	0	0	0	0	0	0	0	0	0
METABAT_AS09scLD_29	2.58817	18	0.00358444	0.00261288	0.00261288	40	0.00635681	0.0048611	0.0048611	14	0.00660147	0.00658025	0.00658025	51	0.00748622	0.00606041	0.00606041	129	0.0195115	0.0154368	0.0154368	21	0.00550018	0.00541711	0.00541711	1137	0.220826	0.173083	0.173083	18	0.00730887	0.00643325	0.00643325	0	0	0	0	0	0	0	0	0	0	0	0	0	0	0	0
METABAT_AS09scLD_292	2.32317	0	0	0	0	0	0	0	0	0	0	0	0	1	0.000146789	0.000132387	0.000132387	0	0	0	0	0	0	0	0	6	0.00116531	0.00101756	0.00101756	0	0	0	0	0	0	0	0	0	0	0	0	0	0	0	0	0	0	0	0
METABAT_AS09scLD_293	2.00459	12	0.00238962	0.00224903	0.00224903	10	0.0015892	0.00156907	0.00156907	0	0	0	0	70	0.0102752	0.0107398	0.0107398	8	0.00121001	0.00123602	0.00123602	0	0	0	0	116	0.0225293	0.0227992	0.0227992	0	0	0	0	4	0.000664846	0.000827874	0.000827874	3	0.000502484	0.000635662	0.000635662	6	0.000979387	0.0013489	0.0013489	5	0.000820148	0.00114138	0.00114138
METABAT_AS09scLD_30	1.6118	8	0.00159308	0.00186475	0.00186475	16	0.00254273	0.00312232	0.00312232	41	0.0193329	0.0309443	0.0309443	7	0.00102752	0.00133571	0.00133571	0	0	0	0	14	0.00366678	0.00579908	0.00579908	36	0.00699187	0.00879995	0.00879995	21	0.00852702	0.012052	0.012052	35	0.0058174	0.00900924	0.00900924	21	0.00351739	0.00553401	0.00553401	28	0.00457047	0.00782894	0.00782894	19	0.00311656	0.00539423	0.00539423
METABAT_AS09scLD_304	1.77892	0	0	0	0	2	0.000317841	0.000353624	0.000353624	0	0	0	0	88	0.0129174	0.0152143	0.0152143	56	0.0084701	0.00974974	0.00974974	0	0	0	0	0	0	0	0	0	0	0	0	0	0	0	0	0	0	0	0	0	0	0	0	0	0	0	0
METABAT_AS09scLD_310	1.93864	0	0	0	0	0	0	0	0	0	0	0	0	14	0.00205504	0.00222103	0.00222103	5	0.000756259	0.000798791	0.000798791	0	0	0	0	0	0	0	0	0	0	0	0	0	0	0	0	0	0	0	0	0	0	0	0	0	0	0	0
METABAT_AS09scLD_312	2.24448	3	0.000597406	0.000502164	0.000502164	2	0.000317841	0.000280273	0.000280273	0	0	0	0	841	0.123449	0.11524	0.11524	405	0.061257	0.0558856	0.0558856	0	0	0	0	5	0.000971093	0.000877691	0.000877691	1	0.000406048	0.00041213	0.00041213	0	0	0	0	0	0	0	0	0	0	0	0	0	0	0	0
METABAT_AS09scLD_316	2.20074	0	0	0	0	0	0	0	0	0	0	0	0	0	0	0	0	1	0.000151252	0.000140732	0.000140732	0	0	0	0	3	0.000582656	0.000537081	0.000537081	0	0	0	0	0	0	0	0	0	0	0	0	0	0	0	0	0	0	0	0
METABAT_AS09scLD_318	1.91665	2	0.000398271	0.000392038	0.000392038	29	0.00460869	0.00475908	0.00475908	2	0.000943067	0.00126939	0.00126939	317	0.046532	0.0508676	0.0508676	511	0.0772897	0.0825733	0.0825733	2	0.000523826	0.000696672	0.000696672	46	0.00893405	0.0094559	0.0094559	2	0.000812097	0.000965246	0.000965246	0	0	0	0	0	0	0	0	0	0	0	0	0	0	0	0
METABAT_AS09scLD_32	2.90723	5	0.000995677	0.000646147	0.000646147	4	0.000635681	0.000432762	0.000432762	0	0	0	0	12	0.00176146	0.00126948	0.00126948	1	0.000151252	0.000106533	0.000106533	0	0	0	0	27	0.0052439	0.00365909	0.00365909	0	0	0	0	0	0	0	0	0	0	0	0	1	0.000163231	0.000155016	0.000155016	1	0.00016403	0.000157401	0.000157401
METABAT_AS09scLD_320	2.34918	1	0.000199135	0.000159928	0.000159928	1	0.00015892	0.000133891	0.000133891	0	0	0	0	12	0.00176146	0.00157105	0.00157105	4	0.000605007	0.000527357	0.000527357	0	0	0	0	107	0.0207814	0.0179455	0.0179455	0	0	0	0	0	0	0	0	1	0.000167495	0.000180807	0.000180807	1	0.000163231	0.00019184	0.00019184	2	0.000328059	0.000389583	0.000389583
METABAT_AS09scLD_335	1.65869	30	0.00597406	0.00679512	0.00679512	52	0.00826386	0.00986067	0.00986067	0	0	0	0	785	0.115229	0.145556	0.145556	114	0.0172427	0.0212864	0.0212864	0	0	0	0	56	0.0108762	0.0133018	0.0133018	0	0	0	0	0	0	0	0	0	0	0	0	0	0	0	0	0	0	0	0
METABAT_AS09scLD_341	2.11398	1	0.000199135	0.000177721	0.000177721	0	0	0	0	0	0	0	0	1	0.000146789	0.000145487	0.000145487	0	0	0	0	0	0	0	0	0	0	0	0	0	0	0	0	17	0.0028256	0.0033364	0.0033364	15	0.00251242	0.00301384	0.00301384	33	0.00538663	0.00703505	0.00703505	29	0.00475686	0.00627744	0.00627744
METABAT_AS09scLD_344	5.02657	23	0.00458011	0.00171908	0.00171908	0	0	0	0	0	0	0	0	166	0.0243669	0.0101569	0.0101569	80	0.0121001	0.00492924	0.00492924	0	0	0	0	146	0.0283559	0.0114438	0.0114438	0	0	0	0	0	0	0	0	0	0	0	0	0	0	0	0	0	0	0	0
METABAT_AS09scLD_356	2.18634	0	0	0	0	2	0.000317841	0.000287727	0.000287727	0	0	0	0	0	0	0	0	0	0	0	0	0	0	0	0	2	0.000388437	0.000360413	0.000360413	0	0	0	0	0	0	0	0	0	0	0	0	0	0	0	0	0	0	0	0
METABAT_AS09scLD_359	1.68364	0	0	0	0	0	0	0	0	0	0	0	0	68	0.00998162	0.0124218	0.0124218	47	0.00710884	0.00864588	0.00864588	0	0	0	0	0	0	0	0	0	0	0	0	0	0	0	0	0	0	0	0	0	0	0	0	0	0	0	0
METABAT_AS09scLD_362	1.74754	0	0	0	0	0	0	0	0	0	0	0	0	99	0.0145321	0.0174234	0.0174234	108	0.0163352	0.0191407	0.0191407	0	0	0	0	0	0	0	0	0	0	0	0	0	0	0	0	0	0	0	0	0	0	0	0	0	0	0	0
METABAT_AS09scLD_363	1.83597	18	0.00358444	0.00368338	0.00368338	2054	0.326422	0.351886	0.351886	2	0.000943067	0.00132517	0.00132517	1718	0.252183	0.287793	0.287793	275	0.0415943	0.0463903	0.0463903	0	0	0	0	50	0.00971093	0.0107298	0.0107298	1	0.000406048	0.00050383	0.00050383	0	0	0	0	0	0	0	0	0	0	0	0	0	0	0	0
METABAT_AS09scLD_371	2.31988	0	0	0	0	3	0.000476761	0.000406747	0.000406747	0	0	0	0	5	0.000733943	0.000662872	0.000662872	4	0.000605007	0.000534019	0.000534019	0	0	0	0	1	0.000194219	0.000169834	0.000169834	0	0	0	0	0	0	0	0	0	0	0	0	0	0	0	0	0	0	0	0
METABAT_AS09scLD_372	2.19737	36	0.00716887	0.00615516	0.00615516	363	0.0576881	0.0519602	0.0519602	1	0.000471534	0.00055361	0.00055361	979	0.143706	0.137026	0.137026	961	0.145353	0.135451	0.135451	1	0.000261913	0.000303835	0.000303835	339	0.0658401	0.0607833	0.0607833	0	0	0	0	0	0	0	0	0	0	0	0	0	0	0	0	0	0	0	0
METABAT_AS09scLD_379	1.85899	112	0.0223032	0.0226351	0.0226351	11	0.00174812	0.00186116	0.00186116	0	0	0	0	7	0.00102752	0.0011581	0.0011581	226	0.0341829	0.0376524	0.0376524	1	0.000261913	0.00035914	0.00035914	34	0.00660343	0.00720593	0.00720593	0	0	0	0	53	0.00880921	0.0118285	0.0118285	73	0.0122271	0.0166793	0.0166793	85	0.0138747	0.0206062	0.0206062	101	0.016567	0.0248617	0.0248617
METABAT_AS09scLD_381	1.47659	0	0	0	0	0	0	0	0	0	0	0	0	5	0.000733943	0.00104144	0.00104144	0	0	0	0	0	0	0	0	0	0	0	0	0	0	0	0	4	0.000664846	0.00112391	0.00112391	0	0	0	0	1	0.000163231	0.000305208	0.000305208	0	0	0	0
METABAT_AS09scLD_382	2.19869	5	0.000995677	0.000854372	0.000854372	106	0.0168456	0.0151639	0.0151639	4	0.00188613	0.00221311	0.00221311	34	0.00499081	0.00475598	0.00475598	1191	0.180141	0.167768	0.167768	7	0.00183339	0.00212557	0.00212557	10	0.00194219	0.00179194	0.00179194	2	0.000812097	0.000841429	0.000841429	0	0	0	0	0	0	0	0	0	0	0	0	0	0	0	0
METABAT_AS09scLD_384	2.64884	1	0.000199135	0.000141835	0.000141835	0	0	0	0	0	0	0	0	0	0	0	0	0	0	0	0	0	0	0	0	0	0	0	0	0	0	0	0	0	0	0	0	0	0	0	0	0	0	0	0	0	0	0	0
METABAT_AS09scLD_388	2.11033	20	0.00398271	0.00356057	0.00356057	7	0.00111244	0.00104331	0.00104331	0	0	0	0	4	0.000587154	0.000582953	0.000582953	2	0.000302504	0.000293522	0.000293522	0	0	0	0	72	0.0139837	0.0134422	0.0134422	0	0	0	0	0	0	0	0	0	0	0	0	0	0	0	0	0	0	0	0
METABAT_AS09scLD_389	2.95225	2	0.000398271	0.000254517	0.000254517	0	0	0	0	0	0	0	0	3	0.000440366	0.00031253	0.00031253	0	0	0	0	0	0	0	0	8	0.00155375	0.00106764	0.00106764	0	0	0	0	0	0	0	0	0	0	0	0	3	0.000489694	0.000457955	0.000457955	0	0	0	0
METABAT_AS09scLD_39	2.78576	0	0	0	0	0	0	0	0	0	0	0	0	0	0	0	0	0	0	0	0	0	0	0	0	1	0.000194219	0.000141431	0.000141431	0	0	0	0	0	0	0	0	1	0.000167495	0.000152471	0.000152471	0	0	0	0	0	0	0	0
METABAT_AS09scLD_394	1.53965	147	0.0292729	0.0358704	0.0358704	17	0.00270165	0.00347292	0.00347292	0	0	0	0	55	0.00807337	0.0109867	0.0109867	40	0.00605007	0.00804637	0.00804637	0	0	0	0	119	0.023112	0.0304518	0.0304518	0	0	0	0	5	0.000831058	0.00134734	0.00134734	4	0.000669979	0.00110349	0.00110349	8	0.00130585	0.00234166	0.00234166	5	0.000820148	0.00148605	0.00148605
METABAT_AS09scLD_395	2.18337	2	0.000398271	0.000344146	0.000344146	34	0.00540329	0.00489801	0.00489801	0	0	0	0	102	0.0149724	0.014368	0.014368	315	0.0476443	0.0446832	0.0446832	0	0	0	0	10	0.00194219	0.00180452	0.00180452	1	0.000406048	0.000423666	0.000423666	0	0	0	0	0	0	0	0	0	0	0	0	1	0.00016403	0.000209584	0.000209584
METABAT_AS09scLD_397	1.06674	2	0.000398271	0.000704385	0.000704385	2	0.000317841	0.000589709	0.000589709	1	0.000471534	0.00114037	0.00114037	6	0.000880731	0.00172988	0.00172988	11	0.00166377	0.0031937	0.0031937	0	0	0	0	2	0.000388437	0.000738683	0.000738683	0	0	0	0	0	0	0	0	2	0.000334989	0.000796344	0.000796344	0	0	0	0	0	0	0	0
METABAT_AS09scLD_40	2.94938	0	0	0	0	2	0.000317841	0.000213289	0.000213289	0	0	0	0	297	0.0435962	0.0309707	0.0309707	4	0.000605007	0.00042004	0.00042004	0	0	0	0	1	0.000194219	0.000133585	0.000133585	0	0	0	0	0	0	0	0	0	0	0	0	1	0.000163231	0.0001528	0.0001528	1	0.00016403	0.000155151	0.000155151
METABAT_AS09scLD_400	1.98163	0	0	0	0	7	0.00111244	0.00111108	0.00111108	0	0	0	0	274	0.0402201	0.0425258	0.0425258	84	0.0127052	0.0131286	0.0131286	0	0	0	0	2	0.000388437	0.000397645	0.000397645	0	0	0	0	0	0	0	0	0	0	0	0	0	0	0	0	0	0	0	0
METABAT_AS09scLD_401	2.13876	0	0	0	0	24	0.00381409	0.00352954	0.00352954	0	0	0	0	21	0.00308256	0.00301983	0.00301983	464	0.0701809	0.0671921	0.0671921	1	0.000261913	0.000312162	0.000312162	1	0.000194219	0.000184216	0.000184216	1	0.000406048	0.000432504	0.000432504	0	0	0	0	0	0	0	0	0	0	0	0	0	0	0	0
METABAT_AS09scLD_402	1.88163	19	0.00378357	0.00379367	0.00379367	26	0.00413193	0.00434617	0.00434617	0	0	0	0	33	0.00484402	0.00539391	0.00539391	81	0.0122514	0.0133325	0.0133325	0	0	0	0	26	0.00504968	0.00544411	0.00544411	0	0	0	0	0	0	0	0	0	0	0	0	0	0	0	0	0	0	0	0
METABAT_AS09scLD_403	1.99874	2	0.000398271	0.000375936	0.000375936	0	0	0	0	0	0	0	0	2	0.000293577	0.00030775	0.00030775	0	0	0	0	0	0	0	0	4	0.000776874	0.000788481	0.000788481	0	0	0	0	0	0	0	0	0	0	0	0	0	0	0	0	0	0	0	0
METABAT_AS09scLD_410	1.72512	1	0.000199135	0.000217781	0.000217781	20	0.00317841	0.00364651	0.00364651	0	0	0	0	0	0	0	0	1	0.000151252	0.000179532	0.000179532	0	0	0	0	1	0.000194219	0.000228385	0.000228385	0	0	0	0	0	0	0	0	0	0	0	0	0	0	0	0	0	0	0	0
METABAT_AS09scLD_412	1.61179	11	0.00219049	0.00256404	0.00256404	14	0.00222489	0.00273205	0.00273205	0	0	0	0	29	0.00425687	0.00553369	0.00553369	0	0	0	0	0	0	0	0	81	0.0157317	0.0198	0.0198	0	0	0	0	0	0	0	0	0	0	0	0	0	0	0	0	0	0	0	0
METABAT_AS09scLD_413	1.88511	1	0.000199135	0.000199298	0.000199298	2	0.000317841	0.000333704	0.000333704	0	0	0	0	8	0.00117431	0.0013052	0.0013052	99	0.0149739	0.0162652	0.0162652	0	0	0	0	1	0.000194219	0.000209002	0.000209002	0	0	0	0	0	0	0	0	0	0	0	0	0	0	0	0	0	0	0	0
METABAT_AS09scLD_416	2.56061	2	0.000398271	0.000293445	0.000293445	9	0.00143028	0.00110552	0.00110552	0	0	0	0	43	0.00631191	0.00516474	0.00516474	46	0.00695758	0.00556385	0.00556385	0	0	0	0	1	0.000194219	0.000153866	0.000153866	0	0	0	0	0	0	0	0	0	0	0	0	0	0	0	0	0	0	0	0
METABAT_AS09scLD_42	3.38537	16	0.00318617	0.00177564	0.00177564	18	0.00286057	0.00167238	0.00167238	67	0.0315927	0.0240755	0.0240755	262	0.0384586	0.0238023	0.0238023	336	0.0508206	0.0307393	0.0307393	1	0.000261913	0.000197213	0.000197213	88	0.0170912	0.0102415	0.0102415	1	0.000406048	0.00027324	0.00027324	0	0	0	0	0	0	0	0	0	0	0	0	1	0.00016403	0.00013517	0.00013517
METABAT_AS09scLD_420	2.90724	1	0.000199135	0.000129229	0.000129229	1	0.00015892	0.00010819	0.00010819	0	0	0	0	2	0.000293577	0.000211579	0.000211579	1	0.000151252	0.000106532	0.000106532	0	0	0	0	45	0.00873983	0.00609845	0.00609845	0	0	0	0	21	0.00349044	0.00299687	0.00299687	32	0.00535983	0.0046752	0.0046752	68	0.0110997	0.010541	0.010541	46	0.00754536	0.00724041	0.00724041
METABAT_AS09scLD_44	1.12697	2	0.000398271	0.000666742	0.000666742	20	0.00317841	0.00558194	0.00558194	0	0	0	0	11	0.00161467	0.00300196	0.00300196	0	0	0	0	0	0	0	0	8	0.00155375	0.00279683	0.00279683	0	0	0	0	0	0	0	0	0	0	0	0	1	0.000163231	0.000399892	0.000399892	0	0	0	0
METABAT_AS09scLD_54	1.73522	5	0.000995677	0.00108257	0.00108257	4	0.000635681	0.000725059	0.000725059	0	0	0	0	5	0.000733943	0.000886217	0.000886217	3	0.000453756	0.000535462	0.000535462	0	0	0	0	19	0.00369015	0.00431407	0.00431407	1	0.000406048	0.000533085	0.000533085	33	0.00548498	0.00789023	0.00789023	20	0.00334989	0.00489561	0.00489561	36	0.00587632	0.00934982	0.00934982	26	0.00426477	0.00685655	0.00685655
METABAT_AS09scLD_55	2.12751	8	0.00159308	0.00141273	0.00141273	13	0.00206596	0.00192194	0.00192194	1	0.000471534	0.000571788	0.000571788	181	0.0265687	0.0261656	0.0261656	156	0.0235953	0.0227098	0.0227098	0	0	0	0	9	0.00174797	0.0016667	0.0016667	0	0	0	0	0	0	0	0	0	0	0	0	0	0	0	0	0	0	0	0
METABAT_AS09scLD_59	2.79438	0	0	0	0	0	0	0	0	0	0	0	0	0	0	0	0	0	0	0	0	0	0	0	0	0	0	0	0	1	0.000406048	0.000331029	0.000331029	0	0	0	0	0	0	0	0	0	0	0	0	0	0	0	0
METABAT_AS09scLD_60	1.36739	7	0.00139395	0.0019233	0.0019233	1	0.00015892	0.000230026	0.000230026	0	0	0	0	6	0.000880731	0.00134954	0.00134954	0	0	0	0	1	0.000261913	0.000488258	0.000488258	71	0.0137895	0.0204576	0.0204576	0	0	0	0	6	0.000997269	0.0018205	0.0018205	8	0.00133996	0.00248502	0.00248502	9	0.00146908	0.00296624	0.00296624	11	0.00180433	0.00368118	0.00368118
METABAT_AS09scLD_67	1.84626	0	0	0	0	0	0	0	0	0	0	0	0	117	0.0171743	0.0194902	0.0194902	40	0.00605007	0.00671008	0.00671008	0	0	0	0	0	0	0	0	0	0	0	0	0	0	0	0	0	0	0	0	0	0	0	0	0	0	0	0
METABAT_AS09scLD_69	2.82574	4	0.000796541	0.000531824	0.000531824	0	0	0	0	0	0	0	0	0	0	0	0	0	0	0	0	0	0	0	0	4	0.000776874	0.000557719	0.000557719	0	0	0	0	0	0	0	0	0	0	0	0	0	0	0	0	0	0	0	0
METABAT_AS09scLD_70	1.63581	0	0	0	0	0	0	0	0	0	0	0	0	0	0	0	0	1	0.000151252	0.000189334	0.000189334	0	0	0	0	1	0.000194219	0.000240855	0.000240855	0	0	0	0	0	0	0	0	0	0	0	0	0	0	0	0	0	0	0	0
METABAT_AS09scLD_71	4.10638	45	0.00896109	0.00411713	0.00411713	0	0	0	0	9	0.0042438	0.00266619	0.00266619	1	0.000146789	7.48972e-05	7.48972e-05	0	0	0	0	7	0.00183339	0.0011381	0.0011381	308	0.0598193	0.0295515	0.0295515	0	0	0	0	8	0.00132969	0.000808279	0.000808279	10	0.00167495	0.00103436	0.00103436	5	0.000816156	0.00054874	0.00054874	12	0.00196836	0.00133724	0.00133724
METABAT_AS09scLD_74	1.16382	6	0.00119481	0.00193689	0.00193689	3	0.000476761	0.000810781	0.000810781	0	0	0	0	16	0.00234862	0.00422823	0.00422823	8	0.00121001	0.00212895	0.00212895	0	0	0	0	5	0.000971093	0.00169267	0.00169267	0	0	0	0	0	0	0	0	0	0	0	0	0	0	0	0	0	0	0	0
METABAT_AS09scLD_78	1.73281	0	0	0	0	28	0.00444977	0.00508246	0.00508246	1	0.000471534	0.000702029	0.000702029	188	0.0275962	0.033368	0.033368	254	0.038418	0.0453987	0.0453987	1	0.000261913	0.000385291	0.000385291	3	0.000582656	0.000682114	0.000682114	2	0.000812097	0.00106765	0.00106765	0	0	0	0	0	0	0	0	0	0	0	0	0	0	0	0
METABAT_AS09scLD_81	2.27408	0	0	0	0	0	0	0	0	0	0	0	0	1	0.000146789	0.000135244	0.000135244	2	0.000302504	0.000272386	0.000272386	0	0	0	0	0	0	0	0	0	0	0	0	0	0	0	0	0	0	0	0	0	0	0	0	0	0	0	0
METABAT_AS09scLD_82	1.62934	1	0.000199135	0.000230584	0.000230584	1	0.00015892	0.000193044	0.000193044	0	0	0	0	1314	0.19288	0.248032	0.248032	1336	0.202072	0.253954	0.253954	1	0.000261913	0.000409759	0.000409759	1	0.000194219	0.000241811	0.000241811	0	0	0	0	0	0	0	0	0	0	0	0	0	0	0	0	0	0	0	0
METABAT_AS09scLD_84	2.99515	0	0	0	0	0	0	0	0	0	0	0	0	0	0	0	0	1	0.000151252	0.000103405	0.000103405	0	0	0	0	59	0.0114589	0.00776108	0.00776108	0	0	0	0	7	0.00116348	0.000969639	0.000969639	8	0.00133996	0.0011345	0.0011345	8	0.00130585	0.00120372	0.00120372	11	0.00180433	0.00168059	0.00168059
METABAT_AS09scLD_85	2.70565	1	0.000199135	0.000138857	0.000138857	1	0.00015892	0.000116251	0.000116251	0	0	0	0	248	0.0364036	0.0281906	0.0281906	205	0.0310066	0.0234663	0.0234663	0	0	0	0	3	0.000582656	0.000436856	0.000436856	0	0	0	0	0	0	0	0	0	0	0	0	0	0	0	0	0	0	0	0
METABAT_AS09scLD_87	1.7576	0	0	0	0	0	0	0	0	0	0	0	0	21	0.00308256	0.00367472	0.00367472	0	0	0	0	0	0	0	0	0	0	0	0	0	0	0	0	0	0	0	0	1	0.000167495	0.000241664	0.000241664	0	0	0	0	1	0.00016403	0.000260356	0.000260356
METABAT_AS09scLD_88	1.33552	0	0	0	0	1	0.00015892	0.000235515	0.000235515	0	0	0	0	1	0.000146789	0.00023029	0.00023029	5	0.000756259	0.00115953	0.00115953	0	0	0	0	1	0.000194219	0.000295011	0.000295011	0	0	0	0	0	0	0	0	0	0	0	0	0	0	0	0	0	0	0	0
METABAT_AS09scLD_97	1.72066	6	0.00119481	0.00131007	0.00131007	11	0.00174812	0.00201078	0.00201078	0	0	0	0	4	0.000587154	0.000714971	0.000714971	0	0	0	0	0	0	0	0	14	0.00271906	0.00320568	0.00320568	0	0	0	0	0	0	0	0	0	0	0	0	1	0.000163231	0.000261914	0.000261914	0	0	0	0
METABAT_AS09scLD_99	3.56386	43	0.00856282	0.00453303	0.00453303	1	0.00015892	8.82566e-05	8.82566e-05	1	0.000471534	0.000341339	0.000341339	345	0.0506421	0.029773	0.029773	227	0.0343342	0.0197273	0.0197273	0	0	0	0	643	0.124882	0.071085	0.071085	1	0.000406048	0.000259555	0.000259555	0	0	0	0	2	0.000334989	0.000238364	0.000238364	1	0.000163231	0.000126454	0.000126454	1	0.00016403	0.0001284	0.0001284
METABAT_AS10tlH2TH_102	1.03024	2	0.000398271	0.000729344	0.000729344	0	0	0	0	0	0	0	0	1	0.000146789	0.000298529	0.000298529	0	0	0	0	0	0	0	0	12	0.00233062	0.00458914	0.00458914	0	0	0	0	3	0.000498635	0.00120813	0.00120813	3	0.000502484	0.00123684	0.00123684	3	0.000489694	0.00131232	0.00131232	3	0.000492089	0.00133251	0.00133251
METABAT_AS10tlH2TH_107	2.30873	90	0.0179222	0.0146457	0.0146457	1	0.00015892	0.000136237	0.000136237	1	0.000471534	0.000526906	0.000526906	3	0.000440366	0.000399643	0.000399643	0	0	0	0	0	0	0	0	1259	0.244521	0.214852	0.214852	0	0	0	0	0	0	0	0	0	0	0	0	0	0	0	0	0	0	0	0
METABAT_AS10tlH2TH_111	1.49273	40	0.00796541	0.0100674	0.0100674	3	0.000476761	0.000632132	0.000632132	71	0.0334789	0.0578608	0.0578608	1	0.000146789	0.000206036	0.000206036	0	0	0	0	0	0	0	0	109	0.0211698	0.0287695	0.0287695	1	0.000406048	0.000619682	0.000619682	0	0	0	0	0	0	0	0	1	0.000163231	0.000301907	0.000301907	0	0	0	0
METABAT_AS10tlH2TH_116	2.52477	3	0.000597406	0.000446416	0.000446416	2	0.000317841	0.000249159	0.000249159	0	0	0	0	1	0.000146789	0.000121815	0.000121815	0	0	0	0	2	0.000523826	0.00052887	0.00052887	38	0.0073803	0.00592993	0.00592993	0	0	0	0	2	0.000332423	0.000328653	0.000328653	0	0	0	0	0	0	0	0	1	0.00016403	0.000181244	0.000181244
METABAT_AS10tlH2TH_119	1.75535	6	0.00119481	0.00128419	0.00128419	0	0	0	0	8	0.00377227	0.00554414	0.00554414	0	0	0	0	0	0	0	0	0	0	0	0	32	0.00621499	0.00718249	0.00718249	7	0.00284234	0.0036888	0.0036888	23	0.00382287	0.00543619	0.00543619	20	0.00334989	0.00483947	0.00483947	24	0.00391755	0.00616174	0.00616174	30	0.00492089	0.00782068	0.00782068
METABAT_AS10tlH2TH_123	0.893925	0	0	0	0	0	0	0	0	0	0	0	0	0	0	0	0	0	0	0	0	1	0.000261913	0.000746861	0.000746861	0	0	0	0	0	0	0	0	2	0.000332423	0.000928238	0.000928238	4	0.000669979	0.0019006	0.0019006	2	0.000326462	0.00100829	0.00100829	4	0.000656118	0.0020476	0.0020476
METABAT_AS10tlH2TH_125	1.66927	0	0	0	0	1	0.00015892	0.000188427	0.000188427	0	0	0	0	0	0	0	0	0	0	0	0	0	0	0	0	2	0.000388437	0.000472055	0.000472055	0	0	0	0	0	0	0	0	0	0	0	0	0	0	0	0	0	0	0	0
METABAT_AS10tlH2TH_128	2.63819	0	0	0	0	0	0	0	0	0	0	0	0	0	0	0	0	0	0	0	0	0	0	0	0	7	0.00135953	0.0010454	0.0010454	0	0	0	0	2	0.000332423	0.000314525	0.000314525	1	0.000167495	0.000161	0.000161	3	0.000489694	0.000512473	0.000512473	4	0.000656118	0.00069381	0.00069381
METABAT_AS10tlH2TH_129	2.00799	9	0.00179222	0.00168392	0.00168392	2	0.000317841	0.000313283	0.000313283	0	0	0	0	4	0.000587154	0.000612666	0.000612666	0	0	0	0	0	0	0	0	30	0.00582656	0.00588638	0.00588638	3	0.00121815	0.00138201	0.00138201	7	0.00116348	0.00144633	0.00144633	1	0.000167495	0.000211529	0.000211529	4	0.000652925	0.000897747	0.000897747	3	0.000492089	0.00068367	0.00068367
METABAT_AS10tlH2TH_13	3.24062	31	0.0061732	0.00359397	0.00359397	0	0	0	0	79	0.0372511	0.0296556	0.0296556	0	0	0	0	0	0	0	0	0	0	0	0	137	0.0266079	0.0166564	0.0166564	87	0.0353262	0.0248338	0.0248338	2	0.000332423	0.000256055	0.000256055	2	0.000334989	0.00026214	0.00026214	2	0.000326462	0.000278136	0.000278136	1	0.00016403	0.000141208	0.000141208
METABAT_AS10tlH2TH_130	2.53367	2	0.000398271	0.000296566	0.000296566	583	0.0926506	0.0723747	0.0723747	203	0.0957213	0.0974661	0.0974661	9	0.0013211	0.00109249	0.00109249	5	0.000756259	0.000611198	0.000611198	1	0.000261913	0.000263507	0.000263507	1510	0.29327	0.234809	0.234809	0	0	0	0	0	0	0	0	0	0	0	0	0	0	0	0	0	0	0	0
METABAT_AS10tlH2TH_131	1.85047	366	0.0728835	0.0743089	0.0743089	23418	3.7216	3.98049	3.98049	11	0.00518687	0.00723135	0.00723135	2240	0.328806	0.372299	0.372299	4126	0.624065	0.690573	0.690573	20	0.00523826	0.0072159	0.0072159	10509	2.04104	2.23753	2.23753	14	0.00568468	0.00699839	0.00699839	0	0	0	0	0	0	0	0	0	0	0	0	0	0	0	0
METABAT_AS10tlH2TH_132	2.70724	4	0.000796541	0.000555103	0.000555103	2	0.000317841	0.000232365	0.000232365	1	0.000471534	0.000449345	0.000449345	5	0.000733943	0.000568025	0.000568025	1	0.000151252	0.000114402	0.000114402	3	0.000785739	0.000739835	0.000739835	30	0.00582656	0.00436598	0.00436598	4	0.00162419	0.00136673	0.00136673	0	0	0	0	3	0.000502484	0.000470679	0.000470679	4	0.000652925	0.000665867	0.000665867	1	0.00016403	0.000169028	0.000169028
METABAT_AS10tlH2TH_133	2.29643	6	0.00119481	0.00098161	0.00098161	0	0	0	0	0	0	0	0	7	0.00102752	0.000937497	0.000937497	0	0	0	0	0	0	0	0	25	0.00485546	0.00428919	0.00428919	5	0.00203024	0.00201404	0.00201404	2	0.000332423	0.000361333	0.000361333	0	0	0	0	1	0.000163231	0.000196247	0.000196247	1	0.00016403	0.000199266	0.000199266
METABAT_AS10tlH2TH_136	1.97012	421	0.083836	0.080284	0.080284	9	0.00143028	0.00143687	0.00143687	1	0.000471534	0.000617467	0.000617467	4	0.000587154	0.000624441	0.000624441	0	0	0	0	1	0.000261913	0.000338881	0.000338881	424	0.0823486	0.0847931	0.0847931	2	0.000812097	0.000939047	0.000939047	25	0.00415529	0.00526474	0.00526474	38	0.0063648	0.00819259	0.00819259	60	0.00979387	0.013725	0.013725	42	0.00688924	0.00975534	0.00975534
METABAT_AS10tlH2TH_138	1.37805	15	0.00298703	0.00408947	0.00408947	1	0.00015892	0.000228246	0.000228246	0	0	0	0	3	0.000440366	0.000669547	0.000669547	0	0	0	0	0	0	0	0	134	0.0260253	0.0383114	0.0383114	5	0.00203024	0.00335627	0.00335627	4	0.000664846	0.00120428	0.00120428	3	0.000502484	0.000924673	0.000924673	10	0.00163231	0.00327032	0.00327032	6	0.000984178	0.00199238	0.00199238
METABAT_AS10tlH2TH_144	4.00016	1	0.000199135	9.3921e-05	9.3921e-05	1	0.00015892	7.86303e-05	7.86303e-05	10	0.00471534	0.00304109	0.00304109	1	0.000146789	7.68859e-05	7.68859e-05	1	0.000151252	7.74255e-05	7.74255e-05	7	0.00183339	0.00116832	0.00116832	33	0.00640921	0.00325031	0.00325031	6	0.00243629	0.00138747	0.00138747	2	0.000332423	0.000207435	0.000207435	1	0.000167495	0.000106183	0.000106183	1	0.000163231	0.000112662	0.000112662	1	0.00016403	0.000114395	0.000114395
METABAT_AS10tlH2TH_145	3.97615	0	0	0	0	0	0	0	0	0	0	0	0	0	0	0	0	0	0	0	0	0	0	0	0	4	0.000776874	0.000396356	0.000396356	0	0	0	0	0	0	0	0	0	0	0	0	0	0	0	0	0	0	0	0
METABAT_AS10tlH2TH_146	2.22882	0	0	0	0	8	0.00127136	0.00112897	0.00112897	14	0.00660147	0.00764117	0.00764117	0	0	0	0	0	0	0	0	4	0.00104765	0.00119819	0.00119819	11	0.0021364	0.00194449	0.00194449	87	0.0353262	0.0361073	0.0361073	10	0.00166212	0.00186147	0.00186147	15	0.00251242	0.00285856	0.00285856	23	0.00375432	0.00465059	0.00465059	21	0.00344462	0.00431152	0.00431152
METABAT_AS10tlH2TH_148	2.55571	1	0.000199135	0.000147004	0.000147004	1	0.00015892	0.000123071	0.000123071	0	0	0	0	0	0	0	0	0	0	0	0	0	0	0	0	5	0.000971093	0.000770809	0.000770809	0	0	0	0	126	0.0209427	0.0204545	0.0204545	105	0.0175869	0.0174506	0.0174506	232	0.0378696	0.0409102	0.0409102	216	0.0354304	0.0386749	0.0386749
METABAT_AS10tlH2TH_150	2.62732	3	0.000597406	0.000428991	0.000428991	2	0.000317841	0.000239433	0.000239433	2	0.000943067	0.000926027	0.000926027	1	0.000146789	0.000117061	0.000117061	0	0	0	0	1	0.000261913	0.000254113	0.000254113	19	0.00369015	0.00284923	0.00284923	0	0	0	0	5	0.000831058	0.000789563	0.000789563	2	0.000334989	0.000323331	0.000323331	0	0	0	0	2	0.000328059	0.000348339	0.000348339
METABAT_AS10tlH2TH_155	2.68425	1	0.000199135	0.000139964	0.000139964	13	0.00206596	0.00152331	0.00152331	0	0	0	0	0	0	0	0	0	0	0	0	0	0	0	0	0	0	0	0	0	0	0	0	0	0	0	0	0	0	0	0	0	0	0	0	0	0	0	0
METABAT_AS10tlH2TH_158	2.82081	2	0.000398271	0.000266377	0.000266377	0	0	0	0	1	0.000471534	0.000431255	0.000431255	181	0.0265687	0.0197347	0.0197347	17	0.00257128	0.00186654	0.00186654	0	0	0	0	71	0.0137895	0.00991684	0.00991684	0	0	0	0	0	0	0	0	0	0	0	0	0	0	0	0	0	0	0	0
METABAT_AS10tlH2TH_161	1.65808	0	0	0	0	0	0	0	0	0	0	0	0	0	0	0	0	0	0	0	0	0	0	0	0	1	0.000194219	0.00023762	0.00023762	0	0	0	0	0	0	0	0	0	0	0	0	0	0	0	0	0	0	0	0
METABAT_AS10tlH2TH_162	1.85977	0	0	0	0	0	0	0	0	0	0	0	0	3	0.000440366	0.00049612	0.00049612	0	0	0	0	0	0	0	0	19	0.00369015	0.00402515	0.00402515	0	0	0	0	0	0	0	0	0	0	0	0	0	0	0	0	0	0	0	0
METABAT_AS10tlH2TH_169	2.49483	2	0.000398271	0.000301183	0.000301183	0	0	0	0	1	0.000471534	0.000487604	0.000487604	1	0.000146789	0.000123278	0.000123278	0	0	0	0	1	0.000261913	0.000267609	0.000267609	18	0.00349593	0.00284263	0.00284263	2	0.000812097	0.00074155	0.00074155	5	0.000831058	0.000831496	0.000831496	3	0.000502484	0.000510755	0.000510755	4	0.000652925	0.000722562	0.000722562	2	0.000328059	0.00036684	0.00036684
METABAT_AS10tlH2TH_171	2.14751	3	0.000597406	0.000524839	0.000524839	1	0.00015892	0.000146465	0.000146465	0	0	0	0	4	0.000587154	0.000572861	0.000572861	0	0	0	0	0	0	0	0	1381	0.268216	0.253365	0.253365	0	0	0	0	0	0	0	0	1	0.000167495	0.000197786	0.000197786	0	0	0	0	0	0	0	0
METABAT_AS10tlH2TH_173	0.793646	0	0	0	0	0	0	0	0	0	0	0	0	2	0.000293577	0.000775046	0.000775046	0	0	0	0	1	0.000261913	0.000841229	0.000841229	3	0.000582656	0.0014893	0.0014893	0	0	0	0	0	0	0	0	0	0	0	0	0	0	0	0	0	0	0	0
METABAT_AS10tlH2TH_178	1.55507	1	0.000199135	0.000241597	0.000241597	1	0.00015892	0.000202264	0.000202264	0	0	0	0	1	0.000146789	0.000197777	0.000197777	0	0	0	0	0	0	0	0	39	0.00757452	0.00988107	0.00988107	1	0.000406048	0.000594842	0.000594842	38	0.00631604	0.0101383	0.0101383	48	0.00803974	0.0131106	0.0131106	3	0.000489694	0.000869416	0.000869416	4	0.000656118	0.00117706	0.00117706
METABAT_AS10tlH2TH_180	2.62316	1398	0.278391	0.200227	0.200227	488	0.0775531	0.0585144	0.0585144	1	0.000471534	0.000463748	0.000463748	1	0.000146789	0.000117246	0.000117246	0	0	0	0	1	0.000261913	0.000254517	0.000254517	1412	0.274237	0.212079	0.212079	0	0	0	0	0	0	0	0	1	0.000167495	0.000161922	0.000161922	2	0.000326462	0.000343605	0.000343605	1	0.00016403	0.000174446	0.000174446
METABAT_AS10tlH2TH_185	2.33256	6	0.00119481	0.000966406	0.000966406	1	0.00015892	0.000134845	0.000134845	0	0	0	0	1	0.000146789	0.000131854	0.000131854	1	0.000151252	0.000132779	0.000132779	0	0	0	0	17	0.00330171	0.00287147	0.00287147	2	0.000812097	0.000793138	0.000793138	7	0.00116348	0.00124508	0.00124508	10	0.00167495	0.00182095	0.00182095	38	0.00620279	0.00734186	0.00734186	15	0.00246044	0.0029427	0.0029427
METABAT_AS10tlH2TH_186	1.52959	78	0.0155326	0.0191584	0.0191584	1	0.00015892	0.000205632	0.000205632	1	0.000471534	0.0007953	0.0007953	0	0	0	0	0	0	0	0	8	0.0020953	0.00349184	0.00349184	470	0.0912827	0.121063	0.121063	102	0.0414169	0.0616843	0.0616843	26	0.0043215	0.00705225	0.00705225	27	0.00452236	0.00749754	0.00749754	28	0.00457047	0.00824968	0.00824968	40	0.00656118	0.0119666	0.0119666
METABAT_AS10tlH2TH_19	2.20705	1	0.000199135	0.000170227	0.000170227	1	0.00015892	0.000142513	0.000142513	4	0.00188613	0.00220472	0.00220472	1	0.000146789	0.000139351	0.000139351	0	0	0	0	35	0.00916696	0.0105876	0.0105876	17	0.00330171	0.00303476	0.00303476	0	0	0	0	13	0.00216075	0.00244377	0.00244377	10	0.00167495	0.0019245	0.0019245	9	0.00146908	0.00183774	0.00183774	6	0.000984178	0.00124401	0.00124401
METABAT_AS10tlH2TH_194	1.4588	9	0.00179222	0.00231786	0.00231786	2	0.000317841	0.000431224	0.000431224	0	0	0	0	1	0.000146789	0.000210828	0.000210828	0	0	0	0	0	0	0	0	144	0.0279675	0.0388915	0.0388915	1	0.000406048	0.000634096	0.000634096	277	0.0460406	0.0787797	0.0787797	201	0.0336664	0.0585237	0.0585237	386	0.0630072	0.119247	0.119247	377	0.0618392	0.118258	0.118258
METABAT_AS10tlH2TH_198	1.29935	0	0	0	0	0	0	0	0	0	0	0	0	0	0	0	0	0	0	0	0	0	0	0	0	41	0.00796296	0.0124321	0.0124321	8	0.00324839	0.00569526	0.00569526	2	0.000332423	0.000638606	0.000638606	0	0	0	0	1	0.000163231	0.000346839	0.000346839	0	0	0	0
METABAT_AS10tlH2TH_2	0.728001	0	0	0	0	0	0	0	0	0	0	0	0	1	0.000146789	0.000422467	0.000422467	0	0	0	0	0	0	0	0	2	0.000388437	0.0010824	0.0010824	0	0	0	0	0	0	0	0	0	0	0	0	0	0	0	0	0	0	0	0
METABAT_AS10tlH2TH_201	1.53848	0	0	0	0	0	0	0	0	0	0	0	0	0	0	0	0	0	0	0	0	0	0	0	0	0	0	0	0	0	0	0	0	0	0	0	0	0	0	0	0	0	0	0	0	0	0	0	0
METABAT_AS10tlH2TH_207	2.89136	1	0.000199135	0.000129939	0.000129939	0	0	0	0	0	0	0	0	0	0	0	0	0	0	0	0	8	0.0020953	0.00184726	0.00184726	20	0.00388437	0.00272531	0.00272531	4	0.00162419	0.0012797	0.0012797	36	0.00598361	0.00516571	0.00516571	26	0.00435486	0.00381946	0.00381946	1	0.000163231	0.000155866	0.000155866	3	0.000492089	0.000474794	0.000474794
METABAT_AS10tlH2TH_208	1.34958	57	0.0113507	0.0158678	0.0158678	3	0.000476761	0.000699184	0.000699184	0	0	0	0	4	0.000587154	0.000911563	0.000911563	0	0	0	0	0	0	0	0	365	0.0708898	0.106557	0.106557	1	0.000406048	0.000685414	0.000685414	2	0.000332423	0.000614841	0.000614841	1	0.000167495	0.000314727	0.000314727	3	0.000489694	0.00100179	0.00100179	0	0	0	0
METABAT_AS10tlH2TH_209	2.26158	0	0	0	0	14	0.00222489	0.00194708	0.00194708	9	0.0042438	0.00484103	0.00484103	1	0.000146789	0.000135992	0.000135992	0	0	0	0	14	0.00366678	0.00413292	0.00413292	24	0.00466124	0.00418107	0.00418107	14	0.00568468	0.0057262	0.0057262	1910	0.317464	0.35039	0.35039	1357	0.22729	0.254858	0.254858	1737	0.283533	0.346133	0.346133	1611	0.264252	0.325964	0.325964
METABAT_AS10tlH2TH_212	1.91393	5	0.000995677	0.000981488	0.000981488	4	0.000635681	0.000657359	0.000657359	1	0.000471534	0.000635597	0.000635597	1	0.000146789	0.000160694	0.000160694	0	0	0	0	0	0	0	0	36	0.00699187	0.0074108	0.0074108	15	0.00609073	0.00724964	0.00724964	13	0.00216075	0.00281805	0.00281805	12	0.00200994	0.0026631	0.0026631	17	0.00277493	0.00400294	0.00400294	12	0.00196836	0.00286908	0.00286908
METABAT_AS10tlH2TH_214	1.64167	0	0	0	0	0	0	0	0	0	0	0	0	1	0.000146789	0.000187343	0.000187343	0	0	0	0	0	0	0	0	5	0.000971093	0.00119997	0.00119997	1	0.000406048	0.000563462	0.000563462	2	0.000332423	0.000505446	0.000505446	5	0.000837473	0.00129365	0.00129365	6	0.000979387	0.0016471	0.0016471	1	0.00016403	0.000278741	0.000278741
METABAT_AS10tlH2TH_215	1.29361	1	0.000199135	0.000290427	0.000290427	0	0	0	0	0	0	0	0	0	0	0	0	0	0	0	0	1	0.000261913	0.000516104	0.000516104	7	0.00135953	0.00213198	0.00213198	1	0.000406048	0.000715068	0.000715068	0	0	0	0	1	0.000167495	0.000328343	0.000328343	0	0	0	0	1	0.00016403	0.000353739	0.000353739
METABAT_AS10tlH2TH_216	3.22266	28	0.00557579	0.00326426	0.00326426	0	0	0	0	0	0	0	0	0	0	0	0	0	0	0	0	0	0	0	0	133	0.0258311	0.0162602	0.0162602	0	0	0	0	13	0.00216075	0.00167363	0.00167363	13	0.00217743	0.00171341	0.00171341	31	0.00506017	0.00433513	0.00433513	36	0.00590507	0.00511181	0.00511181
METABAT_AS10tlH2TH_219	3.41911	17	0.0033853	0.001868	0.001868	0	0	0	0	4	0.00188613	0.00142316	0.00142316	3	0.000440366	0.000269856	0.000269856	0	0	0	0	1	0.000261913	0.000195267	0.000195267	24	0.00466124	0.00276558	0.00276558	7	0.00284234	0.00189381	0.00189381	100	0.0166212	0.0121344	0.0121344	99	0.016582	0.0122985	0.0122985	175	0.0285655	0.0230664	0.0230664	168	0.027557	0.0224845	0.0224845
METABAT_AS10tlH2TH_22	2.94077	4	0.000796541	0.000511021	0.000511021	1	0.00015892	0.000106956	0.000106956	2	0.000943067	0.000827325	0.000827325	0	0	0	0	1	0.000151252	0.000105317	0.000105317	5	0.00130957	0.00113514	0.00113514	16	0.0031075	0.00214361	0.00214361	0	0	0	0	3	0.000498635	0.000423243	0.000423243	4	0.000669979	0.000577736	0.000577736	7	0.00114262	0.00107273	0.00107273	3	0.000492089	0.000466817	0.000466817
METABAT_AS10tlH2TH_220	0.886058	0	0	0	0	0	0	0	0	0	0	0	0	0	0	0	0	0	0	0	0	147	0.0385012	0.110763	0.110763	0	0	0	0	114	0.0462895	0.119013	0.119013	0	0	0	0	1	0.000167495	0.000479368	0.000479368	2	0.000326462	0.00101724	0.00101724	2	0.000328059	0.00103289	0.00103289
METABAT_AS10tlH2TH_221	0.959056	0	0	0	0	0	0	0	0	0	0	0	0	0	0	0	0	0	0	0	0	0	0	0	0	35	0.00679765	0.0143785	0.0143785	0	0	0	0	0	0	0	0	0	0	0	0	0	0	0	0	0	0	0	0
METABAT_AS10tlH2TH_228	1.47042	38	0.00756714	0.00970918	0.00970918	0	0	0	0	1	0.000471534	0.000827305	0.000827305	0	0	0	0	0	0	0	0	0	0	0	0	6	0.00116531	0.00160767	0.00160767	11	0.00446653	0.00691993	0.00691993	1	0.000166212	0.000282156	0.000282156	1	0.000167495	0.000288861	0.000288861	0	0	0	0	0	0	0	0
METABAT_AS10tlH2TH_230	2.54469	0	0	0	0	0	0	0	0	0	0	0	0	1	0.000146789	0.000120862	0.000120862	0	0	0	0	0	0	0	0	39	0.00757452	0.00603833	0.00603833	1	0.000406048	0.000363509	0.000363509	2	0.000332423	0.00032608	0.00032608	1	0.000167495	0.000166915	0.000166915	3	0.000489694	0.000531301	0.000531301	2	0.000328059	0.000359651	0.000359651
METABAT_AS10tlH2TH_233	1.79836	18	0.00358444	0.00376042	0.00376042	0	0	0	0	2	0.000943067	0.00135289	0.00135289	3	0.000440366	0.000513062	0.000513062	0	0	0	0	0	0	0	0	27	0.0052439	0.00591528	0.00591528	0	0	0	0	3	0.000498635	0.00069211	0.00069211	9	0.00150745	0.00212568	0.00212568	13	0.00212201	0.00325778	0.00325778	16	0.00262447	0.00407127	0.00407127
METABAT_AS10tlH2TH_235	2.03949	3	0.000597406	0.000552638	0.000552638	2	0.000317841	0.000308445	0.000308445	0	0	0	0	3	0.000440366	0.000452403	0.000452403	0	0	0	0	0	0	0	0	5	0.000971093	0.000965911	0.000965911	0	0	0	0	1	0.000166212	0.000203427	0.000203427	6	0.00100497	0.00124957	0.00124957	4	0.000652925	0.000883882	0.000883882	4	0.000656118	0.000897482	0.000897482
METABAT_AS10tlH2TH_237	2.64966	57	0.0113507	0.00808213	0.00808213	4	0.000635681	0.00047483	0.00047483	3	0.0014146	0.00137733	0.00137733	39	0.00572475	0.00452689	0.00452689	15	0.00226878	0.00175333	0.00175333	0	0	0	0	101	0.0196161	0.0150183	0.0150183	1	0.000406048	0.000349109	0.000349109	0	0	0	0	0	0	0	0	0	0	0	0	0	0	0	0
METABAT_AS10tlH2TH_238	0.845401	0	0	0	0	0	0	0	0	1	0.000471534	0.00143895	0.00143895	0	0	0	0	0	0	0	0	4	0.00104765	0.00315892	0.00315892	0	0	0	0	0	0	0	0	10	0.00166212	0.00490758	0.00490758	15	0.00251242	0.00753632	0.00753632	9	0.00146908	0.00479772	0.00479772	14	0.00229641	0.00757795	0.00757795
METABAT_AS10tlH2TH_24	1.41716	1	0.000199135	0.000265107	0.000265107	0	0	0	0	0	0	0	0	0	0	0	0	0	0	0	0	0	0	0	0	21	0.00407859	0.00583833	0.00583833	0	0	0	0	2	0.000332423	0.000585519	0.000585519	2	0.000334989	0.000599435	0.000599435	2	0.000326462	0.000636013	0.000636013	1	0.00016403	0.0003229	0.0003229
METABAT_AS10tlH2TH_240	2.03514	1143	0.227612	0.211005	0.211005	295	0.0468815	0.0455928	0.0455928	1	0.000471534	0.000597742	0.000597742	1	0.000146789	0.000151123	0.000151123	1	0.000151252	0.000152184	0.000152184	0	0	0	0	2410	0.468067	0.466564	0.466564	0	0	0	0	0	0	0	0	0	0	0	0	0	0	0	0	0	0	0	0
METABAT_AS10tlH2TH_243	1.86832	6	0.00119481	0.00120654	0.00120654	0	0	0	0	0	0	0	0	15	0.00220183	0.00246925	0.00246925	11	0.00166377	0.00182349	0.00182349	1	0.000261913	0.000357347	0.000357347	55	0.010682	0.0115984	0.0115984	1	0.000406048	0.000495107	0.000495107	0	0	0	0	0	0	0	0	0	0	0	0	0	0	0	0
METABAT_AS10tlH2TH_247	4.13376	3	0.000597406	0.000272657	0.000272657	1	0.00015892	7.60891e-05	7.60891e-05	1	0.000471534	0.000294281	0.000294281	0	0	0	0	0	0	0	0	1	0.000261913	0.000161509	0.000161509	6	0.00116531	0.000571865	0.000571865	3	0.00121815	0.000671315	0.000671315	66	0.01097	0.00662413	0.00662413	66	0.0110546	0.00678156	0.00678156	64	0.0104468	0.00697733	0.00697733	79	0.0129583	0.00874516	0.00874516
METABAT_AS10tlH2TH_254	1.19005	0	0	0	0	0	0	0	0	0	0	0	0	5	0.000733943	0.0012922	0.0012922	0	0	0	0	0	0	0	0	42	0.00815718	0.013905	0.013905	1	0.000406048	0.000777293	0.000777293	0	0	0	0	0	0	0	0	0	0	0	0	0	0	0	0
METABAT_AS10tlH2TH_258	2.20459	19	0.00378357	0.00323792	0.00323792	3	0.000476761	0.000428017	0.000428017	0	0	0	0	9	0.0013211	0.00125556	0.00125556	1	0.000151252	0.000140486	0.000140486	3	0.000785739	0.000908519	0.000908519	224	0.0435049	0.040032	0.040032	0	0	0	0	0	0	0	0	0	0	0	0	0	0	0	0	0	0	0	0
METABAT_AS10tlH2TH_26	2.09561	0	0	0	0	0	0	0	0	0	0	0	0	0	0	0	0	0	0	0	0	0	0	0	0	1	0.000194219	0.000188008	0.000188008	1	0.000406048	0.000441407	0.000441407	0	0	0	0	0	0	0	0	0	0	0	0	1	0.00016403	0.000218361	0.000218361
METABAT_AS10tlH2TH_263	3.70254	1	0.000199135	0.000101471	0.000101471	0	0	0	0	1	0.000471534	0.000328554	0.000328554	0	0	0	0	0	0	0	0	0	0	0	0	29	0.00563234	0.00308593	0.00308593	1	0.000406048	0.000249834	0.000249834	1	0.000166212	0.000112055	0.000112055	0	0	0	0	0	0	0	0	2	0.000328059	0.000247182	0.000247182
METABAT_AS10tlH2TH_272	2.26704	3	0.000597406	0.000497168	0.000497168	0	0	0	0	0	0	0	0	2	0.000293577	0.000271329	0.000271329	0	0	0	0	1	0.000261913	0.000294498	0.000294498	257	0.0499142	0.0446645	0.0446645	0	0	0	0	0	0	0	0	0	0	0	0	0	0	0	0	2	0.000328059	0.000403699	0.000403699
METABAT_AS10tlH2TH_276	1.5935	0	0	0	0	0	0	0	0	0	0	0	0	0	0	0	0	0	0	0	0	0	0	0	0	0	0	0	0	0	0	0	0	0	0	0	0	1	0.000167495	0.000266551	0.000266551	0	0	0	0	0	0	0	0
METABAT_AS10tlH2TH_281	2.53486	0	0	0	0	0	0	0	0	0	0	0	0	0	0	0	0	0	0	0	0	1	0.000261913	0.000263383	0.000263383	3	0.000582656	0.000466289	0.000466289	0	0	0	0	2	0.000332423	0.000327346	0.000327346	1	0.000167495	0.000167563	0.000167563	0	0	0	0	1	0.00016403	0.000180523	0.000180523
METABAT_AS10tlH2TH_285	2.56889	3	0.000597406	0.000438748	0.000438748	0	0	0	0	13	0.00612994	0.00615608	0.00615608	2	0.000293577	0.000239446	0.000239446	0	0	0	0	9	0.00235722	0.00233904	0.00233904	7	0.00135953	0.00107359	0.00107359	41	0.016648	0.0147635	0.0147635	1214	0.201781	0.196066	0.196066	1219	0.204176	0.201553	0.201553	2006	0.327442	0.351916	0.351916	2119	0.347579	0.37746	0.37746
METABAT_AS10tlH2TH_287	3.07479	9	0.00179222	0.00109968	0.00109968	46	0.00731034	0.00470555	0.00470555	0	0	0	0	11	0.00161467	0.00110028	0.00110028	0	0	0	0	0	0	0	0	25	0.00485546	0.00320341	0.00320341	0	0	0	0	0	0	0	0	0	0	0	0	0	0	0	0	0	0	0	0
METABAT_AS10tlH2TH_288	2.65864	0	0	0	0	0	0	0	0	0	0	0	0	1	0.000146789	0.000115682	0.000115682	0	0	0	0	0	0	0	0	21	0.00407859	0.00311206	0.00311206	0	0	0	0	0	0	0	0	0	0	0	0	0	0	0	0	0	0	0	0
METABAT_AS10tlH2TH_289	2.1293	1	0.000199135	0.000176442	0.000176442	1	0.00015892	0.000147717	0.000147717	0	0	0	0	30	0.00440366	0.0043332	0.0043332	1	0.000151252	0.000145453	0.000145453	1	0.000261913	0.000313548	0.000313548	551	0.107014	0.101954	0.101954	0	0	0	0	2	0.000332423	0.000389693	0.000389693	1	0.000167495	0.000199477	0.000199477	3	0.000489694	0.000634949	0.000634949	1	0.00016403	0.000214906	0.000214906
METABAT_AS10tlH2TH_290	2.16325	3	0.000597406	0.000521021	0.000521021	0	0	0	0	0	0	0	0	1	0.000146789	0.000142173	0.000142173	0	0	0	0	0	0	0	0	20	0.00388437	0.0036426	0.0036426	1	0.000406048	0.000427606	0.000427606	1	0.000166212	0.000191789	0.000191789	0	0	0	0	0	0	0	0	0	0	0	0
METABAT_AS10tlH2TH_292	2.22458	244	0.048589	0.041208	0.041208	17	0.00270165	0.00240363	0.00240363	1	0.000471534	0.000546838	0.000546838	135	0.0198165	0.0186642	0.0186642	41	0.00620133	0.00570817	0.00570817	0	0	0	0	331	0.0642863	0.0586229	0.0586229	1	0.000406048	0.000415817	0.000415817	0	0	0	0	1	0.000167495	0.000190934	0.000190934	1	0.000163231	0.000202585	0.000202585	1	0.00016403	0.000205702	0.000205702
METABAT_AS10tlH2TH_294	1.31842	1	0.000199135	0.000284962	0.000284962	0	0	0	0	0	0	0	0	1	0.000146789	0.000233277	0.000233277	0	0	0	0	0	0	0	0	12	0.00233062	0.00358605	0.00358605	0	0	0	0	3	0.000498635	0.000944057	0.000944057	4	0.000669979	0.00128866	0.00128866	3	0.000489694	0.00102547	0.00102547	0	0	0	0
METABAT_AS10tlH2TH_303	1.93883	12	0.00238962	0.00232532	0.00232532	4	0.000635681	0.000648917	0.000648917	0	0	0	0	16	0.00234862	0.00253808	0.00253808	0	0	0	0	0	0	0	0	100	0.0194219	0.0203212	0.0203212	0	0	0	0	155	0.0257628	0.0331683	0.0331683	159	0.0266316	0.0348329	0.0348329	195	0.0318301	0.0453264	0.0453264	184	0.0301814	0.0434276	0.0434276
METABAT_AS10tlH2TH_304	2.6427	16876	3.36061	2.39918	2.39918	2	0.000317841	0.00023804	0.00023804	3	0.0014146	0.00138096	0.00138096	4	0.000587154	0.000465518	0.000465518	1	0.000151252	0.000117196	0.000117196	7	0.00183339	0.00176844	0.00176844	10290	1.99851	1.53411	1.53411	3	0.00121815	0.00105008	0.00105008	0	0	0	0	0	0	0	0	0	0	0	0	0	0	0	0
METABAT_AS10tlH2TH_305	1.95424	75	0.0149352	0.0144186	0.0144186	0	0	0	0	3	0.0014146	0.00186746	0.00186746	1	0.000146789	0.000157379	0.000157379	0	0	0	0	0	0	0	0	38	0.0073803	0.00766115	0.00766115	0	0	0	0	1	0.000166212	0.000212301	0.000212301	2	0.000334989	0.000434694	0.000434694	2	0.000326462	0.000461219	0.000461219	7	0.00114821	0.0016391	0.0016391
METABAT_AS10tlH2TH_308	1.8945	0	0	0	0	1	0.00015892	0.000166025	0.000166025	0	0	0	0	0	0	0	0	0	0	0	0	0	0	0	0	8	0.00155375	0.00166373	0.00166373	1	0.000406048	0.000488266	0.000488266	3	0.000498635	0.000656987	0.000656987	4	0.000669979	0.000896802	0.000896802	3	0.000489694	0.000713644	0.000713644	6	0.000984178	0.00144925	0.00144925
METABAT_AS10tlH2TH_31	1.94883	2	0.000398271	0.000385565	0.000385565	1	0.00015892	0.000161397	0.000161397	0	0	0	0	1	0.000146789	0.000157816	0.000157816	0	0	0	0	0	0	0	0	14	0.00271906	0.00283037	0.00283037	3	0.00121815	0.00142396	0.00142396	2	0.000332423	0.000425782	0.000425782	0	0	0	0	2	0.000326462	0.0004625	0.0004625	3	0.000492089	0.000704425	0.000704425
METABAT_AS10tlH2TH_310	3.95958	1	0.000199135	9.48838e-05	9.48838e-05	0	0	0	0	5	0.00235767	0.00153613	0.00153613	3	0.000440366	0.000233022	0.000233022	0	0	0	0	0	0	0	0	30	0.00582656	0.00298511	0.00298511	2	0.000812097	0.000467232	0.000467232	17	0.0028256	0.00178127	0.00178127	17	0.00284741	0.00182361	0.00182361	5	0.000816156	0.000569084	0.000569084	8	0.00131224	0.000924544	0.000924544
METABAT_AS10tlH2TH_313	2.01746	726	0.144572	0.135198	0.135198	28	0.00444977	0.00436536	0.00436536	0	0	0	0	2	0.000293577	0.000304894	0.000304894	0	0	0	0	0	0	0	0	3	0.000582656	0.000585873	0.000585873	0	0	0	0	0	0	0	0	0	0	0	0	0	0	0	0	0	0	0	0
METABAT_AS10tlH2TH_315	2.87928	12	0.00238962	0.00156581	0.00156581	7	0.00111244	0.000764685	0.000764685	2	0.000943067	0.000844994	0.000844994	12	0.00176146	0.00128181	0.00128181	10	0.00151252	0.00107567	0.00107567	9	0.00235722	0.00208689	0.00208689	37437	7.27096	5.12278	5.12278	3	0.00121815	0.000963803	0.000963803	0	0	0	0	0	0	0	0	0	0	0	0	0	0	0	0
METABAT_AS10tlH2TH_318	2.69011	18	0.00358444	0.00251387	0.00251387	0	0	0	0	1	0.000471534	0.000452208	0.000452208	1	0.000146789	0.000114329	0.000114329	0	0	0	0	0	0	0	0	78	0.015149	0.0114239	0.0114239	0	0	0	0	30	0.00498635	0.00462681	0.00462681	28	0.00468985	0.00442099	0.00442099	57	0.00930418	0.00954906	0.00954906	51	0.00836551	0.00867535	0.00867535
METABAT_AS10tlH2TH_319	1.34455	0	0	0	0	0	0	0	0	2	0.000943067	0.00180951	0.00180951	0	0	0	0	0	0	0	0	0	0	0	0	3	0.000582656	0.000879091	0.000879091	0	0	0	0	0	0	0	0	0	0	0	0	0	0	0	0	0	0	0	0
METABAT_AS10tlH2TH_327	2.06829	28	0.00557579	0.00508612	0.00508612	0	0	0	0	0	0	0	0	1	0.000146789	0.000148701	0.000148701	0	0	0	0	0	0	0	0	15	0.00291328	0.00285738	0.00285738	0	0	0	0	0	0	0	0	0	0	0	0	0	0	0	0	0	0	0	0
METABAT_AS10tlH2TH_329	2.8194	0	0	0	0	0	0	0	0	0	0	0	0	0	0	0	0	0	0	0	0	0	0	0	0	1	0.000194219	0.000139744	0.000139744	0	0	0	0	0	0	0	0	0	0	0	0	0	0	0	0	0	0	0	0
METABAT_AS10tlH2TH_337	1.18149	0	0	0	0	1	0.00015892	0.000266218	0.000266218	0	0	0	0	1	0.000146789	0.000260311	0.000260311	0	0	0	0	1	0.000261913	0.00056508	0.00056508	10	0.00194219	0.0033347	0.0033347	1011	0.410515	0.791536	0.791536	0	0	0	0	0	0	0	0	0	0	0	0	0	0	0	0
METABAT_AS10tlH2TH_339	4.00692	15	0.00298703	0.00140644	0.00140644	0	0	0	0	2	0.000943067	0.000607192	0.000607192	0	0	0	0	0	0	0	0	0	0	0	0	18	0.00349593	0.0017699	0.0017699	0	0	0	0	0	0	0	0	4	0.000669979	0.000424014	0.000424014	1	0.000163231	0.000112472	0.000112472	6	0.000984178	0.000685214	0.000685214
METABAT_AS10tlH2TH_34	2.33717	5	0.000995677	0.000803747	0.000803747	3	0.000476761	0.000403737	0.000403737	0	0	0	0	31	0.00455045	0.00407939	0.00407939	28	0.00423505	0.00371047	0.00371047	0	0	0	0	11	0.0021364	0.00185434	0.00185434	0	0	0	0	0	0	0	0	0	0	0	0	3	0.000489694	0.000578476	0.000578476	1	0.00016403	0.000195792	0.000195792
METABAT_AS10tlH2TH_342	4.91706	159	0.0316625	0.0121488	0.0121488	0	0	0	0	299	0.140989	0.073973	0.073973	0	0	0	0	0	0	0	0	0	0	0	0	467	0.0907	0.0374196	0.0374196	1	0.000406048	0.000188125	0.000188125	1	0.000166212	8.43772e-05	8.43772e-05	0	0	0	0	1	0.000163231	9.16536e-05	9.16536e-05	0	0	0	0
METABAT_AS10tlH2TH_344	0.588179	0	0	0	0	2	0.000317841	0.00106952	0.00106952	0	0	0	0	2	0.000293577	0.00104579	0.00104579	0	0	0	0	0	0	0	0	1	0.000194219	0.000669851	0.000669851	9	0.00365444	0.0141541	0.0141541	3	0.000498635	0.00211613	0.00211613	1	0.000167495	0.00072214	0.00072214	0	0	0	0	1	0.00016403	0.000777995	0.000777995
METABAT_AS10tlH2TH_345	1.18373	0	0	0	0	0	0	0	0	0	0	0	0	0	0	0	0	0	0	0	0	0	0	0	0	14	0.00271906	0.00465974	0.00465974	0	0	0	0	0	0	0	0	0	0	0	0	0	0	0	0	0	0	0	0
METABAT_AS10tlH2TH_349	0.886552	0	0	0	0	0	0	0	0	0	0	0	0	1	0.000146789	0.000346913	0.000346913	0	0	0	0	2	0.000523826	0.00150615	0.00150615	2	0.000388437	0.00088882	0.00088882	0	0	0	0	0	0	0	0	1	0.000167495	0.000479101	0.000479101	0	0	0	0	0	0	0	0
METABAT_AS10tlH2TH_358	2.50271	0	0	0	0	0	0	0	0	0	0	0	0	0	0	0	0	0	0	0	0	0	0	0	0	11	0.0021364	0.00173169	0.00173169	1	0.000406048	0.000369607	0.000369607	5	0.000831058	0.000828877	0.000828877	4	0.000669979	0.000678861	0.000678861	1	0.000163231	0.000180071	0.000180071	0	0	0	0
METABAT_AS10tlH2TH_359	1.43211	4887	0.973174	1.28205	1.28205	1	0.00015892	0.00021963	0.00021963	1	0.000471534	0.000849436	0.000849436	0	0	0	0	0	0	0	0	0	0	0	0	1528	0.296766	0.420373	0.420373	1	0.000406048	0.000645914	0.000645914	0	0	0	0	3	0.000502484	0.000889766	0.000889766	1	0.000163231	0.000314687	0.000314687	2	0.000328059	0.000639058	0.000639058
METABAT_AS10tlH2TH_360	4.05122	39	0.00776628	0.00361675	0.00361675	1	0.00015892	7.76393e-05	7.76393e-05	2525	1.19062	0.758198	0.758198	1	0.000146789	7.59169e-05	7.59169e-05	1	0.000151252	7.64496e-05	7.64496e-05	33	0.00864313	0.00543837	0.00543837	1032	0.200433	0.100365	0.100365	4844	1.9669	1.10603	1.10603	742	0.123329	0.0759885	0.0759885	964	0.161465	0.10107	0.10107	1339	0.218567	0.148953	0.148953	1675	0.27475	0.189197	0.189197
METABAT_AS10tlH2TH_361	2.30203	102	0.0203118	0.0166467	0.0166467	12	0.00190704	0.0016396	0.0016396	0	0	0	0	48	0.00704585	0.0064129	0.0064129	23	0.00347879	0.00309441	0.00309441	1	0.000261913	0.000290021	0.000290021	175	0.0339882	0.0299512	0.0299512	3	0.00121815	0.00120548	0.00120548	1	0.000166212	0.000180227	0.000180227	7	0.00117246	0.00129157	0.00129157	14	0.00228524	0.00274076	0.00274076	4	0.000656118	0.000795124	0.000795124
METABAT_AS10tlH2TH_365	2.01184	2	0.000398271	0.000373488	0.000373488	0	0	0	0	18	0.0084876	0.0108839	0.0108839	1	0.000146789	0.000152873	0.000152873	1	0.000151252	0.000153946	0.000153946	9	0.00235722	0.00298669	0.00298669	7	0.00135953	0.00137086	0.00137086	16	0.00649678	0.0073566	0.0073566	10	0.00166212	0.00206223	0.00206223	1	0.000167495	0.000211124	0.000211124	12	0.00195877	0.00268808	0.00268808	3	0.000492089	0.00068236	0.00068236
METABAT_AS10tlH2TH_368	1.84485	0	0	0	0	0	0	0	0	0	0	0	0	0	0	0	0	0	0	0	0	0	0	0	0	29	0.00563234	0.00619334	0.00619334	0	0	0	0	16	0.00265938	0.00359823	0.00359823	7	0.00117246	0.00161164	0.00161164	11	0.00179554	0.00268712	0.00268712	5	0.000820148	0.00124021	0.00124021
METABAT_AS10tlH2TH_371	1.92111	97	0.0193161	0.0189697	0.0189697	9	0.00143028	0.00147353	0.00147353	3	0.0014146	0.00189967	0.00189967	11	0.00161467	0.00176103	0.00176103	5	0.000756259	0.000806084	0.000806084	0	0	0	0	423	0.0821544	0.0867516	0.0867516	2	0.000812097	0.000963007	0.000963007	77	0.0127983	0.0166291	0.0166291	79	0.0132321	0.0174665	0.0174665	80	0.0130585	0.018767	0.018767	89	0.0145986	0.0211995	0.0211995
METABAT_AS10tlH2TH_372	1.43747	191	0.0380349	0.0499201	0.0499201	22	0.00349625	0.00481384	0.00481384	0	0	0	0	22	0.00322935	0.00470705	0.00470705	0	0	0	0	0	0	0	0	383	0.0743857	0.104976	0.104976	0	0	0	0	0	0	0	0	0	0	0	0	0	0	0	0	0	0	0	0
METABAT_AS10tlH2TH_373	1.33509	3	0.000597406	0.000844213	0.000844213	2	0.000317841	0.000471182	0.000471182	1	0.000471534	0.000911166	0.000911166	3	0.000440366	0.000691092	0.000691092	3	0.000453756	0.000695942	0.000695942	2	0.000523826	0.00100014	0.00100014	33	0.00640921	0.00973851	0.00973851	12	0.00487258	0.00831424	0.00831424	39	0.00648225	0.0121195	0.0121195	36	0.00602981	0.0114531	0.0114531	31	0.00506017	0.0104642	0.0104642	22	0.00360865	0.00754049	0.00754049
METABAT_AS10tlH2TH_375	2.41641	1	0.000199135	0.000155478	0.000155478	0	0	0	0	29	0.0136745	0.0145994	0.0145994	0	0	0	0	0	0	0	0	12	0.00314296	0.00331552	0.00331552	15	0.00291328	0.00244573	0.00244573	105	0.0426351	0.0401947	0.0401947	1	0.000166212	0.000171696	0.000171696	0	0	0	0	1	0.000163231	0.000186502	0.000186502	2	0.000328059	0.000378743	0.000378743
METABAT_AS10tlH2TH_376	1.9148	5	0.000995677	0.000981041	0.000981041	1	0.00015892	0.000164265	0.000164265	0	0	0	0	0	0	0	0	0	0	0	0	3	0.000785739	0.00104602	0.00104602	282	0.0547696	0.0580248	0.0580248	3	0.00121815	0.00144927	0.00144927	2	0.000332423	0.000433348	0.000433348	1	0.000167495	0.000221824	0.000221824	1	0.000163231	0.000235359	0.000235359	3	0.000492089	0.000716942	0.000716942
METABAT_AS10tlH2TH_379	2.64773	0	0	0	0	0	0	0	0	0	0	0	0	3	0.000440366	0.000348476	0.000348476	0	0	0	0	55	0.0144052	0.0138685	0.0138685	1	0.000194219	0.000148804	0.000148804	5	0.00203024	0.00174682	0.00174682	211	0.0350706	0.0330628	0.0330628	148	0.0247892	0.0237421	0.0237421	269	0.0439092	0.0457861	0.0457861	264	0.0433038	0.0456265	0.0456265
METABAT_AS10tlH2TH_381	2.22491	0	0	0	0	0	0	0	0	0	0	0	0	0	0	0	0	0	0	0	0	0	0	0	0	0	0	0	0	0	0	0	0	25	0.00415529	0.00466185	0.00466185	26	0.00435486	0.00496355	0.00496355	21	0.00342786	0.00425365	0.00425365	22	0.00360865	0.00452477	0.00452477
METABAT_AS10tlH2TH_383	3.0621	1	0.000199135	0.000122693	0.000122693	3	0.000476761	0.000308155	0.000308155	0	0	0	0	0	0	0	0	0	0	0	0	0	0	0	0	21	0.00407859	0.00270201	0.00270201	0	0	0	0	0	0	0	0	1	0.000167495	0.000138711	0.000138711	0	0	0	0	0	0	0	0
METABAT_AS10tlH2TH_384	2.44519	26	0.00517752	0.00399485	0.00399485	3	0.000476761	0.000385901	0.000385901	0	0	0	0	4	0.000587154	0.000503119	0.000503119	0	0	0	0	0	0	0	0	62	0.0120415	0.00999002	0.00999002	0	0	0	0	0	0	0	0	0	0	0	0	0	0	0	0	0	0	0	0
METABAT_AS10tlH2TH_387	2.77894	3	0.000597406	0.000405586	0.000405586	0	0	0	0	2	0.000943067	0.000875504	0.000875504	0	0	0	0	0	0	0	0	1	0.000261913	0.000240249	0.000240249	0	0	0	0	1	0.000406048	0.000332868	0.000332868	0	0	0	0	1	0.000167495	0.000152845	0.000152845	0	0	0	0	0	0	0	0
METABAT_AS10tlH2TH_388	1.32712	1	0.000199135	0.000283094	0.000283094	0	0	0	0	0	0	0	0	0	0	0	0	0	0	0	0	0	0	0	0	13	0.00252484	0.00385941	0.00385941	3	0.00121815	0.00209104	0.00209104	0	0	0	0	0	0	0	0	1	0.000163231	0.000339582	0.000339582	0	0	0	0
METABAT_AS10tlH2TH_389	2.25516	12	0.00238962	0.00199914	0.00199914	0	0	0	0	0	0	0	0	2	0.000293577	0.000272758	0.000272758	0	0	0	0	0	0	0	0	172	0.0334056	0.0300496	0.0300496	0	0	0	0	0	0	0	0	0	0	0	0	2	0.000326462	0.000399675	0.000399675	1	0.00016403	0.000202912	0.000202912
METABAT_AS10tlH2TH_390	1.706	237	0.0471951	0.0521926	0.0521926	0	0	0	0	0	0	0	0	0	0	0	0	0	0	0	0	1	0.000261913	0.000391346	0.000391346	2689	0.522254	0.62101	0.62101	28	0.0113694	0.015182	0.015182	29	0.00482013	0.00705258	0.00705258	32	0.00535983	0.00796711	0.00796711	12	0.00195877	0.00316998	0.00316998	22	0.00360865	0.00590105	0.00590105
METABAT_AS10tlH2TH_391	1.92308	1577	0.314036	0.308089	0.308089	373	0.0592773	0.0610071	0.0610071	61	0.0287635	0.0385869	0.0385869	17	0.00249541	0.0027188	0.0027188	4	0.000605007	0.000644206	0.000644206	2	0.000523826	0.000694344	0.000694344	7823	1.51937	1.60275	1.60275	76	0.0308597	0.0365568	0.0365568	1	0.000166212	0.000215741	0.000215741	0	0	0	0	1	0.000163231	0.000234346	0.000234346	0	0	0	0
METABAT_AS10tlH2TH_392	1.11105	5	0.000995677	0.00169073	0.00169073	0	0	0	0	3	0.0014146	0.00328468	0.00328468	9	0.0013211	0.00249133	0.00249133	1	0.000151252	0.000278757	0.000278757	1	0.000261913	0.000600905	0.000600905	75	0.0145664	0.0265958	0.0265958	4	0.00162419	0.00333024	0.00333024	1	0.000166212	0.000373418	0.000373418	0	0	0	0	0	0	0	0	1	0.00016403	0.000411861	0.000411861
METABAT_AS10tlH2TH_395	0.683487	0	0	0	0	0	0	0	0	0	0	0	0	1	0.000146789	0.000449981	0.000449981	1	0.000151252	0.000453139	0.000453139	8	0.0020953	0.00781449	0.00781449	0	0	0	0	4	0.00162419	0.00541353	0.00541353	4	0.000664846	0.00242806	0.00242806	1	0.000167495	0.000621442	0.000621442	4	0.000652925	0.00263745	0.00263745	8	0.00131224	0.00535607	0.00535607
METABAT_AS10tlH2TH_403	2.80186	17	0.0033853	0.00227951	0.00227951	0	0	0	0	0	0	0	0	1	0.000146789	0.000109768	0.000109768	0	0	0	0	0	0	0	0	21	0.00407859	0.00295298	0.00295298	0	0	0	0	1	0.000166212	0.000148075	0.000148075	1	0.000167495	0.000151595	0.000151595	3	0.000489694	0.000482535	0.000482535	0	0	0	0
METABAT_AS10tlH2TH_408	3.28797	19	0.00378357	0.00217103	0.00217103	0	0	0	0	3	0.0014146	0.00110994	0.00110994	3	0.000440366	0.000280619	0.000280619	0	0	0	0	5	0.00130957	0.00101527	0.00101527	262	0.0508852	0.031395	0.031395	0	0	0	0	0	0	0	0	2	0.000334989	0.000258365	0.000258365	1	0.000163231	0.000137065	0.000137065	7	0.00114821	0.000974218	0.000974218
METABAT_AS10tlH2TH_418	3.11312	89	0.017723	0.0107408	0.0107408	0	0	0	0	0	0	0	0	0	0	0	0	0	0	0	0	0	0	0	0	113	0.0219467	0.0143011	0.0143011	0	0	0	0	250	0.0415529	0.0333177	0.0333177	266	0.0445536	0.0362925	0.0362925	526	0.0858596	0.0761456	0.0761456	568	0.0931688	0.0834909	0.0834909
METABAT_AS10tlH2TH_42	1.6937	5895	1.1739	1.30764	1.30764	17	0.00270165	0.00315704	0.00315704	2	0.000943067	0.00143648	0.00143648	2	0.000293577	0.000363177	0.000363177	1	0.000151252	0.000182863	0.000182863	7	0.00183339	0.00275932	0.00275932	17917	3.47981	4.1679	4.1679	3	0.00121815	0.00163846	0.00163846	0	0	0	0	0	0	0	0	0	0	0	0	0	0	0	0
METABAT_AS10tlH2TH_420	2.66483	2	0.000398271	0.000281969	0.000281969	0	0	0	0	1	0.000471534	0.000456496	0.000456496	2	0.000293577	0.000230826	0.000230826	0	0	0	0	0	0	0	0	120	0.0233062	0.0177419	0.0177419	0	0	0	0	2	0.000332423	0.00031138	0.00031138	2	0.000334989	0.00031878	0.00031878	0	0	0	0	1	0.00016403	0.000171718	0.000171718
METABAT_AS10tlH2TH_423	1.05313	0	0	0	0	0	0	0	0	0	0	0	0	0	0	0	0	0	0	0	0	0	0	0	0	0	0	0	0	0	0	0	0	0	0	0	0	0	0	0	0	0	0	0	0	0	0	0	0
METABAT_AS10tlH2TH_424	3.11955	0	0	0	0	2	0.000317841	0.000201654	0.000201654	0	0	0	0	0	0	0	0	0	0	0	0	0	0	0	0	96	0.018645	0.0121246	0.0121246	0	0	0	0	0	0	0	0	0	0	0	0	0	0	0	0	0	0	0	0
METABAT_AS10tlH2TH_429	1.85133	4	0.000796541	0.000811739	0.000811739	2	0.000317841	0.000339792	0.000339792	0	0	0	0	22	0.00322935	0.00365479	0.00365479	9	0.00136127	0.00150564	0.00150564	0	0	0	0	139	0.0269964	0.0295814	0.0295814	0	0	0	0	0	0	0	0	0	0	0	0	1	0.000163231	0.000243428	0.000243428	0	0	0	0
METABAT_AS10tlH2TH_43	1.39617	3	0.000597406	0.000807281	0.000807281	0	0	0	0	0	0	0	0	0	0	0	0	2	0.000302504	0.000443664	0.000443664	0	0	0	0	9	0.00174797	0.00253976	0.00253976	0	0	0	0	1	0.000166212	0.000297162	0.000297162	0	0	0	0	0	0	0	0	0	0	0	0
METABAT_AS10tlH2TH_430	2.36267	0	0	0	0	0	0	0	0	5	0.00235767	0.00257439	0.00257439	0	0	0	0	0	0	0	0	3	0.000785739	0.000847734	0.000847734	6	0.00116531	0.00100054	0.00100054	1	0.000406048	0.000391515	0.000391515	11	0.00182833	0.00193161	0.00193161	10	0.00167495	0.00179775	0.00179775	11	0.00179554	0.00209819	0.00209819	7	0.00114821	0.00135576	0.00135576
METABAT_AS10tlH2TH_44	2.22732	0	0	0	0	0	0	0	0	1	0.000471534	0.000546166	0.000546166	0	0	0	0	0	0	0	0	4	0.00104765	0.001199	0.001199	3	0.000582656	0.000530672	0.000530672	6	0.00243629	0.00249183	0.00249183	2	0.000332423	0.000372544	0.000372544	4	0.000669979	0.000762795	0.000762795	3	0.000489694	0.000607006	0.000607006	2	0.000328059	0.000410897	0.000410897
METABAT_AS10tlH2TH_45	1.35163	0	0	0	0	0	0	0	0	0	0	0	0	0	0	0	0	0	0	0	0	0	0	0	0	0	0	0	0	0	0	0	0	0	0	0	0	0	0	0	0	0	0	0	0	0	0	0	0
METABAT_AS10tlH2TH_51	1.95293	0	0	0	0	0	0	0	0	2	0.000943067	0.00124581	0.00124581	0	0	0	0	0	0	0	0	0	0	0	0	0	0	0	0	0	0	0	0	2	0.000332423	0.000424887	0.000424887	2	0.000334989	0.000434985	0.000434985	0	0	0	0	0	0	0	0
METABAT_AS10tlH2TH_55	1.33876	0	0	0	0	1	0.00015892	0.000234944	0.000234944	0	0	0	0	0	0	0	0	0	0	0	0	0	0	0	0	25	0.00485546	0.0073574	0.0073574	0	0	0	0	0	0	0	0	0	0	0	0	0	0	0	0	0	0	0	0
METABAT_AS10tlH2TH_56	1.93178	5	0.000995677	0.000972417	0.000972417	0	0	0	0	0	0	0	0	21	0.00308256	0.00334338	0.00334338	50	0.00756259	0.00801629	0.00801629	0	0	0	0	140	0.0271906	0.0285534	0.0285534	0	0	0	0	0	0	0	0	0	0	0	0	0	0	0	0	1	0.00016403	0.00023688	0.00023688
METABAT_AS10tlH2TH_59	2.00098	1119	0.222832	0.210101	0.210101	400	0.0635681	0.0628761	0.0628761	1	0.000471534	0.000607946	0.000607946	600	0.0880731	0.0922218	0.0922218	281	0.0425018	0.0434936	0.0434936	0	0	0	0	1189	0.230926	0.234114	0.234114	0	0	0	0	0	0	0	0	0	0	0	0	0	0	0	0	0	0	0	0
METABAT_AS10tlH2TH_60	2.72872	0	0	0	0	0	0	0	0	0	0	0	0	0	0	0	0	1	0.000151252	0.000113502	0.000113502	0	0	0	0	1	0.000194219	0.000144387	0.000144387	3	0.00121815	0.00101698	0.00101698	0	0	0	0	0	0	0	0	0	0	0	0	0	0	0	0
METABAT_AS10tlH2TH_61	2.7238	287	0.0571518	0.0395865	0.0395865	7	0.00111244	0.000808334	0.000808334	0	0	0	0	52	0.00763301	0.00587155	0.00587155	0	0	0	0	0	0	0	0	24	0.00466124	0.00347156	0.00347156	0	0	0	0	0	0	0	0	2	0.000334989	0.000311879	0.000311879	0	0	0	0	0	0	0	0
METABAT_AS10tlH2TH_62	1.68836	22	0.00438098	0.00489551	0.00489551	7	0.00111244	0.00130407	0.00130407	0	0	0	0	0	0	0	0	1	0.000151252	0.000183441	0.000183441	0	0	0	0	124	0.0240831	0.0289364	0.0289364	0	0	0	0	0	0	0	0	0	0	0	0	0	0	0	0	0	0	0	0
METABAT_AS10tlH2TH_63	2.52358	17	0.0033853	0.00253088	0.00253088	1	0.00015892	0.000124638	0.000124638	0	0	0	0	6	0.000880731	0.000731238	0.000731238	0	0	0	0	1	0.000261913	0.00026456	0.00026456	28	0.00543812	0.00437149	0.00437149	0	0	0	0	12	0.00199454	0.00197285	0.00197285	19	0.0031824	0.00319792	0.00319792	29	0.0047337	0.00517888	0.00517888	30	0.00492089	0.00543989	0.00543989
METABAT_AS10tlH2TH_64	2.08882	15	0.00298703	0.00269792	0.00269792	1	0.00015892	0.000150579	0.000150579	3	0.0014146	0.00174714	0.00174714	1	0.000146789	0.000147239	0.000147239	1	0.000151252	0.000148272	0.000148272	6	0.00157148	0.00191774	0.00191774	24	0.00466124	0.00452686	0.00452686	2	0.000812097	0.000885684	0.000885684	1	0.000166212	0.000198622	0.000198622	1	0.000167495	0.000203343	0.000203343	14	0.00228524	0.00302052	0.00302052	9	0.00147627	0.00197164	0.00197164
METABAT_AS10tlH2TH_7	1.58294	323	0.0643207	0.0766619	0.0766619	2	0.000317841	0.000397406	0.000397406	1	0.000471534	0.0007685	0.0007685	0	0	0	0	0	0	0	0	1	0.000261913	0.000421772	0.000421772	462	0.0897289	0.114992	0.114992	0	0	0	0	0	0	0	0	0	0	0	0	0	0	0	0	0	0	0	0
METABAT_AS10tlH2TH_71	1.78797	117	0.0232988	0.0245847	0.0245847	3	0.000476761	0.00052775	0.00052775	0	0	0	0	0	0	0	0	0	0	0	0	0	0	0	0	11	0.0021364	0.00242393	0.00242393	0	0	0	0	0	0	0	0	0	0	0	0	1	0.000163231	0.000252054	0.000252054	0	0	0	0
METABAT_AS10tlH2TH_72	2.54923	4	0.000796541	0.000589509	0.000589509	3	0.000476761	0.000370151	0.000370151	0	0	0	0	3	0.000440366	0.000361939	0.000361939	0	0	0	0	0	0	0	0	39	0.00757452	0.00602758	0.00602758	1	0.000406048	0.000362861	0.000362861	1	0.000166212	0.00016275	0.00016275	0	0	0	0	0	0	0	0	0	0	0	0
METABAT_AS10tlH2TH_73	2.52922	0	0	0	0	0	0	0	0	3	0.0014146	0.00144292	0.00144292	0	0	0	0	0	0	0	0	8	0.0020953	0.00211176	0.00211176	2	0.000388437	0.000311553	0.000311553	6	0.00243629	0.0021944	0.0021944	110	0.0182833	0.0180442	0.0180442	126	0.0211043	0.02116	0.02116	15	0.00244847	0.00267276	0.00267276	27	0.0044288	0.004885	0.004885
METABAT_AS10tlH2TH_8	1.96053	12	0.00238962	0.00229958	0.00229958	1	0.00015892	0.000160433	0.000160433	0	0	0	0	16	0.00234862	0.00250998	0.00250998	0	0	0	0	7	0.00183339	0.00238378	0.00238378	428	0.0831255	0.0860119	0.0860119	35	0.0142117	0.0165137	0.0165137	94	0.0156239	0.0198923	0.0198923	73	0.0122271	0.0158154	0.0158154	172	0.0280758	0.0395376	0.0395376	156	0.0255886	0.0364114	0.0364114
METABAT_AS10tlH2TH_82	1.73965	0	0	0	0	0	0	0	0	0	0	0	0	0	0	0	0	0	0	0	0	1	0.000261913	0.000383776	0.000383776	0	0	0	0	0	0	0	0	1	0.000166212	0.000238488	0.000238488	0	0	0	0	5	0.000816156	0.00129527	0.00129527	0	0	0	0
METABAT_AS10tlH2TH_84	1.20307	50	0.00995677	0.0156142	0.0156142	1	0.00015892	0.000261443	0.000261443	23	0.0108453	0.0232565	0.0232565	36	0.00528439	0.00920315	0.00920315	0	0	0	0	36	0.00942887	0.019978	0.019978	163	0.0316576	0.0533808	0.0533808	2	0.000812097	0.00153777	0.00153777	6	0.000997269	0.00206915	0.00206915	9	0.00150745	0.00317748	0.00317748	14	0.00228524	0.00524436	0.00524436	13	0.00213239	0.00494469	0.00494469
METABAT_AS10tlH2TH_87	2.03013	0	0	0	0	0	0	0	0	0	0	0	0	0	0	0	0	0	0	0	0	1	0.000261913	0.000328865	0.000328865	3	0.000582656	0.000582219	0.000582219	1	0.000406048	0.000455646	0.000455646	0	0	0	0	3	0.000502484	0.000627667	0.000627667	1	0.000163231	0.000221989	0.000221989	3	0.000492089	0.000676215	0.000676215
METABAT_AS10tlH2TH_9	2.7022	0	0	0	0	1	0.00015892	0.000116399	0.000116399	0	0	0	0	2	0.000293577	0.000227634	0.000227634	0	0	0	0	0	0	0	0	72	0.0139837	0.0104979	0.0104979	0	0	0	0	0	0	0	0	0	0	0	0	0	0	0	0	0	0	0	0
METABAT_AS10tlH2TH_91	1.08542	1	0.000199135	0.000346131	0.000346131	0	0	0	0	0	0	0	0	1	0.000146789	0.000283351	0.000283351	0	0	0	0	0	0	0	0	878	0.170524	0.318701	0.318701	0	0	0	0	0	0	0	0	0	0	0	0	0	0	0	0	0	0	0	0
METABAT_AS10tlH2TH_92	2.16587	1	0.000199135	0.000173463	0.000173463	1	0.00015892	0.000145223	0.000145223	0	0	0	0	1	0.000146789	0.000142001	0.000142001	0	0	0	0	0	0	0	0	6	0.00116531	0.00109146	0.00109146	0	0	0	0	0	0	0	0	0	0	0	0	0	0	0	0	0	0	0	0
METABAT_AS10tlH2TH_93	2.54819	0	0	0	0	0	0	0	0	0	0	0	0	0	0	0	0	0	0	0	0	0	0	0	0	27	0.0052439	0.00417465	0.00417465	0	0	0	0	0	0	0	0	0	0	0	0	0	0	0	0	0	0	0	0
METABAT_AS10tlH2TH_97	2.32792	2	0.000398271	0.000322776	0.000322776	0	0	0	0	0	0	0	0	0	0	0	0	0	0	0	0	2	0.000523826	0.000573591	0.000573591	13	0.00252484	0.0022002	0.0022002	0	0	0	0	10	0.00166212	0.00178222	0.00178222	8	0.00133996	0.00145966	0.00145966	6	0.000979387	0.00116155	0.00116155	13	0.00213239	0.00255541	0.00255541
METABAT_AS15tlH2ME_109	2.32187	10	0.00199135	0.00161809	0.00161809	119	0.0189115	0.0161204	0.0161204	2	0.000943067	0.00104785	0.00104785	196	0.0287706	0.0259622	0.0259622	404	0.0611057	0.0538895	0.0538895	3	0.000785739	0.000862629	0.000862629	16	0.0031075	0.002715	0.002715	0	0	0	0	0	0	0	0	0	0	0	0	0	0	0	0	0	0	0	0
METABAT_AS15tlH2ME_110	1.6538	621	0.123663	0.141074	0.141074	3	0.000476761	0.000570565	0.000570565	0	0	0	0	6	0.000880731	0.00111581	0.00111581	1	0.000151252	0.000187274	0.000187274	0	0	0	0	1771	0.343961	0.421912	0.421912	0	0	0	0	0	0	0	0	0	0	0	0	0	0	0	0	0	0	0	0
METABAT_AS15tlH2ME_115	3.22484	0	0	0	0	7	0.00111244	0.000682744	0.000682744	2	0.000943067	0.000754447	0.000754447	376	0.0551925	0.0358595	0.0358595	547	0.0827348	0.052534	0.052534	0	0	0	0	1	0.000194219	0.000122174	0.000122174	0	0	0	0	0	0	0	0	0	0	0	0	0	0	0	0	0	0	0	0
METABAT_AS15tlH2ME_116	1.63115	375	0.0746758	0.086373	0.086373	3	0.000476761	0.00057849	0.00057849	1	0.000471534	0.000745785	0.000745785	13	0.00190825	0.00245117	0.00245117	0	0	0	0	1	0.000261913	0.000409305	0.000409305	3799	0.737836	0.917622	0.917622	2	0.000812097	0.00113419	0.00113419	13	0.00216075	0.00330659	0.00330659	14	0.00234493	0.00364557	0.00364557	22	0.00359109	0.00607833	0.00607833	17	0.0027885	0.00476916	0.00476916
METABAT_AS15tlH2ME_125	3.30965	1	0.000199135	0.000113516	0.000113516	45	0.00715142	0.00427659	0.00427659	2	0.000943067	0.000735114	0.000735114	573	0.0841098	0.0532472	0.0532472	819	0.123875	0.0766413	0.0766413	0	0	0	0	1	0.000194219	0.000119043	0.000119043	1	0.000406048	0.000279491	0.000279491	0	0	0	0	0	0	0	0	0	0	0	0	0	0	0	0
METABAT_AS15tlH2ME_127	1.50912	834	0.166079	0.207627	0.207627	22	0.00349625	0.0045853	0.0045853	0	0	0	0	89	0.0130642	0.0181381	0.0181381	22	0.00332754	0.00451504	0.00451504	0	0	0	0	547	0.106238	0.142808	0.142808	0	0	0	0	1	0.000166212	0.000274921	0.000274921	0	0	0	0	1	0.000163231	0.000298629	0.000298629	0	0	0	0
METABAT_AS15tlH2ME_132	2.69015	8	0.00159308	0.00111726	0.00111726	8	0.00127136	0.000935364	0.000935364	2	0.000943067	0.000904399	0.000904399	2	0.000293577	0.000228653	0.000228653	0	0	0	0	4	0.00104765	0.000992713	0.000992713	18	0.00349593	0.00263623	0.00263623	0	0	0	0	0	0	0	0	1	0.000167495	0.00015789	0.00015789	0	0	0	0	0	0	0	0
METABAT_AS15tlH2ME_14	1.82262	287	0.0571518	0.0591598	0.0591598	100	0.015892	0.0172573	0.0172573	0	0	0	0	3418	0.501723	0.576767	0.576767	321	0.0485518	0.054547	0.054547	1	0.000261913	0.000366307	0.000366307	584	0.113424	0.126242	0.126242	2	0.000812097	0.00101504	0.00101504	0	0	0	0	0	0	0	0	0	0	0	0	0	0	0	0
METABAT_AS15tlH2ME_143	1.60476	1	0.000199135	0.000234116	0.000234116	0	0	0	0	0	0	0	0	1	0.000146789	0.000191653	0.000191653	0	0	0	0	0	0	0	0	3	0.000582656	0.000736545	0.000736545	0	0	0	0	0	0	0	0	0	0	0	0	0	0	0	0	0	0	0	0
METABAT_AS15tlH2ME_148	1.97396	2	0.000398271	0.000380656	0.000380656	19	0.00301949	0.00302749	0.00302749	1	0.000471534	0.000616267	0.000616267	735	0.10789	0.114518	0.114518	298	0.045073	0.0467562	0.0467562	1	0.000261913	0.000338223	0.000338223	55	0.010682	0.0109777	0.0109777	0	0	0	0	0	0	0	0	0	0	0	0	0	0	0	0	0	0	0	0
METABAT_AS15tlH2ME_159	1.40427	42	0.00836368	0.0112367	0.0112367	96	0.0152564	0.0215024	0.0215024	2	0.000943067	0.00173255	0.00173255	21	0.00308256	0.0045993	0.0045993	38	0.00574757	0.00838094	0.00838094	3	0.000785739	0.0014263	0.0014263	93	0.0180623	0.0260927	0.0260927	6	0.00243629	0.0039523	0.0039523	2	0.000332423	0.000590892	0.000590892	2	0.000334989	0.000604935	0.000604935	1	0.000163231	0.000320924	0.000320924	1	0.00016403	0.000325862	0.000325862
METABAT_AS15tlH2ME_16	2.15074	2	0.000398271	0.000349368	0.000349368	0	0	0	0	0	0	0	0	0	0	0	0	0	0	0	0	3	0.000785739	0.000931268	0.000931268	2	0.000388437	0.000366379	0.000366379	0	0	0	0	0	0	0	0	1	0.000167495	0.000197489	0.000197489	3	0.000489694	0.00062862	0.00062862	5	0.000820148	0.00106382	0.00106382
METABAT_AS15tlH2ME_166	2.24787	28	0.00557579	0.0046798	0.0046798	5	0.000794602	0.000699627	0.000699627	1	0.000471534	0.000541172	0.000541172	36	0.00528439	0.00492556	0.00492556	41	0.00620133	0.00564903	0.00564903	8	0.0020953	0.00237607	0.00237607	257	0.0499142	0.0450453	0.0450453	34	0.0138056	0.0139913	0.0139913	3	0.000498635	0.000553707	0.000553707	1	0.000167495	0.000188955	0.000188955	1	0.000163231	0.000200486	0.000200486	0	0	0	0
METABAT_AS15tlH2ME_173	1.98833	35	0.00696974	0.00661331	0.00661331	1	0.00015892	0.00015819	0.00015819	25	0.0117883	0.0152953	0.0152953	0	0	0	0	0	0	0	0	13	0.00340487	0.00436511	0.00436511	30	0.00582656	0.00594456	0.00594456	39	0.0158359	0.0181437	0.0181437	24	0.00398908	0.00500786	0.00500786	21	0.00351739	0.00448602	0.00448602	45	0.0073454	0.0101995	0.0101995	35	0.00574104	0.00805499	0.00805499
METABAT_AS15tlH2ME_174	2.7879	76	0.0151343	0.0102418	0.0102418	188	0.029877	0.0212104	0.0212104	2	0.000943067	0.00087269	0.00087269	391	0.0573943	0.0431344	0.0431344	131	0.019814	0.0145531	0.0145531	2	0.000523826	0.000478954	0.000478954	190	0.0369015	0.0268512	0.0268512	0	0	0	0	2	0.000332423	0.000297634	0.000297634	1	0.000167495	0.000152354	0.000152354	0	0	0	0	0	0	0	0
METABAT_AS15tlH2ME_177	2.83547	2	0.000398271	0.000265	0.000265	69	0.0109655	0.00765406	0.00765406	0	0	0	0	365	0.0535778	0.0395906	0.0395906	271	0.0409892	0.029601	0.029601	0	0	0	0	19	0.00369015	0.00264008	0.00264008	0	0	0	0	3	0.000498635	0.000438961	0.000438961	5	0.000837473	0.00074899	0.00074899	0	0	0	0	0	0	0	0
METABAT_AS15tlH2ME_178	2.27461	0	0	0	0	1	0.00015892	0.000138281	0.000138281	0	0	0	0	88	0.0129174	0.0118987	0.0118987	76	0.0114951	0.0103483	0.0103483	0	0	0	0	0	0	0	0	0	0	0	0	0	0	0	0	0	0	0	0	0	0	0	0	0	0	0	0
METABAT_AS15tlH2ME_179	1.65602	9	0.00179222	0.00204181	0.00204181	34	0.00540329	0.00645773	0.00645773	5	0.00235767	0.00367291	0.00367291	44	0.0064587	0.00817166	0.00817166	49	0.00741134	0.00916412	0.00916412	3	0.000785739	0.00120947	0.00120947	18	0.00349593	0.00428247	0.00428247	4	0.00162419	0.00223431	0.00223431	8	0.00132969	0.00200426	0.00200426	10	0.00167495	0.00256486	0.00256486	2	0.000326462	0.000544275	0.000544275	0	0	0	0
METABAT_AS15tlH2ME_186	2.67125	2	0.000398271	0.000281291	0.000281291	0	0	0	0	0	0	0	0	0	0	0	0	0	0	0	0	0	0	0	0	3	0.000582656	0.00044248	0.00044248	1	0.000406048	0.000346287	0.000346287	4	0.000664846	0.000621262	0.000621262	7	0.00117246	0.00111305	0.00111305	4	0.000652925	0.000674838	0.000674838	14	0.00229641	0.00239828	0.00239828
METABAT_AS15tlH2ME_19	2.85092	22	0.00438098	0.0028992	0.0028992	5	0.000794602	0.000551636	0.000551636	0	0	0	0	146	0.0214311	0.0157504	0.0157504	97	0.0146714	0.0105378	0.0105378	2	0.000523826	0.000468366	0.000468366	474	0.0920596	0.065506	0.065506	2	0.000812097	0.000648926	0.000648926	2	0.000332423	0.000291055	0.000291055	3	0.000502484	0.000446958	0.000446958	9	0.00146908	0.0014227	0.0014227	4	0.000656118	0.000642038	0.000642038
METABAT_AS15tlH2ME_190	2.06528	4	0.000796541	0.000727648	0.000727648	1	0.00015892	0.000152296	0.000152296	0	0	0	0	210	0.0308256	0.0312726	0.0312726	56	0.0084701	0.00839789	0.00839789	0	0	0	0	13	0.00252484	0.00248	0.00248	0	0	0	0	0	0	0	0	0	0	0	0	0	0	0	0	0	0	0	0
METABAT_AS15tlH2ME_193	1.76654	18	0.00358444	0.00382815	0.00382815	3	0.000476761	0.000534152	0.000534152	0	0	0	0	53	0.00777979	0.00922733	0.00922733	2	0.000302504	0.000350645	0.000350645	0	0	0	0	27	0.0052439	0.00602182	0.00602182	0	0	0	0	0	0	0	0	0	0	0	0	0	0	0	0	0	0	0	0
METABAT_AS15tlH2ME_198	2.60076	8	0.00159308	0.00115566	0.00115566	57	0.00905846	0.00689353	0.00689353	2	0.000943067	0.000935484	0.000935484	1	0.000146789	0.000118256	0.000118256	0	0	0	0	1	0.000261913	0.000256708	0.000256708	9	0.00174797	0.00136342	0.00136342	0	0	0	0	812	0.134964	0.129534	0.129534	1269	0.212551	0.207249	0.207249	1519	0.247948	0.263216	0.263216	1619	0.265564	0.284861	0.284861
METABAT_AS15tlH2ME_213	0.660977	0	0	0	0	0	0	0	0	0	0	0	0	1	0.000146789	0.000465305	0.000465305	0	0	0	0	0	0	0	0	0	0	0	0	0	0	0	0	0	0	0	0	0	0	0	0	0	0	0	0	0	0	0	0
METABAT_AS15tlH2ME_216	2.35516	12	0.00238962	0.00191426	0.00191426	1	0.00015892	0.000133551	0.000133551	0	0	0	0	9	0.0013211	0.00117529	0.00117529	4	0.000605007	0.000526017	0.000526017	0	0	0	0	6	0.00116531	0.00100373	0.00100373	1	0.000406048	0.000392762	0.000392762	0	0	0	0	1	0.000167495	0.000180347	0.000180347	0	0	0	0	0	0	0	0
METABAT_AS15tlH2ME_224	3.26242	2	0.000398271	0.000230319	0.000230319	0	0	0	0	0	0	0	0	2	0.000293577	0.000188545	0.000188545	0	0	0	0	0	0	0	0	54	0.0104878	0.00652141	0.00652141	0	0	0	0	24	0.00398908	0.00305212	0.00305212	25	0.00418737	0.00325485	0.00325485	12	0.00195877	0.00165766	0.00165766	23	0.00377268	0.00322607	0.00322607
METABAT_AS15tlH2ME_226	1.23452	0	0	0	0	0	0	0	0	0	0	0	0	0	0	0	0	1	0.000151252	0.000250878	0.000250878	1	0.000261913	0.000540807	0.000540807	0	0	0	0	4	0.00162419	0.00299717	0.00299717	0	0	0	0	0	0	0	0	0	0	0	0	0	0	0	0
METABAT_AS15tlH2ME_227	0.724125	0	0	0	0	1	0.00015892	0.000434365	0.000434365	0	0	0	0	3	0.000440366	0.00127418	0.00127418	0	0	0	0	0	0	0	0	0	0	0	0	0	0	0	0	0	0	0	0	0	0	0	0	0	0	0	0	0	0	0	0
METABAT_AS15tlH2ME_23	1.69381	0	0	0	0	0	0	0	0	0	0	0	0	0	0	0	0	0	0	0	0	0	0	0	0	0	0	0	0	0	0	0	0	0	0	0	0	0	0	0	0	0	0	0	0	0	0	0	0
METABAT_AS15tlH2ME_231	2.26205	6	0.00119481	0.000996529	0.000996529	0	0	0	0	1	0.000471534	0.000537781	0.000537781	8	0.00117431	0.00108771	0.00108771	0	0	0	0	1	0.000261913	0.000295148	0.000295148	47	0.00912827	0.00818623	0.00818623	2	0.000812097	0.00081786	0.00081786	17	0.0028256	0.00311801	0.00311801	14	0.00234493	0.0026288	0.0026288	17	0.00277493	0.0033869	0.0033869	23	0.00377268	0.00465278	0.00465278
METABAT_AS15tlH2ME_237	1.60225	118	0.023498	0.0276689	0.0276689	10	0.0015892	0.00196308	0.00196308	8	0.00377227	0.00607389	0.00607389	6753	0.991263	1.29626	1.29626	1009	0.152613	0.19504	0.19504	2	0.000523826	0.000833376	0.000833376	364	0.0706955	0.0895075	0.0895075	0	0	0	0	0	0	0	0	0	0	0	0	0	0	0	0	0	0	0	0
METABAT_AS15tlH2ME_24	2.31407	1	0.000199135	0.000162355	0.000162355	0	0	0	0	0	0	0	0	0	0	0	0	0	0	0	0	0	0	0	0	0	0	0	0	0	0	0	0	4	0.000664846	0.000717157	0.000717157	3	0.000502484	0.000550651	0.000550651	6	0.000979387	0.0011685	0.0011685	3	0.000492089	0.000593242	0.000593242
METABAT_AS15tlH2ME_27	3.29674	7	0.00139395	0.000797726	0.000797726	1	0.00015892	9.54076e-05	9.54076e-05	1	0.000471534	0.000368997	0.000368997	5	0.000733943	0.000466455	0.000466455	0	0	0	0	1	0.000261913	0.000202515	0.000202515	49	0.00951671	0.00585598	0.00585598	7	0.00284234	0.0019641	0.0019641	58	0.00964027	0.00729917	0.00729917	57	0.00954719	0.00734381	0.00734381	70	0.0114262	0.00956904	0.00956904	90	0.0147627	0.0124923	0.0124923
METABAT_AS15tlH2ME_28	2.19957	2	0.000398271	0.000341611	0.000341611	5	0.000794602	0.000714989	0.000714989	2	0.000943067	0.00110611	0.00110611	1848	0.271265	0.258397	0.258397	154	0.0232928	0.0216842	0.0216842	0	0	0	0	2	0.000388437	0.000358244	0.000358244	1	0.000406048	0.000420545	0.000420545	1	0.000166212	0.000188622	0.000188622	1	0.000167495	0.000193105	0.000193105	0	0	0	0	0	0	0	0
METABAT_AS15tlH2ME_33	0.843245	0	0	0	0	1	0.00015892	0.000373005	0.000373005	0	0	0	0	0	0	0	0	1	0.000151252	0.000367289	0.000367289	0	0	0	0	0	0	0	0	0	0	0	0	0	0	0	0	1	0.000167495	0.000503706	0.000503706	0	0	0	0	0	0	0	0
METABAT_AS15tlH2ME_34	1.45682	103	0.0205109	0.0265627	0.0265627	7	0.00111244	0.00151134	0.00151134	0	0	0	0	23	0.00337614	0.00485565	0.00485565	15	0.00226878	0.00318895	0.00318895	3	0.000785739	0.00137486	0.00137486	95	0.0184508	0.0256925	0.0256925	5	0.00203024	0.0031748	0.0031748	28	0.00465392	0.00797413	0.00797413	24	0.00401987	0.00699741	0.00699741	27	0.00440724	0.00835245	0.00835245	24	0.00393671	0.00753863	0.00753863
METABAT_AS15tlH2ME_36	3.95569	11777	2.34522	1.11854	1.11854	1252	0.198968	0.0995521	0.0995521	140	0.0660147	0.043054	0.043054	5	0.000733943	0.000388752	0.000388752	3	0.000453756	0.000234888	0.000234888	33	0.00864313	0.00556972	0.00556972	6426	1.24805	0.64004	0.64004	2	0.000812097	0.000467691	0.000467691	753	0.125157	0.0789775	0.0789775	826	0.138351	0.088693	0.088693	1394	0.227544	0.158817	0.158817	1301	0.213403	0.150502	0.150502
METABAT_AS15tlH2ME_38	1.9379	0	0	0	0	1	0.00015892	0.000162306	0.000162306	0	0	0	0	0	0	0	0	0	0	0	0	0	0	0	0	1	0.000194219	0.000203309	0.000203309	0	0	0	0	3	0.000498635	0.000642272	0.000642272	1	0.000167495	0.000219179	0.000219179	3	0.000489694	0.00069766	0.00069766	3	0.000492089	0.000708394	0.000708394
METABAT_AS15tlH2ME_45	1.97473	263	0.0523726	0.0500366	0.0500366	189	0.0300359	0.0301038	0.0301038	22	0.0103737	0.0135526	0.0135526	25789	3.78553	4.01652	4.01652	108	0.0163352	0.0169386	0.0169386	3	0.000785739	0.00101427	0.00101427	593	0.115172	0.118313	0.118313	0	0	0	0	0	0	0	0	0	0	0	0	0	0	0	0	0	0	0	0
METABAT_AS15tlH2ME_49	2.37582	1	0.000199135	0.000158134	0.000158134	0	0	0	0	0	0	0	0	1942	0.285063	0.251397	0.251397	232	0.0350904	0.0302437	0.0302437	0	0	0	0	4	0.000776874	0.000663337	0.000663337	0	0	0	0	0	0	0	0	0	0	0	0	0	0	0	0	0	0	0	0
METABAT_AS15tlH2ME_52	2.35077	654	0.130235	0.104522	0.104522	909	0.144459	0.121624	0.121624	12	0.0056584	0.0062098	0.0062098	39736	5.83279	5.19874	5.19874	19047	2.88089	2.50944	2.50944	11	0.00288104	0.00312409	0.00312409	374	0.0726377	0.0626829	0.0626829	10	0.00406048	0.00393496	0.00393496	885	0.147097	0.156193	0.156193	730	0.122271	0.131899	0.131899	135	0.0220362	0.0258808	0.0258808	140	0.0229641	0.0272523	0.0272523
METABAT_AS15tlH2ME_94	1.90762	7	0.00139395	0.00137863	0.00137863	2716	0.431628	0.447822	0.447822	1	0.000471534	0.000637698	0.000637698	753	0.110532	0.121402	0.121402	1655	0.250322	0.2687	0.2687	2	0.000523826	0.000699969	0.000699969	36	0.00699187	0.0074353	0.0074353	1	0.000406048	0.000484907	0.000484907	0	0	0	0	1	0.000167495	0.000222658	0.000222658	0	0	0	0	0	0	0	0
METABAT_AS16jrsBPLL_11	1.07838	0	0	0	0	17	0.00270165	0.00495846	0.00495846	252	0.118826	0.284275	0.284275	0	0	0	0	0	0	0	0	6	0.00157148	0.00371469	0.00371469	0	0	0	0	5	0.00203024	0.00428895	0.00428895	0	0	0	0	0	0	0	0	0	0	0	0	0	0	0	0
METABAT_AS16jrsBPLL_15	1.63888	6	0.00119481	0.00137545	0.00137545	4	0.000635681	0.000767679	0.000767679	142	0.0669578	0.105402	0.105402	15	0.00220183	0.00281493	0.00281493	13	0.00196627	0.00245672	0.00245672	842	0.220531	0.343008	0.343008	11	0.0021364	0.00264443	0.00264443	59	0.0239569	0.0333008	0.0333008	14	0.00232696	0.00354413	0.00354413	13	0.00217743	0.00336919	0.00336919	7	0.00114262	0.00192488	0.00192488	14	0.00229641	0.003909	0.003909
METABAT_AS16jrsBPLL_18	2.17264	64	0.0127447	0.0110671	0.0110671	5	0.000794602	0.000723852	0.000723852	2870	1.3533	1.60694	1.60694	2	0.000293577	0.000283117	0.000283117	2	0.000302504	0.000285104	0.000285104	1464	0.383441	0.449877	0.449877	85	0.0165086	0.0154141	0.0154141	286	0.11613	0.121767	0.121767	58	0.00964027	0.0110757	0.0110757	55	0.00921221	0.0107524	0.0107524	60	0.00979387	0.0124457	0.0124457	55	0.00902163	0.0115841	0.0115841
METABAT_AS16jrsBPLL_21	3.61702	0	0	0	0	1	0.00015892	8.69594e-05	8.69594e-05	14	0.00660147	0.00470851	0.00470851	0	0	0	0	1	0.000151252	8.56269e-05	8.56269e-05	23	0.006024	0.00424539	0.00424539	0	0	0	0	23	0.00933912	0.00588203	0.00588203	1	0.000166212	0.000114704	0.000114704	2	0.000334989	0.00023486	0.00023486	1	0.000163231	0.000124596	0.000124596	1	0.00016403	0.000126513	0.000126513
METABAT_AS16jrsBPLL_22	1.89484	1	0.000199135	0.000198275	0.000198275	0	0	0	0	10	0.00471534	0.00642	0.00642	0	0	0	0	0	0	0	0	80	0.020953	0.0281877	0.0281877	0	0	0	0	12	0.00487258	0.00585814	0.00585814	0	0	0	0	0	0	0	0	0	0	0	0	0	0	0	0
METABAT_AS16jrsBPLL_24	0.985163	1	0.000199135	0.000381358	0.000381358	0	0	0	0	12	0.0056584	0.0148177	0.0148177	1	0.000146789	0.000312188	0.000312188	1	0.000151252	0.000314379	0.000314379	56	0.0146671	0.0379508	0.0379508	0	0	0	0	12	0.00487258	0.0112674	0.0112674	0	0	0	0	0	0	0	0	0	0	0	0	0	0	0	0
METABAT_AS16jrsBPLL_26	2.95292	0	0	0	0	1	0.00015892	0.000106516	0.000106516	35379	16.6824	14.5748	14.5748	1	0.000146789	0.000104153	0.000104153	3	0.000453756	0.000314653	0.000314653	2910	0.762167	0.657934	0.657934	2	0.000388437	0.00026685	0.00026685	2534	1.02893	0.79379	0.79379	0	0	0	0	0	0	0	0	0	0	0	0	0	0	0	0
METABAT_AS16jrsBPLL_3	1.81364	0	0	0	0	0	0	0	0	19	0.00895914	0.0127441	0.0127441	2	0.000293577	0.000339159	0.000339159	1	0.000151252	0.00017077	0.00017077	1435	0.375845	0.528254	0.528254	1	0.000194219	0.000217239	0.000217239	132	0.0535984	0.0673246	0.0673246	2	0.000332423	0.00045752	0.00045752	0	0	0	0	0	0	0	0	1	0.00016403	0.000252311	0.000252311
METABAT_AS16jrsBPLL_32	1.84373	0	0	0	0	0	0	0	0	0	0	0	0	0	0	0	0	0	0	0	0	0	0	0	0	0	0	0	0	0	0	0	0	0	0	0	0	0	0	0	0	0	0	0	0	0	0	0	0
METABAT_AS16jrsBPLL_5	0.600855	0	0	0	0	0	0	0	0	0	0	0	0	0	0	0	0	0	0	0	0	48	0.0125718	0.053335	0.053335	0	0	0	0	84	0.0341081	0.129318	0.129318	0	0	0	0	0	0	0	0	0	0	0	0	0	0	0	0
METABAT_AS16jrsBPLL_6	1.7768	8	0.00159308	0.00169158	0.00169158	4	0.000635681	0.000708093	0.000708093	774	0.364967	0.52992	0.52992	5	0.000733943	0.00086548	0.00086548	1	0.000151252	0.000174311	0.000174311	15213	3.98448	5.71634	5.71634	8	0.00155375	0.00177395	0.00177395	2743	1.11379	1.42804	1.42804	0	0	0	0	0	0	0	0	1	0.000163231	0.00025364	0.00025364	0	0	0	0
METABAT_AS16jrsBPLL_7	1.98151	0	0	0	0	43	0.00683358	0.0068256	0.0068256	19	0.00895914	0.0116645	0.0116645	4	0.000587154	0.000620853	0.000620853	8	0.00121001	0.00125042	0.00125042	0	0	0	0	3	0.000582656	0.000596504	0.000596504	0	0	0	0	0	0	0	0	0	0	0	0	0	0	0	0	0	0	0	0
METABAT_AS16jrsBPLL_9	0.526731	0	0	0	0	0	0	0	0	3	0.0014146	0.00692851	0.00692851	0	0	0	0	0	0	0	0	24	0.00628591	0.0304203	0.0304203	0	0	0	0	9	0.00365444	0.0158054	0.0158054	0	0	0	0	0	0	0	0	0	0	0	0	0	0	0	0
METABAT_AS17jrsBPGN_1	2.80377	172	0.0342513	0.0230476	0.0230476	13	0.00206596	0.00145837	0.00145837	34	0.0160321	0.0147517	0.0147517	17	0.00249541	0.00186479	0.00186479	2	0.000302504	0.000220927	0.000220927	171	0.0447871	0.0407188	0.0407188	105	0.0203929	0.0147548	0.0147548	146	0.0592831	0.0481683	0.0481683	101	0.0167874	0.0149454	0.0149454	129	0.0216068	0.0195424	0.0195424	127	0.0207304	0.0204134	0.0204134	124	0.0203397	0.0202379	0.0202379
METABAT_AS17jrsBPGN_10	2.78803	30	0.00597406	0.00404263	0.00404263	23	0.00365517	0.00259477	0.00259477	0	0	0	0	6	0.000880731	0.000661878	0.000661878	2	0.000302504	0.000222174	0.000222174	4	0.00104765	0.000957863	0.000957863	43	0.0083514	0.00607658	0.00607658	2	0.000812097	0.000663565	0.000663565	1	0.000166212	0.00014881	0.00014881	0	0	0	0	0	0	0	0	0	0	0	0
METABAT_AS17jrsBPGN_18	1.9973	5	0.000995677	0.00094052	0.00094052	2	0.000317841	0.00031496	0.00031496	0	0	0	0	0	0	0	0	0	0	0	0	0	0	0	0	5	0.000971093	0.000986314	0.000986314	0	0	0	0	0	0	0	0	0	0	0	0	0	0	0	0	1	0.00016403	0.00022911	0.00022911
METABAT_AS17jrsBPGN_19	2.57567	0	0	0	0	0	0	0	0	1	0.000471534	0.000472299	0.000472299	1	0.000146789	0.000119408	0.000119408	0	0	0	0	7	0.00183339	0.00181447	0.00181447	2	0.000388437	0.000305934	0.000305934	5	0.00203024	0.00179569	0.00179569	0	0	0	0	0	0	0	0	0	0	0	0	0	0	0	0
METABAT_AS18jrsBPVS_12	2.21332	911	0.181412	0.154638	0.154638	4	0.000635681	0.000568439	0.000568439	0	0	0	0	1	0.000146789	0.000138957	0.000138957	0	0	0	0	0	0	0	0	2392	0.464571	0.4258	0.4258	0	0	0	0	1	0.000166212	0.00018745	0.00018745	0	0	0	0	0	0	0	0	0	0	0	0
METABAT_AS18jrsBPVS_13	1.70897	2	0.000398271	0.00043968	0.00043968	1	0.00015892	0.000184049	0.000184049	0	0	0	0	5	0.000733943	0.000899831	0.000899831	0	0	0	0	0	0	0	0	2984	0.579548	0.687944	0.687944	0	0	0	0	0	0	0	0	0	0	0	0	0	0	0	0	0	0	0	0
METABAT_AS18jrsBPVS_16	2.1086	3	0.000597406	0.000534525	0.000534525	8	0.00127136	0.00119334	0.00119334	0	0	0	0	0	0	0	0	0	0	0	0	0	0	0	0	29	0.00563234	0.00541866	0.00541866	0	0	0	0	0	0	0	0	0	0	0	0	0	0	0	0	0	0	0	0
METABAT_AS18jrsBPVS_9	1.9547	2	0.000398271	0.000384406	0.000384406	18	0.00286057	0.00289641	0.00289641	0	0	0	0	0	0	0	0	0	0	0	0	0	0	0	0	6	0.00116531	0.00120937	0.00120937	0	0	0	0	0	0	0	0	0	0	0	0	0	0	0	0	0	0	0	0
METABAT_AS19jrsBPTG_11	2.48449	2	0.000398271	0.000302436	0.000302436	2	0.000317841	0.000253198	0.000253198	1	0.000471534	0.000489632	0.000489632	3	0.000440366	0.000371372	0.000371372	0	0	0	0	0	0	0	0	7	0.00135953	0.00111007	0.00111007	2	0.000812097	0.000744635	0.000744635	0	0	0	0	0	0	0	0	1	0.000163231	0.000181392	0.000181392	0	0	0	0
METABAT_AS19jrsBPTG_12	1.9001	45	0.00896109	0.00889766	0.00889766	7	0.00111244	0.00115875	0.00115875	0	0	0	0	11	0.00161467	0.00178049	0.00178049	0	0	0	0	1	0.000261913	0.000351369	0.000351369	102	0.0198103	0.02115	0.02115	0	0	0	0	205	0.0340734	0.0447617	0.0447617	151	0.0252917	0.0337544	0.0337544	154	0.0251376	0.0365257	0.0365257	197	0.0323138	0.0474433	0.0474433
METABAT_AS19jrsBPTG_13	1.91269	10	0.00199135	0.00196425	0.00196425	50	0.00794602	0.0082223	0.0082223	0	0	0	0	0	0	0	0	0	0	0	0	0	0	0	0	8	0.00155375	0.00164791	0.00164791	0	0	0	0	0	0	0	0	0	0	0	0	0	0	0	0	0	0	0	0
METABAT_AS19jrsBPTG_18	1.84078	1	0.000199135	0.000204098	0.000204098	6	0.000953522	0.00102522	0.00102522	0	0	0	0	0	0	0	0	0	0	0	0	0	0	0	0	4	0.000776874	0.000856144	0.000856144	0	0	0	0	3	0.000498635	0.000676161	0.000676161	2	0.000334989	0.000461487	0.000461487	2	0.000326462	0.000489648	0.000489648	2	0.000328059	0.000497182	0.000497182
METABAT_AS19jrsBPTG_2	2.18281	611	0.121672	0.105163	0.105163	2	0.000317841	0.000288191	0.000288191	0	0	0	0	3	0.000440366	0.000422697	0.000422697	0	0	0	0	0	0	0	0	3071	0.596445	0.554308	0.554308	0	0	0	0	0	0	0	0	0	0	0	0	0	0	0	0	0	0	0	0
METABAT_AS19jrsBPTG_31	1.37734	0	0	0	0	0	0	0	0	1	0.000471534	0.000883212	0.000883212	0	0	0	0	0	0	0	0	5	0.00130957	0.00242364	0.00242364	0	0	0	0	54	0.0219266	0.0362662	0.0362662	1	0.000166212	0.000301223	0.000301223	1	0.000167495	0.000308382	0.000308382	1	0.000163231	0.000327199	0.000327199	0	0	0	0
METABAT_AS19jrsBPTG_32	2.13237	23	0.00458011	0.00405235	0.00405235	1172	0.186255	0.172876	0.172876	0	0	0	0	7	0.00102752	0.00100963	0.00100963	168	0.0254103	0.0244011	0.0244011	0	0	0	0	38	0.0073803	0.00702118	0.00702118	1	0.000406048	0.0004338	0.0004338	56	0.00930785	0.0108957	0.0108957	42	0.00703478	0.00836602	0.00836602	84	0.0137114	0.017753	0.017753	70	0.0114821	0.0150218	0.0150218
METABAT_AS19jrsBPTG_34	3.17589	0	0	0	0	0	0	0	0	1	0.000471534	0.000383038	0.000383038	0	0	0	0	0	0	0	0	9	0.00235722	0.00189199	0.00189199	0	0	0	0	8	0.00324839	0.0023301	0.0023301	0	0	0	0	0	0	0	0	0	0	0	0	0	0	0	0
METABAT_AS19jrsBPTG_35	1.31039	0	0	0	0	1	0.00015892	0.000240031	0.000240031	0	0	0	0	0	0	0	0	0	0	0	0	0	0	0	0	14	0.00271906	0.00420935	0.00420935	3	0.00121815	0.00211773	0.00211773	0	0	0	0	0	0	0	0	0	0	0	0	0	0	0	0
METABAT_AS19jrsBPTG_4	1.77458	3	0.000597406	0.000635137	0.000635137	48	0.00762818	0.00850775	0.00850775	0	0	0	0	1	0.000146789	0.000173312	0.000173312	0	0	0	0	0	0	0	0	5	0.000971093	0.0011101	0.0011101	0	0	0	0	0	0	0	0	0	0	0	0	0	0	0	0	0	0	0	0
METABAT_AS19jrsBPTG_9	0.690163	14	0.00278789	0.00762109	0.00762109	1	0.00015892	0.000455739	0.000455739	1	0.000471534	0.00176261	0.00176261	1	0.000146789	0.000445628	0.000445628	0	0	0	0	1	0.000261913	0.000967363	0.000967363	16	0.0031075	0.0091339	0.0091339	0	0	0	0	0	0	0	0	0	0	0	0	0	0	0	0	0	0	0	0
METABAT_AS20ysBPTH_106	1.1234	8	0.00159308	0.00267545	0.00267545	9	0.00143028	0.00251987	0.00251987	14	0.00660147	0.0151601	0.0151601	88	0.0129174	0.0240921	0.0240921	16	0.00242003	0.00441112	0.00441112	7	0.00183339	0.00416012	0.00416012	20	0.00388437	0.00701431	0.00701431	5	0.00203024	0.00411707	0.00411707	9	0.0014959	0.00332384	0.00332384	3	0.000502484	0.00113428	0.00113428	4	0.000652925	0.00160466	0.00160466	7	0.00114821	0.00285136	0.00285136
METABAT_AS20ysBPTH_116	1.96239	0	0	0	0	2	0.000317841	0.000320562	0.000320562	1	0.000471534	0.000619899	0.000619899	109	0.016	0.017083	0.017083	85	0.0128564	0.0134151	0.0134151	0	0	0	0	15	0.00291328	0.00301157	0.00301157	0	0	0	0	0	0	0	0	0	0	0	0	0	0	0	0	0	0	0	0
METABAT_AS20ysBPTH_117	2.14142	0	0	0	0	0	0	0	0	3	0.0014146	0.00170422	0.00170422	2527	0.370935	0.362934	0.362934	399	0.0603495	0.0577075	0.0577075	0	0	0	0	2	0.000388437	0.000367973	0.000367973	1	0.000406048	0.000431965	0.000431965	0	0	0	0	0	0	0	0	0	0	0	0	0	0	0	0
METABAT_AS20ysBPTH_124	2.2513	0	0	0	0	1	0.00015892	0.000139712	0.000139712	0	0	0	0	75	0.0110091	0.0102459	0.0102459	12	0.00181502	0.00165086	0.00165086	0	0	0	0	0	0	0	0	0	0	0	0	0	0	0	0	0	0	0	0	0	0	0	0	0	0	0	0
METABAT_AS20ysBPTH_133	1.67845	0	0	0	0	1	0.00015892	0.000187396	0.000187396	0	0	0	0	0	0	0	0	10	0.00151252	0.00184524	0.00184524	0	0	0	0	0	0	0	0	1	0.000406048	0.000551116	0.000551116	0	0	0	0	0	0	0	0	0	0	0	0	0	0	0	0
METABAT_AS20ysBPTH_14	1.90481	0	0	0	0	19	0.00301949	0.00313739	0.00313739	1	0.000471534	0.000638638	0.000638638	143	0.0209908	0.0230892	0.0230892	491	0.0742647	0.0798345	0.0798345	0	0	0	0	20	0.00388437	0.00413681	0.00413681	0	0	0	0	6	0.000997269	0.00130686	0.00130686	0	0	0	0	3	0.000489694	0.00070978	0.00070978	0	0	0	0
METABAT_AS20ysBPTH_144	2.22649	0	0	0	0	90	0.0143028	0.0127142	0.0127142	0	0	0	0	61	0.0089541	0.00842625	0.00842625	148	0.0223853	0.0205875	0.0205875	1	0.000261913	0.000299862	0.000299862	0	0	0	0	0	0	0	0	0	0	0	0	0	0	0	0	0	0	0	0	0	0	0	0
METABAT_AS20ysBPTH_145	1.99037	61	0.0121473	0.0115143	0.0115143	181	0.0287646	0.0286031	0.0286031	1	0.000471534	0.000611187	0.000611187	156	0.022899	0.0241055	0.0241055	942	0.142479	0.146582	0.146582	1	0.000261913	0.000335435	0.000335435	48	0.00932249	0.00950159	0.00950159	2	0.000812097	0.000929497	0.000929497	0	0	0	0	0	0	0	0	0	0	0	0	0	0	0	0
METABAT_AS20ysBPTH_146	2.60562	2	0.000398271	0.000288376	0.000288376	14	0.00222489	0.00168999	0.00168999	0	0	0	0	12	0.00176146	0.00141643	0.00141643	27	0.0040838	0.00320932	0.00320932	0	0	0	0	5	0.000971093	0.000756043	0.000756043	0	0	0	0	0	0	0	0	0	0	0	0	1	0.000163231	0.000172959	0.000172959	0	0	0	0
METABAT_AS20ysBPTH_149	2.11417	1	0.000199135	0.000177705	0.000177705	0	0	0	0	0	0	0	0	234	0.0343485	0.0340408	0.0340408	98	0.0148227	0.0143564	0.0143564	0	0	0	0	0	0	0	0	0	0	0	0	1	0.000166212	0.000196241	0.000196241	0	0	0	0	0	0	0	0	0	0	0	0
METABAT_AS20ysBPTH_15	1.8297	2	0.000398271	0.000410667	0.000410667	33	0.00524437	0.00567285	0.00567285	0	0	0	0	2	0.000293577	0.000336182	0.000336182	3	0.000453756	0.000507811	0.000507811	0	0	0	0	1	0.000194219	0.000215332	0.000215332	0	0	0	0	0	0	0	0	0	0	0	0	0	0	0	0	0	0	0	0
METABAT_AS20ysBPTH_152	1.96941	0	0	0	0	1	0.00015892	0.00015971	0.00015971	1	0.000471534	0.000617691	0.000617691	84	0.0123302	0.013118	0.013118	99	0.0149739	0.015569	0.015569	0	0	0	0	4	0.000776874	0.000800225	0.000800225	0	0	0	0	0	0	0	0	0	0	0	0	0	0	0	0	0	0	0	0
METABAT_AS20ysBPTH_155	0.936072	2	0.000398271	0.000802715	0.000802715	5	0.000794602	0.00168007	0.00168007	0	0	0	0	429	0.0629723	0.140952	0.140952	439	0.0663996	0.14525	0.14525	0	0	0	0	2	0.000388437	0.0008418	0.0008418	0	0	0	0	0	0	0	0	0	0	0	0	0	0	0	0	0	0	0	0
METABAT_AS20ysBPTH_159	2.11399	40	0.00796541	0.00710882	0.00710882	641	0.101868	0.0953725	0.0953725	53	0.0249913	0.0304986	0.0304986	1347	0.197724	0.19597	0.19597	63859	9.65879	9.35579	9.35579	38	0.0099527	0.0120011	0.0120011	41	0.00796296	0.00764133	0.00764133	60	0.0243629	0.0262542	0.0262542	12	0.00199454	0.0023551	0.0023551	16	0.00267991	0.00321476	0.00321476	13	0.00212201	0.00277138	0.00277138	14	0.00229641	0.00303048	0.00303048
METABAT_AS20ysBPTH_16	1.90577	6	0.00119481	0.00118283	0.00118283	5	0.000794602	0.000825215	0.000825215	0	0	0	0	80	0.0117431	0.0129105	0.0129105	12	0.00181502	0.00195017	0.00195017	0	0	0	0	16	0.0031075	0.00330778	0.00330778	0	0	0	0	0	0	0	0	0	0	0	0	0	0	0	0	0	0	0	0
METABAT_AS20ysBPTH_165	2.33262	3	0.000597406	0.00048319	0.00048319	1	0.00015892	0.000134842	0.000134842	1	0.000471534	0.000521511	0.000521511	170	0.0249541	0.0224145	0.0224145	88	0.0133102	0.0116842	0.0116842	0	0	0	0	2	0.000388437	0.000337811	0.000337811	0	0	0	0	0	0	0	0	0	0	0	0	0	0	0	0	0	0	0	0
METABAT_AS20ysBPTH_174	1.08679	0	0	0	0	2	0.000317841	0.00057883	0.00057883	0	0	0	0	3	0.000440366	0.000848983	0.000848983	7	0.00105876	0.00199486	0.00199486	0	0	0	0	3	0.000582656	0.00108758	0.00108758	0	0	0	0	17	0.0028256	0.00648981	0.00648981	29	0.00485734	0.011334	0.011334	2	0.000326462	0.000829351	0.000829351	1	0.00016403	0.000421056	0.000421056
METABAT_AS20ysBPTH_178	3.38791	19	0.00378357	0.00210699	0.00210699	95	0.0150974	0.00881981	0.00881981	3	0.0014146	0.0010772	0.0010772	2806	0.411889	0.25473	0.25473	780	0.117976	0.0713056	0.0713056	0	0	0	0	30	0.00582656	0.00348881	0.00348881	1	0.000406048	0.000273035	0.000273035	1	0.000166212	0.000122461	0.000122461	1	0.000167495	0.000125372	0.000125372	0	0	0	0	3	0.000492089	0.000405206	0.000405206
METABAT_AS20ysBPTH_179	2.52083	1	0.000199135	0.000149038	0.000149038	19	0.00301949	0.00237071	0.00237071	5	0.00235767	0.00241287	0.00241287	657	0.0964401	0.0801579	0.0801579	364	0.0550557	0.0447218	0.0447218	0	0	0	0	13	0.00252484	0.00203183	0.00203183	2	0.000812097	0.0007339	0.0007339	0	0	0	0	0	0	0	0	0	0	0	0	0	0	0	0
METABAT_AS20ysBPTH_182	1.81524	0	0	0	0	0	0	0	0	0	0	0	0	84	0.0123302	0.0142322	0.0142322	39	0.00589882	0.00665416	0.00665416	0	0	0	0	0	0	0	0	0	0	0	0	0	0	0	0	0	0	0	0	0	0	0	0	0	0	0	0
METABAT_AS20ysBPTH_186	2.10947	3	0.000597406	0.000534304	0.000534304	18	0.00286057	0.0026839	0.0026839	0	0	0	0	21	0.00308256	0.00306175	0.00306175	146	0.0220828	0.0214359	0.0214359	0	0	0	0	6	0.00116531	0.00112064	0.00112064	0	0	0	0	0	0	0	0	0	0	0	0	0	0	0	0	0	0	0	0
METABAT_AS20ysBPTH_2	2.22099	2	0.000398271	0.000338316	0.000338316	10	0.0015892	0.00141619	0.00141619	2	0.000943067	0.00109544	0.00109544	84	0.0123302	0.0116321	0.0116321	24	0.00363004	0.00334677	0.00334677	1	0.000261913	0.000300603	0.000300603	0	0	0	0	0	0	0	0	0	0	0	0	0	0	0	0	0	0	0	0	0	0	0	0
METABAT_AS20ysBPTH_25	1.71948	0	0	0	0	4	0.000635681	0.000731698	0.000731698	0	0	0	0	16	0.00234862	0.00286186	0.00286186	16	0.00242003	0.00288194	0.00288194	0	0	0	0	10	0.00194219	0.00229135	0.00229135	0	0	0	0	0	0	0	0	0	0	0	0	0	0	0	0	0	0	0	0
METABAT_AS20ysBPTH_33	2.06056	0	0	0	0	1	0.00015892	0.000152645	0.000152645	0	0	0	0	56	0.00822016	0.00835847	0.00835847	32	0.00484006	0.00480979	0.00480979	0	0	0	0	0	0	0	0	0	0	0	0	0	0	0	0	0	0	0	0	0	0	0	0	0	0	0	0
METABAT_AS20ysBPTH_38	2.83675	5	0.000995677	0.000662199	0.000662199	40	0.00635681	0.00443513	0.00443513	0	0	0	0	460	0.0675227	0.0498724	0.0498724	263	0.0397792	0.0287141	0.0287141	1	0.000261913	0.000235353	0.000235353	12	0.00233062	0.00166666	0.00166666	0	0	0	0	0	0	0	0	0	0	0	0	0	0	0	0	0	0	0	0
METABAT_AS20ysBPTH_39	1.10021	0	0	0	0	0	0	0	0	0	0	0	0	8	0.00117431	0.00223634	0.00223634	4	0.000605007	0.00112602	0.00112602	0	0	0	0	0	0	0	0	0	0	0	0	0	0	0	0	0	0	0	0	0	0	0	0	0	0	0	0
METABAT_AS20ysBPTH_40	1.88744	0	0	0	0	11	0.00174812	0.0018331	0.0018331	0	0	0	0	10	0.00146789	0.00162949	0.00162949	3	0.000453756	0.000492277	0.000492277	0	0	0	0	0	0	0	0	0	0	0	0	0	0	0	0	0	0	0	0	0	0	0	0	0	0	0	0
METABAT_AS20ysBPTH_41	1.24158	1	0.000199135	0.000302597	0.000302597	0	0	0	0	0	0	0	0	69	0.0101284	0.0170922	0.0170922	258	0.039023	0.0643583	0.0643583	0	0	0	0	0	0	0	0	0	0	0	0	0	0	0	0	0	0	0	0	0	0	0	0	0	0	0	0
METABAT_AS20ysBPTH_43	1.52828	109	0.0217058	0.0267957	0.0267957	902	0.143346	0.185641	0.185641	5	0.00235767	0.00397993	0.00397993	2539	0.372696	0.510959	0.510959	5251	0.794223	1.06415	1.06415	3	0.000785739	0.00131057	0.00131057	248	0.0481662	0.0639349	0.0639349	3	0.00121815	0.00181581	0.00181581	0	0	0	0	1	0.000167495	0.000277926	0.000277926	0	0	0	0	0	0	0	0
METABAT_AS20ysBPTH_44	2.30675	3	0.000597406	0.000488608	0.000488608	26	0.00413193	0.0035452	0.0035452	0	0	0	0	138	0.0202568	0.0183994	0.0183994	90	0.0136127	0.0120838	0.0120838	0	0	0	0	20	0.00388437	0.00341599	0.00341599	0	0	0	0	0	0	0	0	0	0	0	0	0	0	0	0	0	0	0	0
METABAT_AS20ysBPTH_47	2.79534	0	0	0	0	0	0	0	0	1	0.000471534	0.000435184	0.000435184	12	0.00176146	0.0013203	0.0013203	27	0.0040838	0.00299152	0.00299152	0	0	0	0	0	0	0	0	0	0	0	0	0	0	0	0	0	0	0	0	0	0	0	0	0	0	0	0
METABAT_AS20ysBPTH_5	2.51632	7	0.00139395	0.00104514	0.00104514	16	0.00254273	0.00199997	0.00199997	0	0	0	0	27	0.00396329	0.00330007	0.00330007	122	0.0184527	0.0150161	0.0150161	0	0	0	0	7	0.00135953	0.00109603	0.00109603	0	0	0	0	0	0	0	0	0	0	0	0	0	0	0	0	0	0	0	0
METABAT_AS20ysBPTH_50	2.11073	4	0.000796541	0.000711979	0.000711979	95	0.0150974	0.0141566	0.0141566	0	0	0	0	150	0.0220183	0.0218566	0.0218566	227	0.0343342	0.0333084	0.0333084	1	0.000261913	0.000316306	0.000316306	5	0.000971093	0.000933308	0.000933308	0	0	0	0	0	0	0	0	0	0	0	0	0	0	0	0	0	0	0	0
METABAT_AS20ysBPTH_51	2.14526	0	0	0	0	0	0	0	0	0	0	0	0	3	0.000440366	0.000430096	0.000430096	4	0.000605007	0.000577486	0.000577486	0	0	0	0	0	0	0	0	0	0	0	0	0	0	0	0	0	0	0	0	0	0	0	0	0	0	0	0
METABAT_AS20ysBPTH_57	2.20655	3	0.000597406	0.000510795	0.000510795	3	0.000476761	0.000427636	0.000427636	5	0.00235767	0.00275653	0.00275653	6019	0.88352	0.838946	0.838946	296	0.0447705	0.0415469	0.0415469	3	0.000785739	0.000907711	0.000907711	7	0.00135953	0.00124989	0.00124989	5	0.00203024	0.00209607	0.00209607	0	0	0	0	0	0	0	0	0	0	0	0	0	0	0	0
METABAT_AS20ysBPTH_63	3.19801	7	0.00139395	0.000822354	0.000822354	37	0.00588005	0.00363906	0.00363906	5	0.00235767	0.00190194	0.00190194	51	0.00748622	0.00490473	0.00490473	28	0.00423505	0.00271169	0.00271169	0	0	0	0	6	0.00116531	0.000739196	0.000739196	1	0.000406048	0.000289248	0.000289248	1	0.000166212	0.000129733	0.000129733	0	0	0	0	1	0.000163231	0.000140921	0.000140921	0	0	0	0
METABAT_AS20ysBPTH_65	1.66544	0	0	0	0	8	0.00127136	0.00151088	0.00151088	0	0	0	0	129	0.0189357	0.0238224	0.0238224	47	0.00710884	0.00874039	0.00874039	0	0	0	0	1	0.000194219	0.00023657	0.00023657	0	0	0	0	0	0	0	0	0	0	0	0	0	0	0	0	0	0	0	0
METABAT_AS20ysBPTH_68	2.57651	8	0.00159308	0.00116654	0.00116654	30	0.00476761	0.00366233	0.00366233	1	0.000471534	0.000472146	0.000472146	2759	0.40499	0.32934	0.32934	1124	0.170007	0.135113	0.135113	0	0	0	0	37	0.00718608	0.00565794	0.00565794	2	0.000812097	0.000718042	0.000718042	0	0	0	0	0	0	0	0	0	0	0	0	2	0.000328059	0.00035521	0.00035521
METABAT_AS20ysBPTH_75	1.55138	0	0	0	0	2	0.000317841	0.000405489	0.000405489	0	0	0	0	0	0	0	0	10	0.00151252	0.00199638	0.00199638	0	0	0	0	9	0.00174797	0.00228566	0.00228566	0	0	0	0	0	0	0	0	0	0	0	0	0	0	0	0	0	0	0	0
METABAT_AS20ysBPTH_78	1.71132	0	0	0	0	0	0	0	0	0	0	0	0	1300	0.190825	0.233635	0.233635	6	0.000907511	0.00108588	0.00108588	0	0	0	0	1	0.000194219	0.000230228	0.000230228	0	0	0	0	0	0	0	0	0	0	0	0	0	0	0	0	0	0	0	0
METABAT_AS20ysBPTH_8	3.38054	2	0.000398271	0.000222272	0.000222272	10	0.0015892	0.000930426	0.000930426	2	0.000943067	0.000719699	0.000719699	124	0.0182018	0.0112813	0.0112813	212	0.0320654	0.0194228	0.0194228	1	0.000261913	0.000197494	0.000197494	2	0.000388437	0.000233094	0.000233094	1	0.000406048	0.000273631	0.000273631	0	0	0	0	0	0	0	0	0	0	0	0	0	0	0	0
METABAT_AS20ysBPTH_87	3.02719	6	0.00119481	0.000744649	0.000744649	44	0.0069925	0.00457173	0.00457173	1	0.000471534	0.000401853	0.000401853	27	0.00396329	0.00274314	0.00274314	39	0.00589882	0.00399012	0.00399012	0	0	0	0	10	0.00194219	0.00130151	0.00130151	0	0	0	0	2	0.000332423	0.000274107	0.000274107	6	0.00100497	0.000841864	0.000841864	0	0	0	0	1	0.00016403	0.000151163	0.000151163
METABAT_AS21ysBPME_10	2.09849	1	0.000199135	0.000179033	0.000179033	0	0	0	0	0	0	0	0	0	0	0	0	2	0.000302504	0.000295179	0.000295179	2	0.000523826	0.000636304	0.000636304	3	0.000582656	0.000563252	0.000563252	3	0.00121815	0.00132241	0.00132241	0	0	0	0	0	0	0	0	0	0	0	0	0	0	0	0
METABAT_AS21ysBPME_102	1.8768	10	0.00199135	0.00200181	0.00200181	113	0.017958	0.0189377	0.0189377	0	0	0	0	27	0.00396329	0.00442455	0.00442455	29	0.0043863	0.00478565	0.00478565	0	0	0	0	4	0.000776874	0.00083971	0.00083971	0	0	0	0	0	0	0	0	1	0.000167495	0.000226315	0.000226315	0	0	0	0	0	0	0	0
METABAT_AS21ysBPME_109	1.93882	1245	0.247924	0.241253	0.241253	1116	0.177355	0.181048	0.181048	344	0.162208	0.215838	0.215838	813	0.119339	0.128967	0.128967	212	0.0320654	0.0338657	0.0338657	6	0.00157148	0.00206612	0.00206612	1964	0.381445	0.399109	0.399109	5	0.00203024	0.00238552	0.00238552	26	0.0043215	0.00556373	0.00556373	21	0.00351739	0.00460058	0.00460058	6	0.000979387	0.00139466	0.00139466	4	0.000656118	0.00094408	0.00094408
METABAT_AS21ysBPME_11	2.24264	4	0.000796541	0.000670103	0.000670103	134	0.0212953	0.0187938	0.0187938	0	0	0	0	3	0.000440366	0.000411421	0.000411421	1	0.000151252	0.000138103	0.000138103	1	0.000261913	0.000297702	0.000297702	15	0.00291328	0.00263524	0.00263524	0	0	0	0	26	0.0043215	0.00480999	0.00480999	31	0.00519233	0.00587129	0.00587129	15	0.00244847	0.0030143	0.0030143	19	0.00311656	0.00387687	0.00387687
METABAT_AS21ysBPME_111	2.07574	7	0.00139395	0.00126697	0.00126697	1	0.00015892	0.000151528	0.000151528	0	0	0	0	2	0.000293577	0.000296333	0.000296333	0	0	0	0	0	0	0	0	3	0.000582656	0.000569424	0.000569424	0	0	0	0	0	0	0	0	0	0	0	0	1	0.000163231	0.000217111	0.000217111	0	0	0	0
METABAT_AS21ysBPME_118	1.99344	967	0.192564	0.182248	0.182248	5	0.000794602	0.000788922	0.000788922	10	0.00471534	0.00610244	0.00610244	12	0.00176146	0.00185141	0.00185141	1	0.000151252	0.000155367	0.000155367	8	0.0020953	0.00267934	0.00267934	429	0.0833197	0.0847893	0.0847893	7	0.00284234	0.00324821	0.00324821	34	0.00565119	0.00707628	0.00707628	59	0.00988218	0.0125713	0.0125713	11	0.00179554	0.00248682	0.00248682	14	0.00229641	0.00321374	0.00321374
METABAT_AS21ysBPME_12	2.64482	1820	0.362426	0.258533	0.258533	1	0.00015892	0.000118924	0.000118924	0	0	0	0	0	0	0	0	0	0	0	0	0	0	0	0	109	0.0211698	0.0162375	0.0162375	0	0	0	0	0	0	0	0	0	0	0	0	0	0	0	0	0	0	0	0
METABAT_AS21ysBPME_120	2.04149	0	0	0	0	2	0.000317841	0.000308143	0.000308143	1	0.000471534	0.000595883	0.000595883	0	0	0	0	0	0	0	0	2	0.000523826	0.000654071	0.000654071	10	0.00194219	0.00192993	0.00192993	0	0	0	0	1	0.000166212	0.000203228	0.000203228	0	0	0	0	0	0	0	0	0	0	0	0
METABAT_AS21ysBPME_133	2.18611	4	0.000796541	0.000687431	0.000687431	1	0.00015892	0.000143879	0.000143879	1	0.000471534	0.000556463	0.000556463	1	0.000146789	0.000140687	0.000140687	0	0	0	0	1	0.000261913	0.000305401	0.000305401	31	0.00602077	0.005587	0.005587	0	0	0	0	0	0	0	0	0	0	0	0	0	0	0	0	0	0	0	0
METABAT_AS21ysBPME_134	0.663163	33	0.00657147	0.0186954	0.0186954	6	0.000953522	0.00284576	0.00284576	0	0	0	0	1	0.000146789	0.000463772	0.000463772	1	0.000151252	0.000467026	0.000467026	0	0	0	0	124	0.0240831	0.0736698	0.0736698	0	0	0	0	0	0	0	0	0	0	0	0	0	0	0	0	0	0	0	0
METABAT_AS21ysBPME_135	2.84209	0	0	0	0	0	0	0	0	0	0	0	0	1	0.000146789	0.000108215	0.000108215	0	0	0	0	0	0	0	0	2	0.000388437	0.000277255	0.000277255	0	0	0	0	0	0	0	0	0	0	0	0	0	0	0	0	0	0	0	0
METABAT_AS21ysBPME_137	1.89867	23	0.00458011	0.00455113	0.00455113	0	0	0	0	1	0.000471534	0.000640705	0.000640705	0	0	0	0	0	0	0	0	0	0	0	0	12	0.00233062	0.00249012	0.00249012	0	0	0	0	0	0	0	0	0	0	0	0	0	0	0	0	0	0	0	0
METABAT_AS21ysBPME_138	2.11461	30	0.00597406	0.00533004	0.00533004	1270	0.201829	0.188904	0.188904	5	0.00235767	0.00287638	0.00287638	5240	0.769172	0.762122	0.762122	3640	0.550557	0.533128	0.533128	3	0.000785739	0.000947177	0.000947177	263	0.0510795	0.0490019	0.0490019	5	0.00203024	0.00218721	0.00218721	1	0.000166212	0.0001962	0.0001962	1	0.000167495	0.000200863	0.000200863	0	0	0	0	0	0	0	0
METABAT_AS21ysBPME_148	2.15201	96	0.019117	0.0167597	0.0167597	7	0.00111244	0.00102311	0.00102311	0	0	0	0	7	0.00102752	0.00100041	0.00100041	8	0.00121001	0.00115135	0.00115135	0	0	0	0	45	0.00873983	0.00823865	0.00823865	0	0	0	0	0	0	0	0	0	0	0	0	2	0.000326462	0.000418833	0.000418833	0	0	0	0
METABAT_AS21ysBPME_150	1.1253	5	0.000995677	0.00166932	0.00166932	227	0.0360749	0.0634488	0.0634488	0	0	0	0	0	0	0	0	1	0.000151252	0.000275227	0.000275227	0	0	0	0	5	0.000971093	0.0017506	0.0017506	0	0	0	0	0	0	0	0	1	0.000167495	0.000377451	0.000377451	0	0	0	0	0	0	0	0
METABAT_AS21ysBPME_153	1.57789	57	0.0113507	0.0135719	0.0135719	0	0	0	0	0	0	0	0	0	0	0	0	1	0.000151252	0.000196284	0.000196284	0	0	0	0	483	0.0938075	0.120603	0.120603	1	0.000406048	0.000586239	0.000586239	0	0	0	0	0	0	0	0	0	0	0	0	0	0	0	0
METABAT_AS21ysBPME_157	1.38281	0	0	0	0	0	0	0	0	0	0	0	0	0	0	0	0	0	0	0	0	0	0	0	0	0	0	0	0	0	0	0	0	0	0	0	0	0	0	0	0	0	0	0	0	0	0	0	0
METABAT_AS21ysBPME_159	1.91601	239	0.0475933	0.0468642	0.0468642	0	0	0	0	0	0	0	0	0	0	0	0	0	0	0	0	0	0	0	0	136	0.0264137	0.0279659	0.0279659	0	0	0	0	1	0.000166212	0.000216537	0.000216537	2	0.000334989	0.000443367	0.000443367	0	0	0	0	0	0	0	0
METABAT_AS21ysBPME_166	2.58355	67	0.0133421	0.00974313	0.00974313	5	0.000794602	0.000608725	0.000608725	0	0	0	0	1	0.000146789	0.000119044	0.000119044	1	0.000151252	0.000119879	0.000119879	0	0	0	0	262	0.0508852	0.0399551	0.0399551	0	0	0	0	12	0.00199454	0.00192706	0.00192706	12	0.00200994	0.00197286	0.00197286	24	0.00391755	0.00418648	0.00418648	20	0.00328059	0.00354242	0.00354242
METABAT_AS21ysBPME_170	1.81593	3	0.000597406	0.000620674	0.000620674	1	0.00015892	0.000173209	0.000173209	0	0	0	0	0	0	0	0	2	0.000302504	0.000341109	0.000341109	0	0	0	0	1	0.000194219	0.000216965	0.000216965	1	0.000406048	0.000509392	0.000509392	0	0	0	0	0	0	0	0	0	0	0	0	0	0	0	0
METABAT_AS21ysBPME_177	1.82759	0	0	0	0	4	0.000635681	0.000688415	0.000688415	2	0.000943067	0.00133125	0.00133125	0	0	0	0	1	0.000151252	0.000169467	0.000169467	1	0.000261913	0.000365312	0.000365312	2	0.000388437	0.000431162	0.000431162	0	0	0	0	0	0	0	0	0	0	0	0	0	0	0	0	0	0	0	0
METABAT_AS21ysBPME_182	3.18519	1	0.000199135	0.000117952	0.000117952	0	0	0	0	0	0	0	0	0	0	0	0	0	0	0	0	1	0.000261913	0.000209607	0.000209607	8	0.00155375	0.000989562	0.000989562	0	0	0	0	38	0.00631604	0.0049497	0.0049497	32	0.00535983	0.00426723	0.00426723	62	0.0101203	0.00877226	0.00877226	54	0.0088576	0.00775792	0.00775792
METABAT_AS21ysBPME_183	2.18931	2	0.000398271	0.000343213	0.000343213	0	0	0	0	1	0.000471534	0.00055565	0.00055565	24	0.00352293	0.00337155	0.00337155	34	0.00514256	0.00480988	0.00480988	0	0	0	0	2	0.000388437	0.000359925	0.000359925	0	0	0	0	0	0	0	0	0	0	0	0	0	0	0	0	0	0	0	0
METABAT_AS21ysBPME_190	1.27095	2	0.000398271	0.000591208	0.000591208	0	0	0	0	0	0	0	0	1	0.000146789	0.000241988	0.000241988	0	0	0	0	4	0.00104765	0.00210122	0.00210122	29	0.00563234	0.00898993	0.00898993	0	0	0	0	3	0.000498635	0.000979313	0.000979313	2	0.000334989	0.000668392	0.000668392	1	0.000163231	0.000354589	0.000354589	0	0	0	0
METABAT_AS21ysBPME_191	1.42193	810	0.1613	0.214016	0.214016	41	0.00651573	0.00906928	0.00906928	0	0	0	0	0	0	0	0	0	0	0	0	0	0	0	0	590	0.114589	0.163479	0.163479	0	0	0	0	11	0.00182833	0.00320955	0.00320955	9	0.00150745	0.0026884	0.0026884	6	0.000979387	0.00190163	0.00190163	14	0.00229641	0.00450542	0.00450542
METABAT_AS21ysBPME_195	0.972005	0	0	0	0	0	0	0	0	0	0	0	0	0	0	0	0	0	0	0	0	0	0	0	0	11	0.0021364	0.00445874	0.00445874	0	0	0	0	1	0.000166212	0.000426837	0.000426837	0	0	0	0	0	0	0	0	0	0	0	0
METABAT_AS21ysBPME_201	2.07974	3	0.000597406	0.000541943	0.000541943	1	0.00015892	0.000151237	0.000151237	2	0.000943067	0.00116985	0.00116985	53	0.00777979	0.00783776	0.00783776	0	0	0	0	0	0	0	0	13	0.00252484	0.00246277	0.00246277	0	0	0	0	2	0.000332423	0.000398981	0.000398981	0	0	0	0	1	0.000163231	0.000216694	0.000216694	0	0	0	0
METABAT_AS21ysBPME_203	1.78207	6	0.00119481	0.00126493	0.00126493	0	0	0	0	0	0	0	0	0	0	0	0	0	0	0	0	0	0	0	0	56	0.0108762	0.0123809	0.0123809	0	0	0	0	0	0	0	0	0	0	0	0	0	0	0	0	0	0	0	0
METABAT_AS21ysBPME_209	1.3817	4	0.000796541	0.00108764	0.00108764	0	0	0	0	0	0	0	0	0	0	0	0	0	0	0	0	0	0	0	0	3	0.000582656	0.00085545	0.00085545	0	0	0	0	0	0	0	0	0	0	0	0	0	0	0	0	0	0	0	0
METABAT_AS21ysBPME_211	2.23373	23	0.00458011	0.00386846	0.00386846	0	0	0	0	0	0	0	0	18	0.00264219	0.00247837	0.00247837	7	0.00105876	0.000970575	0.000970575	0	0	0	0	53	0.0102936	0.00934832	0.00934832	0	0	0	0	0	0	0	0	0	0	0	0	0	0	0	0	0	0	0	0
METABAT_AS21ysBPME_213	1.41274	73	0.0145369	0.0194133	0.0194133	25	0.00397301	0.00556602	0.00556602	0	0	0	0	234	0.0343485	0.0509421	0.0509421	0	0	0	0	0	0	0	0	105	0.0203929	0.0292829	0.0292829	0	0	0	0	0	0	0	0	0	0	0	0	0	0	0	0	0	0	0	0
METABAT_AS21ysBPME_216	2.33179	10	0.00199135	0.0016112	0.0016112	15	0.00238381	0.00202334	0.00202334	70	0.0330073	0.0365187	0.0365187	38	0.00557797	0.00501208	0.00501208	3	0.000453756	0.000398467	0.000398467	0	0	0	0	67	0.0130126	0.0113207	0.0113207	0	0	0	0	0	0	0	0	1	0.000167495	0.000182155	0.000182155	0	0	0	0	1	0.00016403	0.000196244	0.000196244
METABAT_AS21ysBPME_217	1.62459	50	0.00995677	0.0115629	0.0115629	5	0.000794602	0.000968044	0.000968044	0	0	0	0	0	0	0	0	0	0	0	0	0	0	0	0	70	0.0135953	0.0169763	0.0169763	0	0	0	0	1	0.000166212	0.00025538	0.00025538	0	0	0	0	0	0	0	0	0	0	0	0
METABAT_AS21ysBPME_219	2.36781	29	0.00577493	0.00460141	0.00460141	1365	0.216926	0.181323	0.181323	0	0	0	0	38	0.00557797	0.00493583	0.00493583	26	0.00393255	0.00340085	0.00340085	0	0	0	0	394	0.0765221	0.0655596	0.0655596	2	0.000812097	0.000781327	0.000781327	0	0	0	0	0	0	0	0	0	0	0	0	0	0	0	0
METABAT_AS21ysBPME_22	1.43756	2	0.000398271	0.000522689	0.000522689	0	0	0	0	0	0	0	0	0	0	0	0	0	0	0	0	0	0	0	0	0	0	0	0	0	0	0	0	0	0	0	0	0	0	0	0	0	0	0	0	0	0	0	0
METABAT_AS21ysBPME_222	2.64073	2	0.000398271	0.000284542	0.000284542	3	0.000476761	0.000357326	0.000357326	1	0.000471534	0.000460663	0.000460663	3	0.000440366	0.000349399	0.000349399	2	0.000302504	0.000234567	0.000234567	173	0.045311	0.0437384	0.0437384	599	0.116337	0.0893698	0.0893698	11	0.00446653	0.00385318	0.00385318	22	0.00365665	0.00345644	0.00345644	19	0.0031824	0.00305605	0.00305605	6	0.000979387	0.00102396	0.00102396	0	0	0	0
METABAT_AS21ysBPME_225	2.76569	85	0.0169265	0.0115467	0.0115467	1	0.00015892	0.000113727	0.000113727	5	0.00235767	0.00219925	0.00219925	5	0.000733943	0.000556021	0.000556021	0	0	0	0	0	0	0	0	213	0.0413685	0.0303434	0.0303434	3	0.00121815	0.00100339	0.00100339	21	0.00349044	0.00315026	0.00315026	14	0.00234493	0.00215009	0.00215009	30	0.00489694	0.00488847	0.00488847	25	0.00410074	0.00413641	0.00413641
METABAT_AS21ysBPME_226	2.27029	8	0.00159308	0.00132388	0.00132388	1	0.00015892	0.000138544	0.000138544	0	0	0	0	6	0.000880731	0.000812821	0.000812821	13	0.00196627	0.00177347	0.00177347	1	0.000261913	0.000294077	0.000294077	21	0.00407859	0.00364441	0.00364441	5	0.00203024	0.00203723	0.00203723	0	0	0	0	0	0	0	0	0	0	0	0	0	0	0	0
METABAT_AS21ysBPME_233	1.92273	4	0.000796541	0.000781597	0.000781597	4	0.000635681	0.00065435	0.00065435	0	0	0	0	0	0	0	0	0	0	0	0	0	0	0	0	6	0.00116531	0.00122948	0.00122948	0	0	0	0	0	0	0	0	0	0	0	0	0	0	0	0	0	0	0	0
METABAT_AS21ysBPME_237	1.84605	0	0	0	0	1	0.00015892	0.000170382	0.000170382	0	0	0	0	1	0.000146789	0.000166602	0.000166602	0	0	0	0	5	0.00130957	0.00180828	0.00180828	1	0.000194219	0.000213424	0.000213424	0	0	0	0	0	0	0	0	0	0	0	0	0	0	0	0	0	0	0	0
METABAT_AS21ysBPME_241	0.900082	1	0.000199135	0.000417406	0.000417406	3	0.000476761	0.00104835	0.00104835	0	0	0	0	0	0	0	0	0	0	0	0	1	0.000261913	0.000741753	0.000741753	5	0.000971093	0.00218865	0.00218865	0	0	0	0	1	0.000166212	0.000460944	0.000460944	0	0	0	0	0	0	0	0	0	0	0	0
METABAT_AS21ysBPME_246	1.32522	12	0.00238962	0.003402	0.003402	58	0.00921738	0.013766	0.013766	0	0	0	0	28	0.00411008	0.00649823	0.00649823	104	0.0157302	0.0243057	0.0243057	0	0	0	0	30	0.00582656	0.00891912	0.00891912	0	0	0	0	1	0.000166212	0.000313071	0.000313071	3	0.000502484	0.000961535	0.000961535	8	0.00130585	0.00272056	0.00272056	9	0.00147627	0.00310772	0.00310772
METABAT_AS21ysBPME_25	1.47604	3	0.000597406	0.000763594	0.000763594	1	0.00015892	0.000213093	0.000213093	0	0	0	0	1	0.000146789	0.000208365	0.000208365	0	0	0	0	0	0	0	0	33	0.00640921	0.00880852	0.00880852	0	0	0	0	0	0	0	0	0	0	0	0	0	0	0	0	0	0	0	0
METABAT_AS21ysBPME_255	2.70412	5	0.000995677	0.00069468	0.00069468	4	0.000635681	0.000465267	0.000465267	0	0	0	0	0	0	0	0	0	0	0	0	1	0.000261913	0.000246897	0.000246897	4	0.000776874	0.000582804	0.000582804	0	0	0	0	0	0	0	0	0	0	0	0	0	0	0	0	0	0	0	0
METABAT_AS21ysBPME_272	2.10404	0	0	0	0	2	0.000317841	0.000298981	0.000298981	0	0	0	0	2	0.000293577	0.000292348	0.000292348	2	0.000302504	0.0002944	0.0002944	0	0	0	0	4	0.000776874	0.000749021	0.000749021	0	0	0	0	0	0	0	0	1	0.000167495	0.000201872	0.000201872	0	0	0	0	0	0	0	0
METABAT_AS21ysBPME_273	2.85455	1	0.000199135	0.000131614	0.000131614	0	0	0	0	0	0	0	0	0	0	0	0	0	0	0	0	0	0	0	0	1	0.000194219	0.000138023	0.000138023	0	0	0	0	0	0	0	0	0	0	0	0	0	0	0	0	0	0	0	0
METABAT_AS21ysBPME_275	2.33967	431	0.0858273	0.069209	0.069209	0	0	0	0	12	0.0056584	0.00623927	0.00623927	0	0	0	0	0	0	0	0	0	0	0	0	151	0.029327	0.0254279	0.0254279	141	0.0572528	0.0557462	0.0557462	69	0.0114686	0.0122356	0.0122356	84	0.0140696	0.0152495	0.0152495	100	0.0163231	0.0192619	0.0192619	65	0.0106619	0.0127129	0.0127129
METABAT_AS21ysBPME_283	2.66612	4	0.000796541	0.000563664	0.000563664	3	0.000476761	0.000353923	0.000353923	0	0	0	0	1	0.000146789	0.000115357	0.000115357	1	0.000151252	0.000116167	0.000116167	1	0.000261913	0.000250415	0.000250415	15	0.00291328	0.00221666	0.00221666	3	0.00121815	0.00104086	0.00104086	0	0	0	0	0	0	0	0	1	0.000163231	0.000169034	0.000169034	1	0.00016403	0.000171635	0.000171635
METABAT_AS21ysBPME_284	1.56912	411	0.0818446	0.0984069	0.0984069	0	0	0	0	3	0.0014146	0.0023258	0.0023258	0	0	0	0	0	0	0	0	0	0	0	0	146	0.0283559	0.0366593	0.0366593	0	0	0	0	11	0.00182833	0.00290848	0.00290848	11	0.00184244	0.00297761	0.00297761	22	0.00359109	0.0063186	0.0063186	32	0.00524895	0.0093321	0.0093321
METABAT_AS21ysBPME_294	0.633746	86	0.0171256	0.0509828	0.0509828	0	0	0	0	0	0	0	0	0	0	0	0	0	0	0	0	0	0	0	0	457	0.0887579	0.284112	0.284112	1	0.000406048	0.00145961	0.00145961	0	0	0	0	0	0	0	0	0	0	0	0	0	0	0	0
METABAT_AS21ysBPME_297	1.86796	28	0.00557579	0.00563159	0.00563159	47	0.00746926	0.00791404	0.00791404	13	0.00612994	0.00846609	0.00846609	724	0.106275	0.119205	0.119205	118	0.0178477	0.0195648	0.0195648	0	0	0	0	88	0.0170912	0.0185611	0.0185611	0	0	0	0	0	0	0	0	0	0	0	0	0	0	0	0	0	0	0	0
METABAT_AS21ysBPME_299	2.4596	2	0.000398271	0.000305496	0.000305496	15	0.00238381	0.0019182	0.0019182	0	0	0	0	1	0.000146789	0.000125043	0.000125043	1	0.000151252	0.000125921	0.000125921	0	0	0	0	25	0.00485546	0.00400464	0.00400464	0	0	0	0	0	0	0	0	0	0	0	0	0	0	0	0	0	0	0	0
METABAT_AS21ysBPME_3	2.51921	1	0.000199135	0.000149134	0.000149134	4	0.000635681	0.000499417	0.000499417	0	0	0	0	1	0.000146789	0.000122084	0.000122084	6	0.000907511	0.000737647	0.000737647	1	0.000261913	0.000265019	0.000265019	2	0.000388437	0.000312791	0.000312791	1	0.000406048	0.000367186	0.000367186	0	0	0	0	0	0	0	0	0	0	0	0	0	0	0	0
METABAT_AS21ysBPME_306	2.30626	0	0	0	0	0	0	0	0	0	0	0	0	0	0	0	0	0	0	0	0	0	0	0	0	1	0.000194219	0.000170836	0.000170836	0	0	0	0	0	0	0	0	0	0	0	0	0	0	0	0	0	0	0	0
METABAT_AS21ysBPME_308	1.34161	1	0.000199135	0.000280036	0.000280036	0	0	0	0	15	0.007073	0.0136011	0.0136011	66	0.00968804	0.0151301	0.0151301	0	0	0	0	212	0.0555256	0.1055	0.1055	0	0	0	0	99	0.0401988	0.068259	0.068259	6	0.000997269	0.00185548	0.00185548	11	0.00184244	0.00348255	0.00348255	5	0.000816156	0.00167957	0.00167957	5	0.000820148	0.00170542	0.00170542
METABAT_AS21ysBPME_309	2.06044	7	0.00139395	0.00127638	0.00127638	4	0.000635681	0.000610617	0.000610617	0	0	0	0	0	0	0	0	0	0	0	0	0	0	0	0	5	0.000971093	0.00095609	0.00095609	0	0	0	0	0	0	0	0	0	0	0	0	0	0	0	0	0	0	0	0
METABAT_AS21ysBPME_310	1.58393	72	0.0143377	0.017078	0.017078	0	0	0	0	3	0.0014146	0.00230405	0.00230405	1	0.000146789	0.000194173	0.000194173	0	0	0	0	2	0.000523826	0.000843015	0.000843015	1307	0.253844	0.325108	0.325108	1	0.000406048	0.000584003	0.000584003	0	0	0	0	0	0	0	0	0	0	0	0	0	0	0	0
METABAT_AS21ysBPME_312	1.69069	3	0.000597406	0.000666648	0.000666648	6	0.000953522	0.00111623	0.00111623	0	0	0	0	1	0.000146789	0.000181911	0.000181911	1	0.000151252	0.000183188	0.000183188	3	0.000785739	0.00118467	0.00118467	2	0.000388437	0.000466072	0.000466072	0	0	0	0	0	0	0	0	0	0	0	0	0	0	0	0	0	0	0	0
METABAT_AS21ysBPME_318	2.24764	0	0	0	0	2	0.000317841	0.00027988	0.00027988	1	0.000471534	0.000541229	0.000541229	32	0.00469723	0.00437873	0.00437873	1	0.000151252	0.000137796	0.000137796	0	0	0	0	93	0.0180623	0.0163022	0.0163022	2	0.000812097	0.000823104	0.000823104	0	0	0	0	0	0	0	0	0	0	0	0	0	0	0	0
METABAT_AS21ysBPME_32	1.45758	29	0.00577493	0.00747489	0.00747489	6	0.000953522	0.00129475	0.00129475	0	0	0	0	6	0.000880731	0.00126602	0.00126602	3	0.000453756	0.000637454	0.000637454	0	0	0	0	6	0.00116531	0.00162183	0.00162183	0	0	0	0	0	0	0	0	0	0	0	0	0	0	0	0	0	0	0	0
METABAT_AS21ysBPME_320	1.56403	1	0.000199135	0.000240212	0.000240212	0	0	0	0	0	0	0	0	0	0	0	0	0	0	0	0	0	0	0	0	0	0	0	0	0	0	0	0	0	0	0	0	0	0	0	0	0	0	0	0	0	0	0	0
METABAT_AS21ysBPME_326	1.58012	0	0	0	0	0	0	0	0	0	0	0	0	1	0.000146789	0.000194641	0.000194641	0	0	0	0	0	0	0	0	1	0.000194219	0.000249344	0.000249344	0	0	0	0	5	0.000831058	0.00131284	0.00131284	0	0	0	0	0	0	0	0	0	0	0	0
METABAT_AS21ysBPME_327	1.98541	1635	0.325586	0.309392	0.309392	77	0.0122369	0.0121986	0.0121986	7	0.00330073	0.004289	0.004289	11	0.00161467	0.00170399	0.00170399	1	0.000151252	0.000155996	0.000155996	2	0.000523826	0.000672546	0.000672546	2300	0.446703	0.456422	0.456422	4	0.00162419	0.00186364	0.00186364	8	0.00132969	0.00167175	0.00167175	10	0.00167495	0.00213935	0.00213935	21	0.00342786	0.00476678	0.00476678	15	0.00246044	0.00345723	0.00345723
METABAT_AS21ysBPME_33	2.26237	2	0.000398271	0.000332129	0.000332129	6	0.000953522	0.000834173	0.000834173	4	0.00188613	0.00215082	0.00215082	2182	0.320293	0.296631	0.296631	353	0.0533919	0.0483251	0.0483251	1	0.000261913	0.000295106	0.000295106	213	0.0413685	0.0370941	0.0370941	1	0.000406048	0.000408872	0.000408872	0	0	0	0	0	0	0	0	0	0	0	0	0	0	0	0
METABAT_AS21ysBPME_331	0.631524	0	0	0	0	0	0	0	0	0	0	0	0	1	0.000146789	0.000487006	0.000487006	0	0	0	0	0	0	0	0	0	0	0	0	0	0	0	0	0	0	0	0	0	0	0	0	0	0	0	0	0	0	0	0
METABAT_AS21ysBPME_335	1.79669	58	0.0115499	0.0121281	0.0121281	39	0.00619789	0.00682744	0.00682744	0	0	0	0	4	0.000587154	0.000684715	0.000684715	1	0.000151252	0.00017238	0.00017238	1	0.000261913	0.000371592	0.000371592	78	0.015149	0.0171044	0.0171044	0	0	0	0	26	0.0043215	0.00600384	0.00600384	26	0.00435486	0.00614653	0.00614653	4	0.000652925	0.00100332	0.00100332	2	0.000328059	0.00050938	0.00050938
METABAT_AS21ysBPME_34	1.5202	23	0.00458011	0.00568417	0.00568417	0	0	0	0	0	0	0	0	0	0	0	0	0	0	0	0	0	0	0	0	18	0.00349593	0.00466508	0.00466508	0	0	0	0	1	0.000166212	0.000272916	0.000272916	10	0.00167495	0.00279402	0.00279402	0	0	0	0	0	0	0	0
METABAT_AS21ysBPME_341	2.29144	2232	0.44447	0.365954	0.365954	0	0	0	0	0	0	0	0	1	0.000146789	0.00013422	0.00013422	0	0	0	0	0	0	0	0	57	0.0110705	0.00980064	0.00980064	0	0	0	0	1	0.000166212	0.00018106	0.00018106	8	0.00133996	0.0014829	0.0014829	4	0.000652925	0.000786695	0.000786695	4	0.000656118	0.0007988	0.0007988
METABAT_AS21ysBPME_342	0.860072	0	0	0	0	1	0.00015892	0.000365707	0.000365707	1	0.000471534	0.0014144	0.0014144	0	0	0	0	0	0	0	0	1	0.000261913	0.000776258	0.000776258	11	0.0021364	0.00503902	0.00503902	0	0	0	0	0	0	0	0	0	0	0	0	0	0	0	0	0	0	0	0
METABAT_AS21ysBPME_343	1.0593	25	0.00497838	0.00886671	0.00886671	1	0.00015892	0.000296927	0.000296927	0	0	0	0	230	0.0337614	0.0667781	0.0667781	27	0.0040838	0.00789418	0.00789418	1	0.000261913	0.000630265	0.000630265	3	0.000582656	0.00111581	0.00111581	0	0	0	0	0	0	0	0	0	0	0	0	0	0	0	0	0	0	0	0
METABAT_AS21ysBPME_346	2.53575	167	0.0332556	0.0247429	0.0247429	199	0.0316252	0.024684	0.024684	1	0.000471534	0.000479735	0.000479735	7	0.00102752	0.000849018	0.000849018	9	0.00136127	0.00109925	0.00109925	0	0	0	0	99	0.0192276	0.0153822	0.0153822	0	0	0	0	72	0.0119672	0.0117803	0.0117803	55	0.00921221	0.00921272	0.00921272	11	0.00179554	0.00195498	0.00195498	14	0.00229641	0.00252644	0.00252644
METABAT_AS21ysBPME_352	2.56367	4	0.000796541	0.000586189	0.000586189	4	0.000635681	0.000490756	0.000490756	0	0	0	0	3	0.000440366	0.000359901	0.000359901	0	0	0	0	0	0	0	0	93	0.0180623	0.0142925	0.0142925	0	0	0	0	0	0	0	0	0	0	0	0	0	0	0	0	1	0.00016403	0.000178494	0.000178494
METABAT_AS21ysBPME_39	1.86102	170	0.033853	0.0343193	0.0343193	45	0.00715142	0.00760553	0.00760553	0	0	0	0	0	0	0	0	2	0.000302504	0.000332844	0.000332844	0	0	0	0	230	0.0446703	0.0486928	0.0486928	0	0	0	0	3	0.000498635	0.000668807	0.000668807	0	0	0	0	0	0	0	0	0	0	0	0
METABAT_AS21ysBPME_41	2.01329	2	0.000398271	0.00037322	0.00037322	17	0.00270165	0.00265589	0.00265589	0	0	0	0	29	0.00425687	0.00443013	0.00443013	10	0.00151252	0.00153835	0.00153835	0	0	0	0	125	0.0242773	0.024462	0.024462	0	0	0	0	0	0	0	0	0	0	0	0	0	0	0	0	0	0	0	0
METABAT_AS21ysBPME_42	0.895916	0	0	0	0	0	0	0	0	2	0.000943067	0.00271563	0.00271563	0	0	0	0	0	0	0	0	8	0.0020953	0.00596161	0.00596161	5	0.000971093	0.00219883	0.00219883	1	0.000406048	0.00103248	0.00103248	0	0	0	0	0	0	0	0	0	0	0	0	0	0	0	0
METABAT_AS21ysBPME_46	2.32987	151	0.0300694	0.0243493	0.0243493	192	0.0305127	0.0259202	0.0259202	0	0	0	0	1	0.000146789	0.000132006	0.000132006	7	0.00105876	0.000930525	0.000930525	0	0	0	0	87	0.016897	0.0147121	0.0147121	0	0	0	0	0	0	0	0	0	0	0	0	0	0	0	0	0	0	0	0
METABAT_AS21ysBPME_51	1.6543	241	0.0479916	0.0547321	0.0547321	275	0.0437031	0.052286	0.052286	0	0	0	0	0	0	0	0	0	0	0	0	0	0	0	0	43	0.0083514	0.010241	0.010241	2	0.000812097	0.00111832	0.00111832	0	0	0	0	0	0	0	0	0	0	0	0	0	0	0	0
METABAT_AS21ysBPME_52	2.21814	1	0.000199135	0.000169376	0.000169376	5	0.000794602	0.000709004	0.000709004	0	0	0	0	0	0	0	0	3	0.000453756	0.000418884	0.000418884	1	0.000261913	0.00030099	0.00030099	8	0.00155375	0.00142098	0.00142098	0	0	0	0	73	0.0121334	0.0136541	0.0136541	65	0.0108872	0.0124467	0.0124467	10	0.00163231	0.00203173	0.00203173	9	0.00147627	0.00185669	0.00185669
METABAT_AS21ysBPME_60	1.93035	4	0.000796541	0.000778509	0.000778509	8	0.00127136	0.00130353	0.00130353	0	0	0	0	5	0.000733943	0.000796632	0.000796632	5	0.000756259	0.000802222	0.000802222	0	0	0	0	3	0.000582656	0.000612311	0.000612311	7	0.00284234	0.00335438	0.00335438	0	0	0	0	0	0	0	0	0	0	0	0	0	0	0	0
METABAT_AS21ysBPME_62	1.59727	148	0.029472	0.0348115	0.0348115	0	0	0	0	1333	0.628554	1.01522	1.01522	0	0	0	0	0	0	0	0	396	0.103718	0.165523	0.165523	23	0.00446703	0.00567332	0.00567332	695	0.282204	0.402491	0.402491	2747	0.456583	0.713526	0.713526	2067	0.346211	0.549658	0.549658	1771	0.289082	0.499683	0.499683	1500	0.246044	0.429733	0.429733
METABAT_AS21ysBPME_66	2.57256	312	0.0621302	0.0455648	0.0455648	214	0.034009	0.0261647	0.0261647	1	0.000471534	0.00047287	0.00047287	143	0.0209908	0.017096	0.017096	15	0.00226878	0.00180587	0.00180587	0	0	0	0	406	0.0788527	0.0621796	0.0621796	1	0.000406048	0.000359571	0.000359571	0	0	0	0	0	0	0	0	0	0	0	0	1	0.00016403	0.000177877	0.000177877
METABAT_AS21ysBPME_67	1.42708	0	0	0	0	0	0	0	0	0	0	0	0	0	0	0	0	0	0	0	0	0	0	0	0	0	0	0	0	0	0	0	0	0	0	0	0	0	0	0	0	0	0	0	0	0	0	0	0
METABAT_AS21ysBPME_7	2.33266	0	0	0	0	0	0	0	0	0	0	0	0	0	0	0	0	0	0	0	0	0	0	0	0	0	0	0	0	0	0	0	0	0	0	0	0	0	0	0	0	0	0	0	0	0	0	0	0
METABAT_AS21ysBPME_78	2.45041	109	0.0217058	0.016712	0.016712	402	0.063886	0.0516007	0.0516007	1	0.000471534	0.000496442	0.000496442	12	0.00176146	0.00150615	0.00150615	1	0.000151252	0.000126393	0.000126393	0	0	0	0	388	0.0753568	0.0623852	0.0623852	0	0	0	0	4	0.000664846	0.000677254	0.000677254	10	0.00167495	0.00173338	0.00173338	21	0.00342786	0.00386221	0.00386221	10	0.0016403	0.00186745	0.00186745
METABAT_AS21ysBPME_8	2.28118	4	0.000796541	0.000658781	0.000658781	80	0.0127136	0.0110306	0.0110306	0	0	0	0	9	0.0013211	0.00121341	0.00121341	269	0.0406867	0.036522	0.036522	0	0	0	0	1	0.000194219	0.000172714	0.000172714	0	0	0	0	0	0	0	0	0	0	0	0	0	0	0	0	0	0	0	0
METABAT_AS21ysBPME_80	2.67927	9	0.00179222	0.00126202	0.00126202	3	0.000476761	0.000352187	0.000352187	2	0.000943067	0.000908074	0.000908074	0	0	0	0	0	0	0	0	4	0.00104765	0.000996748	0.000996748	6	0.00116531	0.000882315	0.000882315	0	0	0	0	0	0	0	0	0	0	0	0	0	0	0	0	0	0	0	0
METABAT_AS21ysBPME_83	1.62092	170	0.033853	0.039403	0.039403	9448	1.50148	1.83336	1.83336	4	0.00188613	0.00300197	0.00300197	3	0.000440366	0.000569227	0.000569227	1	0.000151252	0.000191074	0.000191074	6	0.00157148	0.00247134	0.00247134	3103	0.60266	0.75424	0.75424	1	0.000406048	0.000570677	0.000570677	0	0	0	0	0	0	0	0	0	0	0	0	0	0	0	0
METABAT_AS21ysBPME_86	1.75954	831	0.165481	0.177437	0.177437	5	0.000794602	0.000893799	0.000893799	0	0	0	0	0	0	0	0	0	0	0	0	1	0.000261913	0.00037944	0.00037944	30	0.00582656	0.00671755	0.00671755	0	0	0	0	0	0	0	0	0	0	0	0	0	0	0	0	0	0	0	0
METABAT_AS21ysBPME_94	1.48629	1	0.000199135	0.000252777	0.000252777	2	0.000317841	0.000423249	0.000423249	0	0	0	0	2	0.000293577	0.000413859	0.000413859	2	0.000302504	0.000416763	0.000416763	0	0	0	0	51	0.00990514	0.0135194	0.0135194	0	0	0	0	0	0	0	0	0	0	0	0	2	0.000326462	0.000606433	0.000606433	0	0	0	0
METABAT_AS22ysBPME_10	1.93522	94	0.0187187	0.0182489	0.0182489	3	0.000476761	0.000487594	0.000487594	0	0	0	0	0	0	0	0	0	0	0	0	0	0	0	0	39	0.00757452	0.00794003	0.00794003	0	0	0	0	0	0	0	0	0	0	0	0	0	0	0	0	0	0	0	0
METABAT_AS22ysBPME_114	2.65451	12	0.00238962	0.00169839	0.00169839	10	0.0015892	0.0011849	0.0011849	0	0	0	0	71	0.010422	0.00822618	0.00822618	32	0.00484006	0.00373359	0.00373359	0	0	0	0	26	0.00504968	0.00385902	0.00385902	1	0.000406048	0.000348471	0.000348471	3	0.000498635	0.000468886	0.000468886	6	0.00100497	0.000960059	0.000960059	1	0.000163231	0.000169774	0.000169774	0	0	0	0
METABAT_AS22ysBPME_12	2.09046	10	0.00199135	0.00179721	0.00179721	11	0.00174812	0.00165508	0.00165508	0	0	0	0	632	0.0927704	0.0929823	0.0929823	7	0.00105876	0.00103709	0.00103709	0	0	0	0	78	0.015149	0.0147008	0.0147008	0	0	0	0	0	0	0	0	0	0	0	0	0	0	0	0	0	0	0	0
METABAT_AS22ysBPME_133	1.97222	0	0	0	0	161	0.0255862	0.0256766	0.0256766	0	0	0	0	3	0.000440366	0.000467832	0.000467832	0	0	0	0	0	0	0	0	4	0.000776874	0.000799083	0.000799083	0	0	0	0	0	0	0	0	0	0	0	0	0	0	0	0	0	0	0	0
METABAT_AS22ysBPME_135	1.19483	0	0	0	0	1	0.00015892	0.000263246	0.000263246	1	0.000471534	0.00101813	0.00101813	0	0	0	0	0	0	0	0	1	0.000261913	0.000558772	0.000558772	1	0.000194219	0.000329748	0.000329748	0	0	0	0	1	0.000166212	0.000347235	0.000347235	4	0.000669979	0.00142195	0.00142195	8	0.00130585	0.00301744	0.00301744	9	0.00147627	0.00344685	0.00344685
METABAT_AS22ysBPME_147	1.80874	2726	0.542843	0.566228	0.566228	10802	1.71666	1.87844	1.87844	10	0.00471534	0.00672562	0.00672562	7375	1.08257	1.25404	1.25404	3237	0.489602	0.55428	0.55428	6	0.00157148	0.00221471	0.00221471	11571	2.2473	2.52048	2.52048	11	0.00446653	0.00562559	0.00562559	0	0	0	0	1	0.000167495	0.000234831	0.000234831	0	0	0	0	0	0	0	0
METABAT_AS22ysBPME_152	4.74118	15	0.00298703	0.00118863	0.00118863	0	0	0	0	23	0.0108453	0.00590131	0.00590131	0	0	0	0	0	0	0	0	37	0.00969079	0.00521022	0.00521022	403	0.0782701	0.0334893	0.0334893	0	0	0	0	442	0.0734655	0.0386782	0.0386782	479	0.0802299	0.0429121	0.0429121	274	0.0447253	0.0260447	0.0260447	419	0.0687284	0.0404402	0.0404402
METABAT_AS22ysBPME_155	0.911617	12	0.00238962	0.00494549	0.00494549	0	0	0	0	14	0.00660147	0.018682	0.018682	0	0	0	0	0	0	0	0	8	0.0020953	0.00585894	0.00585894	51	0.00990514	0.0220417	0.0220417	3	0.00121815	0.0030441	0.0030441	1	0.000166212	0.000455112	0.000455112	0	0	0	0	0	0	0	0	0	0	0	0
METABAT_AS22ysBPME_16	2.40737	1	0.000199135	0.000156062	0.000156062	0	0	0	0	328	0.154663	0.165744	0.165744	0	0	0	0	0	0	0	0	134	0.0350964	0.0371623	0.0371623	2	0.000388437	0.000327322	0.000327322	86	0.0349202	0.033045	0.033045	129	0.0214413	0.0222319	0.0222319	86	0.0144045	0.0151735	0.0151735	64	0.0104468	0.011981	0.011981	57	0.00934969	0.0108347	0.0108347
METABAT_AS22ysBPME_160	3.57686	1	0.000199135	0.000105036	0.000105036	13	0.00206596	0.00114317	0.00114317	8	0.00377227	0.00272079	0.00272079	0	0	0	0	0	0	0	0	14	0.00366678	0.00261317	0.00261317	12	0.00233062	0.0013218	0.0013218	10	0.00406048	0.00258612	0.00258612	15	0.00249317	0.00173988	0.00173988	11	0.00184244	0.00130624	0.00130624	22	0.00359109	0.00277189	0.00277189	21	0.00344462	0.0026866	0.0026866
METABAT_AS22ysBPME_161	1.56864	1	0.000199135	0.000239506	0.000239506	673	0.106953	0.134946	0.134946	0	0	0	0	0	0	0	0	1	0.000151252	0.000197441	0.000197441	1	0.000261913	0.000425616	0.000425616	5	0.000971093	0.00125584	0.00125584	0	0	0	0	0	0	0	0	0	0	0	0	0	0	0	0	0	0	0	0
METABAT_AS22ysBPME_167	1.26302	13	0.00258876	0.00386699	0.00386699	0	0	0	0	3	0.0014146	0.00288947	0.00288947	0	0	0	0	1	0.000151252	0.000245217	0.000245217	21	0.00550018	0.0111007	0.0111007	3	0.000582656	0.000935833	0.000935833	3	0.00121815	0.00219716	0.00219716	0	0	0	0	0	0	0	0	0	0	0	0	0	0	0	0
METABAT_AS22ysBPME_170	3.9128	14	0.00278789	0.00134425	0.00134425	3	0.000476761	0.000241158	0.000241158	1	0.000471534	0.000310899	0.000310899	2	0.000293577	0.000157205	0.000157205	0	0	0	0	2	0.000523826	0.000341259	0.000341259	103	0.0200045	0.0103714	0.0103714	2	0.000812097	0.000472817	0.000472817	2	0.000332423	0.000212067	0.000212067	2	0.000334989	0.000217107	0.000217107	1	0.000163231	0.000115177	0.000115177	6	0.000984178	0.000701698	0.000701698
METABAT_AS22ysBPME_171	2.59161	4	0.000796541	0.000579871	0.000579871	6	0.000953522	0.000728199	0.000728199	0	0	0	0	3	0.000440366	0.000356022	0.000356022	1	0.000151252	0.000119507	0.000119507	1	0.000261913	0.000257615	0.000257615	24	0.00466124	0.00364863	0.00364863	0	0	0	0	0	0	0	0	0	0	0	0	0	0	0	0	0	0	0	0
METABAT_AS22ysBPME_176	2.70417	5	0.000995677	0.000694668	0.000694668	0	0	0	0	0	0	0	0	3	0.000440366	0.000341203	0.000341203	3	0.000453756	0.000343597	0.000343597	0	0	0	0	8	0.00155375	0.00116559	0.00116559	0	0	0	0	0	0	0	0	0	0	0	0	0	0	0	0	0	0	0	0
METABAT_AS22ysBPME_179	2.13863	657	0.130832	0.115417	0.115417	0	0	0	0	25	0.0117883	0.0142204	0.0142204	0	0	0	0	0	0	0	0	0	0	0	0	141	0.0273848	0.025976	0.025976	69	0.0280173	0.0298445	0.0298445	620	0.103051	0.120278	0.120278	623	0.104349	0.123733	0.123733	923	0.150662	0.194501	0.194501	923	0.151399	0.197494	0.197494
METABAT_AS22ysBPME_180	1.77073	2	0.000398271	0.000424345	0.000424345	6	0.000953522	0.00106578	0.00106578	1	0.000471534	0.000686999	0.000686999	3	0.000440366	0.000521068	0.000521068	1	0.000151252	0.000174908	0.000174908	5	0.00130957	0.00188521	0.00188521	8	0.00155375	0.00178003	0.00178003	6	0.00243629	0.00313437	0.00313437	21	0.00349044	0.00492037	0.00492037	25	0.00418737	0.0059968	0.0059968	8	0.00130585	0.00203607	0.00203607	2	0.000328059	0.000516851	0.000516851
METABAT_AS22ysBPME_181	2.27968	7	0.00139395	0.00115363	0.00115363	28	0.00444977	0.00386325	0.00386325	6	0.0028292	0.00320174	0.00320174	3	0.000440366	0.000404737	0.000404737	0	0	0	0	85	0.0222626	0.0248936	0.0248936	130	0.0252484	0.0224677	0.0224677	8	0.00324839	0.00324614	0.00324614	0	0	0	0	0	0	0	0	0	0	0	0	0	0	0	0
METABAT_AS22ysBPME_182	1.41679	4	0.000796541	0.00106071	0.00106071	73	0.0116012	0.0162064	0.0162064	0	0	0	0	0	0	0	0	0	0	0	0	0	0	0	0	14	0.00271906	0.00389324	0.00389324	0	0	0	0	0	0	0	0	0	0	0	0	0	0	0	0	0	0	0	0
METABAT_AS22ysBPME_189	1.63095	3099	0.61712	0.713872	0.713872	1762	0.280018	0.339807	0.339807	1	0.000471534	0.000745874	0.000745874	2	0.000293577	0.000377149	0.000377149	0	0	0	0	0	0	0	0	222	0.0431165	0.053629	0.053629	2	0.000812097	0.00113433	0.00113433	0	0	0	0	0	0	0	0	0	0	0	0	0	0	0	0
METABAT_AS22ysBPME_199	1.85924	1	0.000199135	0.000202072	0.000202072	0	0	0	0	0	0	0	0	0	0	0	0	0	0	0	0	0	0	0	0	1	0.000194219	0.000211911	0.000211911	0	0	0	0	0	0	0	0	1	0.000167495	0.000228453	0.000228453	3	0.000489694	0.00072718	0.00072718	5	0.000820148	0.00123061	0.00123061
METABAT_AS22ysBPME_200	2.3075	9	0.00179222	0.00146535	0.00146535	0	0	0	0	0	0	0	0	0	0	0	0	0	0	0	0	2	0.000523826	0.000578667	0.000578667	3	0.000582656	0.000512232	0.000512232	0	0	0	0	11	0.00182833	0.00197779	0.00197779	11	0.00184244	0.0020248	0.0020248	12	0.00195877	0.00234366	0.00234366	22	0.00360865	0.00436281	0.00436281
METABAT_AS22ysBPME_211	2.94079	0	0	0	0	3	0.000476761	0.000320867	0.000320867	0	0	0	0	0	0	0	0	0	0	0	0	0	0	0	0	1	0.000194219	0.000133975	0.000133975	0	0	0	0	0	0	0	0	0	0	0	0	0	0	0	0	0	0	0	0
METABAT_AS22ysBPME_212	1.50795	26	0.00517752	0.0064778	0.0064778	1	0.00015892	0.000208584	0.000208584	71	0.0334789	0.0572769	0.0572769	0	0	0	0	0	0	0	0	25	0.00654783	0.0110687	0.0110687	21	0.00407859	0.00548682	0.00548682	23	0.00933912	0.0141089	0.0141089	27	0.00448771	0.00742861	0.00742861	24	0.00401987	0.00676014	0.00676014	39	0.00636602	0.0116556	0.0116556	31	0.00508492	0.00940723	0.00940723
METABAT_AS22ysBPME_216	3.65004	545	0.108529	0.056097	0.056097	0	0	0	0	104	0.0490395	0.0346612	0.0346612	0	0	0	0	0	0	0	0	4	0.00104765	0.000731651	0.000731651	53	0.0102936	0.00572093	0.00572093	9	0.00365444	0.00228085	0.00228085	15	0.00249317	0.001705	0.001705	9	0.00150745	0.00104731	0.00104731	13	0.00212201	0.0016051	0.0016051	14	0.00229641	0.00175516	0.00175516
METABAT_AS22ysBPME_220	1.5438	29	0.00577493	0.00705743	0.00705743	2	0.000317841	0.000407479	0.000407479	1	0.000471534	0.00078798	0.00078798	0	0	0	0	0	0	0	0	0	0	0	0	79	0.0153433	0.0201615	0.0201615	2	0.000812097	0.00119836	0.00119836	0	0	0	0	1	0.000167495	0.000275131	0.000275131	1	0.000163231	0.000291919	0.000291919	0	0	0	0
METABAT_AS22ysBPME_225	2.26445	1	0.000199135	0.000165912	0.000165912	27	0.00429085	0.00375032	0.00375032	0	0	0	0	6	0.000880731	0.000814916	0.000814916	1	0.000151252	0.000136772	0.000136772	0	0	0	0	72	0.0139837	0.0125273	0.0125273	0	0	0	0	0	0	0	0	0	0	0	0	0	0	0	0	0	0	0	0
METABAT_AS22ysBPME_23	1.71616	0	0	0	0	0	0	0	0	0	0	0	0	0	0	0	0	0	0	0	0	0	0	0	0	2	0.000388437	0.000459157	0.000459157	0	0	0	0	0	0	0	0	0	0	0	0	0	0	0	0	0	0	0	0
METABAT_AS22ysBPME_233	1.84954	0	0	0	0	0	0	0	0	3	0.0014146	0.00197317	0.00197317	0	0	0	0	0	0	0	0	10	0.00261913	0.00360974	0.00360974	0	0	0	0	4	0.00162419	0.00200053	0.00200053	4	0.000664846	0.000897274	0.000897274	1	0.000167495	0.00022965	0.00022965	6	0.000979387	0.00146198	0.00146198	4	0.000656118	0.00098965	0.00098965
METABAT_AS22ysBPME_234	3.06748	3	0.000597406	0.000367435	0.000367435	1	0.00015892	0.000102538	0.000102538	0	0	0	0	0	0	0	0	0	0	0	0	0	0	0	0	2	0.000388437	0.000256884	0.000256884	0	0	0	0	1	0.000166212	0.000135254	0.000135254	5	0.000837473	0.000692341	0.000692341	5	0.000816156	0.000734588	0.000734588	4	0.000656118	0.000596712	0.000596712
METABAT_AS22ysBPME_238	2.14129	4	0.000796541	0.000701819	0.000701819	1	0.00015892	0.00014689	0.00014689	0	0	0	0	1	0.000146789	0.000143631	0.000143631	0	0	0	0	1	0.000261913	0.000311793	0.000311793	12	0.00233062	0.00220797	0.00220797	0	0	0	0	6	0.000997269	0.00116254	0.00116254	4	0.000669979	0.000793443	0.000793443	10	0.00163231	0.00210465	0.00210465	8	0.00131224	0.00170963	0.00170963
METABAT_AS22ysBPME_241	1.68224	1702	0.338928	0.380113	0.380113	2	0.000317841	0.000373948	0.000373948	2	0.000943067	0.00144627	0.00144627	64	0.00939447	0.0117008	0.0117008	0	0	0	0	1	0.000261913	0.000396875	0.000396875	13553	2.63224	3.17421	3.17421	4	0.00162419	0.0021995	0.0021995	2	0.000332423	0.000493257	0.000493257	0	0	0	0	1	0.000163231	0.000267897	0.000267897	5	0.000820148	0.00136009	0.00136009
METABAT_AS22ysBPME_247	4.3668	36	0.00716887	0.00309727	0.00309727	1533	0.243625	0.11042	0.11042	1	0.000471534	0.000278576	0.000278576	0	0	0	0	1	0.000151252	7.09247e-05	7.09247e-05	0	0	0	0	51	0.00990514	0.00460145	0.00460145	2	0.000812097	0.00042366	0.00042366	4	0.000664846	0.000380038	0.000380038	2	0.000334989	0.000194535	0.000194535	10	0.00163231	0.00103203	0.00103203	4	0.000656118	0.000419163	0.000419163
METABAT_AS22ysBPME_249	1.93361	20	0.00398271	0.00388599	0.00388599	13	0.00206596	0.00211467	0.00211467	0	0	0	0	4	0.000587154	0.000636231	0.000636231	1	0.000151252	0.000160174	0.000160174	1	0.000261913	0.00034528	0.00034528	149	0.0289386	0.0303602	0.0303602	1	0.000406048	0.000478389	0.000478389	9	0.0014959	0.00193109	0.00193109	9	0.00150745	0.00197699	0.00197699	3	0.000489694	0.000699209	0.000699209	3	0.000492089	0.000709967	0.000709967
METABAT_AS22ysBPME_250	2.31095	27	0.00537665	0.00438949	0.00438949	0	0	0	0	0	0	0	0	0	0	0	0	0	0	0	0	2	0.000523826	0.000577805	0.000577805	12	0.00233062	0.00204588	0.00204588	2	0.000812097	0.000800555	0.000800555	0	0	0	0	0	0	0	0	3	0.000489694	0.000585041	0.000585041	0	0	0	0
METABAT_AS22ysBPME_260	0.567119	0	0	0	0	0	0	0	0	0	0	0	0	0	0	0	0	0	0	0	0	0	0	0	0	125	0.0242773	0.0868408	0.0868408	0	0	0	0	0	0	0	0	0	0	0	0	0	0	0	0	0	0	0	0
METABAT_AS22ysBPME_264	1.71908	18	0.00358444	0.00393385	0.00393385	0	0	0	0	34	0.0160321	0.0240597	0.0240597	0	0	0	0	0	0	0	0	24	0.00628591	0.00932088	0.00932088	37	0.00718608	0.00847997	0.00847997	14	0.00568468	0.00753326	0.00753326	0	0	0	0	2	0.000334989	0.000494158	0.000494158	0	0	0	0	0	0	0	0
METABAT_AS22ysBPME_266	1.71832	0	0	0	0	0	0	0	0	0	0	0	0	0	0	0	0	0	0	0	0	0	0	0	0	1	0.000194219	0.000229289	0.000229289	0	0	0	0	0	0	0	0	0	0	0	0	0	0	0	0	0	0	0	0
METABAT_AS22ysBPME_277	2.62777	169	0.0336539	0.0241624	0.0241624	343	0.0545097	0.0410558	0.0410558	0	0	0	0	1	0.000146789	0.000117041	0.000117041	1	0.000151252	0.000117862	0.000117862	0	0	0	0	420	0.0815718	0.0629724	0.0629724	0	0	0	0	0	0	0	0	0	0	0	0	0	0	0	0	0	0	0	0
METABAT_AS22ysBPME_279	3.15774	4	0.000796541	0.000475909	0.000475909	0	0	0	0	0	0	0	0	1	0.000146789	9.73976e-05	9.73976e-05	1	0.000151252	9.80811e-05	9.80811e-05	0	0	0	0	1	0.000194219	0.00012477	0.00012477	4	0.00162419	0.00117175	0.00117175	0	0	0	0	0	0	0	0	0	0	0	0	0	0	0	0
METABAT_AS22ysBPME_286	2.51495	0	0	0	0	1	0.00015892	0.000125066	0.000125066	201	0.0947782	0.097224	0.097224	484	0.0710457	0.0591889	0.0591889	4	0.000605007	0.000492597	0.000492597	16	0.00419061	0.00424748	0.00424748	3	0.000582656	0.00046998	0.00046998	16	0.00649678	0.00588493	0.00588493	1	0.000166212	0.000164968	0.000164968	1	0.000167495	0.000168889	0.000168889	3	0.000489694	0.000537584	0.000537584	2	0.000328059	0.000363904	0.000363904
METABAT_AS22ysBPME_288	2.30063	2	0.000398271	0.000326606	0.000326606	1	0.00015892	0.000136717	0.000136717	19	0.00895914	0.0100465	0.0100465	5	0.000733943	0.000668418	0.000668418	1	0.000151252	0.000134622	0.000134622	15	0.0039287	0.00435297	0.00435297	6	0.00116531	0.00102753	0.00102753	2	0.000812097	0.000804145	0.000804145	19	0.00315802	0.0034264	0.0034264	17	0.00284741	0.00313858	0.00313858	7	0.00114262	0.00137122	0.00137122	13	0.00213239	0.00258573	0.00258573
METABAT_AS22ysBPME_289	1.69044	3	0.000597406	0.00066675	0.00066675	153	0.0243148	0.0284682	0.0284682	10	0.00471534	0.00719628	0.00719628	319	0.0468256	0.0580385	0.0580385	87	0.0131589	0.0159398	0.0159398	3	0.000785739	0.00118485	0.00118485	7	0.00135953	0.0016315	0.0016315	1	0.000406048	0.000547207	0.000547207	1	0.000166212	0.000245432	0.000245432	0	0	0	0	0	0	0	0	0	0	0	0
METABAT_AS22ysBPME_290	1.80149	1	0.000199135	0.000208549	0.000208549	0	0	0	0	0	0	0	0	0	0	0	0	0	0	0	0	0	0	0	0	0	0	0	0	0	0	0	0	0	0	0	0	0	0	0	0	0	0	0	0	0	0	0	0
METABAT_AS22ysBPME_291	1.65575	28	0.00557579	0.00635335	0.00635335	83	0.0131904	0.015767	0.015767	0	0	0	0	144	0.0211376	0.026748	0.026748	12	0.00181502	0.00224464	0.00224464	0	0	0	0	47	0.00912827	0.0111838	0.0111838	0	0	0	0	0	0	0	0	0	0	0	0	0	0	0	0	0	0	0	0
METABAT_AS22ysBPME_292	2.76785	1	0.000199135	0.000135737	0.000135737	3	0.000476761	0.000340915	0.000340915	0	0	0	0	7	0.00102752	0.000777821	0.000777821	11	0.00166377	0.00123087	0.00123087	0	0	0	0	4	0.000776874	0.000569384	0.000569384	0	0	0	0	0	0	0	0	0	0	0	0	0	0	0	0	0	0	0	0
METABAT_AS22ysBPME_296	2.42946	29	0.00577493	0.00448466	0.00448466	14	0.00222489	0.00181254	0.00181254	15	0.007073	0.00751086	0.00751086	14	0.00205504	0.00177233	0.00177233	2	0.000302504	0.000254966	0.000254966	7	0.00183339	0.00192367	0.00192367	40	0.00776874	0.00648693	0.00648693	3	0.00121815	0.00114225	0.00114225	0	0	0	0	1	0.000167495	0.000174832	0.000174832	0	0	0	0	1	0.00016403	0.000188355	0.000188355
METABAT_AS22ysBPME_297	2.39058	19	0.00378357	0.002986	0.002986	1	0.00015892	0.000131572	0.000131572	72	0.0339504	0.0366383	0.0366383	3	0.000440366	0.000385959	0.000385959	1	0.000151252	0.000129556	0.000129556	62	0.0162386	0.0173153	0.0173153	167	0.0324345	0.0275233	0.0275233	56	0.0227387	0.0216688	0.0216688	1312	0.21807	0.227698	0.227698	1503	0.251744	0.267046	0.267046	511	0.0834111	0.0963323	0.0963323	797	0.130732	0.15256	0.15256
METABAT_AS22ysBPME_298	1.47589	7	0.00139395	0.0017819	0.0017819	0	0	0	0	0	0	0	0	0	0	0	0	0	0	0	0	0	0	0	0	4	0.000776874	0.00106781	0.00106781	2	0.000812097	0.0012535	0.0012535	0	0	0	0	0	0	0	0	0	0	0	0	0	0	0	0
METABAT_AS22ysBPME_300	1.79081	13450	2.67837	2.82172	2.82172	27	0.00429085	0.00474223	0.00474223	2	0.000943067	0.00135859	0.00135859	35	0.0051376	0.00601095	0.00601095	2	0.000302504	0.000345893	0.000345893	1	0.000261913	0.000372814	0.000372814	3302	0.641309	0.726467	0.726467	3	0.00121815	0.00154961	0.00154961	0	0	0	0	0	0	0	0	1	0.000163231	0.000251655	0.000251655	3	0.000492089	0.000766581	0.000766581
METABAT_AS22ysBPME_302	1.93542	5	0.000995677	0.000970591	0.000970591	2	0.000317841	0.00032503	0.00032503	1681	0.792648	1.05658	1.05658	2	0.000293577	0.000317819	0.000317819	1	0.000151252	0.000160025	0.000160025	106	0.0277628	0.0365656	0.0365656	20	0.00388437	0.0040714	0.0040714	137	0.0556286	0.0654782	0.0654782	6	0.000997269	0.0012862	0.0012862	6	0.00100497	0.00131676	0.00131676	0	0	0	0	1	0.00016403	0.000236435	0.000236435
METABAT_AS22ysBPME_304	1.96281	1	0.000199135	0.000191409	0.000191409	0	0	0	0	5	0.00235767	0.00309884	0.00309884	0	0	0	0	1	0.000151252	0.000157792	0.000157792	12	0.00314296	0.00408173	0.00408173	39	0.00757452	0.00782843	0.00782843	0	0	0	0	5	0.000831058	0.00105687	0.00105687	7	0.00117246	0.00151479	0.00151479	1	0.000163231	0.000229603	0.000229603	3	0.000492089	0.000699407	0.000699407
METABAT_AS22ysBPME_306	3.19758	128	0.0254893	0.0150393	0.0150393	3	0.000476761	0.000295099	0.000295099	1478	0.696927	0.56229	0.56229	0	0	0	0	2	0.000302504	0.000193718	0.000193718	2790	0.730738	0.582537	0.582537	430	0.083514	0.0529828	0.0529828	4059	1.64815	1.17422	1.17422	20	0.00332423	0.00259501	0.00259501	24	0.00401987	0.00318802	0.00318802	32	0.0052234	0.00451007	0.00451007	40	0.00656118	0.00572433	0.00572433
METABAT_AS22ysBPME_31	1.73157	0	0	0	0	0	0	0	0	0	0	0	0	0	0	0	0	0	0	0	0	0	0	0	0	0	0	0	0	0	0	0	0	6	0.000997269	0.00143761	0.00143761	4	0.000669979	0.000981183	0.000981183	1	0.000163231	0.000260264	0.000260264	5	0.000820148	0.00132134	0.00132134
METABAT_AS22ysBPME_311	0.729782	0	0	0	0	5	0.000794602	0.00215499	0.00215499	0	0	0	0	12	0.00176146	0.00505723	0.00505723	0	0	0	0	3	0.000785739	0.00274454	0.00274454	15	0.00291328	0.00809816	0.00809816	3	0.00121815	0.00380258	0.00380258	0	0	0	0	0	0	0	0	0	0	0	0	0	0	0	0
METABAT_AS22ysBPME_313	1.98865	0	0	0	0	0	0	0	0	0	0	0	0	3	0.000440366	0.000463967	0.000463967	0	0	0	0	0	0	0	0	42	0.00815718	0.00832107	0.00832107	0	0	0	0	0	0	0	0	0	0	0	0	0	0	0	0	0	0	0	0
METABAT_AS22ysBPME_318	2.37053	19	0.00378357	0.00301127	0.00301127	173	0.0274932	0.0229546	0.0229546	0	0	0	0	0	0	0	0	0	0	0	0	0	0	0	0	12	0.00233062	0.00199446	0.00199446	0	0	0	0	0	0	0	0	0	0	0	0	0	0	0	0	0	0	0	0
METABAT_AS22ysBPME_320	2.39294	1	0.000199135	0.000157003	0.000157003	98	0.0155742	0.0128814	0.0128814	0	0	0	0	0	0	0	0	0	0	0	0	0	0	0	0	40	0.00776874	0.00658592	0.00658592	0	0	0	0	0	0	0	0	0	0	0	0	0	0	0	0	0	0	0	0
METABAT_AS22ysBPME_326	2.45125	11	0.00219049	0.00168596	0.00168596	0	0	0	0	21	0.0099022	0.0104217	0.0104217	0	0	0	0	0	0	0	0	53	0.0138814	0.0144354	0.0144354	81	0.0157317	0.0130193	0.0130193	12	0.00487258	0.0045284	0.0045284	14	0.00232696	0.00236958	0.00236958	6	0.00100497	0.00103967	0.00103967	4	0.000652925	0.000735408	0.000735408	10	0.0016403	0.00186681	0.00186681
METABAT_AS22ysBPME_33	2.57677	3	0.000597406	0.000437407	0.000437407	0	0	0	0	0	0	0	0	0	0	0	0	0	0	0	0	0	0	0	0	0	0	0	0	0	0	0	0	0	0	0	0	0	0	0	0	0	0	0	0	0	0	0	0
METABAT_AS22ysBPME_335	0.53801	0	0	0	0	0	0	0	0	0	0	0	0	0	0	0	0	0	0	0	0	0	0	0	0	85	0.0165086	0.0622467	0.0622467	0	0	0	0	2	0.000332423	0.0015423	0.0015423	1	0.000167495	0.000789479	0.000789479	0	0	0	0	0	0	0	0
METABAT_AS22ysBPME_35	4.37434	10	0.00199135	0.000858871	0.000858871	9	0.00143028	0.000647139	0.000647139	0	0	0	0	0	0	0	0	0	0	0	0	0	0	0	0	39	0.00757452	0.00351269	0.00351269	1	0.000406048	0.000211465	0.000211465	3	0.000498635	0.000284537	0.000284537	2	0.000334989	0.0001942	0.0001942	5	0.000816156	0.000515125	0.000515125	6	0.000984178	0.000627661	0.000627661
METABAT_AS22ysBPME_36	2.19184	7	0.00139395	0.00119986	0.00119986	0	0	0	0	3	0.0014146	0.00166502	0.00166502	0	0	0	0	0	0	0	0	27	0.00707165	0.00822426	0.00822426	16	0.0031075	0.00287607	0.00287607	14	0.00568468	0.00590841	0.00590841	1	0.000166212	0.000189288	0.000189288	1	0.000167495	0.000193786	0.000193786	0	0	0	0	2	0.000328059	0.00041755	0.00041755
METABAT_AS22ysBPME_37	3.2544	1	0.000199135	0.000115443	0.000115443	56	0.00889954	0.00541233	0.00541233	1	0.000471534	0.000373797	0.000373797	0	0	0	0	0	0	0	0	0	0	0	0	8	0.00155375	0.000968516	0.000968516	0	0	0	0	1	0.000166212	0.000127485	0.000127485	1	0.000167495	0.000130515	0.000130515	1	0.000163231	0.000138479	0.000138479	5	0.000820148	0.000703048	0.000703048
METABAT_AS22ysBPME_43	2.15904	0	0	0	0	37	0.00588005	0.00539026	0.00539026	0	0	0	0	11	0.00161467	0.00156696	0.00156696	52	0.0078651	0.00745941	0.00745941	0	0	0	0	5	0.000971093	0.000912426	0.000912426	0	0	0	0	0	0	0	0	0	0	0	0	0	0	0	0	0	0	0	0
METABAT_AS22ysBPME_45	2.66076	4	0.000796541	0.0005648	0.0005648	0	0	0	0	13	0.00612994	0.00594354	0.00594354	8	0.00117431	0.000924717	0.000924717	4	0.000605007	0.000465603	0.000465603	27	0.00707165	0.00677484	0.00677484	43	0.0083514	0.00636724	0.00636724	1	0.000406048	0.000347652	0.000347652	26	0.0043215	0.00405413	0.00405413	19	0.0031824	0.00303305	0.00303305	16	0.0026117	0.00271	0.00271	10	0.0016403	0.00171981	0.00171981
METABAT_AS22ysBPME_46	3.18308	5	0.000995677	0.000590151	0.000590151	8	0.00127136	0.000790515	0.000790515	7	0.00330073	0.00267521	0.00267521	68601	10.0698	6.62838	6.62838	19021	2.87696	1.85075	1.85075	9	0.00235722	0.00188771	0.00188771	1523	0.295795	0.188513	0.188513	6	0.00243629	0.00174363	0.00174363	0	0	0	0	0	0	0	0	0	0	0	0	0	0	0	0
METABAT_AS22ysBPME_47	1.98625	3	0.000597406	0.000567451	0.000567451	6	0.000953522	0.000950136	0.000950136	0	0	0	0	5	0.000733943	0.000774214	0.000774214	0	0	0	0	0	0	0	0	26	0.00504968	0.00515737	0.00515737	0	0	0	0	0	0	0	0	0	0	0	0	0	0	0	0	1	0.00016403	0.000230384	0.000230384
METABAT_AS22ysBPME_58	1.29956	8	0.00159308	0.00231278	0.00231278	0	0	0	0	0	0	0	0	10	0.00146789	0.00236661	0.00236661	0	0	0	0	0	0	0	0	26	0.00504968	0.00788251	0.00788251	0	0	0	0	4	0.000664846	0.00127701	0.00127701	3	0.000502484	0.000980518	0.000980518	3	0.000489694	0.00104035	0.00104035	2	0.000328059	0.000704238	0.000704238
METABAT_AS22ysBPME_60	1.79497	380	0.0756714	0.0795365	0.0795365	205	0.0325787	0.0359223	0.0359223	1	0.000471534	0.000677719	0.000677719	3	0.000440366	0.00051403	0.00051403	0	0	0	0	0	0	0	0	158	0.0306865	0.0346807	0.0346807	0	0	0	0	2	0.000332423	0.000462278	0.000462278	3	0.000502484	0.000709896	0.000709896	1	0.000163231	0.000251072	0.000251072	0	0	0	0
METABAT_AS22ysBPME_61	1.87224	14	0.00278789	0.00280936	0.00280936	5	0.000794602	0.000839996	0.000839996	8	0.00377227	0.005198	0.005198	9	0.0013211	0.00147845	0.00147845	2	0.000302504	0.00033085	0.00033085	1	0.000261913	0.000356599	0.000356599	151	0.029327	0.0317764	0.0317764	3	0.00121815	0.00148221	0.00148221	0	0	0	0	1	0.000167495	0.000226866	0.000226866	0	0	0	0	0	0	0	0
METABAT_AS22ysBPME_67	1.70959	37533	7.47415	8.24823	8.24823	113	0.017958	0.0207899	0.0207899	3	0.0014146	0.00213469	0.00213469	5	0.000733943	0.0008995	0.0008995	2	0.000302504	0.000362325	0.000362325	4	0.00104765	0.0015621	0.0015621	10652	2.06882	2.45486	2.45486	5	0.00203024	0.00270538	0.00270538	24	0.00398908	0.00582436	0.00582436	25	0.00418737	0.00621123	0.00621123	19	0.00310139	0.00500859	0.00500859	13	0.00213239	0.00347966	0.00347966
METABAT_AS22ysBPME_70	1.53856	44	0.00876196	0.0107443	0.0107443	2	0.000317841	0.000408869	0.000408869	1	0.000471534	0.000790666	0.000790666	0	0	0	0	17	0.00257128	0.00342213	0.00342213	1	0.000261913	0.000433937	0.000433937	6	0.00116531	0.00153647	0.00153647	0	0	0	0	27	0.00448771	0.00728081	0.00728081	34	0.00569482	0.00938633	0.00938633	7	0.00114262	0.0020504	0.0020504	5	0.000820148	0.00148711	0.00148711
METABAT_AS22ysBPME_71	3.04034	1	0.000199135	0.000123572	0.000123572	12	0.00190704	0.00124145	0.00124145	0	0	0	0	9	0.0013211	0.000910428	0.000910428	1	0.000151252	0.000101869	0.000101869	1	0.000261913	0.000219594	0.000219594	12	0.00233062	0.00155506	0.00155506	0	0	0	0	14	0.00232696	0.00191045	0.00191045	8	0.00133996	0.00111763	0.00111763	1	0.000163231	0.000148229	0.000148229	0	0	0	0
METABAT_AS22ysBPME_74	1.74665	0	0	0	0	59	0.0093763	0.0106246	0.0106246	0	0	0	0	0	0	0	0	1	0.000151252	0.000177319	0.000177319	0	0	0	0	2	0.000388437	0.00045114	0.00045114	0	0	0	0	0	0	0	0	0	0	0	0	0	0	0	0	0	0	0	0
METABAT_AS22ysBPME_78	2.12886	0	0	0	0	7	0.00111244	0.00103423	0.00103423	0	0	0	0	0	0	0	0	2	0.000302504	0.000290967	0.000290967	0	0	0	0	0	0	0	0	0	0	0	0	0	0	0	0	0	0	0	0	0	0	0	0	0	0	0	0
METABAT_AS22ysBPME_79	0.779062	0	0	0	0	0	0	0	0	1	0.000471534	0.00156148	0.00156148	0	0	0	0	0	0	0	0	55	0.0144052	0.0471337	0.0471337	61	0.0118473	0.0308493	0.0308493	1	0.000406048	0.00118735	0.00118735	0	0	0	0	0	0	0	0	0	0	0	0	0	0	0	0
METABAT_AS22ysBPME_87	2.71712	9	0.00179222	0.00124444	0.00124444	4	0.000635681	0.000463041	0.000463041	0	0	0	0	5	0.000733943	0.000565961	0.000565961	2	0.000302504	0.000227973	0.000227973	0	0	0	0	16	0.0031075	0.00232006	0.00232006	0	0	0	0	0	0	0	0	0	0	0	0	0	0	0	0	0	0	0	0
METABAT_AS22ysBPME_88	2.18627	1	0.000199135	0.000171845	0.000171845	0	0	0	0	0	0	0	0	0	0	0	0	0	0	0	0	0	0	0	0	1	0.000194219	0.000180212	0.000180212	0	0	0	0	0	0	0	0	0	0	0	0	0	0	0	0	0	0	0	0
METABAT_AS22ysBPME_91	2.1017	645	0.128442	0.1153	0.1153	0	0	0	0	0	0	0	0	0	0	0	0	0	0	0	0	0	0	0	0	411	0.0798238	0.0770474	0.0770474	0	0	0	0	3	0.000498635	0.000592215	0.000592215	0	0	0	0	4	0.000652925	0.000857715	0.000857715	8	0.00131224	0.00174183	0.00174183
METABAT_AS22ysBPME_94	1.14678	0	0	0	0	7	0.00111244	0.00191993	0.00191993	0	0	0	0	0	0	0	0	0	0	0	0	0	0	0	0	1	0.000194219	0.000343564	0.000343564	0	0	0	0	1	0.000166212	0.000361785	0.000361785	0	0	0	0	1	0.000163231	0.000392984	0.000392984	0	0	0	0
METABAT_AS23ysBPME_101	1.56892	4	0.000796541	0.000957852	0.000957852	45	0.00715142	0.00902149	0.00902149	0	0	0	0	0	0	0	0	0	0	0	0	0	0	0	0	45	0.00873983	0.0113005	0.0113005	0	0	0	0	0	0	0	0	0	0	0	0	0	0	0	0	0	0	0	0
METABAT_AS23ysBPME_107	1.20893	0	0	0	0	63	0.010012	0.0163911	0.0163911	0	0	0	0	7	0.00102752	0.00178083	0.00178083	2	0.000302504	0.00051238	0.00051238	0	0	0	0	4	0.000776874	0.00130361	0.00130361	0	0	0	0	0	0	0	0	0	0	0	0	2	0.000326462	0.000745565	0.000745565	0	0	0	0
METABAT_AS23ysBPME_109	2.42227	0	0	0	0	582	0.0924916	0.0755731	0.0755731	0	0	0	0	0	0	0	0	0	0	0	0	0	0	0	0	3	0.000582656	0.000487962	0.000487962	0	0	0	0	0	0	0	0	0	0	0	0	0	0	0	0	0	0	0	0
METABAT_AS23ysBPME_11	2.70993	57	0.0113507	0.00790236	0.00790236	16	0.00254273	0.00185707	0.00185707	0	0	0	0	1	0.000146789	0.000113492	0.000113492	0	0	0	0	10	0.00261913	0.00246367	0.00246367	336	0.0652574	0.0488505	0.0488505	0	0	0	0	33	0.00548498	0.00505226	0.00505226	41	0.00686728	0.00642623	0.00642623	31	0.00506017	0.00515535	0.00515535	30	0.00492089	0.00506581	0.00506581
METABAT_AS23ysBPME_113	1.11571	0	0	0	0	0	0	0	0	0	0	0	0	2	0.000293577	0.00055132	0.00055132	0	0	0	0	0	0	0	0	1	0.000194219	0.000353132	0.000353132	0	0	0	0	0	0	0	0	0	0	0	0	0	0	0	0	0	0	0	0
METABAT_AS23ysBPME_118	1.70318	77	0.0153334	0.0169852	0.0169852	0	0	0	0	8	0.00377227	0.00571395	0.00571395	0	0	0	0	0	0	0	0	1	0.000261913	0.000391995	0.000391995	29	0.00563234	0.00670849	0.00670849	11	0.00446653	0.00597424	0.00597424	0	0	0	0	0	0	0	0	0	0	0	0	0	0	0	0
METABAT_AS23ysBPME_119	1.58482	1431	0.284963	0.339235	0.339235	219	0.0348036	0.0434643	0.0434643	1	0.000471534	0.000767588	0.000767588	0	0	0	0	0	0	0	0	1	0.000261913	0.000421271	0.000421271	64	0.01243	0.0159107	0.0159107	0	0	0	0	0	0	0	0	0	0	0	0	0	0	0	0	0	0	0	0
METABAT_AS23ysBPME_120	2.22778	0	0	0	0	0	0	0	0	0	0	0	0	13	0.00190825	0.00179472	0.00179472	2	0.000302504	0.000278048	0.000278048	1	0.000261913	0.000299688	0.000299688	2	0.000388437	0.000353709	0.000353709	0	0	0	0	1	0.000166212	0.000186234	0.000186234	0	0	0	0	1	0.000163231	0.000202294	0.000202294	0	0	0	0
METABAT_AS23ysBPME_124	2.4035	0	0	0	0	3	0.000476761	0.000392596	0.000392596	0	0	0	0	0	0	0	0	0	0	0	0	0	0	0	0	7	0.00135953	0.00114747	0.00114747	0	0	0	0	0	0	0	0	0	0	0	0	0	0	0	0	0	0	0	0
METABAT_AS23ysBPME_126	1.87944	0	0	0	0	7	0.00111244	0.00117149	0.00117149	0	0	0	0	1	0.000146789	0.000163642	0.000163642	9	0.00136127	0.00148312	0.00148312	0	0	0	0	0	0	0	0	0	0	0	0	0	0	0	0	0	0	0	0	0	0	0	0	0	0	0	0
METABAT_AS23ysBPME_13	2.53421	8	0.00159308	0.00118601	0.00118601	8	0.00127136	0.000992924	0.000992924	0	0	0	0	3	0.000440366	0.000364086	0.000364086	1	0.000151252	0.000122214	0.000122214	0	0	0	0	7	0.00135953	0.00108829	0.00108829	2	0.000812097	0.000730027	0.000730027	0	0	0	0	0	0	0	0	0	0	0	0	0	0	0	0
METABAT_AS23ysBPME_132	1.27207	65	0.0129438	0.0191974	0.0191974	3	0.000476761	0.000741786	0.000741786	8	0.00377227	0.00765044	0.00765044	10	0.00146789	0.00241776	0.00241776	9	0.00136127	0.00219126	0.00219126	2	0.000523826	0.00104969	0.00104969	50	0.00971093	0.0154863	0.0154863	12	0.00487258	0.00872612	0.00872612	5	0.000831058	0.00163076	0.00163076	4	0.000669979	0.00133561	0.00133561	6	0.000979387	0.00212567	0.00212567	1	0.00016403	0.000359729	0.000359729
METABAT_AS23ysBPME_133	1.85771	0	0	0	0	1100	0.174812	0.186244	0.186244	0	0	0	0	0	0	0	0	0	0	0	0	0	0	0	0	1	0.000194219	0.000212085	0.000212085	1	0.000406048	0.000497935	0.000497935	0	0	0	0	0	0	0	0	0	0	0	0	0	0	0	0
METABAT_AS23ysBPME_137	1.27099	42	0.00836368	0.0124151	0.0124151	19	0.00301949	0.00470198	0.00470198	20	0.00943067	0.0191424	0.0191424	6	0.000880731	0.00145189	0.00145189	1	0.000151252	0.00024368	0.00024368	0	0	0	0	253	0.0491373	0.0784273	0.0784273	0	0	0	0	0	0	0	0	0	0	0	0	0	0	0	0	1	0.00016403	0.000360035	0.000360035
METABAT_AS23ysBPME_143	1.93257	0	0	0	0	78	0.0123958	0.0126949	0.0126949	0	0	0	0	0	0	0	0	2	0.000302504	0.000320522	0.000320522	0	0	0	0	2	0.000388437	0.00040774	0.00040774	1	0.000406048	0.000478648	0.000478648	0	0	0	0	0	0	0	0	0	0	0	0	0	0	0	0
METABAT_AS23ysBPME_144	1.80739	0	0	0	0	2	0.000317841	0.000348053	0.000348053	0	0	0	0	0	0	0	0	0	0	0	0	0	0	0	0	4	0.000776874	0.000871959	0.000871959	0	0	0	0	0	0	0	0	0	0	0	0	0	0	0	0	0	0	0	0
METABAT_AS23ysBPME_152	2.10509	78	0.0155326	0.0139208	0.0139208	72	0.0114423	0.0107579	0.0107579	0	0	0	0	0	0	0	0	0	0	0	0	0	0	0	0	704	0.13673	0.131762	0.131762	1	0.000406048	0.00043942	0.00043942	0	0	0	0	0	0	0	0	0	0	0	0	0	0	0	0
METABAT_AS23ysBPME_158	3.15876	6	0.00119481	0.000713633	0.000713633	33	0.00524437	0.00328598	0.00328598	0	0	0	0	14	0.00205504	0.00136312	0.00136312	3	0.000453756	0.000294148	0.000294148	0	0	0	0	1	0.000194219	0.00012473	0.00012473	0	0	0	0	0	0	0	0	0	0	0	0	0	0	0	0	0	0	0	0
METABAT_AS23ysBPME_162	1.90841	4	0.000796541	0.000787462	0.000787462	25	0.00397301	0.00412038	0.00412038	0	0	0	0	0	0	0	0	0	0	0	0	0	0	0	0	0	0	0	0	0	0	0	0	0	0	0	0	0	0	0	0	0	0	0	0	0	0	0	0
METABAT_AS23ysBPME_164	2.45491	1	0.000199135	0.00015304	0.00015304	2	0.000317841	0.000256249	0.000256249	0	0	0	0	0	0	0	0	0	0	0	0	0	0	0	0	0	0	0	0	0	0	0	0	0	0	0	0	0	0	0	0	0	0	0	0	0	0	0	0
METABAT_AS23ysBPME_167	2.3321	1	0.000199135	0.000161099	0.000161099	1	0.00015892	0.000134872	0.000134872	0	0	0	0	2	0.000293577	0.000263759	0.000263759	1	0.000151252	0.000132805	0.000132805	0	0	0	0	3	0.000582656	0.00050683	0.00050683	0	0	0	0	0	0	0	0	0	0	0	0	0	0	0	0	0	0	0	0
METABAT_AS23ysBPME_168	2.41177	0	0	0	0	754	0.119826	0.0983339	0.0983339	1	0.000471534	0.000504396	0.000504396	0	0	0	0	0	0	0	0	0	0	0	0	3	0.000582656	0.000490087	0.000490087	0	0	0	0	0	0	0	0	0	0	0	0	0	0	0	0	0	0	0	0
METABAT_AS23ysBPME_169	2.35389	0	0	0	0	8	0.00127136	0.00106898	0.00106898	0	0	0	0	1	0.000146789	0.000130658	0.000130658	0	0	0	0	0	0	0	0	1	0.000194219	0.000167379	0.000167379	0	0	0	0	0	0	0	0	0	0	0	0	0	0	0	0	0	0	0	0
METABAT_AS23ysBPME_17	2.522	0	0	0	0	2	0.000317841	0.000249433	0.000249433	0	0	0	0	6	0.000880731	0.000731697	0.000731697	0	0	0	0	0	0	0	0	2	0.000388437	0.000312445	0.000312445	0	0	0	0	0	0	0	0	0	0	0	0	0	0	0	0	0	0	0	0
METABAT_AS23ysBPME_171	1.61939	0	0	0	0	2	0.000317841	0.00038846	0.00038846	2	0.000943067	0.0015024	0.0015024	0	0	0	0	0	0	0	0	0	0	0	0	2	0.000388437	0.000486594	0.000486594	0	0	0	0	0	0	0	0	0	0	0	0	0	0	0	0	0	0	0	0
METABAT_AS23ysBPME_173	3.33128	0	0	0	0	12	0.00190704	0.00113302	0.00113302	0	0	0	0	0	0	0	0	0	0	0	0	0	0	0	0	4	0.000776874	0.000473082	0.000473082	0	0	0	0	1	0.000166212	0.000124543	0.000124543	0	0	0	0	2	0.000326462	0.000270566	0.000270566	4	0.000656118	0.000549458	0.000549458
METABAT_AS23ysBPME_174	2.15374	0	0	0	0	0	0	0	0	0	0	0	0	0	0	0	0	1	0.000151252	0.000143803	0.000143803	0	0	0	0	15	0.00291328	0.00274401	0.00274401	0	0	0	0	0	0	0	0	0	0	0	0	1	0.000163231	0.000209248	0.000209248	0	0	0	0
METABAT_AS23ysBPME_176	2.12439	80	0.0159308	0.0141481	0.0141481	905	0.143823	0.133993	0.133993	0	0	0	0	0	0	0	0	0	0	0	0	1	0.000261913	0.000314273	0.000314273	828	0.160813	0.153562	0.153562	1	0.000406048	0.000435429	0.000435429	0	0	0	0	0	0	0	0	0	0	0	0	0	0	0	0
METABAT_AS23ysBPME_181	2.06579	18	0.00358444	0.0032736	0.0032736	4	0.000635681	0.000609033	0.000609033	0	0	0	0	15	0.00220183	0.00223321	0.00223321	21	0.00317629	0.00314843	0.00314843	0	0	0	0	51	0.00990514	0.00972683	0.00972683	3	0.00121815	0.00134334	0.00134334	0	0	0	0	0	0	0	0	0	0	0	0	0	0	0	0
METABAT_AS23ysBPME_182	1.77404	61	0.0121473	0.0129183	0.0129183	5	0.000794602	0.000886491	0.000886491	0	0	0	0	1	0.000146789	0.000173365	0.000173365	0	0	0	0	0	0	0	0	77	0.0149548	0.0171008	0.0171008	0	0	0	0	0	0	0	0	0	0	0	0	0	0	0	0	0	0	0	0
METABAT_AS23ysBPME_183	2.19217	26	0.00517752	0.00445595	0.00445595	412	0.0654752	0.0591142	0.0591142	0	0	0	0	893	0.131082	0.125286	0.125286	662	0.100129	0.093529	0.093529	1	0.000261913	0.000304557	0.000304557	26	0.00504968	0.00467292	0.00467292	1	0.000406048	0.000421966	0.000421966	0	0	0	0	0	0	0	0	0	0	0	0	0	0	0	0
METABAT_AS23ysBPME_185	3.64781	5	0.000995677	0.000514965	0.000514965	24	0.00381409	0.00206941	0.00206941	0	0	0	0	5	0.000733943	0.000421563	0.000421563	2	0.000302504	0.000169808	0.000169808	0	0	0	0	9	0.00174797	0.000972071	0.000972071	0	0	0	0	0	0	0	0	0	0	0	0	0	0	0	0	0	0	0	0
METABAT_AS23ysBPME_188	0.88527	38	0.00756714	0.0161268	0.0161268	40	0.00635681	0.0142119	0.0142119	2	0.000943067	0.00274828	0.00274828	8	0.00117431	0.00277932	0.00277932	13	0.00196627	0.00454809	0.00454809	0	0	0	0	46	0.00893405	0.0204725	0.0204725	0	0	0	0	0	0	0	0	0	0	0	0	0	0	0	0	0	0	0	0
METABAT_AS23ysBPME_19	1.87115	4	0.000796541	0.000803142	0.000803142	0	0	0	0	0	0	0	0	0	0	0	0	0	0	0	0	0	0	0	0	0	0	0	0	0	0	0	0	0	0	0	0	0	0	0	0	0	0	0	0	0	0	0	0
METABAT_AS23ysBPME_191	1.32354	0	0	0	0	1	0.00015892	0.000237647	0.000237647	1	0.000471534	0.000919118	0.000919118	0	0	0	0	0	0	0	0	0	0	0	0	2	0.000388437	0.000595363	0.000595363	0	0	0	0	0	0	0	0	1	0.000167495	0.000320919	0.000320919	3	0.000489694	0.0010215	0.0010215	2	0.000328059	0.000691481	0.000691481
METABAT_AS23ysBPME_194	1.55915	0	0	0	0	357	0.0567346	0.0720191	0.0720191	0	0	0	0	0	0	0	0	0	0	0	0	0	0	0	0	0	0	0	0	0	0	0	0	0	0	0	0	0	0	0	0	0	0	0	0	0	0	0	0
METABAT_AS23ysBPME_2	2.11576	1	0.000199135	0.000177572	0.000177572	1	0.00015892	0.000148663	0.000148663	0	0	0	0	0	0	0	0	0	0	0	0	0	0	0	0	14	0.00271906	0.00260705	0.00260705	0	0	0	0	7	0.00116348	0.00137266	0.00137266	4	0.000669979	0.000803017	0.000803017	16	0.0026117	0.00340807	0.00340807	20	0.00328059	0.00432564	0.00432564
METABAT_AS23ysBPME_200	1.89743	0	0	0	0	2	0.000317841	0.000331537	0.000331537	0	0	0	0	1	0.000146789	0.000162091	0.000162091	0	0	0	0	0	0	0	0	11	0.0021364	0.0022841	0.0022841	0	0	0	0	0	0	0	0	0	0	0	0	0	0	0	0	0	0	0	0
METABAT_AS23ysBPME_201	3.53832	6	0.00119481	0.000637081	0.000637081	7	0.00111244	0.000622256	0.000622256	0	0	0	0	0	0	0	0	3	0.000453756	0.000262595	0.000262595	0	0	0	0	14	0.00271906	0.0015589	0.0015589	0	0	0	0	0	0	0	0	0	0	0	0	0	0	0	0	0	0	0	0
METABAT_AS23ysBPME_205	2.26394	1	0.000199135	0.000165949	0.000165949	169	0.0268575	0.0234796	0.0234796	1	0.000471534	0.000537332	0.000537332	1	0.000146789	0.00013585	0.00013585	0	0	0	0	0	0	0	0	2	0.000388437	0.000348059	0.000348059	0	0	0	0	0	0	0	0	0	0	0	0	0	0	0	0	0	0	0	0
METABAT_AS23ysBPME_21	2.2414	224	0.0446063	0.0375464	0.0375464	1343	0.21343	0.188462	0.188462	0	0	0	0	2	0.000293577	0.000274432	0.000274432	116	0.0175452	0.0160288	0.0160288	0	0	0	0	2	0.000388437	0.000351559	0.000351559	0	0	0	0	0	0	0	0	0	0	0	0	0	0	0	0	0	0	0	0
METABAT_AS23ysBPME_211	2.10162	12	0.00238962	0.0021452	0.0021452	207	0.0328965	0.0309802	0.0309802	0	0	0	0	5	0.000733943	0.000731712	0.000731712	55	0.00831885	0.00810531	0.00810531	0	0	0	0	61	0.0118473	0.0114357	0.0114357	0	0	0	0	3185	0.529384	0.628761	0.628761	2681	0.449053	0.541843	0.541843	3801	0.620442	0.815077	0.815077	3918	0.642668	0.853093	0.853093
METABAT_AS23ysBPME_212	1.83127	45	0.00896109	0.00923209	0.00923209	28	0.00444977	0.0048092	0.0048092	0	0	0	0	17	0.00249541	0.00285509	0.00285509	2	0.000302504	0.00033825	0.00033825	0	0	0	0	22	0.00427281	0.00473323	0.00473323	0	0	0	0	0	0	0	0	0	0	0	0	0	0	0	0	0	0	0	0
METABAT_AS23ysBPME_213	2.00261	0	0	0	0	0	0	0	0	0	0	0	0	0	0	0	0	1	0.000151252	0.000154655	0.000154655	0	0	0	0	1	0.000194219	0.00019674	0.00019674	0	0	0	0	0	0	0	0	0	0	0	0	0	0	0	0	0	0	0	0
METABAT_AS23ysBPME_215	1.26063	1	0.000199135	0.000298025	0.000298025	50	0.00794602	0.0124753	0.0124753	0	0	0	0	0	0	0	0	0	0	0	0	0	0	0	0	0	0	0	0	0	0	0	0	0	0	0	0	0	0	0	0	0	0	0	0	0	0	0	0
METABAT_AS23ysBPME_22	1.78455	0	0	0	0	4	0.000635681	0.000705016	0.000705016	0	0	0	0	0	0	0	0	7	0.00105876	0.00121487	0.00121487	0	0	0	0	0	0	0	0	0	0	0	0	0	0	0	0	0	0	0	0	0	0	0	0	0	0	0	0
METABAT_AS23ysBPME_220	1.83415	11	0.00219049	0.0022532	0.0022532	56	0.00889954	0.00960333	0.00960333	5	0.00235767	0.00331622	0.00331622	1	0.000146789	0.000167684	0.000167684	0	0	0	0	0	0	0	0	44	0.00854561	0.00945163	0.00945163	0	0	0	0	0	0	0	0	0	0	0	0	0	0	0	0	0	0	0	0
METABAT_AS23ysBPME_226	1.93257	0	0	0	0	14	0.00222489	0.00227856	0.00227856	0	0	0	0	1	0.000146789	0.000159143	0.000159143	0	0	0	0	0	0	0	0	2	0.000388437	0.000407739	0.000407739	0	0	0	0	0	0	0	0	0	0	0	0	0	0	0	0	0	0	0	0
METABAT_AS23ysBPME_228	1.93067	323	0.0643207	0.0628541	0.0628541	415	0.0659519	0.0676094	0.0676094	0	0	0	0	0	0	0	0	0	0	0	0	0	0	0	0	707	0.137312	0.144277	0.144277	0	0	0	0	0	0	0	0	0	0	0	0	0	0	0	0	0	0	0	0
METABAT_AS23ysBPME_229	3.19011	5	0.000995677	0.000588851	0.000588851	0	0	0	0	0	0	0	0	0	0	0	0	4	0.000605007	0.000388344	0.000388344	0	0	0	0	115	0.0223351	0.014203	0.014203	1	0.000406048	0.000289965	0.000289965	77	0.0127983	0.0100142	0.0100142	56	0.0093797	0.00745614	0.00745614	123	0.0200774	0.0173762	0.0173762	106	0.0173871	0.015205	0.015205
METABAT_AS23ysBPME_23	2.059	1	0.000199135	0.000182466	0.000182466	3	0.000476761	0.000458281	0.000458281	0	0	0	0	0	0	0	0	0	0	0	0	0	0	0	0	3	0.000582656	0.000574053	0.000574053	0	0	0	0	0	0	0	0	0	0	0	0	0	0	0	0	0	0	0	0
METABAT_AS23ysBPME_230	2.98855	502	0.0999659	0.0631079	0.0631079	158	0.0251094	0.0166289	0.0166289	2	0.000943067	0.000814098	0.000814098	4	0.000587154	0.000411646	0.000411646	3	0.000453756	0.000310901	0.000310901	4	0.00104765	0.000893594	0.000893594	218	0.0423396	0.0287398	0.0287398	3	0.00121815	0.000928563	0.000928563	485	0.0806126	0.0673304	0.0673304	451	0.0755401	0.0640983	0.0640983	107	0.0174657	0.0161353	0.0161353	73	0.0119742	0.0111776	0.0111776
METABAT_AS23ysBPME_231	1.482	0	0	0	0	53	0.00842278	0.0112485	0.0112485	0	0	0	0	28	0.00411008	0.00581078	0.00581078	331	0.0500644	0.0691738	0.0691738	0	0	0	0	4	0.000776874	0.00106341	0.00106341	0	0	0	0	0	0	0	0	0	0	0	0	0	0	0	0	0	0	0	0
METABAT_AS23ysBPME_234	1.01691	788	0.156919	0.291129	0.291129	271	0.0430674	0.0838217	0.0838217	0	0	0	0	117	0.0171743	0.0353858	0.0353858	18	0.00272253	0.00548218	0.00548218	2	0.000523826	0.00131308	0.00131308	174	0.033794	0.067415	0.067415	1	0.000406048	0.000909641	0.000909641	0	0	0	0	0	0	0	0	0	0	0	0	0	0	0	0
METABAT_AS23ysBPME_237	2.20888	40	0.00796541	0.00680343	0.00680343	0	0	0	0	1	0.000471534	0.000550725	0.000550725	0	0	0	0	0	0	0	0	0	0	0	0	17	0.00330171	0.00303225	0.00303225	1	0.000406048	0.000418773	0.000418773	0	0	0	0	0	0	0	0	0	0	0	0	0	0	0	0
METABAT_AS23ysBPME_244	1.71889	0	0	0	0	2	0.000317841	0.000365974	0.000365974	0	0	0	0	0	0	0	0	0	0	0	0	0	0	0	0	0	0	0	0	0	0	0	0	0	0	0	0	0	0	0	0	0	0	0	0	0	0	0	0
METABAT_AS23ysBPME_247	1.54493	2	0.000398271	0.000486363	0.000486363	243	0.0386176	0.0494726	0.0494726	0	0	0	0	0	0	0	0	0	0	0	0	0	0	0	0	241	0.0468067	0.0614604	0.0614604	0	0	0	0	0	0	0	0	0	0	0	0	0	0	0	0	0	0	0	0
METABAT_AS23ysBPME_249	2.11607	0	0	0	0	9	0.00143028	0.00133777	0.00133777	0	0	0	0	0	0	0	0	0	0	0	0	0	0	0	0	0	0	0	0	0	0	0	0	0	0	0	0	0	0	0	0	0	0	0	0	0	0	0	0
METABAT_AS23ysBPME_252	2.43435	6	0.00119481	0.000925996	0.000925996	20826	3.30968	2.69086	2.69086	7	0.00330073	0.00349802	0.00349802	16	0.00234862	0.00202144	0.00202144	10	0.00151252	0.00127227	0.00127227	9	0.00235722	0.00246832	0.00246832	143	0.0277732	0.0231442	0.0231442	6	0.00243629	0.00227992	0.00227992	0	0	0	0	0	0	0	0	0	0	0	0	0	0	0	0
METABAT_AS23ysBPME_253	1.38581	0	0	0	0	0	0	0	0	0	0	0	0	0	0	0	0	0	0	0	0	0	0	0	0	1	0.000194219	0.000284305	0.000284305	0	0	0	0	0	0	0	0	0	0	0	0	0	0	0	0	0	0	0	0
METABAT_AS23ysBPME_255	2.09049	0	0	0	0	9	0.00143028	0.00135414	0.00135414	0	0	0	0	1	0.000146789	0.000147122	0.000147122	1	0.000151252	0.000148154	0.000148154	0	0	0	0	9	0.00174797	0.00169622	0.00169622	0	0	0	0	0	0	0	0	0	0	0	0	0	0	0	0	0	0	0	0
METABAT_AS23ysBPME_258	2.11573	321	0.0639224	0.0570014	0.0570014	113	0.017958	0.0167991	0.0167991	1	0.000471534	0.000574973	0.000574973	3	0.000440366	0.0004361	0.0004361	5	0.000756259	0.000731933	0.000731933	1	0.000261913	0.000315559	0.000315559	891	0.173049	0.165923	0.165923	0	0	0	0	8	0.00132969	0.00156877	0.00156877	7	0.00117246	0.0014053	0.0014053	5	0.000816156	0.00106504	0.00106504	4	0.000656118	0.00086514	0.00086514
METABAT_AS23ysBPME_26	2.11919	27	0.00537665	0.00478667	0.00478667	2	0.000317841	0.000296843	0.000296843	0	0	0	0	12	0.00176146	0.00174155	0.00174155	4	0.000605007	0.000584589	0.000584589	0	0	0	0	153	0.0297154	0.0284452	0.0284452	1	0.000406048	0.000436496	0.000436496	404	0.0671495	0.0790935	0.0790935	312	0.0522583	0.0625338	0.0625338	761	0.124219	0.161834	0.161834	681	0.111704	0.147049	0.147049
METABAT_AS23ysBPME_261	1.33639	103	0.0205109	0.0289564	0.0289564	31	0.00492653	0.00729619	0.00729619	2	0.000943067	0.00182056	0.00182056	106	0.0155596	0.0243948	0.0243948	74	0.0111926	0.0171498	0.0171498	2	0.000523826	0.000999167	0.000999167	98	0.0190334	0.0288922	0.0288922	3	0.00121815	0.00207653	0.00207653	3	0.000498635	0.000931361	0.000931361	5	0.000837473	0.00158916	0.00158916	3	0.000489694	0.00101168	0.00101168	2	0.000328059	0.000684831	0.000684831
METABAT_AS23ysBPME_265	1.30148	0	0	0	0	122	0.0193883	0.0294843	0.0294843	0	0	0	0	8	0.00117431	0.0018905	0.0018905	51	0.00771384	0.0121365	0.0121365	0	0	0	0	2	0.000388437	0.000605454	0.000605454	0	0	0	0	0	0	0	0	0	0	0	0	0	0	0	0	0	0	0	0
METABAT_AS23ysBPME_266	3.1012	3	0.000597406	0.00036344	0.00036344	632	0.100438	0.0640996	0.0640996	0	0	0	0	0	0	0	0	1	0.000151252	9.98693e-05	9.98693e-05	0	0	0	0	10	0.00194219	0.00127045	0.00127045	0	0	0	0	0	0	0	0	0	0	0	0	0	0	0	0	0	0	0	0
METABAT_AS23ysBPME_268	2.28096	7	0.00139395	0.00115298	0.00115298	299	0.0475172	0.0412308	0.0412308	0	0	0	0	987	0.14488	0.133084	0.133084	261	0.0394767	0.0354393	0.0354393	2	0.000523826	0.000585402	0.000585402	264	0.0512737	0.0456011	0.0456011	0	0	0	0	0	0	0	0	0	0	0	0	0	0	0	0	0	0	0	0
METABAT_AS23ysBPME_27	2.02341	4	0.000796541	0.000742705	0.000742705	0	0	0	0	0	0	0	0	2	0.000293577	0.000303998	0.000303998	1	0.000151252	0.000153065	0.000153065	0	0	0	0	18	0.00349593	0.0035049	0.0035049	0	0	0	0	0	0	0	0	1	0.000167495	0.000209917	0.000209917	0	0	0	0	0	0	0	0
METABAT_AS23ysBPME_271	1.6849	54	0.0107533	0.0120409	0.0120409	4	0.000635681	0.000746714	0.000746714	0	0	0	0	1	0.000146789	0.000182537	0.000182537	2	0.000302504	0.000367636	0.000367636	0	0	0	0	41	0.00796296	0.00958734	0.00958734	1	0.000406048	0.000549006	0.000549006	1	0.000166212	0.000246239	0.000246239	1	0.000167495	0.000252091	0.000252091	0	0	0	0	0	0	0	0
METABAT_AS23ysBPME_272	0.786053	22	0.00438098	0.0105151	0.0105151	9	0.00143028	0.00360129	0.00360129	0	0	0	0	0	0	0	0	0	0	0	0	0	0	0	0	403	0.0782701	0.201995	0.201995	0	0	0	0	0	0	0	0	0	0	0	0	0	0	0	0	0	0	0	0
METABAT_AS23ysBPME_273	2.89995	82	0.0163291	0.0106234	0.0106234	4	0.000635681	0.000433847	0.000433847	0	0	0	0	0	0	0	0	1	0.000151252	0.0001068	0.0001068	2	0.000523826	0.000460448	0.000460448	52	0.0100994	0.00706481	0.00706481	2	0.000812097	0.000637955	0.000637955	37	0.00614983	0.00529348	0.00529348	49	0.00820724	0.00717689	0.00717689	69	0.011263	0.0107229	0.0107229	76	0.0124663	0.0119925	0.0119925
METABAT_AS23ysBPME_277	2.12667	10	0.00199135	0.00176661	0.00176661	5	0.000794602	0.000739499	0.000739499	0	0	0	0	10	0.00146789	0.00144619	0.00144619	0	0	0	0	0	0	0	0	87	0.016897	0.0161179	0.0161179	0	0	0	0	0	0	0	0	0	0	0	0	0	0	0	0	0	0	0	0
METABAT_AS23ysBPME_28	2.41839	2	0.000398271	0.000310703	0.000310703	1	0.00015892	0.00013006	0.00013006	0	0	0	0	0	0	0	0	0	0	0	0	0	0	0	0	47	0.00912827	0.00765703	0.00765703	0	0	0	0	0	0	0	0	0	0	0	0	0	0	0	0	0	0	0	0
METABAT_AS23ysBPME_280	1.8339	0	0	0	0	1	0.00015892	0.000171512	0.000171512	0	0	0	0	1	0.000146789	0.000167707	0.000167707	0	0	0	0	0	0	0	0	0	0	0	0	0	0	0	0	0	0	0	0	0	0	0	0	0	0	0	0	0	0	0	0
METABAT_AS23ysBPME_284	1.95078	3	0.000597406	0.000577769	0.000577769	0	0	0	0	0	0	0	0	0	0	0	0	2	0.000302504	0.000317529	0.000317529	0	0	0	0	45	0.00873983	0.00908851	0.00908851	0	0	0	0	0	0	0	0	0	0	0	0	0	0	0	0	0	0	0	0
METABAT_AS23ysBPME_287	2.18994	3	0.000597406	0.000514671	0.000514671	495	0.0786656	0.0710954	0.0710954	8	0.00377227	0.00444391	0.00444391	0	0	0	0	0	0	0	0	2	0.000523826	0.000609732	0.000609732	184	0.0357362	0.0331035	0.0331035	1	0.000406048	0.000422395	0.000422395	0	0	0	0	0	0	0	0	0	0	0	0	0	0	0	0
METABAT_AS23ysBPME_29	2.18813	0	0	0	0	223	0.0354392	0.0320552	0.0320552	0	0	0	0	16	0.00234862	0.0022489	0.0022489	56	0.0084701	0.00792639	0.00792639	1	0.000261913	0.000305117	0.000305117	0	0	0	0	0	0	0	0	1	0.000166212	0.000189608	0.000189608	0	0	0	0	0	0	0	0	0	0	0	0
METABAT_AS23ysBPME_294	1.47517	1	0.000199135	0.000254682	0.000254682	3	0.000476761	0.000639657	0.000639657	0	0	0	0	29	0.00425687	0.00604617	0.00604617	25	0.0037813	0.00524879	0.00524879	0	0	0	0	2	0.000388437	0.000534166	0.000534166	0	0	0	0	0	0	0	0	0	0	0	0	1	0.000163231	0.000305501	0.000305501	0	0	0	0
METABAT_AS23ysBPME_297	2.4692	2	0.000398271	0.000304308	0.000304308	0	0	0	0	0	0	0	0	0	0	0	0	0	0	0	0	0	0	0	0	1	0.000194219	0.000159563	0.000159563	0	0	0	0	0	0	0	0	0	0	0	0	0	0	0	0	0	0	0	0
METABAT_AS23ysBPME_30	1.69951	32	0.00637233	0.00707404	0.00707404	293	0.0465637	0.0542266	0.0542266	0	0	0	0	1	0.000146789	0.000180968	0.000180968	0	0	0	0	0	0	0	0	256	0.0497199	0.0593478	0.0593478	0	0	0	0	0	0	0	0	0	0	0	0	1	0.000163231	0.000265175	0.000265175	0	0	0	0
[truncated: 285 more rows]
[truncated: 540 more columns]

## Sheet: coverage
											10	11	12	13	14	15	16	17	18	19	20	21	22	23	24	25	26	27	28	29	30	31	32	33	34	35	36	37	38	39	40	41	42	43	44	45	46	47	48
[truncated: 1,636 more rows]
[truncated: 540 more columns]

[truncated: 2 more sheets: experiments, Additional file 8]
