# Supplementary material for: New insights from the biogas microbiome by comprehensive genome-resolved metagenomics of nearly 1600 species originating from multiple anaerobic digesters
Source: Biotechnol Biofuels. 2020 Feb 24;13:25. doi: 10.1186/s13068-020-01679-y (PMC7038595; doi:10.1186/s13068-020-01679-y)
Supplement: Supplementary file 9 — Additional file 9. KEGG modules. Completeness of each KEGG module was reported for the high and medium-high quality MAGs. [file 13068_2020_1679_MOESM9_ESM.xlsx]

## Sheet: all_MAGs
KEGG modules. Completeness of each KEGG module was reported for all the MAGs. Colors refer to the completeness level of the module. MAG ID is reported in line 2, MAG name (based on taxonony) is reported in line 3 and quality is reportedin line 4.
								METABAT_AS01afH2WH_13	METABAT_AS01afH2WH_16	METABAT_AS01afH2WH_17	METABAT_AS01afH2WH_27	METABAT_AS01afH2WH_3	METABAT_AS01afH2WH_33	METABAT_AS01afH2WH_34	METABAT_AS01afH2WH_35	METABAT_AS01afH2WH_42	METABAT_AS01afH2WH_43	METABAT_AS01afH2WH_44	METABAT_AS01afH2WH_49	METABAT_AS01afH2WH_50	METABAT_AS01afH2WH_6	METABAT_AS02xzSISU_14	METABAT_AS02xzSISU_19	METABAT_AS02xzSISU_2	METABAT_AS02xzSISU_22	METABAT_AS02xzSISU_42	METABAT_AS02xzSISU_47	METABAT_AS02xzSISU_61	METABAT_AS02xzSISU_62	METABAT_AS02xzSISU_68	METABAT_AS02xzSISU_7	METABAT_AS02xzSISU_72	METABAT_AS02xzSISU_79	METABAT_AS02xzSISU_80	METABAT_AS02xzSISU_89	METABAT_AS04akNAM_10	METABAT_AS04akNAM_100	METABAT_AS04akNAM_103	METABAT_AS04akNAM_106	METABAT_AS04akNAM_109	METABAT_AS04akNAM_110	METABAT_AS04akNAM_112	METABAT_AS04akNAM_113	METABAT_AS04akNAM_115	METABAT_AS04akNAM_119	METABAT_AS04akNAM_124	METABAT_AS04akNAM_125	METABAT_AS04akNAM_127	METABAT_AS04akNAM_130
								Clostridia_sp _AS01afH2WH_13	Firmicutes_sp _AS01afH2WH_16	Lactobacillus paracasei subsp. paracasei_AS01afH2WH_17	Pseudomonas lundensis_AS01afH2WH_27	Phycisphaerae Pla1 lineage_sp _AS01afH2WH_3	Tepidanaerobacter acetatoxydans_AS01afH2WH_33	Clostridiales_sp _AS01afH2WH_34	Coprothermobacter proteolyticus_AS01afH2WH_35	Pseudomonas lactis_AS01afH2WH_42	Serratia liquefaciens_AS01afH2WH_43	Leuconostoc_sp _AS01afH2WH_44	Christensenellaceae_sp _AS01afH2WH_49	Methanothermobacter_sp _AS01afH2WH_50	Bifidobacterium crudilactis_AS01afH2WH_6	Clostridiales_sp _AS02xzSISU_14	Ruminiclostridium thermocellum_AS02xzSISU_19	Clostridiales_sp _AS02xzSISU_2	Syntrophomonadaceae_sp _AS02xzSISU_22	Bacteroidales_sp _AS02xzSISU_42	Clostridiaceae_sp _AS02xzSISU_47	Firmicutes_sp _AS02xzSISU_61	Gammaproteobacteria_sp _AS02xzSISU_62	Wolinella succinogenes_AS02xzSISU_68	Firmicutes_sp _AS02xzSISU_7	Syntrophomonadaceae_sp _AS02xzSISU_72	Clostridiaceae_sp _AS02xzSISU_79	Acidaminococcaceae_sp _AS02xzSISU_80	Methanosarcina thermophila_AS02xzSISU_89	Acinetobacter towneri_AS04akNAM_10	Clostridiaceae_sp _AS04akNAM_100	Clostridia_sp _AS04akNAM_103	Epulopiscium_sp _AS04akNAM_106	Clostridiales_sp _AS04akNAM_109	Bacillales_sp _AS04akNAM_110	Syntrophomonadaceae_sp _AS04akNAM_112	Clostridiaceae_sp _AS04akNAM_113	Syntrophomonadaceae_sp _AS04akNAM_115	Clostridiales_sp _AS04akNAM_119	Firmicutes_sp _AS04akNAM_124	Paracoccus solventivorans_AS04akNAM_125	Desulfotomaculum_sp _AS04akNAM_127	Clostridiaceae_sp _AS04akNAM_130
								highQ	highQ	highQ	highQ	highQ	highQ	highQ	highQ	highQ	highQ	highQ	highQ	highQ	highQ	highQ	highQ	highQ	highQ	highQ	highQ	highQ	highQ	highQ	highQ	highQ	highQ	highQ	highQ	highQ	highQ	highQ	highQ	highQ	highQ	highQ	highQ	highQ	highQ	highQ	highQ	highQ	highQ
KEGG module ID	KEGG description	KEGG description	KEGG description	KEGG description	MAGs having complete module	MAGs having 1 block missing module	MAGs having 2 blocks missing module
M00254	Structural complex	Environmental information processing	ABC-2 type and other transport systems	M00254 ABC-2 type transport system [BR:ko02000]	1542	61	0	complete	complete	complete	complete	complete	complete	complete	complete	complete	complete	complete	complete	complete	complete	complete	complete	complete	complete	complete	complete	complete	complete	complete	complete	complete	complete	complete	complete	complete	complete	complete	complete	complete	complete	complete	complete	complete	complete	complete	complete	complete	complete
M00258	Structural complex	Environmental information processing	ABC-2 type and other transport systems	M00258 Putative ABC transport system [BR:ko02000]	1540	42	0	complete	complete	complete	complete	complete	complete	complete	complete	complete	complete	complete	complete	complete	complete	complete	complete	complete	complete	complete	complete	complete	complete	complete	complete	complete	complete	complete	complete	complete	complete	complete	complete	complete	complete	complete	complete	complete	complete	complete	complete	complete	complete
M00005	Pathway module	Carbohydrate and lipid metabolism	Central carbohydrate metabolism	M00005 PRPP biosynthesis, ribose 5P => PRPP [PATH:map00030 map00230 map01200 map01230 map01100]	1484	0	0	complete	complete	complete	complete	complete	complete	complete	complete	complete	complete	complete	complete	complete	complete	complete	complete	complete	complete	complete	complete	complete	complete	complete	complete	complete	complete	complete	complete	complete	complete	complete	complete	complete	complete	complete	complete	complete	complete	complete	complete	complete	complete
M00307	Pathway module	Carbohydrate and lipid metabolism	Central carbohydrate metabolism	M00307 Pyruvate oxidation, pyruvate => acetyl-CoA [PATH:map00010 map00020 map00620 map01200 map01100]	1454	109	0	complete	complete	complete	complete	complete	complete	complete	complete	complete	complete	complete	complete	complete	1 block missing	complete	complete	complete	complete	complete	complete	complete	complete	complete	complete	1 block missing	complete	complete	complete	complete	complete	complete	complete	complete	complete	1 block missing	complete	complete	complete	complete	complete	absent	complete
M00240	Structural complex	Environmental information processing	Metallic cation, iron-siderophore and vitamin B12 transport system	M00240 Iron complex transport system [PATH:map02010] [BR:ko02000]	1194	177	0	complete	complete	absent	complete	complete	complete	complete	complete	complete	complete	absent	complete	absent	complete	complete	complete	complete	complete	complete	complete	complete	complete	complete	complete	absent	complete	complete	complete	absent	complete	complete	complete	1 block missing	complete	complete	complete	complete	absent	complete	complete	complete	complete
M00434	Functional set	Environmental information processing	Two-component regulatory system	M00434 PhoR-PhoB (phosphate starvation response) two-component regulatory system [PATH:map02020] [BR:ko02022]	1114	225	0	complete	absent	complete	complete	complete	complete	complete	complete	complete	complete	complete	absent	absent	absent	complete	complete	absent	complete	complete	absent	complete	absent	1 block missing	1 block missing	complete	complete	complete	1 block missing	complete	1 block missing	complete	complete	absent	complete	complete	complete	complete	complete	complete	complete	complete	1 block missing
M00579	Pathway module	Energy metabolism	Carbon fixation	M00579 Phosphate acetyltransferase-acetate kinase pathway, acetyl-CoA => acetate [PATH:map00710 map01200 map01100 map01120]	1075	226	0	complete	absent	complete	1 block missing	complete	complete	complete	1 block missing	1 block missing	complete	complete	complete	absent	complete	1 block missing	complete	complete	complete	complete	complete	complete	complete	absent	complete	complete	complete	1 block missing	complete	complete	complete	complete	complete	complete	complete	complete	complete	absent	complete	absent	complete	1 block missing	complete
M00021	Pathway module	Nucleotide and amino acid metabolism	Cysteine and methionine metabolism	M00021 Cysteine biosynthesis, serine => cysteine [PATH:map00270 map01200 map01230 map01100 map01110]	1064	256	0	complete	1 block missing	1 block missing	complete	complete	complete	complete	complete	complete	complete	complete	complete	absent	absent	complete	complete	complete	complete	complete	complete	complete	complete	complete	complete	complete	complete	complete	complete	complete	complete	complete	complete	complete	complete	complete	complete	complete	complete	1 block missing	complete	complete	complete
M00239	Structural complex	Environmental information processing	Peptide and nickel transport system	M00239 Peptides/nickel transport system [PATH:map02010] [BR:ko02000]	1032	346	0	complete	complete	complete	complete	1 block missing	complete	complete	complete	complete	complete	complete	1 block missing	absent	complete	complete	complete	complete	1 block missing	absent	complete	complete	absent	complete	complete	1 block missing	complete	complete	complete	1 block missing	complete	complete	complete	1 block missing	complete	complete	complete	complete	1 block missing	complete	complete	1 block missing	complete
M00086	Pathway module	Carbohydrate and lipid metabolism	Fatty acid metabolism	M00086 beta-Oxidation, acyl-CoA synthesis [PATH:map00071 map01212 map01100]	1010	0	0	absent	absent	absent	complete	complete	absent	complete	absent	complete	complete	absent	complete	absent	complete	complete	complete	absent	complete	complete	complete	absent	complete	complete	absent	complete	complete	complete	absent	complete	complete	complete	absent	absent	complete	absent	complete	absent	complete	absent	complete	complete	complete
M00256	Cell division transport system				1010	82	0	complete	complete	complete	complete	absent	complete	complete	complete	complete	complete	absent	absent	absent	complete	complete	complete	complete	complete	complete	complete	complete	complete	complete	complete	complete	complete	complete	absent	absent	complete	complete	complete	complete	complete	complete	complete	complete	complete	complete	complete	complete	complete
M00236	Structural complex	Environmental information processing	Phosphate and amino acid transport system	M00236 Putative polar amino acid transport system [BR:ko02000]	1004	297	0	complete	complete	complete	complete	absent	complete	complete	1 block missing	complete	complete	complete	complete	1 block missing	complete	complete	complete	complete	complete	absent	complete	complete	complete	complete	complete	complete	complete	complete	1 block missing	absent	complete	1 block missing	complete	complete	complete	complete	complete	complete	complete	complete	complete	complete	complete
M00140	Pathway module	Nucleotide and amino acid metabolism	Cofactor and vitamin biosynthesis	M00140 C1-unit interconversion, prokaryotes [PATH:map00670 map01100]	982	476	151	complete	complete	complete	1 block missing	complete	complete	complete	2 blocks missing	1 block missing	1 block missing	complete	complete	2 blocks missing	complete	complete	1 block missing	complete	complete	complete	complete	1 block missing	1 block missing	1 block missing	complete	complete	complete	complete	1 block missing	1 block missing	complete	complete	complete	complete	complete	complete	complete	complete	complete	complete	1 block missing	complete	complete
M00015	Pathway module	Nucleotide and amino acid metabolism	Arginine and proline metabolism	M00015 Proline biosynthesis, glutamate => proline [PATH:map00330 map01230 map01100]	977	257	27	complete	1 block missing	complete	complete	complete	complete	complete	absent	complete	complete	complete	1 block missing	absent	complete	complete	complete	complete	complete	complete	complete	complete	complete	complete	complete	complete	complete	complete	complete	complete	complete	complete	complete	complete	complete	complete	complete	complete	complete	1 block missing	complete	complete	complete
M00360	Aminoacyl-tRNA biosynthesis, prokaryotes				965	306	134	complete	complete	complete	1 block missing	complete	complete	complete	1 block missing	complete	complete	complete	complete	1 block missing	complete	complete	complete	complete	complete	complete	complete	complete	1 block missing	complete	complete	complete	complete	complete	complete	complete	complete	complete	complete	complete	complete	1 block missing	complete	complete	complete	complete	complete	complete	complete
M00050	Pathway module	Nucleotide and amino acid metabolism	Purine metabolism	M00050 Guanine ribonucleotide biosynthesis IMP => GDP,GTP [PATH:map00230 map01100]	962	422	167	complete	1 block missing	complete	complete	complete	complete	complete	2 blocks missing	complete	complete	complete	complete	1 block missing	complete	complete	complete	complete	complete	complete	1 block missing	complete	complete	complete	complete	complete	complete	complete	2 blocks missing	complete	1 block missing	complete	complete	complete	complete	complete	1 block missing	complete	complete	1 block missing	complete	complete	complete
M00002	Pathway module	Carbohydrate and lipid metabolism	Central carbohydrate metabolism	M00002 Glycolysis, core module involving three-carbon compounds [PATH:map00010 map01200 map01230 map01100]	959	463	156	complete	complete	complete	complete	complete	complete	complete	complete	complete	complete	complete	1 block missing	1 block missing	complete	1 block missing	2 blocks missing	absent	complete	complete	1 block missing	complete	complete	1 block missing	complete	complete	complete	complete	complete	1 block missing	1 block missing	complete	complete	complete	complete	complete	1 block missing	complete	complete	complete	complete	complete	complete
M00260	Structural complex	Genetic information processing	DNA polymerase	M00260 DNA polymerase III complex, bacteria [PATH:map03030 map03430 map03440] [BR:ko03032 ko03400]	949	638	0	complete	complete	complete	complete	complete	1 block missing	1 block missing	1 block missing	complete	complete	complete	complete	absent	complete	complete	complete	complete	complete	complete	complete	complete	complete	complete	complete	complete	complete	1 block missing	absent	complete	complete	complete	complete	complete	complete	1 block missing	complete	1 block missing	complete	complete	complete	complete	complete
M00432	Pathway module	Nucleotide and amino acid metabolism	Branched-chain amino acid metabolism	M00432 Leucine biosynthesis, 2-oxoisovalerate => 2-oxoisocaproate [PATH:map00290 map01210 map01230 map01100 map01110]	945	132	137	complete	absent	absent	complete	complete	complete	complete	absent	complete	complete	complete	complete	complete	complete	absent	complete	complete	complete	absent	complete	complete	complete	complete	complete	complete	complete	complete	complete	complete	complete	complete	complete	complete	complete	complete	complete	complete	complete	2 blocks missing	complete	complete	complete
M00237	Branched-chain amino acid transport system				939	150	0	complete	complete	complete	complete	absent	complete	absent	complete	complete	complete	complete	complete	absent	complete	complete	absent	complete	complete	absent	absent	complete	complete	complete	complete	complete	complete	complete	absent	absent	complete	complete	complete	complete	complete	complete	complete	complete	complete	complete	complete	complete	complete
M00201	alpha-Glucoside transport system				937	3	0	complete	absent	complete	complete	complete	complete	complete	complete	complete	complete	complete	complete	absent	complete	complete	complete	complete	absent	absent	complete	complete	absent	absent	complete	absent	complete	complete	absent	absent	complete	complete	complete	complete	complete	absent	complete	absent	complete	absent	complete	absent	complete
M00242	Structural complex	Environmental information processing	Metallic cation, iron-siderophore and vitamin B12 transport system	M00242 Zinc transport system [PATH:map02010] [BR:ko02000]	936	241	0	complete	absent	absent	complete	complete	complete	complete	complete	complete	complete	absent	complete	absent	1 block missing	complete	complete	absent	complete	complete	complete	complete	complete	complete	complete	complete	complete	complete	complete	complete	complete	complete	complete	complete	complete	complete	complete	complete	complete	absent	complete	complete	complete
M00188	Structural complex	Environmental information processing	Mineral and organic ion transport system	M00188 NitT/TauT family transport system [BR:ko02000]	935	207	0	complete	absent	1 block missing	complete	complete	complete	complete	1 block missing	complete	1 block missing	absent	complete	absent	complete	complete	complete	absent	complete	absent	complete	complete	complete	complete	complete	complete	complete	complete	complete	absent	complete	complete	complete	absent	complete	complete	complete	complete	absent	complete	complete	complete	complete
M00582	Energy-coupling factor transport system				918	292	0	complete	1 block missing	complete	absent	absent	complete	complete	complete	absent	absent	complete	complete	complete	complete	complete	1 block missing	complete	complete	absent	complete	complete	1 block missing	complete	complete	complete	complete	complete	complete	absent	complete	complete	complete	complete	complete	complete	complete	complete	complete	complete	absent	complete	complete
M00178	Ribosome, bacteria				906	729	0	complete	complete	complete	1 block missing	complete	complete	complete	1 block missing	1 block missing	1 block missing	complete	complete	1 block missing	complete	complete	1 block missing	complete	complete	complete	complete	1 block missing	1 block missing	complete	complete	complete	complete	complete	1 block missing	complete	complete	complete	complete	complete	complete	complete	complete	complete	complete	complete	complete	complete	complete
M00083	Fatty acid biosynthesis, elongation				883	639	0	complete	complete	complete	complete	complete	complete	complete	complete	complete	complete	complete	complete	absent	complete	1 block missing	complete	complete	1 block missing	complete	complete	complete	complete	complete	complete	complete	complete	complete	1 block missing	complete	complete	complete	complete	complete	1 block missing	complete	complete	1 block missing	complete	complete	complete	complete	complete
M00019	Pathway module	Nucleotide and amino acid metabolism	Branched-chain amino acid metabolism	M00019 Valine/isoleucine biosynthesis, pyruvate => valine / 2-oxobutanoate => isoleucine [PATH:map00290 map01210 map01230 map01100 map01110] (complete)	872	144	110	complete	absent	absent	complete	complete	complete	complete	absent	complete	complete	absent	complete	complete	complete	absent	complete	complete	complete	absent	complete	complete	2 blocks missing	complete	complete	complete	complete	1 block missing	complete	complete	complete	complete	complete	complete	complete	complete	complete	complete	complete	absent	complete	complete	complete
M00844	Pathway module	Nucleotide and amino acid metabolism	Arginine and proline metabolism	M00844 Arginine biosynthesis, ornithine => arginine [PATH:map00220 map01230 map01100]	818	211	321	complete	absent	complete	complete	complete	2 blocks missing	complete	2 blocks missing	complete	complete	complete	complete	complete	complete	complete	complete	complete	complete	1 block missing	complete	complete	complete	complete	complete	complete	complete	complete	complete	complete	complete	complete	complete	complete	complete	complete	complete	complete	complete	1 block missing	complete	complete	complete
M00010	Pathway module	Carbohydrate and lipid metabolism	Central carbohydrate metabolism	M00010 Citrate cycle, first carbon oxidation, oxaloacetate => 2-oxoglutarate [PATH:map00020 map01200 map01210 map01230 map01100]	813	222	146	1 block missing	absent	absent	complete	complete	1 block missing	complete	absent	complete	complete	absent	complete	2 blocks missing	complete	complete	complete	complete	2 blocks missing	complete	complete	1 block missing	complete	complete	complete	2 blocks missing	complete	2 blocks missing	complete	complete	complete	1 block missing	complete	complete	complete	2 blocks missing	1 block missing	2 blocks missing	complete	absent	complete	complete	complete
M00222	Structural complex	Environmental information processing	Phosphate and amino acid transport system	M00222 Phosphate transport system [PATH:map02010] [BR:ko02000]	812	225	0	complete	complete	complete	complete	complete	complete	complete	complete	complete	complete	complete	absent	complete	complete	complete	1 block missing	absent	absent	complete	complete	complete	1 block missing	complete	absent	complete	complete	complete	complete	complete	absent	complete	complete	absent	complete	complete	complete	1 block missing	absent	absent	complete	complete	absent
M00028	Pathway module	Nucleotide and amino acid metabolism	Arginine and proline metabolism	M00028 Ornithine biosynthesis, glutamate => ornithine [PATH:map00220 map01210 map01230 map01100]	776	172	84	complete	absent	1 block missing	complete	complete	absent	complete	absent	complete	complete	complete	complete	complete	complete	complete	1 block missing	complete	complete	1 block missing	complete	complete	complete	complete	complete	complete	complete	complete	complete	complete	1 block missing	complete	complete	complete	complete	complete	complete	1 block missing	complete	absent	complete	complete	complete
M00049	Pathway module	Nucleotide and amino acid metabolism	Purine metabolism	M00049 Adenine ribonucleotide biosynthesis, IMP => ADP,ATP [PATH:map00230 map01100]	764	294	445	complete	complete	complete	complete	complete	2 blocks missing	complete	complete	complete	complete	complete	complete	complete	complete	complete	complete	2 blocks missing	complete	complete	1 block missing	2 blocks missing	complete	complete	complete	complete	complete	complete	complete	complete	1 block missing	complete	complete	complete	complete	complete	1 block missing	2 blocks missing	complete	complete	complete	complete	complete
M00120	Coenzyme A biosynthesis, pantothenate => CoA				758	506	258	complete	complete	complete	1 block missing	complete	complete	complete	complete	1 block missing	1 block missing	complete	complete	2 blocks missing	1 block missing	1 block missing	complete	1 block missing	complete	complete	1 block missing	complete	complete	complete	1 block missing	1 block missing	1 block missing	complete	2 blocks missing	complete	1 block missing	complete	complete	1 block missing	complete	complete	1 block missing	complete	1 block missing	1 block missing	complete	complete	1 block missing
M00022	Pathway module	Nucleotide and amino acid metabolism	Aromatic amino acid metabolism	M00022 Shikimate pathway, phosphoenolpyruvate + erythrose-4P => chorismate [PATH:map00400 map01230 map01100 map01110 map01130]	735	306	201	complete	absent	absent	complete	complete	complete	complete	absent	complete	complete	complete	1 block missing	2 blocks missing	complete	1 block missing	complete	complete	complete	1 block missing	complete	complete	complete	complete	complete	complete	complete	complete	2 blocks missing	complete	complete	complete	complete	complete	complete	complete	complete	1 block missing	1 block missing	absent	complete	complete	complete
M00183	Structural complex	Genetic information processing	RNA polymerase	M00183 RNA polymerase, bacteria [PATH:map03020] [BR:ko03021 ko03400]	729	838	0	complete	1 block missing	complete	1 block missing	complete	complete	complete	1 block missing	1 block missing	1 block missing	complete	complete	absent	complete	complete	complete	complete	complete	1 block missing	complete	1 block missing	1 block missing	complete	complete	complete	complete	complete	absent	complete	complete	complete	complete	1 block missing	complete	complete	complete	complete	1 block missing	1 block missing	complete	complete	complete
M00007	Pathway module	Carbohydrate and lipid metabolism	Central carbohydrate metabolism	M00007 Pentose phosphate pathway, non-oxidative phase, fructose 6P => ribose 5P [PATH:map00030 map01200 map01230 map01100 map01120]	705	684	144	complete	complete	1 block missing	complete	complete	complete	1 block missing	complete	complete	complete	1 block missing	1 block missing	absent	complete	1 block missing	1 block missing	1 block missing	complete	complete	1 block missing	1 block missing	complete	complete	complete	complete	1 block missing	complete	absent	complete	complete	complete	complete	1 block missing	complete	complete	complete	complete	1 block missing	complete	complete	complete	1 block missing
M00854	Pathway module	Carbohydrate and lipid metabolism	Other carbohydrate metabolism	M00854 Glycogen biosynthesis, glucose-1P => glycogen/starch [PATH:map00500]	697	473	279	1 block missing	complete	complete	1 block missing	complete	absent	2 blocks missing	complete	1 block missing	complete	2 blocks missing	complete	1 block missing	1 block missing	complete	1 block missing	complete	1 block missing	1 block missing	complete	complete	2 blocks missing	2 blocks missing	complete	1 block missing	complete	1 block missing	1 block missing	1 block missing	complete	complete	complete	2 blocks missing	complete	complete	complete	complete	2 blocks missing	complete	2 blocks missing	complete	complete
M00157	Structural complex	Energy metabolism	ATP synthesis	M00157 F-type ATPase, prokaryotes and chloroplasts [PATH:map00190 map00195]	691	376	0	complete	absent	complete	complete	complete	absent	complete	complete	complete	complete	complete	1 block missing	absent	complete	absent	complete	absent	complete	complete	absent	absent	complete	complete	complete	complete	absent	1 block missing	complete	complete	absent	complete	complete	absent	complete	complete	absent	complete	absent	absent	complete	complete	1 block missing
M00207	Putative multiple sugar transport system				679	508	0	complete	absent	complete	1 block missing	1 block missing	complete	complete	1 block missing	1 block missing	complete	1 block missing	complete	absent	complete	complete	complete	complete	1 block missing	absent	complete	1 block missing	absent	absent	complete	absent	complete	complete	absent	absent	complete	complete	complete	complete	complete	absent	complete	absent	1 block missing	absent	complete	1 block missing	complete
M00439	Oligopeptide transport system				640	589	0	1 block missing	complete	complete	absent	absent	complete	1 block missing	1 block missing	absent	complete	complete	absent	absent	complete	complete	complete	complete	1 block missing	absent	complete	1 block missing	absent	1 block missing	1 block missing	absent	complete	1 block missing	1 block missing	absent	complete	complete	complete	1 block missing	complete	complete	1 block missing	complete	complete	complete	1 block missing	absent	1 block missing
M00052	Pathway module	Nucleotide and amino acid metabolism	Pyrimidine metabolism	M00052 Pyrimidine ribonucleotide biosynthesis, UMP => UDP/UTP,CDP/CTP [PATH:map00240 map01100]	639	654	307	complete	complete	complete	complete	complete	1 block missing	1 block missing	1 block missing	complete	complete	complete	complete	complete	2 blocks missing	1 block missing	complete	2 blocks missing	complete	complete	1 block missing	complete	complete	1 block missing	1 block missing	complete	1 block missing	complete	complete	complete	1 block missing	complete	1 block missing	1 block missing	complete	complete	1 block missing	1 block missing	1 block missing	complete	complete	complete	1 block missing
M00001	Pathway module	Carbohydrate and lipid metabolism	Central carbohydrate metabolism	M00001 Glycolysis (Embden-Meyerhof pathway), glucose => pyruvate [PATH:map00010 map01200 map01100]1	628	437	321	complete	1 block missing	complete	1 block missing	complete	complete	complete	complete	1 block missing	complete	1 block missing	2 blocks missing	absent	1 block missing	1 block missing	2 blocks missing	absent	complete	complete	1 block missing	complete	2 blocks missing	2 blocks missing	complete	complete	complete	1 block missing	complete	absent	1 block missing	complete	complete	complete	complete	complete	2 blocks missing	complete	complete	1 block missing	1 block missing	complete	complete
M00299	Spermidine/putrescine transport system				620	279	0	complete	complete	complete	absent	absent	absent	complete	absent	absent	absent	complete	complete	absent	1 block missing	complete	complete	complete	absent	absent	complete	complete	absent	absent	absent	absent	absent	complete	absent	absent	complete	absent	complete	complete	complete	absent	complete	absent	complete	complete	complete	absent	complete
M00238	Structural complex	Environmental information processing	Phosphate and amino acid transport system	M00238 D-Methionine transport system [PATH:map02010] [BR:ko02000]	615	94	0	absent	complete	complete	complete	absent	absent	complete	absent	complete	complete	complete	absent	absent	complete	complete	absent	complete	complete	absent	complete	complete	complete	complete	absent	absent	complete	complete	absent	complete	absent	complete	complete	absent	complete	complete	absent	complete	absent	complete	absent	complete	complete
M00018	Pathway module	Nucleotide and amino acid metabolism	Serine and threonine metabolism	M00018 Threonine biosynthesis, aspartate => homoserine => threonine [PATH:map00260 map01230 map01100 map01110]	591	561	193	complete	absent	complete	complete	complete	complete	complete	2 blocks missing	complete	complete	complete	1 block missing	1 block missing	complete	complete	1 block missing	1 block missing	complete	1 block missing	1 block missing	complete	complete	complete	complete	1 block missing	1 block missing	complete	1 block missing	complete	1 block missing	complete	1 block missing	complete	complete	complete	1 block missing	1 block missing	1 block missing	complete	1 block missing	complete	1 block missing
M00247	Putative ABC transport system				590	105	0	complete	absent	complete	absent	absent	complete	absent	absent	absent	absent	complete	1 block missing	absent	absent	absent	absent	complete	complete	absent	absent	complete	complete	absent	absent	complete	complete	complete	absent	absent	complete	absent	complete	absent	complete	complete	complete	1 block missing	absent	absent	absent	complete	complete
M00459	VicK-VicR (cell wall metabolism) two-component regulatory system				560	372	0	absent	complete	complete	absent	complete	complete	absent	complete	absent	absent	complete	absent	absent	absent	absent	complete	absent	absent	absent	complete	absent	absent	1 block missing	1 block missing	1 block missing	complete	complete	1 block missing	absent	complete	complete	complete	absent	complete	1 block missing	complete	complete	complete	complete	absent	complete	complete
M00793	dTDP-L-rhamnose biosynthesis				553	126	170	complete	absent	complete	complete	2 blocks missing	absent	complete	absent	complete	complete	absent	2 blocks missing	complete	complete	complete	2 blocks missing	absent	absent	complete	complete	absent	complete	absent	absent	2 blocks missing	complete	complete	absent	2 blocks missing	absent	complete	complete	complete	complete	1 block missing	absent	absent	absent	absent	complete	complete	absent
M00115	NAD biosynthesis, aspartate => NAD				544	167	150	absent	absent	absent	complete	complete	2 blocks missing	complete	absent	complete	complete	absent	absent	2 blocks missing	complete	absent	complete	absent	complete	1 block missing	absent	absent	1 block missing	complete	complete	complete	complete	2 blocks missing	2 blocks missing	1 block missing	complete	absent	2 blocks missing	complete	complete	complete	complete	complete	absent	absent	complete	complete	complete
M00255	Structural complex	Environmental information processing	ABC-2 type and other transport systems	M00255 Lipoprotein-releasing system [PATH:map02010] [BR:ko02000]	518	232	0	absent	1 block missing	absent	complete	complete	1 block missing	absent	absent	complete	complete	absent	absent	absent	absent	absent	absent	absent	absent	complete	absent	absent	complete	absent	absent	absent	1 block missing	absent	complete	complete	absent	absent	absent	absent	absent	1 block missing	absent	absent	absent	1 block missing	complete	absent	absent
M00336	Twin-arginine translocation (Tat) system				516	174	0	complete	absent	absent	complete	complete	absent	absent	absent	complete	complete	absent	absent	absent	absent	absent	absent	absent	complete	complete	absent	absent	complete	complete	absent	complete	absent	absent	complete	complete	absent	absent	absent	absent	complete	complete	absent	complete	absent	absent	complete	absent	absent
M00212	Ribose transport system				494	213	0	absent	absent	complete	complete	complete	complete	absent	absent	complete	complete	complete	complete	absent	complete	complete	complete	complete	absent	absent	1 block missing	absent	absent	absent	1 block missing	absent	complete	absent	absent	absent	complete	1 block missing	complete	1 block missing	absent	absent	complete	absent	absent	absent	absent	absent	complete
M00082	Fatty acid biosynthesis, initiation				492	648	220	1 block missing	2 blocks missing	complete	complete	complete	1 block missing	complete	1 block missing	complete	complete	complete	complete	absent	1 block missing	absent	1 block missing	1 block missing	2 blocks missing	1 block missing	1 block missing	complete	complete	complete	complete	complete	1 block missing	1 block missing	2 blocks missing	1 block missing	1 block missing	1 block missing	complete	complete	complete	1 block missing	1 block missing	2 blocks missing	1 block missing	1 block missing	complete	1 block missing	1 block missing
M00023	Pathway module	Nucleotide and amino acid metabolism	Aromatic amino acid metabolism	M00023 Tryptophan biosynthesis, chorismate => tryptophan [PATH:map00400 map01230 map01100 map01110]0	486	161	97	absent	absent	1 block missing	complete	complete	absent	complete	absent	complete	complete	absent	absent	complete	2 blocks missing	absent	complete	absent	absent	complete	absent	absent	complete	complete	complete	complete	complete	complete	complete	complete	absent	complete	complete	complete	complete	complete	absent	absent	complete	absent	complete	complete	complete
M00527	Pathway module	Nucleotide and amino acid metabolism	Lysine metabolism	M00527 Lysine biosynthesis, DAP aminotransferase pathway, aspartate => lysine [PATH:map00300 map01230 map01110]	459	392	330	complete	2 blocks missing	1 block missing	1 block missing	complete	1 block missing	1 block missing	absent	1 block missing	1 block missing	1 block missing	complete	complete	1 block missing	2 blocks missing	1 block missing	1 block missing	complete	complete	complete	complete	complete	1 block missing	complete	complete	complete	complete	1 block missing	1 block missing	complete	1 block missing	complete	complete	2 blocks missing	complete	1 block missing	2 blocks missing	complete	2 blocks missing	1 block missing	complete	complete
M00526	Pathway module	Nucleotide and amino acid metabolism	Lysine metabolism	M00526 Lysine biosynthesis, DAP dehydrogenase pathway, aspartate => lysine [PATH:map00300 map01230 map01100]	452	604	193	1 block missing	1 block missing	1 block missing	1 block missing	1 block missing	complete	1 block missing	absent	1 block missing	1 block missing	1 block missing	1 block missing	1 block missing	1 block missing	2 blocks missing	1 block missing	complete	1 block missing	complete	1 block missing	complete	complete	1 block missing	1 block missing	1 block missing	complete	1 block missing	1 block missing	complete	1 block missing	1 block missing	complete	complete	complete	1 block missing	complete	absent	1 block missing	1 block missing	1 block missing	1 block missing	complete
M00190	Iron(III) transport system				434	329	0	absent	absent	1 block missing	complete	1 block missing	complete	absent	absent	complete	complete	1 block missing	absent	absent	1 block missing	complete	complete	absent	absent	absent	complete	1 block missing	complete	absent	absent	1 block missing	complete	complete	absent	complete	complete	complete	complete	absent	complete	absent	1 block missing	absent	absent	absent	complete	1 block missing	absent
M00093	Pathway module	Carbohydrate and lipid metabolism	Lipid metabolism	M00093 Phosphatidylethanolamine (PE) biosynthesis, PA => PS => PE [PATH:map00564 map01100]	429	190	833	1 block missing	2 blocks missing	2 blocks missing	complete	complete	2 blocks missing	complete	2 blocks missing	complete	complete	2 blocks missing	2 blocks missing	absent	2 blocks missing	2 blocks missing	2 blocks missing	1 block missing	complete	complete	2 blocks missing	2 blocks missing	1 block missing	complete	2 blocks missing	complete	2 blocks missing	complete	1 block missing	complete	complete	2 blocks missing	2 blocks missing	2 blocks missing	complete	1 block missing	2 blocks missing	2 blocks missing	2 blocks missing	2 blocks missing	2 blocks missing	2 blocks missing	2 blocks missing
M00364	C10-C20 isoprenoid biosynthesis, bacteria				427	990	0	complete	1 block missing	complete	complete	1 block missing	complete	1 block missing	absent	complete	complete	complete	1 block missing	complete	complete	1 block missing	1 block missing	absent	complete	1 block missing	1 block missing	1 block missing	1 block missing	1 block missing	1 block missing	complete	complete	complete	complete	1 block missing	1 block missing	1 block missing	1 block missing	1 block missing	complete	1 block missing	1 block missing	1 block missing	1 block missing	1 block missing	1 block missing	1 block missing	1 block missing
M00320	Lipopolysaccharide export system				423	189	0	absent	absent	absent	complete	1 block missing	absent	absent	absent	complete	complete	absent	absent	absent	absent	1 block missing	absent	absent	absent	complete	absent	complete	complete	complete	1 block missing	absent	absent	1 block missing	absent	complete	absent	absent	absent	absent	absent	absent	absent	absent	absent	absent	1 block missing	absent	absent
M00221	Putative simple sugar transport system				422	531	0	1 block missing	1 block missing	absent	1 block missing	1 block missing	complete	absent	1 block missing	1 block missing	complete	1 block missing	complete	1 block missing	absent	1 block missing	absent	complete	1 block missing	absent	complete	absent	absent	absent	1 block missing	absent	complete	1 block missing	absent	absent	complete	1 block missing	complete	absent	absent	complete	1 block missing	absent	1 block missing	absent	complete	absent	complete
M00554	Pathway module	Carbohydrate and lipid metabolism	Other carbohydrate metabolism	M00554 Nucleotide sugar biosynthesis, galactose => UDP-galactose [PATH:map00520 map00052 map01100]	414	559	0	absent	1 block missing	complete	absent	1 block missing	absent	absent	1 block missing	absent	complete	complete	complete	absent	complete	1 block missing	absent	1 block missing	1 block missing	1 block missing	complete	complete	absent	absent	complete	1 block missing	complete	absent	1 block missing	absent	complete	complete	complete	complete	absent	1 block missing	complete	complete	1 block missing	1 block missing	absent	1 block missing	complete
M00159	Structural complex	Energy metabolism	ATP synthesis	M00159 V-type ATPase, prokaryotes [PATH:map00190]	395	530	0	absent	complete	absent	absent	absent	complete	absent	1 block missing	absent	absent	absent	complete	complete	absent	complete	complete	complete	absent	1 block missing	complete	complete	absent	absent	complete	absent	complete	1 block missing	complete	absent	complete	absent	complete	complete	absent	absent	complete	absent	complete	1 block missing	absent	absent	complete
M00189	Structural complex	Environmental information processing	Mineral and organic ion transport system	M00189 Molybdate transport system [PATH:map02010] [BR:ko02000]	392	244	0	complete	absent	absent	complete	absent	absent	complete	absent	complete	complete	absent	complete	1 block missing	1 block missing	complete	absent	absent	complete	absent	absent	absent	absent	complete	absent	complete	absent	1 block missing	complete	absent	absent	absent	absent	absent	complete	complete	absent	absent	absent	1 block missing	complete	complete	absent
M00707	Multidrug resistance, MdlAB/SmdAB transporter				391	258	0	absent	1 block missing	complete	absent	1 block missing	absent	absent	complete	absent	complete	complete	absent	absent	absent	absent	1 block missing	absent	absent	absent	absent	complete	absent	absent	complete	absent	absent	absent	absent	absent	1 block missing	complete	absent	absent	absent	absent	complete	absent	absent	1 block missing	absent	absent	absent
M00549	Pathway module	Carbohydrate and lipid metabolism	Other carbohydrate metabolism	M00549 Nucleotide sugar biosynthesis, glucose => UDP-glucose [PATH:map00520 map01100]	376	776	383	1 block missing	2 blocks missing	complete	complete	complete	2 blocks missing	complete	2 blocks missing	complete	complete	complete	complete	2 blocks missing	complete	1 block missing	complete	1 block missing	2 blocks missing	1 block missing	complete	1 block missing	1 block missing	2 blocks missing	1 block missing	2 blocks missing	complete	1 block missing	2 blocks missing	2 blocks missing	complete	complete	complete	complete	complete	1 block missing	complete	1 block missing	complete	2 blocks missing	1 block missing	1 block missing	complete
M00026	Pathway module	Nucleotide and amino acid metabolism	Histidine metabolism	M00026 Histidine biosynthesis, PRPP => histidine [PATH:map00340 map01230 map01100 map01110]2	373	453	198	complete	absent	complete	1 block missing	complete	1 block missing	complete	absent	1 block missing	complete	complete	complete	1 block missing	complete	absent	complete	1 block missing	complete	complete	complete	1 block missing	1 block missing	complete	complete	complete	complete	complete	complete	1 block missing	complete	complete	complete	complete	complete	1 block missing	complete	1 block missing	complete	absent	1 block missing	1 block missing	complete
M00250	Lipopolysaccharide transport system				364	73	0	absent	absent	absent	absent	complete	absent	absent	absent	absent	complete	absent	1 block missing	absent	absent	complete	absent	absent	absent	absent	complete	absent	complete	complete	absent	absent	complete	absent	complete	absent	absent	absent	absent	absent	complete	absent	absent	absent	absent	absent	absent	complete	1 block missing
M00196	Raffinose/stachyose/melibiose transport system				358	635	0	complete	absent	1 block missing	1 block missing	1 block missing	1 block missing	1 block missing	1 block missing	1 block missing	1 block missing	1 block missing	1 block missing	absent	complete	complete	complete	1 block missing	absent	absent	1 block missing	1 block missing	absent	absent	1 block missing	absent	complete	1 block missing	absent	absent	complete	1 block missing	complete	1 block missing	1 block missing	absent	complete	absent	1 block missing	absent	1 block missing	1 block missing	complete
M00003	Pathway module	Carbohydrate and lipid metabolism	Central carbohydrate metabolism	M00003 Gluconeogenesis, oxaloacetate => fructose-6P [PATH:map00010 map00020 map01100]	352	765	366	1 block missing	1 block missing	complete	complete	complete	complete	complete	1 block missing	complete	complete	1 block missing	1 block missing	1 block missing	2 blocks missing	2 blocks missing	absent	absent	1 block missing	1 block missing	1 block missing	2 blocks missing	complete	1 block missing	1 block missing	1 block missing	1 block missing	complete	1 block missing	complete	1 block missing	complete	complete	1 block missing	complete	1 block missing	1 block missing	1 block missing	1 block missing	complete	complete	1 block missing	1 block missing
M00519	Functional set	Environmental information processing	Two-component regulatory system	M00519 YesM-YesN two-component regulatory system [PATH:map02020] [BR:ko02022]	349	422	0	1 block missing	absent	absent	absent	1 block missing	complete	1 block missing	absent	absent	absent	1 block missing	complete	absent	absent	complete	complete	complete	absent	absent	complete	1 block missing	absent	1 block missing	complete	absent	complete	absent	absent	absent	complete	complete	complete	complete	1 block missing	1 block missing	complete	1 block missing	1 block missing	absent	absent	1 block missing	complete
M00570	Pathway module	Nucleotide and amino acid metabolism	Branched-chain amino acid metabolism	M00570 Isoleucine biosynthesis, threonine => 2-oxobutanoate => isoleucine [PATH:map00290 map01230 map01100]	340	592	117	complete	absent	absent	complete	1 block missing	complete	complete	absent	complete	complete	absent	1 block missing	1 block missing	complete	absent	1 block missing	1 block missing	1 block missing	absent	1 block missing	1 block missing	2 blocks missing	complete	1 block missing	1 block missing	1 block missing	1 block missing	1 block missing	complete	1 block missing	1 block missing	1 block missing	complete	complete	1 block missing	1 block missing	1 block missing	1 block missing	absent	complete	complete	1 block missing
M00335	Sec (secretion) system				331	1304	0	1 block missing	1 block missing	1 block missing	1 block missing	1 block missing	complete	complete	1 block missing	1 block missing	1 block missing	1 block missing	1 block missing	1 block missing	1 block missing	1 block missing	complete	1 block missing	complete	complete	complete	1 block missing	complete	complete	1 block missing	complete	complete	complete	1 block missing	complete	complete	complete	1 block missing	1 block missing	complete	1 block missing	complete	1 block missing	1 block missing	1 block missing	complete	complete	complete
M00742	Aminoglycoside resistance, protease FtsH				325	1201	5	1 block missing	1 block missing	1 block missing	complete	complete	1 block missing	1 block missing	1 block missing	complete	complete	1 block missing	complete	absent	1 block missing	1 block missing	complete	1 block missing	1 block missing	1 block missing	complete	1 block missing	complete	1 block missing	1 block missing	1 block missing	1 block missing	1 block missing	absent	1 block missing	1 block missing	1 block missing	1 block missing	1 block missing	complete	1 block missing	1 block missing	1 block missing	1 block missing	1 block missing	complete	1 block missing	1 block missing
M00208	Structural complex	Environmental information processing	Mineral and organic ion transport system	M00208 Glycine betaine/proline transport system [PATH:map02010] [BR:ko02000]	322	50	0	complete	absent	complete	complete	absent	absent	absent	absent	complete	complete	complete	absent	absent	absent	absent	absent	absent	complete	absent	absent	absent	absent	absent	absent	absent	absent	absent	absent	absent	absent	absent	absent	absent	complete	absent	absent	absent	absent	absent	complete	absent	absent
M00006	Pentose phosphate pathway, oxidative phase, glucose 6P => ribulose 5P				314	409	54	absent	absent	complete	complete	complete	1 block missing	2 blocks missing	absent	complete	complete	complete	1 block missing	absent	complete	2 blocks missing	absent	1 block missing	absent	complete	1 block missing	1 block missing	1 block missing	absent	1 block missing	absent	1 block missing	absent	absent	absent	1 block missing	1 block missing	absent	absent	absent	absent	absent	absent	1 block missing	1 block missing	1 block missing	absent	complete
M00359	Aminoacyl-tRNA biosynthesis, eukaryotes				307	367	344	2 blocks missing	2 blocks missing	absent	absent	complete	2 blocks missing	complete	absent	2 blocks missing	1 block missing	absent	complete	absent	2 blocks missing	complete	1 block missing	1 block missing	1 block missing	complete	complete	2 blocks missing	absent	absent	complete	absent	complete	absent	absent	2 blocks missing	complete	2 blocks missing	1 block missing	complete	1 block missing	absent	1 block missing	absent	complete	1 block missing	absent	absent	complete
M00273	PTS system, fructose-specific II component				301	106	0	absent	absent	complete	complete	complete	complete	absent	complete	complete	complete	complete	absent	absent	absent	absent	absent	absent	absent	absent	absent	absent	absent	absent	absent	absent	absent	absent	absent	absent	absent	complete	complete	absent	complete	absent	absent	absent	absent	absent	absent	absent	absent
M00500	AtoS-AtoC (cPHB biosynthesis) two-component regulatory system				299	321	0	absent	complete	absent	absent	complete	1 block missing	absent	1 block missing	absent	absent	absent	absent	absent	absent	absent	absent	absent	complete	absent	absent	absent	1 block missing	1 block missing	1 block missing	complete	absent	absent	absent	absent	absent	absent	absent	absent	complete	1 block missing	absent	1 block missing	absent	absent	absent	complete	absent
M00603	Putative aldouronate transport system				290	107	0	absent	absent	absent	absent	absent	absent	absent	absent	absent	absent	absent	absent	absent	complete	absent	complete	absent	absent	absent	complete	absent	absent	absent	complete	absent	complete	absent	absent	absent	complete	complete	absent	absent	absent	absent	complete	absent	absent	absent	absent	absent	complete
M00186	Structural complex	Environmental information processing	Mineral and organic ion transport system	M00186 Tungstate transport system [PATH:map02010] [BR:ko02000]	289	81	0	absent	absent	absent	absent	absent	absent	absent	absent	absent	absent	absent	absent	complete	absent	absent	absent	absent	complete	absent	absent	absent	absent	complete	absent	complete	absent	absent	complete	absent	absent	absent	absent	absent	complete	complete	absent	complete	absent	1 block missing	absent	complete	absent
M00063	CMP-KDO biosynthesis				284	86	39	absent	absent	absent	complete	complete	absent	absent	absent	complete	complete	2 blocks missing	absent	absent	absent	absent	absent	absent	absent	absent	absent	absent	complete	complete	absent	absent	absent	complete	absent	complete	absent	absent	absent	absent	absent	absent	absent	absent	absent	absent	1 block missing	absent	absent
M00491	arabinogalactan oligomer/maltooligosaccharide transport system				281	771	0	1 block missing	absent	complete	1 block missing	1 block missing	1 block missing	1 block missing	1 block missing	1 block missing	1 block missing	complete	1 block missing	absent	1 block missing	1 block missing	1 block missing	1 block missing	absent	absent	complete	1 block missing	absent	absent	complete	absent	complete	1 block missing	absent	absent	complete	complete	complete	1 block missing	1 block missing	absent	1 block missing	absent	1 block missing	1 block missing	1 block missing	1 block missing	complete
M00133	Pathway module	Nucleotide and amino acid metabolism	Polyamine biosynthesis	M00133 Polyamine biosynthesis, arginine => agmatine => putrescine => spermidine [PATH:map00330 map01100]	272	292	345	complete	complete	absent	1 block missing	absent	complete	1 block missing	1 block missing	2 blocks missing	complete	absent	1 block missing	2 blocks missing	absent	absent	complete	absent	1 block missing	absent	absent	1 block missing	1 block missing	2 blocks missing	complete	1 block missing	complete	complete	2 blocks missing	absent	complete	complete	complete	absent	2 blocks missing	1 block missing	complete	1 block missing	1 block missing	complete	absent	complete	complete
M00209	Structural complex	Environmental information processing	Mineral and organic ion transport system	M00209 Osmoprotectant transport system [PATH:map02010] [BR:ko02000]	267	107	0	absent	absent	complete	complete	absent	absent	complete	absent	complete	complete	1 block missing	absent	absent	complete	absent	absent	absent	absent	absent	absent	absent	absent	absent	absent	complete	absent	absent	absent	absent	absent	absent	complete	absent	absent	absent	absent	complete	absent	1 block missing	complete	absent	absent
M00632	Pathway module	Carbohydrate and lipid metabolism	Other carbohydrate metabolism	M00632 Galactose degradation, Leloir pathway, galactose => alpha-D-glucose-1P [PATH:map00052 map01100]	261	418	322	absent	2 blocks missing	complete	absent	1 block missing	absent	absent	2 blocks missing	2 blocks missing	complete	complete	complete	absent	complete	1 block missing	absent	1 block missing	absent	1 block missing	complete	complete	absent	absent	complete	2 blocks missing	complete	absent	2 blocks missing	absent	complete	1 block missing	complete	1 block missing	absent	2 blocks missing	complete	1 block missing	1 block missing	2 blocks missing	2 blocks missing	2 blocks missing	complete
M00458	ResE-ResD (aerobic and anaerobic respiration) two-component regulatory system				257	446	0	complete	absent	absent	absent	absent	complete	absent	1 block missing	absent	absent	absent	1 block missing	absent	absent	absent	absent	absent	absent	absent	absent	absent	absent	absent	absent	complete	absent	1 block missing	absent	absent	absent	1 block missing	absent	absent	complete	complete	absent	absent	1 block missing	1 block missing	absent	complete	absent
M00478	DegS-DegU (multicellular behavior control) two-component regulatory system				254	331	0	complete	absent	absent	absent	1 block missing	complete	absent	absent	absent	absent	absent	absent	absent	absent	1 block missing	1 block missing	absent	complete	absent	absent	complete	absent	absent	1 block missing	complete	1 block missing	1 block missing	absent	absent	1 block missing	1 block missing	1 block missing	absent	complete	complete	1 block missing	complete	absent	absent	absent	complete	complete
M00499	Functional set	Environmental information processing	Two-component regulatory system	M00499 HydH-HydG (metal tolerance) two-component regulatory system [PATH:map02020] [BR:ko02022]	246	308	0	absent	absent	absent	absent	complete	absent	absent	absent	1 block missing	absent	absent	absent	absent	absent	absent	absent	absent	1 block missing	1 block missing	absent	absent	absent	absent	complete	complete	absent	absent	absent	1 block missing	absent	absent	absent	absent	absent	absent	absent	absent	absent	absent	absent	1 block missing	absent
M00589	Putative lysine transport system				241	62	0	complete	absent	complete	absent	absent	complete	absent	absent	absent	absent	absent	complete	absent	absent	absent	absent	absent	complete	absent	absent	absent	absent	absent	absent	complete	complete	absent	absent	absent	complete	absent	absent	absent	complete	absent	complete	absent	complete	absent	absent	absent	complete
M00846	Siroheme biosynthesis, glutamate => siroheme				228	149	52	1 block missing	absent	absent	complete	complete	complete	complete	absent	complete	complete	absent	absent	complete	absent	absent	complete	absent	complete	absent	absent	absent	complete	complete	absent	1 block missing	absent	complete	complete	complete	complete	absent	absent	absent	1 block missing	complete	absent	complete	absent	absent	1 block missing	1 block missing	absent
M00855	Pathway module	Carbohydrate and lipid metabolism	Other carbohydrate metabolism	M00855 Glycogen degradation, glycogen => glucose-6P [PATH:map00500]	217	787	516	complete	2 blocks missing	1 block missing	1 block missing	1 block missing	2 blocks missing	2 blocks missing	complete	1 block missing	complete	2 blocks missing	1 block missing	2 blocks missing	1 block missing	1 block missing	1 block missing	1 block missing	2 blocks missing	1 block missing	1 block missing	2 blocks missing	2 blocks missing	2 blocks missing	1 block missing	1 block missing	1 block missing	1 block missing	1 block missing	2 blocks missing	1 block missing	1 block missing	1 block missing	2 blocks missing	1 block missing	2 blocks missing	1 block missing	2 blocks missing	2 blocks missing	2 blocks missing	2 blocks missing	1 block missing	1 block missing
M00216	Multiple sugar transport system				209	103	0	absent	absent	absent	absent	absent	absent	absent	complete	absent	absent	absent	absent	absent	complete	1 block missing	absent	1 block missing	absent	absent	complete	absent	absent	absent	1 block missing	absent	complete	absent	absent	absent	complete	complete	complete	absent	absent	absent	complete	absent	absent	absent	absent	absent	complete
M00144	Structural complex	Energy metabolism	ATP synthesis	M00144 NADH:quinone oxidoreductase, prokaryotes [PATH:map00190]	206	1198	0	complete	1 block missing	absent	complete	complete	1 block missing	1 block missing	1 block missing	complete	complete	absent	1 block missing	1 block missing	absent	1 block missing	1 block missing	1 block missing	complete	1 block missing	1 block missing	1 block missing	1 block missing	1 block missing	1 block missing	1 block missing	1 block missing	1 block missing	1 block missing	complete	1 block missing	1 block missing	1 block missing	1 block missing	1 block missing	1 block missing	1 block missing	1 block missing	1 block missing	1 block missing	complete	complete	1 block missing
M00011	Pathway module	Carbohydrate and lipid metabolism	Central carbohydrate metabolism	M00011 Citrate cycle, second carbon oxidation, 2-oxoglutarate => oxaloacetate [PATH:map00020 map01200 map01100]2	200	160	178	1 block missing	absent	absent	complete	complete	2 blocks missing	2 blocks missing	absent	complete	complete	absent	absent	1 block missing	absent	2 blocks missing	absent	absent	absent	complete	absent	absent	complete	complete	absent	absent	absent	2 blocks missing	2 blocks missing	complete	absent	absent	absent	absent	complete	absent	absent	absent	absent	absent	complete	1 block missing	absent
M00169	Pathway module	Energy metabolism	Carbon fixation	M00169 CAM (Crassulacean acid metabolism), light [PATH:map00710 map01200 map01100 map01120]	200	1164	0	1 block missing	1 block missing	1 block missing	1 block missing	complete	1 block missing	1 block missing	complete	1 block missing	1 block missing	absent	1 block missing	absent	absent	1 block missing	1 block missing	1 block missing	1 block missing	complete	1 block missing	1 block missing	1 block missing	1 block missing	1 block missing	1 block missing	1 block missing	absent	1 block missing	1 block missing	1 block missing	1 block missing	1 block missing	1 block missing	1 block missing	1 block missing	1 block missing	1 block missing	1 block missing	1 block missing	complete	1 block missing	1 block missing
M00259	Heme transport system				193	49	0	1 block missing	absent	absent	complete	absent	absent	absent	absent	complete	complete	absent	absent	absent	absent	absent	absent	absent	absent	absent	absent	absent	complete	absent	absent	absent	absent	absent	absent	absent	absent	absent	absent	absent	absent	1 block missing	absent	absent	absent	absent	complete	absent	absent
M00211	Putative ABC transport system				187	50	0	absent	absent	complete	absent	absent	absent	complete	absent	absent	complete	absent	absent	absent	absent	absent	absent	absent	complete	absent	absent	complete	absent	1 block missing	absent	complete	absent	complete	absent	absent	absent	complete	absent	absent	absent	absent	absent	absent	absent	absent	1 block missing	complete	absent
M00253	Sodium transport system				187	215	0	1 block missing	absent	absent	absent	complete	absent	complete	complete	absent	absent	1 block missing	absent	absent	absent	absent	complete	complete	1 block missing	absent	complete	absent	absent	absent	absent	absent	1 block missing	1 block missing	absent	absent	complete	complete	1 block missing	1 block missing	absent	absent	1 block missing	absent	1 block missing	absent	absent	absent	1 block missing
M00119	Pathway module	Nucleotide and amino acid metabolism	Cofactor and vitamin biosynthesis	M00119 Pantothenate biosynthesis, valine/L-aspartate => pantothenate [PATH:map00770 map01100 map01110]	185	327	171	absent	absent	absent	1 block missing	complete	absent	1 block missing	2 blocks missing	1 block missing	complete	absent	absent	absent	absent	absent	1 block missing	absent	1 block missing	complete	absent	2 blocks missing	complete	1 block missing	1 block missing	complete	absent	2 blocks missing	absent	1 block missing	absent	absent	absent	absent	complete	1 block missing	absent	1 block missing	absent	absent	2 blocks missing	2 blocks missing	absent
M00365	C10-C20 isoprenoid biosynthesis, archaea				184	429	0	1 block missing	absent	1 block missing	1 block missing	absent	1 block missing	absent	absent	1 block missing	1 block missing	1 block missing	absent	complete	complete	absent	absent	absent	1 block missing	absent	absent	absent	absent	absent	absent	1 block missing	1 block missing	1 block missing	complete	absent	absent	absent	absent	absent	1 block missing	absent	absent	absent	absent	absent	absent	absent	absent
M00096	C5 isoprenoid biosynthesis, non-mevalonate pathway				181	779	248	complete	1 block missing	absent	complete	1 block missing	2 blocks missing	2 blocks missing	2 blocks missing	complete	complete	absent	2 blocks missing	absent	1 block missing	1 block missing	1 block missing	1 block missing	complete	1 block missing	1 block missing	1 block missing	1 block missing	1 block missing	1 block missing	complete	complete	complete	absent	1 block missing	1 block missing	1 block missing	1 block missing	1 block missing	complete	1 block missing	1 block missing	1 block missing	2 blocks missing	1 block missing	1 block missing	1 block missing	1 block missing
M00501	Functional set	Environmental information processing	Two-component regulatory system	M00501 PilS-PilR (type 4 fimbriae synthesis) two-component regulatory system [PATH:map02020] [BR:ko02022]	178	263	0	absent	absent	absent	1 block missing	complete	absent	absent	1 block missing	complete	absent	absent	absent	absent	absent	absent	absent	absent	absent	absent	absent	absent	complete	absent	1 block missing	absent	absent	absent	absent	complete	absent	absent	absent	absent	1 block missing	absent	absent	absent	absent	absent	absent	absent	absent
M00497	GlnL-GlnG (nitrogen regulation) two-component regulatory system				172	279	0	absent	1 block missing	absent	complete	complete	absent	absent	absent	complete	complete	absent	absent	absent	absent	absent	absent	absent	absent	absent	absent	absent	complete	absent	complete	1 block missing	absent	absent	absent	complete	absent	absent	absent	absent	absent	1 block missing	absent	absent	absent	absent	complete	1 block missing	absent
M00009	Pathway module	Carbohydrate and lipid metabolism	Central carbohydrate metabolism	M00009 Citrate cycle (TCA cycle, Krebs cycle) [PATH:map00020 map01200 map01100]5	171	93	118	2 blocks missing	absent	absent	complete	complete	absent	2 blocks missing	absent	complete	complete	absent	absent	absent	absent	2 blocks missing	absent	absent	absent	complete	absent	absent	complete	complete	absent	absent	absent	absent	2 blocks missing	complete	absent	absent	absent	absent	complete	absent	absent	absent	absent	absent	complete	1 block missing	absent
M00020	Pathway module	Nucleotide and amino acid metabolism	Serine and threonine metabolism	M00020 Serine biosynthesis, glycerate-3P => serine [PATH:map00260 map01200 map01230 map01100]	166	770	502	2 blocks missing	absent	absent	complete	1 block missing	1 block missing	2 blocks missing	2 blocks missing	complete	complete	1 block missing	1 block missing	1 block missing	complete	1 block missing	1 block missing	1 block missing	2 blocks missing	1 block missing	1 block missing	2 blocks missing	complete	1 block missing	2 blocks missing	2 blocks missing	1 block missing	1 block missing	1 block missing	complete	2 blocks missing	2 blocks missing	1 block missing	1 block missing	1 block missing	2 blocks missing	2 blocks missing	2 blocks missing	1 block missing	absent	2 blocks missing	2 blocks missing	1 block missing
M00246	Structural complex	Environmental information processing	Metallic cation, iron-siderophore and vitamin B12 transport system	M00246 Nickel transport system [PATH:map02010] [BR:ko02000]	164	398	0	complete	absent	absent	absent	1 block missing	complete	complete	absent	absent	absent	absent	absent	complete	absent	absent	1 block missing	1 block missing	complete	absent	absent	absent	1 block missing	complete	absent	complete	absent	1 block missing	complete	absent	complete	1 block missing	absent	absent	complete	complete	absent	complete	absent	absent	absent	complete	absent
M00126	Tetrahydrofolate biosynthesis, GTP => THF				161	302	352	complete	absent	absent	complete	1 block missing	absent	1 block missing	absent	complete	complete	absent	absent	absent	2 blocks missing	absent	1 block missing	absent	2 blocks missing	complete	absent	2 blocks missing	1 block missing	2 blocks missing	absent	2 blocks missing	absent	absent	absent	complete	1 block missing	absent	2 blocks missing	2 blocks missing	complete	1 block missing	absent	1 block missing	absent	absent	1 block missing	1 block missing	absent
M00454	Functional set	Environmental information processing	Two-component regulatory system	M00454 KdpD-KdpE (potassium transport) two-component regulatory system [PATH:map02020] [BR:ko02022]	161	347	0	absent	absent	absent	complete	1 block missing	1 block missing	complete	1 block missing	complete	complete	absent	absent	absent	1 block missing	complete	1 block missing	absent	absent	absent	1 block missing	absent	absent	absent	1 block missing	complete	absent	complete	1 block missing	absent	1 block missing	1 block missing	absent	absent	absent	complete	absent	absent	absent	absent	1 block missing	complete	1 block missing
M00245	Structural complex	Environmental information processing	Metallic cation, iron-siderophore and vitamin B12 transport system	M00245 Cobalt/nickel transport system [PATH:map02010] [BR:ko02000]	161	401	0	complete	absent	absent	absent	1 block missing	complete	complete	absent	absent	absent	absent	absent	complete	absent	absent	1 block missing	1 block missing	complete	absent	absent	absent	1 block missing	complete	absent	complete	absent	1 block missing	complete	absent	complete	1 block missing	absent	absent	complete	complete	absent	complete	absent	absent	absent	complete	absent
M00004	Pathway module	Carbohydrate and lipid metabolism	Central carbohydrate metabolism	M00004 Pentose phosphate pathway (Pentose phosphate cycle) [PATH:map00030 map01200 map01100 map01120]	160	250	581	2 blocks missing	2 blocks missing	1 block missing	complete	complete	1 block missing	absent	2 blocks missing	complete	complete	1 block missing	2 blocks missing	absent	complete	absent	absent	2 blocks missing	2 blocks missing	complete	2 blocks missing	2 blocks missing	1 block missing	2 blocks missing	1 block missing	2 blocks missing	2 blocks missing	2 blocks missing	absent	2 blocks missing	1 block missing	1 block missing	2 blocks missing	absent	2 blocks missing	2 blocks missing	2 blocks missing	2 blocks missing	2 blocks missing	1 block missing	1 block missing	2 blocks missing	1 block missing
M00122	Cobalamin biosynthesis, cobinamide => cobalamin				157	113	141	absent	absent	absent	complete	absent	complete	complete	absent	complete	absent	absent	2 blocks missing	absent	absent	complete	1 block missing	absent	absent	complete	absent	absent	complete	absent	absent	absent	absent	complete	absent	2 blocks missing	complete	1 block missing	complete	absent	complete	complete	complete	complete	absent	absent	absent	complete	absent
M00298	Multidrug/hemolysin transport system				152	23	0	absent	absent	complete	absent	absent	absent	1 block missing	complete	absent	absent	complete	complete	absent	absent	complete	absent	complete	absent	absent	absent	complete	absent	absent	absent	absent	absent	complete	absent	absent	absent	absent	absent	complete	absent	absent	absent	absent	absent	absent	absent	absent	absent
M00223	Phosphonate transport system				151	148	0	absent	absent	complete	absent	absent	1 block missing	complete	absent	absent	complete	complete	absent	absent	absent	absent	absent	absent	absent	absent	absent	absent	absent	complete	absent	absent	absent	1 block missing	absent	absent	absent	absent	absent	absent	absent	absent	absent	absent	absent	absent	absent	absent	absent
M00087	beta-Oxidation				147	88	225	absent	absent	absent	complete	absent	absent	absent	absent	complete	complete	absent	absent	absent	absent	absent	absent	absent	complete	absent	absent	absent	complete	absent	absent	complete	absent	2 blocks missing	absent	complete	absent	absent	absent	absent	complete	absent	absent	absent	absent	absent	complete	1 block missing	absent
M00535	Pathway module	Nucleotide and amino acid metabolism	Branched-chain amino acid metabolism	M00535 Isoleucine biosynthesis, pyruvate => 2-oxobutanoate [PATH:map00290 map01210 map01230 map01100]	146	856	154	complete	absent	absent	1 block missing	1 block missing	1 block missing	1 block missing	absent	1 block missing	1 block missing	1 block missing	1 block missing	complete	1 block missing	absent	1 block missing	1 block missing	1 block missing	absent	1 block missing	1 block missing	1 block missing	1 block missing	1 block missing	1 block missing	1 block missing	complete	complete	1 block missing	1 block missing	1 block missing	1 block missing	1 block missing	1 block missing	1 block missing	1 block missing	1 block missing	1 block missing	2 blocks missing	1 block missing	1 block missing	1 block missing
M00155	Cytochrome c oxidase, prokaryotes				145	72	0	absent	absent	absent	complete	complete	absent	absent	absent	complete	absent	absent	absent	absent	absent	absent	absent	absent	absent	absent	absent	absent	absent	absent	absent	absent	absent	absent	absent	absent	absent	absent	absent	absent	complete	absent	absent	absent	absent	absent	complete	absent	absent
M00051	Pathway module	Nucleotide and amino acid metabolism	Pyrimidine metabolism	M00051 Uridine monophosphate biosynthesis, glutamine (+ PRPP) => UMP [PATH:map00240 map01100]	144	1035	203	1 block missing	1 block missing	1 block missing	1 block missing	1 block missing	1 block missing	complete	1 block missing	1 block missing	complete	1 block missing	1 block missing	complete	complete	1 block missing	1 block missing	absent	1 block missing	1 block missing	1 block missing	1 block missing	1 block missing	1 block missing	1 block missing	1 block missing	1 block missing	1 block missing	complete	1 block missing	1 block missing	1 block missing	1 block missing	1 block missing	1 block missing	1 block missing	1 block missing	1 block missing	1 block missing	1 block missing	1 block missing	1 block missing	1 block missing
M00123	Biotin biosynthesis, pimeloyl-ACP/CoA => biotin				141	220	682	2 blocks missing	2 blocks missing	absent	complete	complete	2 blocks missing	1 block missing	2 blocks missing	complete	complete	absent	1 block missing	2 blocks missing	absent	2 blocks missing	complete	1 block missing	2 blocks missing	1 block missing	1 block missing	2 blocks missing	complete	complete	2 blocks missing	2 blocks missing	1 block missing	complete	absent	complete	1 block missing	2 blocks missing	2 blocks missing	2 blocks missing	1 block missing	absent	absent	absent	2 blocks missing	2 blocks missing	2 blocks missing	1 block missing	2 blocks missing
M00064	ADP-L-glycero-D-manno-heptose biosynthesis				140	153	81	absent	absent	absent	complete	1 block missing	absent	absent	absent	1 block missing	complete	absent	absent	absent	absent	absent	absent	absent	absent	absent	absent	absent	1 block missing	complete	2 blocks missing	absent	absent	complete	absent	absent	absent	absent	absent	absent	absent	absent	absent	absent	absent	absent	absent	absent	absent
M00185	Sulfate transport system				136	144	0	absent	absent	absent	complete	complete	absent	absent	absent	complete	complete	absent	absent	absent	absent	absent	complete	absent	absent	absent	absent	absent	complete	complete	absent	1 block missing	absent	absent	absent	complete	absent	absent	absent	absent	1 block missing	absent	absent	absent	absent	1 block missing	complete	absent	absent
M00024	Pathway module	Nucleotide and amino acid metabolism	Aromatic amino acid metabolism	M00024 Phenylalanine biosynthesis, chorismate => phenylalanine [PATH:map00400 map01230 map01100 map01110]	135	889	277	complete	absent	1 block missing	complete	1 block missing	1 block missing	1 block missing	absent	complete	complete	1 block missing	1 block missing	1 block missing	1 block missing	2 blocks missing	1 block missing	2 blocks missing	1 block missing	1 block missing	absent	1 block missing	complete	1 block missing	1 block missing	1 block missing	absent	complete	1 block missing	1 block missing	1 block missing	1 block missing	1 block missing	1 block missing	1 block missing	1 block missing	1 block missing	1 block missing	1 block missing	absent	complete	1 block missing	absent
M00191	Thiamine transport system				133	137	0	absent	absent	absent	absent	absent	absent	absent	absent	absent	complete	absent	absent	absent	absent	absent	absent	absent	absent	absent	absent	complete	absent	absent	absent	absent	absent	absent	absent	absent	absent	absent	absent	absent	absent	absent	absent	absent	absent	absent	absent	absent	absent
M00481	LiaS-LiaR (cell wall stress response) two-component regulatory system				133	278	0	1 block missing	absent	complete	absent	absent	absent	absent	absent	absent	absent	absent	absent	absent	absent	absent	absent	absent	absent	absent	1 block missing	1 block missing	absent	absent	1 block missing	1 block missing	absent	1 block missing	absent	absent	absent	absent	absent	absent	absent	absent	1 block missing	absent	absent	1 block missing	absent	absent	absent
M00048	Pathway module	Nucleotide and amino acid metabolism	Purine metabolism	M00048 Inosine monophosphate biosynthesis, PRPP + glutamine => IMP [PATH:map00230 map01100]2	127	673	364	1 block missing	1 block missing	complete	complete	1 block missing	1 block missing	1 block missing	2 blocks missing	complete	complete	complete	1 block missing	2 blocks missing	complete	1 block missing	1 block missing	absent	1 block missing	1 block missing	1 block missing	1 block missing	complete	1 block missing	1 block missing	1 block missing	1 block missing	1 block missing	1 block missing	complete	1 block missing	1 block missing	complete	1 block missing	complete	2 blocks missing	1 block missing	2 blocks missing	1 block missing	1 block missing	complete	1 block missing	1 block missing
M00151	Cytochrome bc1 complex respiratory unit				122	66	0	absent	absent	absent	complete	absent	absent	absent	absent	complete	absent	absent	absent	absent	absent	absent	absent	absent	absent	absent	absent	absent	complete	complete	absent	absent	absent	absent	absent	absent	absent	absent	absent	absent	complete	absent	absent	absent	absent	absent	complete	absent	absent
M00271	PTS system, beta-glucoside-specific II component				122	2	0	absent	absent	complete	absent	absent	complete	absent	absent	absent	complete	complete	absent	absent	complete	absent	absent	absent	absent	absent	absent	absent	absent	absent	absent	absent	absent	absent	absent	absent	absent	absent	absent	absent	absent	absent	absent	absent	absent	absent	absent	absent	absent
M00210	Phospholipid transport system				120	348	0	absent	absent	absent	complete	1 block missing	absent	absent	absent	complete	complete	absent	absent	absent	absent	absent	absent	absent	absent	1 block missing	absent	absent	complete	1 block missing	absent	absent	absent	1 block missing	absent	complete	absent	absent	absent	absent	absent	absent	absent	absent	absent	1 block missing	complete	absent	absent
M00492	LytS-LytR two-component regulatory system				116	198	0	1 block missing	absent	1 block missing	absent	absent	complete	complete	absent	absent	absent	absent	absent	absent	absent	absent	absent	absent	1 block missing	absent	absent	absent	absent	absent	absent	1 block missing	1 block missing	absent	absent	absent	1 block missing	1 block missing	complete	absent	complete	1 block missing	1 block missing	absent	absent	absent	absent	complete	1 block missing
M00149	Structural complex	Energy metabolism	ATP synthesis	M00149 Succinate dehydrogenase, prokaryotes [PATH:map00190]	114	453	0	1 block missing	absent	absent	complete	1 block missing	1 block missing	absent	absent	complete	complete	absent	absent	absent	1 block missing	absent	absent	absent	absent	1 block missing	absent	absent	complete	1 block missing	absent	1 block missing	absent	1 block missing	1 block missing	complete	1 block missing	1 block missing	1 block missing	absent	1 block missing	1 block missing	1 block missing	absent	absent	absent	complete	1 block missing	absent
M00243	Manganese/iron transport system				112	298	0	absent	absent	absent	absent	complete	absent	1 block missing	absent	absent	absent	absent	absent	absent	absent	absent	absent	absent	absent	absent	absent	complete	absent	1 block missing	1 block missing	absent	absent	absent	absent	absent	absent	absent	absent	absent	absent	absent	absent	absent	absent	absent	1 block missing	absent	absent
M00436	Sulfonate transport system				108	473	0	complete	absent	complete	complete	absent	1 block missing	absent	absent	complete	complete	absent	absent	absent	1 block missing	absent	1 block missing	absent	1 block missing	absent	complete	absent	absent	absent	absent	1 block missing	1 block missing	complete	absent	complete	complete	absent	1 block missing	absent	1 block missing	absent	1 block missing	absent	absent	1 block missing	1 block missing	1 block missing	1 block missing
M00276	PTS system, mannose-specific II component				107	102	0	absent	complete	complete	absent	absent	complete	1 block missing	complete	absent	complete	complete	absent	absent	absent	absent	absent	absent	absent	absent	absent	absent	absent	absent	absent	absent	absent	absent	absent	absent	absent	complete	1 block missing	absent	absent	absent	absent	absent	absent	complete	1 block missing	absent	absent
M00061	D-Glucuronate degradation, D-glucuronate => pyruvate + D-glyceraldehyde 3P				107	171	210	absent	absent	absent	absent	2 blocks missing	absent	complete	absent	2 blocks missing	complete	absent	absent	absent	absent	absent	absent	absent	absent	2 blocks missing	complete	absent	absent	absent	2 blocks missing	absent	complete	absent	absent	absent	absent	1 block missing	1 block missing	1 block missing	absent	absent	absent	absent	1 block missing	absent	1 block missing	absent	absent
M00214	Methyl-galactoside transport system				106	179	0	absent	absent	absent	absent	absent	complete	absent	absent	absent	complete	absent	1 block missing	absent	absent	absent	absent	1 block missing	absent	absent	absent	absent	absent	absent	1 block missing	absent	1 block missing	absent	absent	absent	1 block missing	absent	1 block missing	complete	absent	absent	1 block missing	absent	absent	absent	absent	absent	complete
M00593	Inositol transport system				105	327	0	absent	absent	absent	complete	absent	absent	absent	absent	complete	complete	absent	complete	absent	absent	1 block missing	1 block missing	1 block missing	absent	absent	absent	absent	absent	absent	1 block missing	absent	complete	absent	absent	absent	complete	absent	complete	absent	absent	absent	complete	absent	1 block missing	absent	absent	absent	complete
M00193	Structural complex	Environmental information processing	Mineral and organic ion transport system	M00193 Putative spermidine/putrescine transport system [BR:ko02000]	103	421	0	absent	absent	absent	complete	absent	absent	absent	absent	complete	complete	absent	absent	absent	complete	complete	absent	absent	absent	absent	absent	1 block missing	absent	absent	absent	1 block missing	absent	1 block missing	1 block missing	absent	complete	absent	absent	absent	complete	absent	absent	absent	absent	absent	complete	1 block missing	absent
M00025	Pathway module	Nucleotide and amino acid metabolism	Aromatic amino acid metabolism	M00025 Tyrosine biosynthesis, chorismate => tyrosine [PATH:map00400 map01230 map01100]	103	886	355	1 block missing	absent	complete	complete	1 block missing	1 block missing	1 block missing	absent	complete	complete	1 block missing	1 block missing	1 block missing	1 block missing	2 blocks missing	1 block missing	2 blocks missing	1 block missing	1 block missing	2 blocks missing	1 block missing	complete	1 block missing	1 block missing	1 block missing	2 blocks missing	complete	1 block missing	1 block missing	1 block missing	1 block missing	1 block missing	1 block missing	1 block missing	1 block missing	1 block missing	2 blocks missing	1 block missing	absent	1 block missing	1 block missing	2 blocks missing
M00809	PTS system, glucose-specific II component				102	1	0	absent	absent	absent	absent	absent	absent	absent	absent	absent	absent	absent	absent	absent	absent	absent	absent	absent	absent	absent	absent	absent	absent	absent	absent	absent	absent	absent	absent	absent	absent	absent	complete	absent	absent	absent	absent	absent	absent	absent	absent	absent	absent
M00839	PdtaS-PdtaR two-component regulatory system				100	227	0	1 block missing	absent	absent	absent	1 block missing	complete	absent	absent	absent	absent	absent	1 block missing	1 block missing	complete	complete	1 block missing	absent	1 block missing	absent	1 block missing	1 block missing	absent	absent	1 block missing	1 block missing	1 block missing	complete	absent	absent	1 block missing	absent	1 block missing	1 block missing	absent	1 block missing	1 block missing	complete	1 block missing	absent	absent	1 block missing	1 block missing
M00244	Putative zinc/manganese transport system				98	294	0	absent	absent	complete	absent	1 block missing	absent	complete	absent	complete	complete	complete	absent	absent	complete	absent	absent	absent	absent	absent	1 block missing	1 block missing	absent	absent	1 block missing	absent	absent	absent	absent	absent	absent	absent	absent	absent	absent	absent	absent	absent	absent	absent	1 block missing	absent	1 block missing
M00168	Pathway module	Energy metabolism	Carbon fixation	M00168 CAM (Crassulacean acid metabolism), dark [PATH:map00710 map01200 map01100 map01120]	97	308	0	absent	absent	absent	1 block missing	1 block missing	absent	absent	absent	1 block missing	complete	1 block missing	absent	complete	complete	absent	absent	absent	absent	1 block missing	absent	absent	1 block missing	complete	absent	absent	absent	absent	complete	complete	absent	absent	absent	absent	1 block missing	absent	absent	absent	absent	absent	1 block missing	1 block missing	absent
M00581	Biotin transport system				97	766	0	1 block missing	absent	1 block missing	absent	absent	1 block missing	1 block missing	1 block missing	absent	absent	1 block missing	1 block missing	1 block missing	complete	1 block missing	absent	1 block missing	1 block missing	absent	1 block missing	1 block missing	absent	absent	1 block missing	complete	1 block missing	1 block missing	1 block missing	absent	1 block missing	1 block missing	1 block missing	1 block missing	1 block missing	complete	1 block missing	complete	1 block missing	absent	absent	1 block missing	1 block missing
M00631	D-Galacturonate degradation (bacteria), D-galacturonate => pyruvate + D-glyceraldehyde 3P				96	81	279	2 blocks missing	absent	absent	absent	absent	1 block missing	2 blocks missing	absent	absent	1 block missing	absent	absent	absent	absent	2 blocks missing	absent	absent	absent	2 blocks missing	2 blocks missing	absent	absent	absent	2 blocks missing	absent	2 blocks missing	absent	absent	absent	absent	2 blocks missing	absent	2 blocks missing	absent	absent	absent	absent	2 blocks missing	absent	1 block missing	absent	absent
M00498	NtrY-NtrX (nitrogen regulation) two-component regulatory system				93	205	0	absent	absent	absent	absent	1 block missing	absent	absent	absent	absent	absent	absent	absent	absent	absent	absent	absent	absent	absent	1 block missing	absent	absent	absent	absent	absent	absent	absent	absent	absent	absent	absent	absent	absent	absent	absent	1 block missing	absent	absent	absent	absent	complete	1 block missing	absent
M00016	Pathway module	Nucleotide and amino acid metabolism	Lysine metabolism	M00016 Lysine biosynthesis, succinyl-DAP pathway, aspartate => lysine [PATH:map00300 map01230 map01100]	91	275	445	1 block missing	absent	1 block missing	complete	1 block missing	2 blocks missing	complete	absent	complete	complete	complete	1 block missing	2 blocks missing	complete	absent	absent	1 block missing	2 blocks missing	2 blocks missing	1 block missing	1 block missing	1 block missing	complete	2 blocks missing	2 blocks missing	2 blocks missing	1 block missing	absent	complete	2 blocks missing	complete	2 blocks missing	2 blocks missing	2 blocks missing	1 block missing	2 blocks missing	absent	2 blocks missing	absent	complete	2 blocks missing	2 blocks missing
M00091	Phosphatidylcholine (PC) biosynthesis, PE => PC				90	0	0	absent	absent	absent	absent	complete	absent	absent	absent	absent	absent	absent	complete	absent	absent	absent	absent	absent	absent	absent	absent	absent	absent	absent	absent	absent	absent	absent	absent	absent	absent	absent	absent	absent	absent	absent	absent	absent	absent	absent	absent	absent	absent
M00252	Lipooligosaccharide transport system				88	74	0	absent	absent	absent	absent	1 block missing	absent	absent	absent	absent	absent	absent	absent	absent	absent	absent	absent	absent	absent	absent	absent	absent	absent	absent	absent	absent	absent	absent	absent	absent	absent	absent	absent	absent	absent	absent	absent	absent	absent	absent	absent	complete	absent
M00215	D-Xylose transport system				86	297	0	1 block missing	absent	absent	absent	absent	absent	absent	1 block missing	complete	complete	absent	1 block missing	absent	absent	1 block missing	1 block missing	1 block missing	absent	absent	1 block missing	absent	absent	absent	complete	absent	1 block missing	absent	absent	absent	1 block missing	complete	complete	absent	absent	absent	1 block missing	absent	absent	absent	absent	1 block missing	complete
M00127	Thiamine biosynthesis, AIR => thiamine-P/thiamine-2P				86	273	232	2 blocks missing	2 blocks missing	2 blocks missing	1 block missing	2 blocks missing	1 block missing	1 block missing	absent	1 block missing	complete	2 blocks missing	absent	1 block missing	1 block missing	absent	absent	absent	2 blocks missing	absent	absent	absent	2 blocks missing	1 block missing	absent	1 block missing	1 block missing	1 block missing	complete	1 block missing	2 blocks missing	absent	2 blocks missing	absent	complete	1 block missing	absent	absent	absent	absent	absent	1 block missing	absent
M00443	SenX3-RegX3 (phosphate starvation response) two-component regulatory system				86	217	0	absent	absent	absent	absent	absent	absent	absent	1 block missing	absent	absent	absent	absent	absent	complete	absent	absent	absent	absent	absent	1 block missing	absent	absent	absent	1 block missing	absent	1 block missing	absent	absent	absent	absent	absent	absent	absent	absent	absent	absent	absent	absent	1 block missing	absent	absent	1 block missing
M00741	Propanoyl-CoA metabolism, propanoyl-CoA => succinyl-CoA				84	360	182	1 block missing	1 block missing	absent	absent	absent	1 block missing	1 block missing	1 block missing	absent	absent	absent	absent	absent	absent	absent	2 blocks missing	absent	absent	complete	absent	absent	absent	absent	2 blocks missing	2 blocks missing	absent	1 block missing	absent	absent	absent	1 block missing	absent	absent	1 block missing	absent	absent	absent	absent	1 block missing	complete	1 block missing	absent
M00274	PTS system, mannitol-specific II component				82	9	0	absent	absent	complete	absent	absent	absent	absent	absent	absent	complete	absent	absent	absent	absent	absent	absent	absent	absent	absent	absent	absent	absent	absent	absent	absent	complete	absent	absent	absent	absent	absent	complete	absent	absent	absent	absent	absent	absent	absent	absent	absent	absent
M00118	Glutathione biosynthesis, glutamate => glutathione				80	169	0	1 block missing	absent	1 block missing	complete	absent	absent	absent	absent	complete	complete	1 block missing	absent	absent	1 block missing	absent	absent	absent	absent	absent	absent	absent	complete	absent	absent	absent	absent	absent	absent	complete	absent	absent	1 block missing	absent	1 block missing	absent	absent	absent	absent	absent	complete	absent	absent
M00448	CssS-CssR (secretion stress response) two-component regulatory system				80	24	0	absent	absent	absent	absent	absent	complete	absent	absent	absent	absent	absent	absent	absent	absent	absent	1 block missing	absent	absent	absent	absent	absent	absent	absent	absent	absent	absent	absent	absent	absent	absent	absent	absent	absent	absent	absent	absent	absent	absent	absent	absent	complete	absent
M00045	Pathway module	Nucleotide and amino acid metabolism	Histidine metabolism	M00045 Histidine degradation, histidine => N-formiminoglutamate => glutamate [PATH:map00340 map01100]	79	348	67	absent	1 block missing	absent	complete	absent	1 block missing	complete	1 block missing	complete	complete	absent	absent	absent	absent	absent	absent	absent	absent	1 block missing	absent	absent	absent	absent	absent	absent	absent	absent	absent	absent	absent	1 block missing	absent	absent	absent	absent	absent	1 block missing	absent	1 block missing	complete	absent	absent
M00345	Pathway module	Energy metabolism	Methane metabolism	M00345 Formaldehyde assimilation, ribulose monophosphate pathway [PATH:map00680 map01200 map01120]	79	998	431	1 block missing	1 block missing	complete	2 blocks missing	1 block missing	1 block missing	1 block missing	1 block missing	2 blocks missing	complete	1 block missing	1 block missing	2 blocks missing	2 blocks missing	1 block missing	1 block missing	1 block missing	1 block missing	1 block missing	1 block missing	1 block missing	2 blocks missing	1 block missing	1 block missing	1 block missing	1 block missing	2 blocks missing	2 blocks missing	2 blocks missing	1 block missing	complete	1 block missing	1 block missing	1 block missing	1 block missing	2 blocks missing	1 block missing	1 block missing	1 block missing	1 block missing	1 block missing	1 block missing
M00319	Manganese/zinc/iron transport system				76	213	0	absent	absent	absent	absent	1 block missing	absent	absent	1 block missing	absent	absent	absent	absent	absent	absent	absent	absent	absent	absent	absent	absent	1 block missing	absent	absent	1 block missing	absent	absent	absent	absent	absent	absent	absent	absent	absent	absent	absent	absent	absent	absent	absent	absent	absent	absent
M00017	Pathway module	Nucleotide and amino acid metabolism	Cysteine and methionine metabolism	M00017 Methionine biosynthesis, apartate => homoserine => methionine [PATH:map00270 map01230 map01100]	74	115	472	2 blocks missing	absent	1 block missing	2 blocks missing	1 block missing	absent	complete	1 block missing	absent	complete	complete	2 blocks missing	absent	complete	absent	1 block missing	2 blocks missing	2 blocks missing	2 blocks missing	complete	absent	absent	absent	absent	1 block missing	complete	2 blocks missing	absent	2 blocks missing	2 blocks missing	2 blocks missing	complete	2 blocks missing	complete	complete	complete	absent	complete	2 blocks missing	2 blocks missing	absent	complete
M00198	Putative sn-glycerol-phosphate transport system				73	463	0	1 block missing	absent	1 block missing	absent	absent	absent	1 block missing	absent	absent	complete	1 block missing	absent	absent	1 block missing	complete	absent	1 block missing	absent	absent	1 block missing	absent	absent	absent	1 block missing	absent	1 block missing	complete	absent	absent	1 block missing	1 block missing	1 block missing	1 block missing	complete	absent	1 block missing	absent	absent	absent	absent	1 block missing	absent
M00251	Teichoic acid transport system				73	86	0	absent	absent	absent	absent	absent	absent	absent	absent	absent	1 block missing	complete	absent	absent	absent	1 block missing	absent	absent	absent	absent	absent	absent	absent	complete	absent	absent	absent	absent	absent	absent	absent	absent	absent	absent	complete	absent	absent	absent	absent	absent	absent	absent	absent
M00175	Pathway module	Energy metabolism	Nitrogen metabolism	M00175 Nitrogen fixation, nitrogen => ammonia [PATH:map00910 map01100 map01120]	71	76	0	absent	absent	absent	absent	absent	absent	complete	absent	absent	absent	absent	absent	1 block missing	absent	absent	absent	absent	absent	absent	complete	absent	absent	complete	absent	absent	complete	complete	complete	absent	absent	absent	complete	absent	1 block missing	absent	absent	absent	absent	absent	absent	complete	absent
M00580	Pathway module	Carbohydrate and lipid metabolism	Central carbohydrate metabolism	M00580 Pentose phosphate pathway, archaea, fructose 6P => ribose 5P [PATH:map00030 map01200 map01230 map01100 map01120] (complete)	71	286	32	absent	absent	complete	1 block missing	1 block missing	absent	absent	absent	1 block missing	complete	complete	1 block missing	complete	1 block missing	absent	2 blocks missing	1 block missing	absent	absent	absent	absent	1 block missing	absent	1 block missing	absent	absent	absent	complete	1 block missing	absent	1 block missing	absent	absent	absent	absent	absent	absent	absent	absent	1 block missing	absent	absent
M00220	Rhamnose transport system				71	261	0	absent	absent	absent	absent	1 block missing	absent	absent	absent	absent	absent	absent	complete	absent	absent	1 block missing	1 block missing	complete	absent	absent	absent	absent	absent	absent	complete	absent	absent	absent	absent	absent	complete	absent	absent	absent	absent	absent	1 block missing	absent	absent	absent	absent	absent	1 block missing
M00012	Pathway module	Carbohydrate and lipid metabolism	Other carbohydrate metabolism	M00012 Glyoxylate cycle [PATH:map00630 map01200 map01100 map01110]	70	45	182	absent	absent	absent	1 block missing	complete	absent	absent	absent	1 block missing	complete	absent	absent	absent	2 blocks missing	absent	absent	absent	absent	2 blocks missing	absent	absent	1 block missing	2 blocks missing	absent	absent	absent	absent	2 blocks missing	complete	absent	absent	absent	absent	complete	absent	absent	absent	absent	absent	1 block missing	2 blocks missing	absent
M00267	PTS system, N-acetylglucosamine-specific II component				70	35	0	absent	absent	absent	absent	absent	1 block missing	absent	absent	1 block missing	complete	complete	absent	absent	absent	absent	absent	absent	absent	absent	absent	absent	absent	absent	absent	absent	complete	absent	absent	absent	absent	1 block missing	1 block missing	absent	absent	absent	absent	absent	absent	absent	absent	absent	absent
M00176	Pathway module	Energy metabolism	Sulfur metabolism	M00176 Assimilatory sulfate reduction, sulfate => H2S [PATH:map00920 map01100 map01120]	68	129	258	absent	absent	absent	complete	complete	absent	2 blocks missing	2 blocks missing	complete	complete	absent	absent	absent	absent	absent	1 block missing	absent	absent	absent	absent	absent	complete	complete	absent	absent	absent	absent	2 blocks missing	complete	absent	absent	absent	absent	1 block missing	2 blocks missing	absent	absent	2 blocks missing	absent	1 block missing	2 blocks missing	absent
M00423	Molybdate/tungstate transport system				67	191	0	1 block missing	absent	absent	absent	absent	absent	absent	absent	absent	absent	absent	absent	1 block missing	absent	absent	absent	absent	1 block missing	absent	absent	absent	absent	1 block missing	absent	1 block missing	absent	absent	1 block missing	absent	absent	absent	absent	absent	absent	1 block missing	absent	absent	absent	absent	absent	1 block missing	absent
M00362	Functional set	Metabolism	Nucleotide sugar	M00362 Nucleotide sugar biosynthesis, prokaryotes [PATH:map00520]	66	285	410	2 blocks missing	2 blocks missing	2 blocks missing	2 blocks missing	1 block missing	absent	1 block missing	2 blocks missing	1 block missing	complete	absent	2 blocks missing	1 block missing	complete	absent	1 block missing	absent	2 blocks missing	absent	2 blocks missing	1 block missing	2 blocks missing	absent	1 block missing	1 block missing	2 blocks missing	absent	1 block missing	2 blocks missing	1 block missing	1 block missing	1 block missing	1 block missing	1 block missing	1 block missing	1 block missing	1 block missing	2 blocks missing	2 blocks missing	1 block missing	complete	2 blocks missing
M00445	EnvZ-OmpR (osmotic stress response) two-component regulatory system				63	79	0	absent	absent	absent	complete	absent	absent	absent	absent	complete	complete	absent	absent	absent	absent	absent	absent	absent	absent	absent	absent	absent	complete	absent	1 block missing	absent	absent	absent	absent	complete	absent	absent	absent	absent	absent	1 block missing	absent	absent	absent	absent	complete	absent	absent
M00450	Functional set	Environmental information processing	Two-component regulatory system	M00450 BaeS-BaeR (envelope stress response) two-component regulatory system [PATH:map02020] [BR:ko02022]	63	242	0	absent	1 block missing	absent	absent	1 block missing	absent	absent	absent	absent	complete	absent	absent	absent	absent	absent	absent	absent	absent	absent	1 block missing	absent	absent	absent	1 block missing	absent	absent	absent	absent	complete	absent	absent	absent	absent	1 block missing	absent	absent	absent	absent	1 block missing	absent	absent	absent
M00605	Glucose/mannose transport system				63	880	0	1 block missing	absent	1 block missing	complete	1 block missing	1 block missing	1 block missing	1 block missing	complete	1 block missing	1 block missing	1 block missing	absent	1 block missing	1 block missing	1 block missing	1 block missing	absent	absent	1 block missing	1 block missing	1 block missing	absent	complete	absent	1 block missing	1 block missing	absent	absent	1 block missing	1 block missing	1 block missing	1 block missing	1 block missing	absent	1 block missing	absent	1 block missing	absent	1 block missing	absent	1 block missing
M00669	gamma-Hexachlorocyclohexane transport system				61	407	0	absent	absent	absent	complete	1 block missing	absent	absent	absent	complete	1 block missing	absent	absent	absent	absent	absent	absent	absent	absent	1 block missing	absent	absent	1 block missing	1 block missing	absent	absent	absent	1 block missing	absent	1 block missing	absent	absent	absent	absent	absent	absent	absent	absent	absent	1 block missing	1 block missing	absent	absent
M00461	Functional set	Environmental information processing	Two-component regulatory system	M00461 MtrB-MtrA (osmotic stress response) two-component regulatory system [PATH:map02020] [BR:ko02022]	61	157	0	1 block missing	absent	absent	absent	1 block missing	absent	absent	absent	absent	absent	absent	absent	absent	absent	absent	absent	absent	1 block missing	absent	absent	absent	absent	absent	absent	absent	absent	absent	absent	absent	absent	absent	absent	absent	absent	absent	absent	absent	absent	absent	absent	1 block missing	1 block missing
M00602	Arabinosaccharide transport system				61	879	0	1 block missing	absent	1 block missing	1 block missing	1 block missing	1 block missing	1 block missing	1 block missing	1 block missing	1 block missing	1 block missing	1 block missing	absent	1 block missing	1 block missing	complete	1 block missing	absent	absent	1 block missing	1 block missing	absent	absent	complete	absent	1 block missing	1 block missing	absent	absent	1 block missing	1 block missing	complete	1 block missing	1 block missing	absent	1 block missing	absent	1 block missing	absent	1 block missing	absent	1 block missing
M00647	Multidrug resistance, efflux pump AcrAB-TolC/SmeDEF				60	335	367	2 blocks missing	absent	absent	complete	2 blocks missing	absent	1 block missing	absent	complete	complete	absent	1 block missing	absent	absent	1 block missing	absent	absent	1 block missing	1 block missing	absent	absent	1 block missing	complete	1 block missing	2 blocks missing	absent	2 blocks missing	absent	1 block missing	absent	absent	absent	absent	absent	2 blocks missing	absent	absent	absent	absent	complete	2 blocks missing	2 blocks missing
M00283	PTS system, ascorbate-specific II component				59	85	0	absent	absent	complete	absent	absent	absent	absent	1 block missing	absent	complete	complete	absent	absent	complete	absent	absent	absent	absent	absent	absent	absent	absent	absent	absent	absent	absent	absent	absent	absent	absent	1 block missing	absent	absent	absent	absent	absent	absent	absent	1 block missing	absent	absent	absent
M00378	Pathway module	Energy metabolism	Methane metabolism	M00378 F420 biosynthesis [PATH:map00680 map01120]	58	51	18	absent	absent	absent	absent	absent	absent	absent	absent	absent	absent	absent	absent	complete	absent	absent	absent	absent	absent	absent	absent	absent	absent	absent	absent	absent	absent	absent	complete	absent	absent	absent	absent	absent	absent	absent	absent	absent	absent	absent	absent	absent	absent
M00033	Pathway module	Nucleotide and amino acid metabolism	Other amino	M00033 Ectoine biosynthesis, aspartate => ectoine [PATH:map00260 map01210 map01230 map01100 map01120]	58	17	71	absent	absent	absent	2 blocks missing	absent	absent	absent	absent	2 blocks missing	2 blocks missing	absent	absent	2 blocks missing	absent	absent	absent	absent	absent	absent	absent	absent	complete	complete	absent	absent	absent	absent	absent	2 blocks missing	absent	absent	absent	absent	absent	absent	absent	absent	absent	absent	absent	absent	absent
M00264	Structural complex	Genetic information processing	DNA polymerase	M00264 DNA polymerase II complex, archaea [BR:ko03032]	58	3	0	absent	absent	absent	absent	absent	absent	absent	absent	absent	absent	absent	absent	complete	absent	absent	absent	absent	absent	absent	absent	absent	absent	absent	absent	absent	absent	absent	complete	absent	absent	absent	absent	absent	absent	absent	absent	absent	absent	absent	absent	absent	absent
M00743	Aminoglycoside resistance, protease HtpX				57	48	451	absent	absent	absent	complete	absent	absent	absent	2 blocks missing	complete	complete	2 blocks missing	absent	2 blocks missing	2 blocks missing	absent	absent	absent	absent	absent	absent	absent	complete	2 blocks missing	2 blocks missing	2 blocks missing	absent	2 blocks missing	2 blocks missing	complete	absent	2 blocks missing	2 blocks missing	absent	absent	1 block missing	absent	2 blocks missing	absent	absent	complete	2 blocks missing	absent
M00394	Structural complex	Genetic information processing	RNA processing	M00394 RNA degradosome [PATH:map03018]	57	1559	0	1 block missing	1 block missing	1 block missing	complete	1 block missing	1 block missing	1 block missing	1 block missing	complete	complete	1 block missing	1 block missing	1 block missing	1 block missing	1 block missing	1 block missing	1 block missing	1 block missing	1 block missing	1 block missing	1 block missing	complete	1 block missing	1 block missing	1 block missing	1 block missing	1 block missing	1 block missing	complete	1 block missing	1 block missing	1 block missing	1 block missing	1 block missing	1 block missing	1 block missing	1 block missing	1 block missing	1 block missing	1 block missing	1 block missing	1 block missing
M00555	Betaine biosynthesis, choline => betaine				57	229	0	absent	absent	absent	complete	absent	absent	absent	absent	complete	complete	absent	absent	absent	absent	absent	absent	absent	1 block missing	absent	absent	absent	absent	absent	absent	absent	absent	absent	1 block missing	complete	1 block missing	absent	absent	absent	1 block missing	absent	absent	absent	absent	absent	1 block missing	absent	absent
M00471	NarX-NarL (nitrate respiration) two-component regulatory system				57	198	0	1 block missing	absent	absent	absent	absent	absent	absent	absent	absent	complete	absent	absent	absent	absent	absent	absent	absent	absent	absent	absent	absent	absent	absent	absent	absent	absent	1 block missing	absent	absent	absent	absent	absent	absent	absent	absent	1 block missing	absent	absent	absent	absent	1 block missing	absent
M00156	Cytochrome c oxidase, cbb3-type				55	70	0	absent	absent	absent	complete	absent	absent	absent	absent	complete	absent	absent	absent	absent	absent	absent	absent	absent	absent	absent	absent	absent	complete	complete	absent	absent	absent	absent	absent	absent	absent	absent	absent	absent	absent	absent	absent	absent	absent	absent	complete	absent	absent
M00349	Microcin C transport system				53	170	0	absent	absent	absent	complete	absent	absent	absent	absent	complete	complete	absent	absent	absent	absent	1 block missing	absent	absent	absent	absent	absent	absent	complete	complete	absent	absent	absent	absent	absent	complete	absent	absent	absent	absent	absent	absent	absent	absent	absent	absent	complete	absent	absent
M00300	Putrescine transport system				53	172	0	absent	absent	absent	complete	absent	absent	absent	absent	complete	complete	absent	absent	absent	1 block missing	1 block missing	absent	absent	absent	absent	absent	absent	complete	absent	absent	absent	absent	absent	absent	absent	absent	absent	absent	absent	absent	absent	absent	absent	absent	absent	1 block missing	absent	absent
M00275	PTS system, cellobiose-specific II component				53	120	0	absent	absent	complete	absent	absent	complete	absent	absent	absent	complete	complete	absent	absent	complete	absent	absent	absent	1 block missing	absent	absent	absent	1 block missing	absent	absent	absent	absent	absent	absent	absent	absent	complete	absent	absent	absent	absent	absent	absent	absent	absent	absent	absent	absent
M00269	PTS system, sucrose-specific II component				53	23	0	absent	absent	complete	absent	absent	1 block missing	absent	absent	absent	1 block missing	complete	absent	absent	absent	absent	absent	absent	absent	absent	absent	absent	absent	absent	absent	absent	absent	1 block missing	absent	absent	absent	absent	absent	absent	absent	absent	absent	absent	absent	absent	absent	absent	absent
M00377	Pathway module	Energy metabolism	Carbon fixation	M00377 Reductive acetyl-CoA pathway (Wood-Ljungdahl pathway) [PATH:map00710 map01200 map01120]	53	36	41	absent	absent	absent	absent	absent	2 blocks missing	1 block missing	absent	absent	absent	absent	absent	absent	absent	absent	absent	absent	absent	absent	absent	absent	absent	absent	absent	absent	absent	absent	absent	absent	absent	absent	absent	absent	absent	complete	absent	absent	absent	absent	absent	complete	absent
M00194	Maltose/maltodextrin transport system				52	891	0	1 block missing	absent	1 block missing	1 block missing	1 block missing	1 block missing	1 block missing	1 block missing	1 block missing	complete	1 block missing	1 block missing	absent	1 block missing	1 block missing	1 block missing	1 block missing	absent	absent	1 block missing	1 block missing	absent	absent	1 block missing	absent	1 block missing	1 block missing	absent	absent	1 block missing	1 block missing	1 block missing	1 block missing	1 block missing	absent	1 block missing	absent	1 block missing	absent	1 block missing	absent	1 block missing
M00515	FlrB-FlrC (polar flagellar synthesis) two-component regulatory system				52	148	0	absent	absent	absent	complete	complete	absent	absent	absent	complete	absent	absent	absent	absent	absent	absent	absent	absent	absent	absent	absent	absent	complete	absent	absent	absent	absent	absent	absent	absent	absent	absent	absent	absent	absent	absent	absent	absent	absent	absent	absent	absent	absent
M00205	N-Acetylglucosamine transport system				52	120	0	absent	absent	absent	absent	absent	absent	absent	absent	absent	absent	absent	absent	absent	absent	complete	absent	absent	absent	absent	absent	absent	absent	absent	1 block missing	absent	absent	absent	absent	absent	complete	absent	1 block missing	absent	absent	absent	complete	absent	absent	absent	absent	absent	1 block missing
M00572	Pimeloyl-ACP biosynthesis, BioC-BioH pathway, malonyl-ACP => pimeloyl-ACP				49	80	261	absent	absent	absent	complete	2 blocks missing	absent	absent	absent	1 block missing	1 block missing	absent	absent	absent	absent	absent	complete	2 blocks missing	absent	absent	2 blocks missing	2 blocks missing	complete	1 block missing	2 blocks missing	absent	2 blocks missing	absent	absent	complete	2 blocks missing	absent	absent	absent	absent	absent	2 blocks missing	absent	absent	absent	2 blocks missing	absent	2 blocks missing
M00762	Copper-processing system				49	98	0	absent	absent	absent	absent	absent	absent	absent	1 block missing	absent	absent	absent	absent	absent	absent	absent	absent	absent	absent	absent	absent	absent	complete	1 block missing	absent	absent	absent	absent	absent	absent	absent	absent	absent	absent	complete	absent	absent	absent	absent	absent	complete	absent	absent
M00506	Functional set	Environmental information processing	Two-component regulatory system	M00506 CheA-CheYBV (chemotaxis) two-component regulatory system [PATH:map02020 map02030] [BR:ko02022 ko02030 ko02035]	49	261	365	1 block missing	2 blocks missing	absent	1 block missing	absent	complete	2 blocks missing	absent	complete	2 blocks missing	absent	2 blocks missing	absent	absent	absent	2 blocks missing	2 blocks missing	1 block missing	absent	2 blocks missing	2 blocks missing	complete	complete	1 block missing	2 blocks missing	2 blocks missing	absent	2 blocks missing	absent	2 blocks missing	2 blocks missing	2 blocks missing	2 blocks missing	complete	2 blocks missing	2 blocks missing	2 blocks missing	2 blocks missing	1 block missing	absent	1 block missing	1 block missing
M00816	NisK-NisR (Lantibiotic biosynthesis) two-component regulatory system				48	57	0	absent	absent	complete	absent	absent	absent	complete	absent	absent	absent	absent	absent	absent	absent	absent	absent	absent	absent	absent	1 block missing	absent	absent	absent	absent	absent	complete	complete	absent	absent	complete	complete	absent	absent	absent	absent	absent	absent	absent	absent	absent	absent	complete
M00199	L-Arabinose/lactose transport system				48	163	0	absent	absent	absent	absent	absent	absent	1 block missing	absent	absent	1 block missing	absent	absent	absent	absent	absent	1 block missing	absent	absent	absent	absent	1 block missing	absent	absent	1 block missing	absent	1 block missing	absent	absent	absent	1 block missing	absent	complete	absent	absent	absent	1 block missing	absent	absent	absent	absent	absent	1 block missing
M00657	VanS-VanR (VanE type vancomycin resistance) two-component regulatory system				48	41	0	1 block missing	absent	absent	absent	absent	absent	absent	absent	absent	absent	absent	absent	absent	absent	absent	absent	absent	absent	absent	absent	absent	absent	absent	absent	absent	complete	absent	absent	absent	absent	absent	absent	1 block missing	absent	absent	complete	absent	absent	absent	absent	absent	complete
M00523	RegB-RegA (redox response) two-component regulatory system				47	30	0	absent	absent	absent	complete	1 block missing	absent	absent	absent	complete	absent	absent	absent	absent	absent	absent	absent	absent	absent	absent	absent	absent	complete	absent	absent	absent	absent	absent	absent	absent	absent	absent	absent	absent	absent	absent	absent	absent	absent	absent	complete	absent	absent
M00279	PTS system, galactitol-specific II component				47	50	0	absent	absent	1 block missing	absent	absent	absent	absent	complete	absent	absent	absent	absent	absent	1 block missing	absent	absent	absent	absent	absent	absent	absent	absent	absent	absent	absent	absent	absent	absent	absent	absent	1 block missing	absent	absent	absent	absent	absent	absent	absent	complete	absent	complete	absent
M00518	GlnK-GlnL (glutamine utilization) two-component regulatory system				47	7	0	complete	absent	absent	absent	absent	complete	complete	absent	absent	absent	absent	absent	absent	absent	absent	absent	absent	absent	absent	absent	absent	absent	absent	absent	absent	absent	absent	absent	absent	absent	absent	absent	absent	complete	absent	absent	absent	absent	absent	absent	absent	absent
M00343	Archaeal proteasome				47	62	0	absent	1 block missing	absent	absent	absent	absent	absent	absent	absent	absent	absent	absent	complete	absent	absent	absent	absent	absent	absent	absent	absent	absent	absent	absent	absent	absent	absent	complete	absent	absent	1 block missing	absent	absent	absent	absent	absent	absent	absent	absent	absent	absent	absent
M00495	AgrC-AgrA (exoprotein synthesis) two-component regulatory system				47	189	0	1 block missing	absent	1 block missing	absent	absent	1 block missing	complete	absent	absent	absent	complete	absent	absent	absent	absent	1 block missing	1 block missing	1 block missing	absent	1 block missing	absent	absent	absent	absent	1 block missing	1 block missing	absent	absent	absent	complete	1 block missing	1 block missing	absent	complete	1 block missing	1 block missing	1 block missing	absent	absent	absent	1 block missing	1 block missing
M00460	Functional set	Environmental information processing	Two-component regulatory system	M00460 MprB-MprA (maintenance of persistent infection) two-component regulatory system [PATH:map02020] [BR:ko02022]	46	230	0	absent	absent	absent	absent	absent	absent	absent	absent	absent	absent	absent	absent	absent	absent	absent	absent	absent	absent	absent	absent	absent	1 block missing	absent	absent	absent	absent	absent	absent	absent	absent	absent	absent	absent	absent	absent	absent	absent	absent	absent	absent	absent	1 block missing
M00452	Functional set	Environmental information processing	Two-component regulatory system	M00452 CusS-CusR (copper tolerance) two-component regulatory system [PATH:map02020] [BR:ko02022]	45	133	0	absent	absent	absent	complete	1 block missing	absent	absent	absent	complete	complete	absent	absent	absent	absent	absent	absent	absent	absent	absent	absent	absent	absent	1 block missing	absent	absent	absent	absent	absent	complete	absent	absent	absent	absent	absent	absent	absent	1 block missing	absent	absent	absent	absent	absent
M00504	DctB-DctD (C4-dicarboxylate transport) two-component regulatory system				45	143	0	absent	absent	absent	complete	1 block missing	absent	absent	absent	complete	absent	absent	absent	absent	absent	absent	absent	absent	absent	absent	absent	absent	complete	absent	1 block missing	absent	absent	absent	absent	absent	absent	absent	absent	absent	absent	absent	absent	absent	absent	absent	complete	absent	absent
M00166	Pathway module	Energy metabolism	Carbon fixation	M00166 Reductive pentose phosphate cycle, ribulose-5P => glyceraldehyde-3P [PATH:map00710 map01200 map01100 map01120]	45	93	1329	2 blocks missing	2 blocks missing	2 blocks missing	2 blocks missing	2 blocks missing	2 blocks missing	2 blocks missing	2 blocks missing	2 blocks missing	1 block missing	2 blocks missing	2 blocks missing	2 blocks missing	2 blocks missing	2 blocks missing	absent	absent	2 blocks missing	2 blocks missing	2 blocks missing	2 blocks missing	2 blocks missing	2 blocks missing	2 blocks missing	2 blocks missing	2 blocks missing	2 blocks missing	1 block missing	2 blocks missing	2 blocks missing	2 blocks missing	2 blocks missing	2 blocks missing	2 blocks missing	2 blocks missing	2 blocks missing	2 blocks missing	2 blocks missing	2 blocks missing	complete	2 blocks missing	2 blocks missing
M00608	Pathway module	Energy metabolism	Methane metabolism	M00608 2-Oxocarboxylic acid chain extension, 2-oxoglutarate => 2-oxoadipate => 2-oxopimelate => 2-oxosuberate [PATH:map00680 map01210 map01120]	44	23	110	2 blocks missing	absent	absent	absent	absent	absent	absent	absent	absent	absent	absent	absent	complete	absent	absent	absent	absent	absent	absent	absent	absent	absent	absent	absent	absent	absent	1 block missing	complete	absent	absent	absent	absent	2 blocks missing	absent	absent	absent	absent	absent	absent	absent	absent	absent
M00530	Pathway module	Energy metabolism	Nitrogen metabolism	M00530 Dissimilatory nitrate reduction, nitrate => ammonia [PATH:map00910 map01120]	43	239	329	1 block missing	absent	absent	absent	2 blocks missing	2 blocks missing	2 blocks missing	absent	1 block missing	complete	absent	absent	absent	absent	absent	absent	absent	1 block missing	1 block missing	2 blocks missing	absent	absent	complete	absent	absent	absent	absent	absent	2 blocks missing	absent	absent	2 blocks missing	absent	absent	2 blocks missing	absent	1 block missing	absent	absent	1 block missing	1 block missing	absent
M00270	PTS system, trehalose-specific II component				43	78	0	absent	absent	absent	1 block missing	absent	1 block missing	absent	absent	1 block missing	complete	absent	absent	absent	absent	absent	absent	absent	absent	absent	absent	absent	absent	absent	absent	absent	1 block missing	1 block missing	absent	absent	absent	1 block missing	1 block missing	absent	absent	absent	absent	absent	absent	absent	absent	absent	absent
M00479	Functional set	Environmental information processing	Two-component regulatory system	M00479 DesK-DesR (membrane lipid fluidity regulation) two-component regulatory system [PATH:map02020] [BR:ko02022]	43	112	0	absent	absent	complete	absent	absent	absent	absent	absent	absent	absent	absent	absent	absent	absent	absent	absent	absent	absent	absent	absent	absent	absent	absent	absent	absent	absent	absent	absent	absent	absent	absent	absent	absent	complete	absent	absent	absent	absent	absent	absent	1 block missing	absent
M00179	Ribosome, archaea				43	1590	0	1 block missing	1 block missing	1 block missing	1 block missing	1 block missing	1 block missing	1 block missing	1 block missing	1 block missing	1 block missing	1 block missing	1 block missing	complete	1 block missing	1 block missing	1 block missing	1 block missing	1 block missing	1 block missing	1 block missing	1 block missing	1 block missing	1 block missing	1 block missing	1 block missing	1 block missing	1 block missing	complete	1 block missing	1 block missing	1 block missing	1 block missing	1 block missing	1 block missing	1 block missing	1 block missing	1 block missing	1 block missing	1 block missing	1 block missing	1 block missing	1 block missing
M00847	Heme biosynthesis, archaea, siroheme => heme				43	238	225	2 blocks missing	1 block missing	absent	absent	2 blocks missing	absent	absent	absent	absent	absent	absent	absent	absent	absent	2 blocks missing	2 blocks missing	absent	2 blocks missing	2 blocks missing	absent	2 blocks missing	absent	absent	absent	2 blocks missing	absent	absent	complete	absent	absent	1 block missing	absent	absent	absent	1 block missing	absent	absent	absent	2 blocks missing	absent	absent	2 blocks missing
M00338	Pathway module	Nucleotide and amino acid metabolism	Cysteine and methionine metabolism	M00338 Cysteine biosynthesis, homocysteine + serine => cysteine [PATH:map00270 map01230 map01100]	42	171	0	absent	absent	absent	absent	1 block missing	absent	absent	1 block missing	complete	complete	absent	absent	absent	complete	absent	absent	absent	absent	absent	absent	absent	absent	absent	absent	absent	1 block missing	absent	absent	absent	absent	1 block missing	absent	absent	1 block missing	absent	1 block missing	absent	absent	1 block missing	absent	absent	absent
M00330	Adhesin protein transport system				41	69	0	absent	absent	1 block missing	absent	absent	absent	absent	absent	complete	absent	absent	absent	absent	absent	absent	absent	absent	absent	absent	absent	absent	complete	absent	absent	absent	absent	absent	absent	absent	absent	absent	absent	absent	absent	absent	absent	absent	absent	absent	complete	absent	absent
M00483	NreB-NreC (dissimilatory nitrate/nitrite reduction) two-component regulatory system				40	166	0	1 block missing	absent	absent	absent	absent	absent	absent	absent	absent	absent	absent	absent	absent	absent	absent	absent	absent	absent	absent	absent	absent	absent	absent	absent	absent	absent	absent	absent	absent	absent	absent	absent	absent	complete	absent	1 block missing	absent	absent	absent	absent	absent	absent
M00202	Oligogalacturonide transport system				39	97	0	absent	absent	absent	absent	absent	absent	absent	absent	absent	absent	absent	absent	absent	absent	absent	absent	absent	absent	absent	complete	absent	absent	absent	1 block missing	absent	absent	absent	absent	absent	absent	complete	absent	absent	absent	absent	1 block missing	absent	absent	absent	absent	absent	absent
M00232	General L-amino acid transport system				38	221	0	absent	absent	absent	complete	absent	absent	absent	absent	complete	absent	absent	absent	absent	absent	absent	absent	absent	absent	absent	absent	1 block missing	absent	absent	1 block missing	absent	absent	1 block missing	absent	absent	absent	absent	absent	absent	absent	absent	absent	absent	absent	absent	complete	absent	absent
M00280	PTS system, glucitol/sorbitol-specific II component				38	10	0	absent	absent	complete	absent	absent	1 block missing	absent	absent	absent	complete	absent	absent	absent	absent	absent	absent	absent	absent	absent	absent	absent	absent	absent	absent	absent	absent	absent	absent	absent	absent	absent	absent	absent	absent	absent	absent	absent	absent	absent	absent	absent	absent
M00502	GlrK-GlrR (amino sugar metabolism) two-component regulatory system				37	153	0	absent	absent	absent	absent	absent	absent	absent	absent	absent	complete	absent	absent	absent	absent	absent	absent	absent	absent	absent	absent	absent	1 block missing	absent	1 block missing	absent	absent	absent	absent	absent	absent	absent	absent	absent	1 block missing	absent	absent	absent	absent	absent	absent	absent	absent
M00233	Glutamate transport system				37	77	0	absent	absent	absent	absent	absent	absent	absent	absent	absent	absent	absent	absent	absent	complete	absent	absent	absent	absent	absent	absent	absent	absent	absent	absent	absent	absent	absent	absent	absent	absent	absent	absent	absent	absent	absent	absent	absent	absent	absent	absent	absent	absent
M00493	AlgZ-AlgR (alginate production) two-component regulatory system				37	49	0	absent	absent	absent	1 block missing	absent	absent	absent	absent	1 block missing	absent	absent	absent	absent	absent	absent	absent	absent	absent	absent	absent	absent	complete	absent	absent	absent	absent	absent	absent	complete	absent	absent	absent	absent	absent	absent	absent	absent	absent	absent	absent	1 block missing	absent
M00390	Exosome, archaea				37	3	0	absent	absent	absent	absent	absent	absent	absent	absent	absent	absent	absent	absent	complete	absent	absent	absent	absent	absent	absent	absent	absent	absent	absent	absent	absent	absent	absent	complete	absent	absent	absent	absent	absent	absent	absent	absent	absent	absent	absent	absent	absent	absent
M00489	DctS-DctR (C4-dicarboxylate transport) two-component regulatory system				36	68	0	absent	absent	absent	absent	absent	1 block missing	absent	absent	absent	absent	absent	absent	absent	absent	absent	absent	absent	absent	absent	absent	absent	absent	absent	absent	absent	absent	absent	absent	absent	absent	absent	absent	absent	complete	1 block missing	absent	absent	absent	absent	absent	complete	absent
M00792	Manganese/zinc transport system				35	233	0	absent	absent	complete	absent	1 block missing	absent	absent	absent	absent	absent	1 block missing	absent	absent	1 block missing	absent	absent	absent	absent	absent	absent	1 block missing	absent	absent	absent	absent	absent	absent	absent	absent	absent	absent	absent	1 block missing	1 block missing	absent	absent	absent	absent	absent	absent	absent	absent
M00031	Pathway module	Nucleotide and amino acid metabolism	Lysine metabolism	M00031 Lysine biosynthesis, mediated by LysW, 2-aminoadipate => lysine [PATH:map00300 map01210 map01230 map01100]	35	18	5	absent	absent	absent	absent	absent	absent	absent	absent	absent	absent	absent	absent	absent	absent	absent	absent	absent	absent	absent	absent	absent	absent	absent	absent	absent	absent	absent	absent	absent	absent	absent	absent	absent	absent	absent	absent	absent	absent	absent	absent	absent	absent
M00627	beta-Lactam resistance, Bla system				35	159	395	2 blocks missing	2 blocks missing	2 blocks missing	absent	complete	1 block missing	2 blocks missing	2 blocks missing	absent	absent	2 blocks missing	1 block missing	absent	2 blocks missing	absent	complete	absent	2 blocks missing	absent	2 blocks missing	absent	absent	absent	absent	absent	1 block missing	2 blocks missing	absent	absent	2 blocks missing	2 blocks missing	2 blocks missing	absent	complete	2 blocks missing	2 blocks missing	2 blocks missing	complete	complete	absent	1 block missing	absent
M00306	PTS system, fructose-specific II-like component				34	31	0	absent	absent	complete	absent	complete	absent	absent	absent	absent	absent	absent	absent	absent	absent	absent	absent	absent	absent	absent	absent	absent	absent	absent	absent	absent	absent	absent	absent	absent	absent	absent	absent	absent	absent	absent	absent	absent	absent	absent	absent	absent	absent
M00153	Cytochrome d ubiquinol oxidase				33	319	0	1 block missing	absent	1 block missing	1 block missing	1 block missing	absent	absent	absent	1 block missing	complete	1 block missing	absent	absent	absent	absent	absent	absent	1 block missing	1 block missing	absent	absent	1 block missing	1 block missing	absent	absent	absent	absent	1 block missing	complete	absent	absent	absent	absent	1 block missing	absent	absent	absent	absent	absent	1 block missing	1 block missing	1 block missing
M00224	Fluoroquinolone transport system				33	120	0	absent	1 block missing	absent	absent	absent	absent	absent	absent	absent	absent	absent	absent	absent	absent	absent	absent	1 block missing	1 block missing	absent	1 block missing	1 block missing	absent	absent	1 block missing	absent	1 block missing	absent	absent	absent	1 block missing	absent	absent	absent	absent	absent	absent	absent	absent	1 block missing	absent	absent	absent
M00444	PhoQ-PhoP (magnesium transport) two-component regulatory system				32	40	0	absent	absent	absent	complete	absent	absent	absent	absent	complete	complete	absent	absent	absent	absent	absent	absent	absent	absent	absent	absent	absent	complete	absent	absent	absent	absent	absent	absent	absent	absent	absent	absent	absent	absent	absent	absent	absent	absent	absent	absent	1 block missing	absent
M00568	Catechol ortho-cleavage, catechol => 3-oxoadipate				31	6	24	absent	absent	absent	absent	absent	absent	absent	absent	complete	absent	absent	absent	absent	absent	absent	absent	absent	absent	absent	absent	absent	absent	absent	absent	absent	absent	absent	absent	complete	absent	absent	absent	absent	absent	absent	absent	absent	absent	absent	2 blocks missing	absent	absent
M00315	Uncharacterized ABC transport system				31	55	0	complete	absent	absent	absent	absent	absent	absent	absent	absent	absent	absent	absent	absent	absent	absent	absent	absent	complete	absent	absent	absent	absent	absent	1 block missing	absent	complete	absent	absent	absent	absent	absent	absent	absent	absent	absent	absent	absent	absent	complete	absent	absent	absent
M00475	Functional set	Environmental information processing	Two-component regulatory system	M00475 BarA-UvrY (central carbon metabolism) two-component regulatory system [PATH:map02020] [BR:ko02022]	30	149	0	absent	absent	absent	complete	absent	absent	absent	absent	complete	complete	absent	absent	absent	absent	absent	absent	absent	absent	absent	absent	absent	complete	absent	absent	absent	absent	absent	absent	1 block missing	absent	absent	absent	absent	absent	1 block missing	absent	absent	absent	absent	absent	absent	absent
M00601	Putative chitobiose transport system				30	227	0	absent	absent	absent	absent	absent	absent	absent	absent	absent	absent	absent	absent	absent	absent	1 block missing	absent	absent	absent	absent	1 block missing	absent	absent	absent	1 block missing	absent	absent	absent	absent	absent	absent	1 block missing	absent	absent	absent	absent	1 block missing	absent	absent	absent	absent	1 block missing	complete
M00600	alpha-1,4-Digalacturonate transport system				30	227	0	absent	absent	absent	absent	absent	absent	absent	absent	absent	absent	absent	absent	absent	1 block missing	absent	absent	absent	absent	absent	1 block missing	absent	absent	absent	1 block missing	absent	1 block missing	absent	absent	absent	1 block missing	1 block missing	absent	absent	1 block missing	absent	1 block missing	absent	absent	absent	absent	absent	1 block missing
M00323	Urea transport system				29	89	0	absent	absent	absent	complete	absent	absent	absent	absent	complete	complete	absent	absent	absent	absent	absent	complete	absent	absent	absent	absent	absent	absent	absent	absent	complete	absent	absent	absent	absent	absent	absent	absent	absent	absent	absent	absent	absent	absent	absent	1 block missing	1 block missing	absent
M00712	Multidrug resistance, efflux pump YkkCD				29	1	0	absent	absent	absent	absent	absent	absent	absent	absent	absent	absent	absent	absent	absent	absent	absent	absent	absent	absent	absent	absent	absent	absent	absent	absent	absent	absent	absent	absent	absent	absent	absent	absent	absent	complete	absent	absent	absent	absent	absent	absent	absent	absent
M00053	Pathway module	Nucleotide and amino acid metabolism	Pyrimidine metabolism	M00053 Pyrimidine deoxyribonuleotide biosynthesis, CDP/CTP => dCDP/dCTP,dTDP/dTTP [PATH:map00240 map01100]	28	70	172	absent	absent	1 block missing	1 block missing	absent	absent	absent	absent	1 block missing	complete	1 block missing	absent	2 blocks missing	2 blocks missing	absent	1 block missing	absent	absent	absent	absent	1 block missing	complete	1 block missing	absent	absent	absent	absent	2 blocks missing	1 block missing	absent	absent	absent	absent	absent	absent	absent	absent	absent	absent	absent	absent	absent
M00266	PTS system, maltose/glucose-specific II component				28	91	0	absent	absent	absent	absent	absent	1 block missing	absent	absent	absent	complete	absent	absent	absent	absent	absent	absent	absent	absent	absent	absent	absent	absent	absent	absent	absent	1 block missing	1 block missing	absent	absent	absent	1 block missing	1 block missing	absent	absent	absent	absent	absent	absent	absent	absent	absent	absent
M00551	Benzoate degradation, benzoate => catechol / methylbenzoate => methylcatechol				28	26	26	absent	absent	absent	absent	absent	absent	absent	absent	absent	absent	absent	absent	absent	absent	absent	absent	absent	absent	absent	absent	absent	absent	absent	absent	absent	absent	absent	absent	complete	absent	absent	absent	absent	1 block missing	absent	absent	absent	absent	absent	1 block missing	absent	absent
M00342	Bacterial proteasome				27	98	0	absent	absent	absent	absent	1 block missing	absent	absent	absent	absent	absent	absent	absent	1 block missing	1 block missing	absent	absent	absent	absent	absent	absent	absent	absent	absent	absent	absent	absent	absent	1 block missing	absent	absent	absent	absent	absent	absent	absent	absent	absent	absent	absent	absent	absent	absent
M00442	Putative hydroxymethylpyrimidine transport system				27	215	0	absent	absent	absent	absent	absent	absent	complete	absent	absent	complete	absent	absent	absent	absent	absent	1 block missing	absent	absent	absent	absent	absent	absent	absent	absent	1 block missing	1 block missing	absent	absent	absent	absent	absent	1 block missing	absent	complete	absent	absent	absent	absent	absent	complete	absent	absent
M00206	Cellobiose transport system				27	912	0	1 block missing	absent	1 block missing	1 block missing	1 block missing	1 block missing	1 block missing	1 block missing	1 block missing	complete	1 block missing	1 block missing	absent	complete	1 block missing	1 block missing	1 block missing	absent	absent	1 block missing	1 block missing	absent	absent	1 block missing	absent	1 block missing	1 block missing	absent	absent	1 block missing	1 block missing	1 block missing	1 block missing	1 block missing	absent	1 block missing	absent	1 block missing	absent	1 block missing	absent	1 block missing
M00817	Lantibiotic transport system				27	38	0	absent	absent	1 block missing	absent	absent	absent	complete	absent	absent	absent	absent	absent	absent	absent	absent	absent	absent	absent	absent	absent	absent	absent	absent	absent	absent	complete	complete	absent	absent	complete	complete	absent	absent	absent	absent	absent	absent	absent	absent	absent	absent	absent
M00569	Catechol meta-cleavage, catechol => acetyl-CoA / 4-methylcatechol => propanoyl-CoA				27	22	32	absent	absent	absent	2 blocks missing	absent	absent	absent	absent	absent	complete	absent	absent	absent	absent	absent	absent	absent	absent	absent	absent	absent	absent	absent	absent	absent	absent	absent	absent	1 block missing	absent	absent	absent	absent	complete	absent	absent	absent	absent	absent	absent	2 blocks missing	absent
M00008	Entner-Doudoroff pathway, glucose-6P => glyceraldehyde-3P + pyruvate				26	199	312	absent	absent	1 block missing	complete	1 block missing	absent	2 blocks missing	absent	complete	complete	2 blocks missing	2 blocks missing	absent	2 blocks missing	2 blocks missing	absent	2 blocks missing	absent	1 block missing	2 blocks missing	absent	complete	absent	absent	absent	2 blocks missing	absent	absent	absent	2 blocks missing	2 blocks missing	absent	absent	absent	absent	absent	absent	2 blocks missing	absent	complete	absent	2 blocks missing
M00446	RstB-RstA two-component regulatory system				26	32	0	absent	absent	absent	absent	absent	absent	absent	1 block missing	complete	complete	absent	absent	absent	absent	absent	absent	absent	absent	absent	absent	absent	complete	absent	absent	absent	absent	absent	absent	complete	absent	absent	absent	absent	absent	absent	absent	absent	absent	absent	absent	absent	absent
M00228	Putative glutamine transport system				26	135	0	absent	1 block missing	complete	absent	absent	absent	absent	absent	absent	absent	complete	1 block missing	absent	1 block missing	absent	absent	absent	absent	absent	absent	absent	absent	absent	absent	absent	absent	complete	absent	absent	absent	absent	absent	absent	absent	absent	absent	absent	absent	absent	absent	absent	absent
M00457	TctE-TctD (tricarboxylic acid transport) two-component regulatory system				25	65	0	absent	absent	absent	complete	absent	absent	absent	absent	complete	complete	absent	absent	absent	absent	absent	absent	absent	absent	absent	absent	absent	absent	absent	absent	absent	absent	absent	absent	absent	absent	absent	absent	absent	absent	absent	absent	absent	absent	absent	absent	absent	absent
M00167	Pathway module	Energy metabolism	Carbon fixation	M00167 Reductive pentose phosphate cycle, glyceraldehyde-3P => ribulose-5P [PATH:map00710 map01200 map01100 map01120]	25	442	794	1 block missing	1 block missing	absent	1 block missing	1 block missing	2 blocks missing	1 block missing	2 blocks missing	1 block missing	1 block missing	2 blocks missing	2 blocks missing	absent	2 blocks missing	2 blocks missing	2 blocks missing	2 blocks missing	1 block missing	2 blocks missing	2 blocks missing	2 blocks missing	1 block missing	1 block missing	2 blocks missing	1 block missing	2 blocks missing	1 block missing	absent	1 block missing	2 blocks missing	2 blocks missing	1 block missing	2 blocks missing	1 block missing	1 block missing	2 blocks missing	2 blocks missing	2 blocks missing	1 block missing	complete	2 blocks missing	2 blocks missing
M00813	Lantibiotic transport system				25	142	0	absent	absent	1 block missing	absent	absent	complete	complete	absent	absent	absent	absent	absent	absent	absent	absent	absent	absent	absent	absent	absent	1 block missing	absent	absent	absent	absent	complete	absent	absent	absent	absent	absent	complete	absent	complete	absent	absent	absent	absent	absent	absent	absent	absent
M00836	Coenzyme F430 biosynthesis, sirohydrochlorin => coenzyme F430				25	21	3	absent	absent	absent	absent	absent	absent	absent	absent	absent	absent	absent	absent	complete	absent	absent	absent	absent	absent	absent	absent	absent	absent	absent	absent	absent	absent	absent	complete	absent	absent	absent	absent	absent	absent	absent	absent	absent	absent	absent	absent	absent	absent
M00453	QseC-QseB (quorum sensing) two-component regulatory system				24	89	0	absent	absent	absent	absent	absent	absent	absent	absent	absent	complete	absent	absent	absent	absent	absent	absent	absent	absent	absent	absent	absent	absent	1 block missing	absent	absent	absent	absent	absent	complete	absent	absent	absent	absent	absent	absent	absent	1 block missing	absent	absent	absent	absent	absent
M00046	Pyrimidine degradation, uracil => beta-alanine, thymine => 3-aminoisobutanoate				24	100	362	2 blocks missing	absent	absent	absent	absent	2 blocks missing	2 blocks missing	absent	complete	2 blocks missing	absent	2 blocks missing	absent	absent	1 block missing	absent	absent	absent	absent	absent	absent	absent	absent	2 blocks missing	absent	1 block missing	1 block missing	absent	absent	absent	absent	1 block missing	absent	absent	2 blocks missing	absent	absent	absent	2 blocks missing	2 blocks missing	2 blocks missing	absent
M00134	Pathway module	Nucleotide and amino acid metabolism	Polyamine biosynthesis	M00134 Polyamine biosynthesis, arginine => ornithine => putrescine [PATH:map00330 map01100]	24	321	0	absent	absent	1 block missing	1 block missing	1 block missing	absent	absent	absent	1 block missing	1 block missing	absent	absent	absent	absent	absent	1 block missing	1 block missing	1 block missing	absent	absent	absent	absent	absent	absent	1 block missing	absent	1 block missing	complete	absent	absent	absent	absent	absent	1 block missing	absent	absent	absent	absent	absent	complete	absent	absent
M00606	N,N'-Diacetylchitobiose transport system				24	923	0	1 block missing	absent	1 block missing	1 block missing	1 block missing	1 block missing	1 block missing	1 block missing	1 block missing	1 block missing	1 block missing	1 block missing	absent	1 block missing	1 block missing	1 block missing	1 block missing	absent	absent	1 block missing	1 block missing	absent	absent	1 block missing	absent	1 block missing	1 block missing	absent	absent	1 block missing	1 block missing	1 block missing	1 block missing	1 block missing	absent	1 block missing	absent	1 block missing	absent	1 block missing	absent	1 block missing
M00524	FixL-FixJ (nitrogen fixation) two-component regulatory system				24	104	0	absent	absent	absent	absent	1 block missing	absent	absent	absent	absent	absent	absent	absent	absent	absent	absent	absent	absent	absent	absent	absent	absent	absent	absent	absent	absent	absent	absent	absent	absent	absent	absent	absent	absent	absent	absent	absent	absent	absent	absent	absent	absent	absent
M00227	Glutamine transport system				23	341	0	1 block missing	1 block missing	absent	absent	absent	absent	absent	absent	absent	complete	absent	1 block missing	absent	absent	absent	1 block missing	1 block missing	1 block missing	absent	absent	1 block missing	absent	absent	absent	absent	absent	1 block missing	absent	absent	1 block missing	absent	absent	absent	absent	1 block missing	absent	1 block missing	absent	1 block missing	complete	1 block missing	absent
M00040	Tyrosine biosynthesis, prephanate => pretyrosine => tyrosine				23	275	0	1 block missing	absent	1 block missing	1 block missing	absent	absent	absent	absent	1 block missing	1 block missing	1 block missing	absent	absent	absent	absent	absent	absent	absent	absent	absent	absent	1 block missing	absent	absent	absent	absent	1 block missing	absent	1 block missing	absent	absent	absent	absent	absent	absent	absent	absent	absent	absent	complete	absent	absent
M00514	TtrS-TtrR (tetrathionate respiration) two-component regulatory system				23	56	0	absent	absent	absent	absent	absent	absent	absent	absent	absent	complete	absent	absent	absent	absent	absent	absent	absent	absent	absent	absent	absent	absent	absent	absent	absent	absent	absent	absent	absent	absent	absent	absent	absent	absent	absent	absent	absent	absent	absent	absent	absent	absent
M00234	Cystine transport system				22	293	0	absent	absent	complete	absent	absent	absent	absent	absent	complete	complete	complete	1 block missing	absent	1 block missing	absent	1 block missing	absent	absent	absent	absent	absent	absent	absent	1 block missing	absent	absent	1 block missing	absent	absent	1 block missing	absent	absent	absent	1 block missing	absent	1 block missing	absent	absent	1 block missing	absent	absent	1 block missing
M00435	Taurine transport system				22	130	0	1 block missing	absent	absent	complete	absent	absent	absent	absent	complete	complete	absent	absent	absent	absent	absent	absent	absent	absent	absent	1 block missing	absent	absent	absent	absent	absent	absent	1 block missing	absent	absent	1 block missing	absent	absent	absent	absent	1 block missing	absent	absent	absent	absent	absent	absent	absent
M00447	CpxA-CpxR (envelope stress response) two-component regulatory system				22	77	0	absent	absent	absent	1 block missing	absent	absent	absent	complete	1 block missing	complete	absent	absent	absent	absent	absent	absent	absent	absent	absent	absent	absent	absent	absent	absent	absent	absent	absent	absent	absent	absent	absent	absent	absent	absent	1 block missing	absent	absent	absent	absent	absent	absent	absent
M00124	Pyridoxal biosynthesis, erythrose-4P => pyridoxal-5P				22	53	123	absent	absent	absent	complete	absent	absent	absent	absent	complete	complete	absent	absent	absent	absent	absent	absent	absent	absent	1 block missing	absent	absent	complete	absent	absent	absent	absent	absent	absent	complete	absent	absent	absent	absent	absent	absent	absent	absent	absent	absent	absent	absent	absent
M00806	PTS system, maltose-specific II component				22	93	0	absent	absent	absent	absent	absent	1 block missing	absent	absent	absent	1 block missing	absent	absent	absent	absent	absent	absent	absent	absent	absent	absent	absent	absent	absent	absent	absent	1 block missing	1 block missing	absent	absent	absent	1 block missing	1 block missing	absent	absent	absent	absent	absent	absent	absent	absent	absent	absent
M00361	Functional set	Metabolism	Nucleotide sugar	M00361 Nucleotide sugar biosynthesis, eukaryotes [PATH:map00520]	22	124	280	2 blocks missing	absent	absent	2 blocks missing	complete	absent	2 blocks missing	absent	absent	2 blocks missing	absent	absent	2 blocks missing	2 blocks missing	absent	2 blocks missing	absent	absent	absent	absent	2 blocks missing	absent	absent	absent	absent	absent	absent	2 blocks missing	absent	2 blocks missing	absent	absent	absent	absent	2 blocks missing	absent	absent	absent	absent	2 blocks missing	2 blocks missing	absent
M00728	Cationic antimicrobial peptide (CAMP) resistance, envelope protein folding and degrading factors DegP and DsbA				21	64	1177	2 blocks missing	2 blocks missing	2 blocks missing	1 block missing	2 blocks missing	absent	2 blocks missing	complete	1 block missing	complete	2 blocks missing	2 blocks missing	absent	absent	2 blocks missing	2 blocks missing	2 blocks missing	2 blocks missing	absent	2 blocks missing	absent	2 blocks missing	2 blocks missing	2 blocks missing	2 blocks missing	2 blocks missing	2 blocks missing	absent	2 blocks missing	2 blocks missing	2 blocks missing	2 blocks missing	2 blocks missing	2 blocks missing	2 blocks missing	2 blocks missing	absent	2 blocks missing	2 blocks missing	2 blocks missing	absent	2 blocks missing
M00213	L-Arabinose transport system				21	63	0	absent	absent	absent	absent	absent	absent	absent	absent	complete	complete	absent	absent	absent	absent	absent	1 block missing	1 block missing	absent	absent	absent	absent	absent	absent	absent	absent	absent	absent	absent	absent	absent	absent	absent	absent	absent	absent	absent	absent	absent	absent	absent	absent	absent
M00565	Pathway module	Carbohydrate and lipid metabolism	Other carbohydrate metabolism	M00565 Trehalose biosynthesis, D-glucose 1P => trehalose [PATH:map00500 map01100 map01110]	21	63	109	absent	absent	absent	1 block missing	absent	absent	absent	absent	1 block missing	absent	absent	absent	absent	absent	absent	absent	absent	absent	absent	absent	absent	absent	absent	absent	absent	absent	absent	absent	absent	absent	absent	absent	absent	absent	2 blocks missing	absent	absent	absent	absent	absent	absent	absent
M00521	CiaH-CiaR two-component regulatory system				21	17	0	absent	absent	complete	absent	absent	absent	absent	absent	absent	absent	complete	absent	absent	absent	absent	absent	absent	absent	absent	absent	absent	absent	absent	absent	absent	absent	absent	absent	absent	absent	absent	absent	absent	absent	absent	absent	absent	absent	absent	absent	absent	absent
M00727	Functional set	Environmental information processing	Drug resistance	M00727 Cationic antimicrobial peptide (CAMP) resistance, N-acetylmuramoyl-L-alanine amidase AmiA and AmiC [PATH:map01503]	20	62	1274	2 blocks missing	2 blocks missing	2 blocks missing	1 block missing	2 blocks missing	2 blocks missing	2 blocks missing	complete	1 block missing	complete	2 blocks missing	2 blocks missing	absent	2 blocks missing	2 blocks missing	2 blocks missing	2 blocks missing	2 blocks missing	2 blocks missing	2 blocks missing	2 blocks missing	2 blocks missing	2 blocks missing	2 blocks missing	2 blocks missing	2 blocks missing	2 blocks missing	2 blocks missing	absent	2 blocks missing	2 blocks missing	2 blocks missing	2 blocks missing	2 blocks missing	1 block missing	2 blocks missing	2 blocks missing	2 blocks missing	2 blocks missing	2 blocks missing	2 blocks missing	2 blocks missing
M00035	Pathway module	Nucleotide and amino acid metabolism	Cysteine and methionine metabolism	M00035 Methionine degradation [PATH:map00270 map01100]	20	285	818	1 block missing	2 blocks missing	2 blocks missing	1 block missing	2 blocks missing	absent	absent	2 blocks missing	complete	1 block missing	absent	2 blocks missing	2 blocks missing	2 blocks missing	2 blocks missing	2 blocks missing	2 blocks missing	1 block missing	2 blocks missing	2 blocks missing	absent	2 blocks missing	absent	2 blocks missing	2 blocks missing	2 blocks missing	2 blocks missing	2 blocks missing	1 block missing	2 blocks missing	absent	absent	absent	2 blocks missing	2 blocks missing	1 block missing	2 blocks missing	2 blocks missing	2 blocks missing	2 blocks missing	1 block missing	2 blocks missing
M00490	MalK-MalR (malate transport) two-component regulatory system				20	67	0	absent	absent	absent	absent	absent	absent	absent	absent	absent	absent	absent	absent	absent	absent	absent	absent	absent	1 block missing	absent	absent	absent	absent	absent	absent	absent	absent	complete	absent	absent	absent	absent	absent	absent	absent	absent	1 block missing	absent	absent	absent	absent	1 block missing	absent
M00422	Pathway module	Energy metabolism	Methane metabolism	M00422 Acetyl-CoA pathway, CO2 => acetyl-CoA [PATH:map00680 map01120]	20	12	175	2 blocks missing	absent	absent	absent	absent	2 blocks missing	2 blocks missing	absent	absent	absent	absent	absent	complete	absent	absent	2 blocks missing	absent	2 blocks missing	absent	absent	absent	absent	absent	2 blocks missing	absent	2 blocks missing	absent	complete	absent	absent	absent	absent	absent	absent	2 blocks missing	2 blocks missing	2 blocks missing	absent	absent	absent	2 blocks missing	absent
M00620	Pathway module	Energy metabolism	Carbon fixation	M00620 Incomplete reductive citrate cycle, acetyl-CoA => oxoglutarate [PATH:map00710 map01200 map01120]2	20	10	18	absent	absent	absent	absent	absent	absent	absent	absent	absent	absent	absent	absent	complete	absent	absent	absent	absent	absent	absent	absent	absent	absent	1 block missing	absent	absent	absent	absent	absent	absent	absent	absent	absent	absent	absent	absent	absent	absent	absent	absent	absent	absent	absent
M00308	Pathway module	Carbohydrate and lipid metabolism	Central carbohydrate metabolism	M00308 Semi-phosphorylative Entner-Doudoroff pathway, gluconate => glycerate-3P [PATH:map00030 map01200 map01100 map01120]	20	537	232	1 block missing	absent	1 block missing	2 blocks missing	1 block missing	1 block missing	1 block missing	2 blocks missing	1 block missing	1 block missing	2 blocks missing	1 block missing	absent	absent	1 block missing	absent	absent	absent	1 block missing	1 block missing	absent	2 blocks missing	absent	1 block missing	absent	1 block missing	absent	absent	absent	1 block missing	1 block missing	1 block missing	1 block missing	2 blocks missing	absent	1 block missing	absent	1 block missing	absent	1 block missing	absent	2 blocks missing
M00121	Heme biosynthesis, glutamate => protoheme/siroheme				19	123	59	absent	absent	absent	1 block missing	1 block missing	absent	absent	absent	1 block missing	complete	absent	absent	absent	absent	absent	absent	absent	absent	absent	absent	absent	1 block missing	1 block missing	absent	absent	absent	absent	absent	1 block missing	absent	absent	absent	absent	2 blocks missing	absent	absent	2 blocks missing	absent	absent	2 blocks missing	absent	absent
M00585	L-Cystine transport system				19	68	0	absent	absent	complete	absent	absent	absent	absent	absent	absent	absent	absent	absent	absent	absent	absent	1 block missing	absent	absent	absent	absent	absent	absent	absent	absent	absent	absent	complete	absent	absent	absent	absent	complete	absent	complete	absent	absent	absent	absent	absent	absent	absent	complete
M00438	Nitrate/nitrite transport system				18	75	0	absent	absent	absent	absent	absent	absent	absent	absent	absent	complete	absent	absent	absent	absent	absent	absent	absent	absent	absent	absent	absent	absent	absent	absent	1 block missing	absent	absent	absent	absent	absent	absent	absent	absent	1 block missing	absent	absent	absent	absent	absent	absent	absent	absent
M00449	Functional set	Environmental information processing	Two-component regulatory system	M00449 CreC-CreB (phosphate regulation) two-component regulatory system [PATH:map02020] [BR:ko02022]	18	39	0	absent	absent	absent	absent	absent	absent	absent	absent	complete	complete	absent	absent	absent	absent	absent	absent	absent	absent	absent	absent	absent	absent	absent	absent	absent	absent	absent	absent	absent	absent	absent	absent	absent	absent	absent	absent	absent	absent	absent	absent	absent	absent
M00429	Structural complex	Environmental information processing	Bacterial secretion	M00429 Competence-related DNA transformation transporter [BR:ko02044]	18	1584	0	1 block missing	1 block missing	complete	1 block missing	1 block missing	1 block missing	1 block missing	1 block missing	1 block missing	1 block missing	complete	1 block missing	absent	1 block missing	1 block missing	1 block missing	1 block missing	1 block missing	1 block missing	1 block missing	1 block missing	1 block missing	1 block missing	1 block missing	1 block missing	1 block missing	1 block missing	1 block missing	1 block missing	1 block missing	1 block missing	1 block missing	1 block missing	complete	1 block missing	1 block missing	1 block missing	1 block missing	1 block missing	1 block missing	1 block missing	1 block missing
M00577	Biotin biosynthesis, BioW pathway, pimelate => pimeloyl-CoA => biotin				18	125	51	absent	absent	absent	1 block missing	1 block missing	absent	2 blocks missing	absent	1 block missing	1 block missing	absent	absent	absent	absent	absent	1 block missing	absent	absent	absent	absent	absent	1 block missing	1 block missing	absent	absent	2 blocks missing	complete	absent	1 block missing	2 blocks missing	absent	absent	absent	2 blocks missing	absent	absent	absent	absent	absent	absent	2 blocks missing	absent
M00706	Multidrug resistance, EfrAB transporter				18	72	0	absent	absent	absent	absent	absent	absent	absent	absent	absent	absent	absent	absent	absent	absent	absent	absent	absent	absent	absent	absent	absent	absent	absent	absent	absent	absent	absent	absent	absent	absent	absent	absent	absent	absent	absent	absent	absent	absent	absent	absent	absent	1 block missing
M00184	Structural complex	Genetic information processing	RNA polymerase	M00184 RNA polymerase, archaea [PATH:map03020] [BR:ko03021]4	18	46	0	absent	absent	absent	absent	absent	absent	absent	absent	absent	absent	absent	absent	complete	absent	absent	absent	absent	absent	absent	absent	absent	absent	absent	absent	absent	absent	absent	complete	absent	absent	absent	absent	absent	absent	absent	absent	absent	absent	absent	absent	absent	absent
M00711	Multidrug resistance, efflux pump MdtIJ				17	2	0	absent	absent	absent	absent	absent	absent	absent	absent	absent	complete	absent	absent	absent	absent	absent	absent	absent	absent	absent	absent	absent	complete	absent	absent	absent	absent	absent	absent	absent	absent	absent	absent	absent	absent	absent	absent	absent	absent	absent	absent	absent	absent
M00642	Multidrug resistance, efflux pump MexJK-OprM				17	44	173	absent	absent	absent	complete	absent	absent	absent	2 blocks missing	complete	1 block missing	absent	absent	absent	absent	absent	absent	absent	absent	absent	absent	absent	complete	2 blocks missing	absent	absent	absent	1 block missing	absent	complete	absent	absent	absent	absent	absent	absent	absent	absent	absent	absent	2 blocks missing	absent	absent
M00507	ChpA-ChpB/PilGH (chemosensory) two-component regulatory system				17	35	38	absent	absent	absent	1 block missing	absent	absent	absent	absent	1 block missing	absent	absent	absent	absent	absent	absent	absent	absent	absent	absent	absent	absent	complete	absent	absent	absent	absent	absent	absent	1 block missing	absent	absent	absent	absent	absent	absent	absent	absent	absent	absent	absent	absent	absent
M00567	Pathway module	Energy metabolism	Methane metabolism	M00567 Methanogenesis, CO2 => methane [PATH:map00680 map01200 map01100 map01120]9	17	13	4	absent	absent	absent	absent	absent	absent	absent	absent	absent	absent	absent	absent	1 block missing	absent	absent	absent	absent	absent	absent	absent	absent	absent	absent	absent	absent	absent	absent	complete	absent	absent	absent	absent	absent	absent	absent	absent	absent	absent	absent	absent	absent	absent
M00265	PTS system, glucose-specific II component				16	112	0	absent	absent	absent	absent	absent	1 block missing	absent	absent	absent	complete	absent	absent	absent	absent	absent	absent	absent	absent	absent	absent	absent	absent	absent	absent	absent	1 block missing	1 block missing	absent	absent	absent	1 block missing	1 block missing	absent	absent	absent	absent	absent	absent	absent	absent	absent	absent
M00761	Undecaprenylphosphate alpha-L-Ara4N biosynthesis, UDP-GlcA => undecaprenyl phosphate alpha-L-Ara4N				16	13	32	absent	absent	absent	1 block missing	absent	absent	absent	absent	1 block missing	complete	absent	absent	absent	absent	absent	absent	absent	absent	absent	absent	absent	absent	absent	absent	absent	absent	absent	absent	absent	absent	absent	absent	absent	absent	absent	absent	absent	absent	absent	absent	absent	absent
M00747	Bacitracin transport system				16	129	0	absent	absent	absent	absent	absent	absent	1 block missing	absent	absent	absent	absent	absent	absent	absent	absent	absent	absent	absent	absent	absent	1 block missing	absent	absent	absent	absent	absent	absent	absent	absent	absent	absent	complete	absent	absent	absent	absent	absent	absent	absent	absent	absent	absent
M00027	Pathway module	Nucleotide and amino acid metabolism	Other amino	M00027 GABA (gamma-Aminobutyrate) shunt [PATH:map00250 map01100]	15	124	380	2 blocks missing	absent	2 blocks missing	1 block missing	1 block missing	absent	2 blocks missing	2 blocks missing	2 blocks missing	complete	complete	absent	absent	1 block missing	2 blocks missing	absent	absent	absent	absent	absent	absent	1 block missing	absent	2 blocks missing	absent	absent	2 blocks missing	1 block missing	absent	2 blocks missing	absent	absent	absent	2 blocks missing	2 blocks missing	absent	2 blocks missing	absent	absent	1 block missing	2 blocks missing	absent
M00357	Pathway module	Energy metabolism	Methane metabolism	M00357 Methanogenesis, acetate => methane [PATH:map00680 map01200 map01120]4	15	12	19	absent	absent	absent	absent	absent	absent	absent	absent	absent	absent	absent	absent	complete	absent	absent	absent	absent	absent	absent	absent	absent	absent	absent	absent	absent	absent	absent	complete	absent	absent	absent	absent	absent	absent	absent	absent	absent	absent	absent	absent	absent	absent
M00417	Cytochrome o ubiquinol oxidase				14	17	0	absent	absent	absent	complete	absent	absent	absent	absent	complete	complete	absent	absent	absent	absent	absent	absent	absent	absent	absent	absent	absent	absent	absent	absent	absent	absent	absent	absent	complete	absent	absent	absent	absent	absent	absent	absent	absent	absent	absent	absent	absent	absent
M00324	Dipeptide transport system				14	310	0	absent	absent	absent	complete	absent	absent	absent	absent	complete	complete	absent	absent	absent	absent	absent	absent	absent	1 block missing	absent	absent	absent	absent	absent	absent	absent	absent	absent	absent	absent	absent	absent	absent	absent	absent	absent	absent	1 block missing	absent	1 block missing	1 block missing	absent	1 block missing
M00590	Erythritol transport system				14	117	0	absent	absent	absent	absent	absent	absent	absent	absent	absent	absent	absent	1 block missing	absent	absent	absent	absent	1 block missing	absent	absent	absent	absent	absent	absent	absent	absent	1 block missing	absent	absent	absent	1 block missing	absent	absent	absent	absent	absent	absent	absent	absent	absent	absent	absent	absent
M00433	Lysine biosynthesis, 2-oxoglutarate => 2-oxoadipate				14	31	76	absent	absent	absent	absent	absent	absent	absent	absent	absent	absent	absent	absent	2 blocks missing	absent	absent	absent	absent	absent	absent	absent	absent	absent	absent	absent	absent	absent	2 blocks missing	2 blocks missing	absent	absent	absent	absent	absent	absent	absent	absent	absent	absent	absent	absent	absent	absent
M00652	Vancomycin resistance, D-Ala-D-Ser type				14	3	6	absent	absent	absent	absent	absent	absent	absent	absent	absent	absent	absent	absent	absent	absent	absent	absent	absent	absent	absent	absent	absent	absent	absent	absent	absent	complete	absent	absent	absent	absent	absent	absent	absent	absent	absent	absent	absent	absent	absent	absent	absent	absent
M00150	Structural complex	Energy metabolism	ATP synthesis	M00150 Fumarate reductase, prokaryotes [PATH:map00190]	13	388	0	absent	1 block missing	1 block missing	absent	absent	1 block missing	absent	absent	absent	complete	absent	absent	absent	absent	absent	absent	absent	1 block missing	absent	absent	absent	absent	1 block missing	absent	1 block missing	absent	absent	absent	absent	absent	absent	1 block missing	absent	absent	1 block missing	absent	1 block missing	absent	1 block missing	absent	1 block missing	absent
M00520	ChvG-ChvI (acidity sensing) two-component regulatory system				13	33	0	absent	1 block missing	absent	absent	1 block missing	absent	absent	absent	absent	absent	absent	absent	absent	absent	absent	absent	absent	absent	absent	absent	absent	absent	absent	absent	absent	absent	absent	absent	absent	absent	absent	absent	absent	absent	absent	absent	absent	absent	absent	absent	absent	absent
M00277	PTS system, N-acetylgalactosamine-specific II component				13	73	0	absent	1 block missing	1 block missing	absent	absent	1 block missing	absent	1 block missing	absent	complete	absent	absent	absent	absent	absent	absent	absent	absent	absent	absent	absent	absent	absent	absent	absent	absent	absent	absent	absent	absent	complete	1 block missing	absent	absent	absent	absent	absent	absent	1 block missing	absent	absent	absent
M00219	AI-2 transport system				13	50	0	absent	absent	absent	absent	absent	absent	absent	absent	absent	absent	absent	absent	absent	absent	absent	absent	absent	absent	absent	absent	absent	absent	absent	1 block missing	absent	absent	absent	absent	absent	1 block missing	absent	absent	absent	absent	absent	absent	absent	absent	absent	absent	absent	absent
M00204	Trehalose/maltose transport system				13	183	0	absent	absent	absent	absent	absent	absent	absent	absent	1 block missing	complete	absent	1 block missing	absent	absent	absent	absent	absent	absent	absent	absent	absent	absent	absent	1 block missing	absent	absent	absent	absent	absent	1 block missing	absent	1 block missing	absent	absent	absent	absent	absent	absent	absent	absent	absent	absent
M00505	KinB-AlgB (alginate production) two-component regulatory system				13	114	0	absent	absent	absent	complete	1 block missing	absent	absent	absent	complete	absent	absent	absent	absent	absent	absent	absent	absent	absent	absent	absent	absent	absent	absent	absent	absent	absent	absent	absent	absent	absent	absent	absent	absent	absent	absent	absent	absent	absent	absent	absent	absent	absent
M00599	Inositol-phosphate transport system				13	139	0	absent	absent	absent	absent	absent	absent	absent	absent	absent	absent	absent	absent	absent	absent	1 block missing	absent	absent	absent	absent	1 block missing	absent	absent	absent	absent	absent	absent	absent	absent	absent	1 block missing	absent	absent	absent	absent	absent	absent	absent	absent	absent	absent	absent	absent
M00596	Pathway module	Energy metabolism	Sulfur metabolism	M00596 Dissimilatory sulfate reduction, sulfate => H2S [PATH:map00920 map01100 map01120]	13	25	264	2 blocks missing	absent	absent	absent	2 blocks missing	absent	absent	absent	absent	2 blocks missing	absent	absent	absent	absent	absent	absent	absent	2 blocks missing	absent	absent	absent	absent	2 blocks missing	absent	absent	absent	absent	absent	2 blocks missing	absent	absent	absent	absent	2 blocks missing	absent	absent	absent	absent	absent	2 blocks missing	complete	absent
M00230	Glutamate/aspartate transport system				12	33	0	absent	absent	absent	complete	absent	absent	absent	absent	complete	complete	absent	absent	absent	absent	absent	absent	absent	absent	absent	absent	absent	absent	absent	absent	absent	absent	absent	absent	absent	absent	absent	absent	absent	absent	absent	absent	absent	absent	absent	absent	absent	absent
M00331	Type II general secretion pathway				12	1059	0	1 block missing	1 block missing	absent	1 block missing	1 block missing	1 block missing	1 block missing	1 block missing	1 block missing	1 block missing	1 block missing	1 block missing	1 block missing	1 block missing	1 block missing	1 block missing	absent	absent	absent	1 block missing	1 block missing	1 block missing	1 block missing	1 block missing	1 block missing	1 block missing	1 block missing	absent	1 block missing	1 block missing	1 block missing	1 block missing	absent	absent	1 block missing	1 block missing	1 block missing	1 block missing	1 block missing	absent	1 block missing	1 block missing
M00268	PTS system, alpha-glucoside-specific II component				12	105	0	absent	absent	absent	absent	absent	1 block missing	absent	absent	absent	1 block missing	absent	absent	absent	absent	absent	absent	absent	absent	absent	absent	absent	absent	absent	absent	absent	1 block missing	1 block missing	absent	absent	absent	1 block missing	1 block missing	absent	absent	absent	absent	absent	absent	absent	absent	absent	absent
M00225	Lysine/arginine/ornithine transport system				12	19	0	absent	absent	absent	absent	absent	absent	absent	absent	complete	complete	absent	absent	absent	absent	absent	absent	absent	absent	absent	absent	absent	absent	absent	absent	absent	absent	absent	absent	absent	absent	absent	absent	absent	absent	absent	absent	absent	absent	absent	absent	absent	absent
M00851	Carbapenem resistance				12	0	0	absent	absent	absent	absent	absent	absent	absent	absent	absent	absent	absent	absent	absent	absent	absent	absent	absent	absent	absent	absent	absent	absent	absent	absent	absent	absent	absent	absent	absent	absent	absent	absent	absent	absent	absent	absent	absent	absent	absent	absent	absent	absent
M00548	Benzene degradation, benzene => catechol				12	37	0	absent	absent	absent	absent	absent	absent	absent	absent	absent	absent	absent	absent	absent	absent	absent	absent	absent	absent	absent	absent	absent	absent	absent	absent	absent	absent	absent	absent	complete	absent	absent	absent	absent	1 block missing	absent	absent	absent	absent	absent	absent	absent	absent
M00217	D-Allose transport system				12	83	0	absent	absent	absent	absent	absent	absent	absent	absent	absent	absent	absent	absent	absent	absent	absent	absent	absent	absent	absent	absent	absent	absent	absent	absent	absent	absent	absent	absent	absent	1 block missing	absent	absent	absent	absent	absent	absent	absent	absent	absent	absent	absent	absent
M00656	VanS-VanR (VanB type vancomycin resistance) two-component regulatory system				12	34	0	absent	absent	absent	absent	absent	absent	absent	absent	absent	absent	absent	absent	absent	absent	absent	absent	absent	absent	absent	absent	absent	absent	absent	absent	absent	absent	absent	absent	absent	absent	absent	complete	absent	absent	absent	complete	absent	absent	absent	absent	absent	absent
M00563	Pathway module	Energy metabolism	Methane metabolism	M00563 Methanogenesis, methylamine/dimethylamine/trimethylamine => methane [PATH:map00680 map01200 map01120]2	12	5	100	absent	absent	absent	absent	2 blocks missing	absent	absent	absent	absent	absent	absent	absent	2 blocks missing	absent	absent	absent	absent	absent	absent	absent	absent	absent	absent	absent	absent	absent	absent	complete	absent	absent	absent	absent	absent	absent	2 blocks missing	absent	2 blocks missing	absent	absent	absent	2 blocks missing	absent
M00334	Type VI secretion system				11	147	0	1 block missing	absent	absent	complete	absent	absent	1 block missing	absent	complete	1 block missing	absent	absent	absent	absent	absent	absent	absent	absent	absent	absent	absent	1 block missing	absent	absent	1 block missing	absent	absent	absent	1 block missing	absent	absent	absent	absent	absent	absent	absent	absent	absent	absent	absent	absent	absent
M00226	Histidine transport system				11	19	0	absent	absent	absent	absent	absent	absent	absent	absent	complete	complete	absent	absent	absent	absent	absent	absent	absent	absent	absent	absent	absent	absent	absent	absent	absent	absent	absent	absent	absent	absent	absent	absent	absent	absent	absent	absent	absent	absent	absent	absent	absent	absent
M00116	Menaquinone biosynthesis, chorismate => menaquinone				11	43	59	absent	absent	absent	absent	absent	absent	absent	absent	absent	complete	complete	absent	absent	absent	absent	absent	absent	absent	1 block missing	absent	absent	absent	absent	absent	absent	absent	absent	absent	absent	absent	absent	absent	absent	complete	absent	absent	absent	absent	absent	absent	absent	absent
M00135	Pathway module	Nucleotide and amino acid metabolism	Polyamine biosynthesis	M00135 GABA biosynthesis, eukaryotes, putrescine => GABA [PATH:map00330 map01100]	11	175	621	absent	absent	absent	2 blocks missing	2 blocks missing	absent	2 blocks missing	absent	2 blocks missing	2 blocks missing	2 blocks missing	2 blocks missing	absent	2 blocks missing	absent	2 blocks missing	2 blocks missing	2 blocks missing	2 blocks missing	absent	absent	absent	absent	absent	absent	1 block missing	absent	2 blocks missing	2 blocks missing	absent	absent	absent	2 blocks missing	2 blocks missing	absent	2 blocks missing	absent	absent	absent	2 blocks missing	absent	2 blocks missing
M00165	Pathway module	Energy metabolism	Carbon fixation	M00165 Reductive pentose phosphate cycle (Calvin cycle) [PATH:map00710 map01200 map01100 map01120]	11	6	37	absent	absent	absent	absent	absent	absent	absent	absent	absent	2 blocks missing	absent	absent	absent	absent	absent	absent	absent	absent	absent	absent	absent	absent	absent	absent	absent	absent	absent	absent	absent	absent	absent	absent	absent	absent	absent	absent	absent	absent	absent	complete	absent	absent
M00356	Pathway module	Energy metabolism	Methane metabolism	M00356 Methanogenesis, methanol => methane [PATH:map00680 map01200 map01120]3	11	31	239	2 blocks missing	absent	absent	absent	2 blocks missing	absent	absent	absent	absent	absent	absent	absent	1 block missing	absent	absent	absent	absent	2 blocks missing	absent	absent	absent	absent	absent	absent	2 blocks missing	absent	2 blocks missing	complete	absent	absent	absent	absent	absent	absent	2 blocks missing	absent	2 blocks missing	absent	absent	absent	1 block missing	absent
M00197	Putative fructooligosaccharide transport system				11	927	0	1 block missing	absent	1 block missing	1 block missing	1 block missing	1 block missing	1 block missing	1 block missing	1 block missing	1 block missing	1 block missing	1 block missing	absent	1 block missing	1 block missing	1 block missing	1 block missing	absent	absent	1 block missing	1 block missing	absent	absent	1 block missing	absent	1 block missing	1 block missing	absent	absent	1 block missing	1 block missing	1 block missing	1 block missing	1 block missing	absent	1 block missing	absent	1 block missing	absent	1 block missing	absent	complete
M00541	Benzoyl-CoA degradation, benzoyl-CoA => 3-hydroxypimeloyl-CoA				11	2	1	absent	absent	absent	absent	absent	absent	absent	absent	absent	absent	absent	absent	absent	absent	absent	absent	absent	absent	absent	absent	absent	absent	absent	absent	absent	absent	absent	absent	absent	absent	absent	absent	absent	absent	absent	absent	absent	absent	absent	absent	absent	absent
M00249	Capsular polysaccharide transport system				10	8	0	absent	absent	absent	absent	absent	absent	absent	absent	absent	absent	absent	absent	absent	absent	absent	absent	absent	absent	absent	absent	absent	absent	absent	absent	absent	absent	absent	absent	absent	absent	absent	absent	absent	absent	absent	absent	absent	absent	absent	complete	absent	absent
M00440	Nickel transport system				10	109	0	absent	absent	absent	complete	absent	1 block missing	absent	absent	absent	absent	absent	absent	absent	absent	absent	absent	absent	absent	absent	absent	absent	absent	complete	absent	absent	absent	absent	1 block missing	absent	absent	absent	absent	absent	1 block missing	1 block missing	absent	absent	absent	absent	absent	absent	absent
M00607	Glycerol transport system				10	16	0	absent	absent	absent	absent	absent	absent	absent	absent	complete	absent	absent	absent	absent	absent	absent	absent	absent	absent	absent	absent	absent	absent	absent	absent	absent	absent	absent	absent	absent	absent	absent	absent	absent	absent	absent	absent	absent	absent	absent	absent	absent	absent
M00036	Pathway module	Nucleotide and amino acid metabolism	Branched-chain amino acid metabolism	M00036 Leucine degradation, leucine => acetoacetate + acetyl-CoA [PATH:map00280 map01100]	10	31	34	absent	absent	absent	complete	absent	absent	absent	absent	complete	absent	absent	absent	absent	absent	absent	absent	absent	absent	absent	absent	absent	absent	absent	absent	absent	absent	absent	absent	1 block missing	absent	absent	absent	absent	2 blocks missing	absent	absent	absent	absent	absent	1 block missing	absent	absent
M00720	Multidrug resistance, efflux pump VexEF-TolC				10	337	0	absent	absent	absent	1 block missing	absent	absent	absent	absent	1 block missing	1 block missing	absent	absent	absent	absent	absent	absent	absent	absent	1 block missing	absent	absent	absent	1 block missing	1 block missing	absent	absent	absent	absent	1 block missing	absent	absent	absent	absent	absent	absent	absent	absent	absent	absent	1 block missing	absent	absent
M00325	alpha-Hemolysin/cyclolysin transport system				10	360	0	absent	1 block missing	absent	1 block missing	absent	absent	absent	absent	1 block missing	1 block missing	absent	absent	absent	absent	absent	absent	absent	absent	1 block missing	absent	absent	absent	1 block missing	absent	absent	absent	absent	absent	1 block missing	absent	absent	absent	absent	absent	absent	absent	absent	absent	absent	1 block missing	absent	absent
M00529	Pathway module	Energy metabolism	Nitrogen metabolism	M00529 Denitrification, nitrate => nitrogen [PATH:map00910 map01120]	10	20	61	absent	absent	absent	absent	absent	absent	absent	absent	absent	absent	absent	absent	absent	absent	absent	absent	absent	absent	absent	absent	absent	1 block missing	2 blocks missing	absent	absent	absent	absent	absent	absent	absent	absent	absent	absent	absent	absent	absent	absent	absent	absent	complete	absent	absent
M00305	PTS system, 2-O-A-mannosyl-D-glycerate-specific II component				10	0	0	absent	absent	absent	absent	absent	complete	absent	absent	absent	absent	absent	absent	absent	absent	absent	absent	absent	absent	absent	absent	absent	absent	absent	absent	absent	absent	absent	absent	absent	absent	absent	absent	absent	absent	absent	absent	absent	absent	absent	absent	absent	absent
M00200	Putative sorbitol/mannitol transport system				9	938	0	1 block missing	absent	1 block missing	1 block missing	1 block missing	1 block missing	1 block missing	1 block missing	complete	1 block missing	1 block missing	1 block missing	absent	1 block missing	1 block missing	1 block missing	1 block missing	absent	absent	1 block missing	1 block missing	absent	absent	1 block missing	absent	1 block missing	1 block missing	absent	absent	1 block missing	1 block missing	1 block missing	1 block missing	1 block missing	absent	1 block missing	absent	1 block missing	absent	1 block missing	absent	1 block missing
M00317	Manganese/iron transport system				9	72	0	absent	absent	absent	absent	absent	absent	absent	absent	absent	complete	absent	absent	absent	absent	absent	absent	absent	absent	absent	absent	1 block missing	absent	absent	absent	absent	absent	absent	absent	absent	absent	absent	absent	absent	absent	absent	absent	absent	absent	absent	complete	absent	absent
M00709	Macrolide resistance, MacAB-TolC transporter				9	25	85	absent	absent	absent	complete	absent	absent	absent	absent	complete	complete	absent	absent	absent	absent	absent	absent	absent	absent	absent	absent	absent	1 block missing	2 blocks missing	absent	absent	absent	absent	absent	2 blocks missing	absent	absent	absent	absent	absent	absent	absent	absent	absent	absent	2 blocks missing	2 blocks missing	absent
M00595	Thiosulfate oxidation by SOX complex, thiosulfate => sulfate				9	119	0	absent	absent	absent	absent	absent	absent	absent	absent	absent	absent	absent	absent	1 block missing	absent	absent	absent	absent	absent	absent	absent	absent	1 block missing	absent	absent	absent	absent	absent	absent	absent	absent	absent	absent	absent	absent	absent	absent	absent	absent	absent	complete	absent	absent
M00328	Hemophore/metalloprotease transport system				9	22	0	absent	absent	absent	complete	absent	absent	absent	absent	complete	complete	absent	absent	absent	absent	absent	absent	absent	absent	absent	absent	absent	absent	absent	absent	absent	absent	absent	absent	absent	absent	absent	absent	absent	absent	absent	absent	absent	absent	absent	absent	absent	absent
M00545	Pathway module	Nucleotide and amino acid metabolism	Aromatic amino acid metabolism	M00545 Trans-cinnamate degradation, trans-cinnamate => acetyl-CoA [PATH:map00360 map01220 map01120]	9	6	14	absent	absent	absent	absent	absent	absent	absent	absent	absent	2 blocks missing	absent	absent	absent	absent	absent	absent	absent	absent	absent	absent	absent	absent	absent	absent	absent	absent	absent	absent	absent	absent	absent	absent	absent	absent	absent	absent	absent	absent	absent	absent	absent	absent
M00316	Manganese transport system				9	79	0	absent	absent	absent	absent	absent	absent	absent	absent	absent	absent	absent	absent	absent	absent	absent	absent	absent	absent	absent	absent	absent	absent	absent	absent	absent	absent	absent	absent	absent	absent	absent	absent	absent	absent	absent	absent	absent	absent	absent	absent	absent	absent
M00566	Dipeptide transport system, Firmicutes				9	328	0	absent	1 block missing	absent	absent	absent	absent	absent	absent	absent	absent	absent	absent	absent	absent	absent	absent	absent	absent	absent	absent	absent	absent	absent	absent	absent	absent	absent	absent	absent	absent	1 block missing	1 block missing	absent	absent	1 block missing	1 block missing	1 block missing	1 block missing	complete	absent	absent	absent
M00571	AlgE-type Mannuronan C-5-Epimerase transport system				9	319	0	absent	absent	absent	1 block missing	absent	absent	absent	absent	1 block missing	1 block missing	absent	absent	absent	absent	absent	absent	absent	absent	1 block missing	absent	absent	absent	1 block missing	absent	absent	absent	absent	absent	1 block missing	absent	absent	absent	absent	absent	absent	absent	absent	absent	absent	1 block missing	absent	absent
M00511	PleC-PleD (cell fate control) two-component regulatory system				8	25	116	2 blocks missing	absent	absent	absent	2 blocks missing	absent	absent	absent	absent	absent	absent	absent	absent	absent	absent	absent	absent	absent	absent	absent	absent	absent	absent	absent	absent	absent	absent	2 blocks missing	absent	absent	absent	absent	absent	absent	1 block missing	absent	absent	absent	absent	absent	absent	absent
M00772	HupT-HupR (hydrogenase synthesis regulation) two-component regulatory system				8	51	0	absent	absent	absent	absent	absent	absent	absent	absent	absent	absent	absent	absent	absent	absent	absent	absent	absent	absent	absent	absent	absent	absent	absent	absent	absent	absent	absent	absent	absent	absent	absent	absent	absent	absent	absent	absent	absent	absent	absent	absent	absent	absent
M00550	Ascorbate degradation, ascorbate => D-xylulose-5P				7	18	25	absent	absent	2 blocks missing	absent	absent	absent	absent	absent	absent	complete	complete	absent	absent	2 blocks missing	absent	absent	absent	absent	absent	absent	absent	absent	absent	absent	absent	absent	absent	absent	absent	absent	absent	absent	absent	absent	absent	absent	absent	2 blocks missing	absent	absent	absent	absent
M00339	RaxAB-RaxC type I secretion system				7	326	0	absent	absent	absent	1 block missing	absent	absent	absent	absent	1 block missing	complete	absent	absent	absent	absent	absent	absent	absent	absent	1 block missing	absent	absent	absent	1 block missing	absent	absent	absent	absent	absent	1 block missing	absent	absent	absent	absent	absent	absent	absent	absent	absent	absent	1 block missing	absent	absent
M00533	Homoprotocatechuate degradation, homoprotocatechuate => 2-oxohept-3-enedioate				7	5	3	absent	absent	absent	absent	absent	absent	absent	absent	complete	1 block missing	absent	absent	absent	absent	absent	absent	absent	absent	absent	absent	absent	absent	absent	absent	absent	absent	absent	absent	absent	absent	absent	absent	absent	complete	absent	absent	absent	absent	absent	absent	absent	absent
M00517	RpfC-RpfG (cell-to-cell signaling) two-component regulatory system				7	50	0	absent	absent	absent	absent	absent	absent	absent	absent	absent	absent	absent	absent	absent	absent	absent	absent	absent	absent	absent	absent	absent	absent	absent	absent	1 block missing	absent	absent	absent	absent	absent	absent	absent	absent	absent	absent	absent	absent	absent	absent	absent	absent	absent
M00322	Neutral amino acid transport system				7	35	0	absent	absent	absent	absent	absent	absent	absent	absent	absent	absent	absent	absent	absent	absent	absent	absent	absent	absent	absent	absent	absent	absent	absent	absent	absent	absent	absent	absent	absent	absent	absent	absent	absent	absent	absent	absent	absent	absent	absent	absent	absent	absent
M00812	AgrC2-AgrA2 (virulence regulation) two-component regulatory system				7	27	0	absent	absent	absent	absent	absent	absent	absent	absent	absent	absent	absent	absent	absent	absent	absent	absent	absent	absent	absent	1 block missing	absent	absent	absent	absent	absent	complete	absent	absent	absent	absent	absent	absent	absent	absent	absent	absent	absent	absent	absent	absent	absent	complete
M00477	Functional set	Environmental information processing	Two-component regulatory system	M00477 EvgS-EvgA (acid and drug tolerance) two-component regulatory system [PATH:map02020] [BR:ko02022]	6	167	0	absent	absent	absent	complete	absent	absent	absent	absent	complete	complete	absent	absent	absent	absent	absent	absent	1 block missing	absent	absent	absent	absent	absent	1 block missing	absent	absent	absent	absent	absent	absent	absent	absent	absent	absent	absent	absent	absent	1 block missing	absent	absent	absent	absent	absent
M00708	Multidrug resistance, PatAB transporter				6	22	0	absent	absent	complete	absent	absent	absent	absent	absent	absent	absent	complete	absent	absent	absent	absent	absent	absent	absent	absent	absent	absent	absent	absent	absent	absent	absent	absent	absent	absent	absent	absent	absent	absent	absent	absent	absent	absent	absent	absent	absent	absent	absent
M00235	Arginine/ornithine transport system				6	31	0	absent	absent	absent	complete	absent	absent	absent	absent	complete	1 block missing	absent	absent	absent	absent	absent	absent	absent	absent	absent	absent	absent	absent	absent	absent	absent	absent	absent	absent	absent	absent	absent	absent	absent	absent	absent	absent	absent	absent	absent	absent	absent	absent
M00314	Bacitracin transport system				6	7	0	absent	absent	absent	absent	absent	absent	absent	absent	absent	absent	absent	absent	absent	absent	absent	absent	absent	absent	absent	absent	absent	absent	absent	absent	absent	absent	absent	absent	absent	absent	absent	absent	absent	absent	absent	absent	absent	absent	absent	absent	absent	absent
M00509	WspE-WspRF (chemosensory) two-component regulatory system				6	14	130	absent	absent	absent	complete	absent	absent	absent	absent	complete	absent	absent	absent	absent	absent	2 blocks missing	absent	absent	2 blocks missing	absent	absent	absent	2 blocks missing	2 blocks missing	absent	absent	absent	2 blocks missing	absent	absent	absent	absent	absent	2 blocks missing	absent	absent	absent	absent	absent	absent	absent	absent	absent
M00610	PTS system, D-glucosaminate-specific II component				6	68	0	absent	1 block missing	complete	absent	absent	1 block missing	absent	absent	absent	absent	absent	absent	absent	absent	absent	absent	absent	absent	absent	absent	absent	absent	absent	absent	absent	absent	absent	absent	absent	absent	1 block missing	1 block missing	absent	absent	absent	absent	absent	absent	1 block missing	absent	absent	absent
M00745				M00745 Imipenem resistance, repression of porin OprD -1	6	55	138	absent	absent	absent	complete	2 blocks missing	absent	absent	absent	complete	1 block missing	absent	absent	absent	absent	absent	absent	absent	absent	absent	absent	absent	1 block missing	2 blocks missing	absent	absent	absent	absent	absent	1 block missing	absent	absent	absent	absent	absent	absent	absent	2 blocks missing	absent	absent	absent	absent	absent
M00849	Pathway module	Carbohydrate and lipid metabolism	Terpenoid backbone biosynthesis	M00849 C5 isoprenoid biosynthesis, mevalonate pathway, archaea [PATH:map00900 map01110 map01130]	6	92	58	absent	absent	2 blocks missing	absent	absent	absent	absent	absent	absent	absent	2 blocks missing	absent	1 block missing	absent	absent	absent	absent	absent	absent	absent	absent	absent	absent	absent	absent	absent	absent	1 block missing	absent	absent	absent	absent	absent	absent	absent	absent	absent	absent	absent	absent	absent	absent
M00332	Type III secretion system				5	140	0	absent	absent	absent	complete	absent	absent	absent	absent	complete	absent	absent	absent	absent	absent	absent	absent	1 block missing	1 block missing	absent	absent	absent	absent	absent	absent	1 block missing	absent	absent	absent	absent	absent	absent	absent	absent	absent	absent	1 block missing	absent	absent	absent	absent	absent	absent
M00348	Glutathione transport system				5	281	0	absent	absent	absent	absent	absent	absent	absent	absent	absent	complete	absent	absent	absent	1 block missing	1 block missing	absent	absent	absent	absent	absent	absent	absent	1 block missing	absent	absent	absent	1 block missing	absent	absent	absent	absent	1 block missing	absent	1 block missing	absent	absent	absent	absent	1 block missing	absent	absent	1 block missing
M00333	Type IV secretion system				5	194	0	absent	absent	absent	absent	absent	absent	absent	absent	absent	absent	absent	absent	absent	absent	1 block missing	absent	absent	absent	absent	absent	absent	absent	absent	absent	absent	absent	absent	absent	absent	absent	1 block missing	absent	1 block missing	absent	absent	absent	1 block missing	absent	absent	absent	1 block missing	1 block missing
M00512	CckA-CtrA/CpdR (cell cycle control) two-component regulatory system				5	14	137	absent	absent	absent	absent	2 blocks missing	absent	absent	absent	absent	absent	absent	absent	absent	absent	absent	absent	absent	absent	absent	absent	absent	absent	absent	absent	absent	absent	absent	absent	absent	absent	absent	absent	absent	absent	2 blocks missing	absent	absent	absent	absent	1 block missing	absent	absent
M00586	Putative amino-acid transport system				5	64	0	absent	absent	complete	absent	absent	absent	absent	absent	absent	absent	absent	absent	absent	absent	absent	absent	absent	absent	absent	absent	absent	absent	absent	absent	absent	absent	1 block missing	absent	absent	absent	absent	absent	absent	absent	absent	absent	absent	absent	absent	absent	absent	absent
M00272	PTS system, beta-glucoside (arbutin/salicin/cellobiose)-specific II component				5	112	0	absent	absent	absent	absent	absent	1 block missing	absent	absent	absent	complete	absent	absent	absent	absent	absent	absent	absent	absent	absent	absent	absent	absent	absent	absent	absent	1 block missing	1 block missing	absent	absent	absent	1 block missing	1 block missing	absent	absent	absent	absent	absent	absent	absent	absent	absent	absent
M00670	Mce transport system				5	463	0	absent	absent	absent	1 block missing	1 block missing	absent	absent	absent	1 block missing	1 block missing	absent	absent	absent	absent	absent	absent	absent	absent	1 block missing	absent	absent	1 block missing	1 block missing	absent	absent	absent	1 block missing	absent	1 block missing	absent	absent	absent	absent	absent	absent	absent	absent	absent	1 block missing	1 block missing	absent	absent
M00821	Multidrug resistance, efflux pump TriABC-TolC				5	332	0	absent	absent	absent	complete	absent	absent	absent	absent	complete	1 block missing	absent	absent	absent	absent	absent	absent	absent	absent	1 block missing	absent	absent	absent	1 block missing	absent	absent	absent	absent	absent	1 block missing	absent	absent	absent	absent	absent	absent	absent	absent	absent	absent	complete	absent	absent
M00715	Lincosamide resistance, efflux pump LmrB				5	84	0	1 block missing	absent	complete	absent	absent	absent	complete	absent	absent	absent	absent	absent	absent	absent	absent	absent	absent	absent	absent	absent	absent	absent	absent	absent	absent	absent	absent	absent	absent	absent	absent	absent	absent	absent	absent	absent	absent	absent	absent	absent	absent	absent
M00591	Putative xylitol transport system				5	250	0	absent	absent	absent	absent	absent	absent	absent	absent	complete	absent	absent	1 block missing	absent	absent	absent	absent	1 block missing	absent	absent	absent	absent	absent	absent	absent	absent	1 block missing	absent	absent	absent	1 block missing	absent	1 block missing	absent	absent	absent	1 block missing	absent	absent	absent	absent	absent	1 block missing
M00469	BceS-BceR (bacitracin transport) two-component regulatory system				5	4	0	absent	absent	absent	absent	absent	absent	absent	absent	absent	absent	absent	absent	absent	absent	absent	absent	absent	absent	absent	absent	absent	absent	absent	absent	absent	absent	absent	absent	absent	absent	absent	absent	absent	1 block missing	absent	absent	absent	absent	absent	absent	absent	absent
M00738	Bacitracin resistance, BceAB transporter				5	0	5	absent	absent	absent	absent	absent	absent	absent	absent	absent	absent	absent	absent	absent	absent	absent	absent	absent	absent	absent	absent	absent	absent	absent	absent	absent	absent	absent	absent	absent	absent	absent	absent	absent	2 blocks missing	absent	absent	absent	absent	absent	absent	absent	absent
M00476	ComP-ComA (competence) two-component regulatory system				5	24	0	absent	absent	absent	absent	absent	absent	absent	absent	absent	absent	absent	absent	absent	absent	absent	absent	absent	absent	absent	absent	absent	absent	absent	absent	absent	absent	absent	absent	absent	absent	absent	absent	absent	complete	absent	absent	absent	absent	absent	absent	absent	absent
M00287	PTS system, galactosamine-specific II component				5	62	0	absent	absent	1 block missing	absent	absent	1 block missing	absent	absent	absent	1 block missing	absent	absent	absent	absent	absent	absent	absent	absent	absent	absent	absent	absent	absent	absent	absent	absent	absent	absent	absent	absent	1 block missing	1 block missing	absent	absent	absent	absent	absent	absent	1 block missing	absent	absent	absent
M00634	Oleandomycin transport system				5	24	0	absent	absent	absent	absent	absent	absent	absent	absent	absent	absent	absent	absent	absent	absent	absent	absent	absent	absent	absent	absent	absent	absent	absent	absent	absent	absent	absent	absent	absent	absent	absent	absent	absent	absent	absent	absent	absent	absent	absent	absent	absent	absent
M00358	Pathway module	Energy metabolism	Methane metabolism	M00358 Coenzyme M biosynthesis [PATH:map00680 map01120]	5	7	115	1 block missing	absent	absent	absent	absent	absent	absent	absent	absent	absent	absent	absent	1 block missing	absent	absent	absent	absent	absent	absent	absent	absent	absent	absent	absent	absent	absent	absent	absent	absent	absent	absent	absent	absent	2 blocks missing	absent	absent	absent	absent	absent	absent	2 blocks missing	absent
M00604	Trehalose transport system				5	11	0	absent	absent	absent	absent	absent	absent	absent	absent	absent	absent	absent	absent	absent	absent	absent	absent	absent	absent	absent	absent	absent	absent	absent	absent	absent	absent	absent	absent	absent	absent	absent	absent	absent	absent	absent	absent	absent	absent	absent	absent	1 block missing	absent
M00282	PTS system, D-glucosamine-specific II component				5	0	0	absent	absent	absent	absent	absent	absent	absent	absent	absent	absent	absent	absent	absent	absent	absent	absent	absent	absent	absent	absent	absent	absent	absent	absent	absent	absent	absent	absent	absent	absent	absent	absent	absent	absent	absent	absent	absent	absent	absent	absent	absent	absent
M00552	Pathway module	Carbohydrate and lipid metabolism	Other carbohydrate metabolism	M00552 D-galactonate degradation, De Ley-Doudoroff pathway, D-galactonate => glycerate-3P [PATH:map00052 map01100]	4	25	143	absent	absent	absent	absent	absent	absent	absent	2 blocks missing	complete	1 block missing	absent	absent	absent	absent	absent	absent	absent	absent	absent	absent	absent	absent	absent	2 blocks missing	absent	absent	absent	absent	absent	absent	absent	absent	absent	absent	absent	2 blocks missing	absent	absent	absent	1 block missing	2 blocks missing	absent
M00229	Arginine transport system				4	17	0	absent	absent	absent	absent	absent	absent	absent	absent	absent	complete	absent	absent	absent	absent	absent	absent	absent	absent	absent	absent	absent	absent	absent	absent	absent	absent	absent	absent	absent	absent	absent	absent	absent	absent	absent	absent	absent	absent	absent	absent	absent	absent
M00648	Functional set	Environmental information processing	Drug efflux	M00648 Multidrug resistance, efflux pump MdtABC [PATH:map02020]	4	60	282	absent	2 blocks missing	absent	2 blocks missing	2 blocks missing	absent	absent	absent	2 blocks missing	complete	absent	absent	absent	absent	absent	absent	absent	absent	absent	2 blocks missing	absent	2 blocks missing	absent	2 blocks missing	absent	absent	absent	absent	1 block missing	absent	absent	absent	absent	2 blocks missing	absent	absent	absent	absent	2 blocks missing	absent	absent	absent
M00628	Functional set	Environmental information processing	Drug resistance	M00628 beta-Lactam resistance, AmpC system [PATH:map01501]	4	31	330	absent	2 blocks missing	absent	2 blocks missing	1 block missing	absent	2 blocks missing	absent	complete	complete	absent	absent	absent	absent	absent	2 blocks missing	absent	absent	absent	2 blocks missing	absent	2 blocks missing	absent	absent	absent	2 blocks missing	2 blocks missing	absent	2 blocks missing	absent	2 blocks missing	absent	absent	absent	absent	absent	absent	2 blocks missing	2 blocks missing	absent	absent	absent
M00281	PTS system, lactose-specific II component				4	9	0	absent	absent	absent	absent	absent	1 block missing	absent	absent	absent	absent	complete	absent	absent	absent	absent	absent	absent	absent	absent	absent	absent	absent	absent	absent	absent	absent	absent	absent	absent	absent	absent	absent	absent	absent	absent	absent	absent	absent	absent	absent	absent	absent
M00455	TorS-TorR (TMAO respiration) two-component regulatory system				4	18	0	absent	absent	absent	absent	absent	absent	absent	absent	absent	complete	absent	absent	absent	absent	absent	absent	absent	absent	absent	absent	absent	absent	absent	absent	absent	absent	absent	absent	absent	absent	absent	absent	absent	absent	absent	absent	absent	absent	absent	complete	absent	absent
M00218	Fructose transport system				4	83	0	absent	absent	absent	absent	absent	absent	absent	absent	absent	absent	absent	absent	absent	absent	1 block missing	absent	1 block missing	absent	absent	absent	absent	absent	absent	absent	absent	absent	absent	absent	absent	absent	absent	absent	absent	absent	absent	absent	absent	absent	absent	absent	absent	absent
M00700	Multidrug resistance, efflux pump AbcA				4	103	0	absent	absent	1 block missing	absent	absent	absent	absent	absent	absent	absent	absent	absent	absent	absent	absent	absent	absent	1 block missing	absent	absent	absent	absent	absent	absent	absent	absent	absent	absent	absent	absent	absent	absent	absent	1 block missing	absent	absent	absent	absent	absent	absent	absent	absent
M00764	PTS system, fructoselysine/glucoselysine-specific II component				4	56	0	absent	1 block missing	1 block missing	absent	absent	complete	absent	absent	absent	absent	absent	absent	absent	absent	absent	absent	absent	absent	absent	absent	absent	absent	absent	absent	absent	absent	absent	absent	absent	absent	absent	absent	absent	absent	absent	absent	absent	absent	1 block missing	absent	absent	absent
M00467	SasA-RpaAB (circadian timing mediating) two-component regulatory system				4	42	148	absent	absent	absent	absent	absent	absent	absent	absent	absent	absent	absent	absent	absent	absent	absent	absent	absent	absent	absent	absent	absent	absent	absent	absent	absent	absent	absent	2 blocks missing	absent	absent	absent	absent	absent	absent	absent	absent	absent	absent	absent	absent	absent	absent
M00484	YdfH-YdfI two-component regulatory system				4	31	0	absent	absent	absent	absent	absent	absent	absent	absent	absent	absent	absent	absent	absent	absent	absent	absent	absent	absent	absent	absent	absent	absent	absent	absent	absent	absent	absent	absent	absent	absent	absent	absent	absent	1 block missing	absent	absent	absent	absent	absent	absent	absent	absent
M00710	Multidrug resistance, efflux pump EbrAB				4	1	0	absent	absent	absent	absent	absent	absent	absent	absent	absent	absent	absent	absent	absent	absent	absent	absent	absent	absent	absent	absent	absent	absent	absent	absent	absent	absent	absent	absent	absent	absent	absent	absent	absent	absent	absent	absent	absent	absent	absent	absent	absent	absent
M00719	Ihk-Irr (virulence regulation) two-component regulatory system				4	11	0	absent	absent	absent	absent	absent	absent	absent	absent	absent	absent	absent	absent	absent	absent	absent	absent	absent	absent	absent	absent	absent	absent	absent	absent	absent	absent	absent	absent	absent	absent	absent	complete	absent	absent	absent	absent	absent	absent	absent	absent	absent	1 block missing
M00095	Pathway module	Carbohydrate and lipid metabolism	Terpenoid backbone biosynthesis	M00095 C5 isoprenoid biosynthesis, mevalonate pathway [PATH:map00900 map01100 map01110]	4	25	102	absent	absent	1 block missing	absent	absent	absent	absent	absent	absent	absent	1 block missing	absent	2 blocks missing	absent	absent	absent	absent	absent	absent	absent	absent	absent	absent	absent	absent	absent	absent	2 blocks missing	absent	absent	absent	absent	absent	absent	absent	absent	absent	absent	absent	absent	absent	absent
M00843	L-threo-Tetrahydrobiopterin biosynthesis, GTP => L-threo-BH4				4	297	618	2 blocks missing	absent	absent	1 block missing	1 block missing	absent	2 blocks missing	absent	1 block missing	1 block missing	absent	2 blocks missing	2 blocks missing	absent	absent	1 block missing	absent	2 blocks missing	1 block missing	absent	absent	1 block missing	1 block missing	absent	1 block missing	absent	2 blocks missing	2 blocks missing	1 block missing	2 blocks missing	1 block missing	absent	2 blocks missing	1 block missing	1 block missing	2 blocks missing	2 blocks missing	absent	absent	absent	1 block missing	absent
M00739	Cationic peptide transport system				3	18	0	absent	absent	absent	absent	absent	absent	absent	absent	absent	complete	absent	absent	absent	absent	absent	absent	absent	absent	absent	absent	absent	absent	absent	absent	absent	absent	absent	absent	absent	absent	absent	absent	absent	absent	absent	absent	absent	absent	absent	absent	absent	absent
M00117	Pathway module	Nucleotide and amino acid metabolism	Cofactor and vitamin biosynthesis	M00117 Ubiquinone biosynthesis, prokaryotes, chorismate => ubiquinone [PATH:map00130 map01100 map01110]	3	23	18	absent	absent	absent	1 block missing	absent	absent	absent	absent	1 block missing	complete	absent	absent	absent	absent	absent	absent	absent	absent	absent	absent	absent	1 block missing	absent	absent	absent	absent	absent	absent	2 blocks missing	absent	absent	absent	absent	absent	absent	absent	absent	absent	absent	absent	absent	absent
M00456	ArcB-ArcA (anoxic redox control) two-component regulatory system				3	22	0	absent	absent	absent	absent	absent	absent	absent	absent	absent	complete	absent	absent	absent	absent	absent	absent	absent	absent	absent	absent	absent	absent	absent	absent	absent	absent	absent	absent	absent	absent	absent	absent	absent	absent	absent	absent	absent	absent	absent	absent	absent	absent
M00060	Pathway module	Carbohydrate and lipid metabolism	Lipopolysaccharide metabolism	M00060 Lipopolysaccharide biosynthesis, KDO2-lipid A [PATH:map00540 map01100]	3	171	183	absent	absent	absent	1 block missing	2 blocks missing	absent	absent	absent	1 block missing	complete	absent	absent	absent	absent	absent	absent	absent	absent	2 blocks missing	absent	absent	1 block missing	1 block missing	absent	absent	absent	2 blocks missing	absent	1 block missing	absent	absent	absent	absent	absent	absent	absent	absent	absent	absent	2 blocks missing	absent	absent
M00241	Vitamin B12 transport system				3	71	0	absent	absent	absent	1 block missing	absent	absent	absent	absent	1 block missing	complete	absent	absent	absent	absent	absent	absent	absent	absent	absent	absent	absent	absent	absent	absent	absent	absent	absent	absent	absent	absent	absent	absent	absent	absent	absent	absent	absent	absent	absent	absent	absent	absent
M00721	Cationic antimicrobial peptide (CAMP) resistance, arnBCADTEF operon				3	29	322	absent	absent	absent	1 block missing	2 blocks missing	absent	absent	absent	1 block missing	complete	absent	absent	absent	absent	absent	absent	absent	absent	absent	absent	absent	1 block missing	absent	2 blocks missing	absent	absent	absent	absent	absent	absent	absent	absent	absent	absent	absent	absent	2 blocks missing	absent	absent	absent	2 blocks missing	absent
M00192	Putative thiamine transport system				3	3	0	absent	absent	absent	absent	absent	absent	absent	absent	absent	absent	absent	absent	absent	absent	absent	absent	absent	absent	absent	absent	absent	absent	absent	absent	absent	absent	absent	absent	absent	absent	absent	absent	absent	absent	absent	absent	absent	absent	absent	absent	absent	absent
M00472	NarQ-NarP (nitrate respiration) two-component regulatory system				3	80	0	absent	absent	absent	absent	absent	absent	absent	absent	absent	complete	absent	absent	absent	absent	1 block missing	absent	absent	absent	absent	absent	absent	absent	absent	absent	absent	absent	absent	absent	absent	absent	absent	absent	absent	absent	absent	absent	absent	absent	absent	1 block missing	absent	absent
M00473	Functional set	Environmental information processing	Two-component regulatory system	M00473 UhpB-UhpA (hexose phosphates uptake) two-component regulatory system [PATH:map02020] [BR:ko02022]	3	247	0	absent	1 block missing	absent	absent	absent	absent	absent	absent	absent	complete	absent	absent	absent	absent	1 block missing	absent	absent	1 block missing	absent	absent	absent	1 block missing	absent	absent	absent	absent	absent	absent	absent	absent	absent	absent	absent	absent	absent	absent	absent	absent	absent	1 block missing	1 block missing	1 block missing
M00525	Pathway module	Nucleotide and amino acid metabolism	Lysine metabolism	M00525 Lysine biosynthesis, acetyl-DAP pathway, aspartate => lysine [PATH:map00300 map01230 map01100]	3	18	59	absent	absent	complete	absent	absent	absent	absent	absent	absent	absent	1 block missing	absent	absent	absent	absent	absent	absent	absent	absent	absent	absent	absent	absent	absent	absent	absent	absent	absent	absent	absent	absent	absent	absent	absent	absent	absent	absent	absent	absent	absent	absent	absent
M00416	Cytochrome aa3-600 menaquinol oxidase				3	13	0	absent	absent	absent	absent	absent	absent	absent	absent	absent	absent	absent	absent	absent	absent	absent	absent	absent	absent	absent	absent	absent	absent	absent	absent	absent	absent	absent	absent	absent	absent	absent	absent	absent	complete	absent	absent	absent	absent	absent	absent	absent	absent
M00531	Assimilatory nitrate reduction, nitrate => ammonia				3	94	7	absent	absent	absent	absent	1 block missing	absent	complete	absent	1 block missing	1 block missing	absent	absent	1 block missing	absent	absent	absent	absent	absent	absent	absent	absent	absent	absent	absent	absent	absent	absent	absent	1 block missing	absent	absent	absent	absent	absent	absent	absent	absent	absent	absent	absent	absent	absent
M00637	Anthranilate degradation, anthranilate => catechol				3	41	0	absent	absent	absent	absent	absent	absent	absent	absent	complete	absent	absent	absent	absent	absent	absent	absent	absent	absent	absent	absent	absent	absent	absent	absent	absent	absent	absent	absent	absent	absent	absent	absent	absent	1 block missing	absent	absent	absent	absent	absent	absent	absent	absent
M00668	Tetracycline resistance, TetA transporter				3	96	0	absent	absent	absent	absent	absent	absent	absent	absent	absent	absent	absent	absent	absent	1 block missing	absent	absent	absent	absent	absent	absent	absent	absent	absent	absent	absent	absent	absent	absent	absent	absent	absent	absent	absent	absent	absent	absent	absent	absent	absent	absent	absent	absent
M00231	Octopine/nopaline transport system				3	22	0	absent	absent	absent	absent	absent	absent	absent	absent	absent	absent	absent	absent	absent	absent	absent	absent	absent	absent	absent	absent	absent	absent	absent	absent	absent	absent	absent	absent	absent	absent	absent	absent	absent	absent	absent	absent	absent	absent	absent	1 block missing	absent	absent
M00487	CitS-CitT (magnesium-citrate transport) two-component regulatory system				3	67	0	absent	absent	absent	absent	absent	1 block missing	absent	absent	absent	absent	absent	absent	absent	absent	absent	absent	absent	absent	absent	absent	absent	absent	absent	absent	absent	absent	absent	absent	absent	absent	absent	absent	absent	absent	absent	absent	absent	absent	absent	absent	absent	absent
M00820	SagS-HptB-HsbR (swarming activity and biofilm formation) two-component regulatory system				3	7	143	absent	absent	absent	complete	2 blocks missing	absent	absent	absent	complete	absent	absent	absent	absent	absent	2 blocks missing	absent	absent	absent	absent	absent	absent	2 blocks missing	absent	absent	absent	absent	absent	absent	absent	absent	absent	absent	absent	absent	absent	absent	absent	absent	absent	absent	absent	absent
M00770	PfeS-PfeR (enterobactin-dependent iron acquisition) two-component regulatory system				3	3	0	absent	absent	absent	complete	absent	absent	absent	absent	complete	absent	absent	absent	absent	absent	absent	absent	absent	absent	absent	absent	absent	absent	absent	absent	absent	absent	absent	absent	absent	absent	absent	absent	absent	absent	absent	absent	absent	absent	absent	absent	absent	absent
M00641	Multidrug resistance, efflux pump MexEF-OprN				3	21	30	absent	absent	absent	complete	1 block missing	absent	absent	absent	complete	absent	absent	absent	absent	absent	absent	absent	absent	absent	absent	absent	absent	absent	absent	absent	absent	absent	absent	absent	absent	absent	absent	absent	absent	absent	absent	absent	absent	absent	absent	absent	absent	absent
M00766	Streptomycin resistance, deactivating enzyme StrAB				3	37	0	absent	absent	absent	absent	absent	absent	absent	absent	1 block missing	1 block missing	absent	absent	absent	absent	absent	absent	absent	absent	absent	absent	absent	absent	absent	absent	absent	absent	absent	absent	absent	absent	absent	absent	absent	absent	absent	absent	absent	absent	absent	absent	absent	absent
M00653	AauS-AauR (acidic amino acids utilization) two-component regulatory system				3	9	0	absent	absent	absent	complete	absent	absent	absent	absent	complete	absent	absent	absent	absent	absent	absent	absent	absent	absent	absent	absent	absent	absent	absent	absent	absent	absent	absent	absent	absent	absent	absent	absent	absent	absent	absent	absent	absent	absent	absent	absent	absent	absent
M00822	Multidrug resistance, efflux pump MexMN-OprM				3	170	0	absent	absent	absent	1 block missing	absent	absent	absent	absent	complete	1 block missing	absent	absent	absent	absent	absent	absent	absent	absent	absent	absent	absent	1 block missing	1 block missing	absent	absent	absent	absent	absent	1 block missing	absent	absent	absent	absent	absent	absent	absent	absent	absent	absent	absent	absent	absent
M00845	Pathway module	Nucleotide and amino acid metabolism	Arginine and proline metabolism	M00845 Arginine biosynthesis, glutamate => acetylcitrulline => arginine [PATH:map00220 map01230 map01100]	3	19	240	2 blocks missing	absent	absent	2 blocks missing	2 blocks missing	absent	absent	absent	2 blocks missing	2 blocks missing	absent	absent	absent	absent	2 blocks missing	absent	absent	absent	2 blocks missing	absent	absent	absent	absent	absent	absent	absent	2 blocks missing	absent	absent	1 block missing	absent	absent	absent	2 blocks missing	2 blocks missing	2 blocks missing	absent	absent	absent	2 blocks missing	absent	absent
M00658	VanS-VanR (actinomycete type vancomycin resistance) two-component regulatory system				3	3	0	absent	absent	absent	absent	absent	absent	absent	absent	absent	absent	absent	absent	absent	absent	absent	absent	absent	absent	absent	absent	absent	absent	absent	absent	absent	absent	absent	absent	absent	absent	absent	absent	absent	absent	absent	absent	absent	absent	absent	absent	absent	absent
M00654	ParS-ParR (polymyxin-adaptive resistance) two-component regulatory system				3	7	0	absent	absent	absent	absent	absent	absent	absent	absent	complete	absent	absent	absent	absent	absent	absent	absent	absent	absent	absent	absent	absent	absent	absent	absent	absent	absent	absent	absent	absent	absent	absent	absent	absent	absent	absent	absent	absent	absent	absent	absent	absent	absent
M00522	SalK-SalR two-component regulatory system				3	7	0	absent	absent	absent	absent	absent	absent	absent	absent	absent	absent	absent	absent	absent	absent	absent	absent	absent	absent	absent	absent	absent	absent	absent	absent	absent	absent	absent	absent	absent	absent	absent	absent	absent	complete	absent	absent	absent	absent	absent	absent	absent	absent
M00540	Benzoate degradation, cyclohexanecarboxylic acid =>pimeloyl-CoA				3	16	7	absent	absent	absent	absent	absent	absent	absent	absent	absent	absent	absent	absent	absent	absent	absent	absent	absent	absent	absent	absent	absent	absent	absent	absent	absent	absent	absent	absent	absent	absent	absent	absent	absent	absent	absent	absent	absent	absent	absent	1 block missing	absent	absent
M00701	Multidrug resistance, efflux pump EmrAB				2	48	55	2 blocks missing	absent	absent	1 block missing	absent	absent	absent	absent	1 block missing	complete	absent	absent	absent	absent	absent	absent	absent	1 block missing	absent	absent	absent	absent	absent	absent	1 block missing	absent	absent	absent	absent	absent	absent	absent	absent	2 blocks missing	2 blocks missing	absent	absent	absent	absent	absent	2 blocks missing	absent
M00474	RcsC-RcsD-RcsB (capsule synthesis) two-component regulatory system				2	0	32	absent	absent	absent	2 blocks missing	absent	absent	absent	absent	2 blocks missing	complete	absent	absent	absent	absent	absent	absent	absent	absent	absent	absent	absent	absent	absent	absent	absent	absent	absent	absent	absent	absent	absent	absent	absent	absent	absent	absent	absent	absent	absent	absent	absent	absent
M00724	Cationic antimicrobial peptide (CAMP) resistance, palmitoyl transferase PagP				2	30	41	absent	absent	absent	1 block missing	absent	absent	absent	absent	1 block missing	complete	absent	absent	absent	absent	absent	absent	absent	absent	absent	absent	absent	1 block missing	absent	absent	absent	absent	absent	absent	absent	absent	absent	absent	absent	absent	absent	absent	absent	absent	absent	absent	2 blocks missing	absent
M00034	Pathway module	Nucleotide and amino acid metabolism	Cysteine and methionine metabolism	M00034 Methionine salvage pathway [PATH:map00270 map01100]	2	13	30	2 blocks missing	absent	absent	1 block missing	absent	absent	absent	absent	absent	complete	absent	absent	absent	absent	absent	absent	absent	absent	absent	absent	absent	1 block missing	absent	absent	absent	absent	2 blocks missing	absent	absent	absent	absent	absent	absent	absent	absent	absent	absent	absent	absent	absent	absent	absent
M00451	BasS-BasR (antimicrobial peptide resistance) two-component regulatory system				2	19	0	absent	absent	absent	absent	absent	absent	absent	absent	absent	complete	absent	absent	absent	absent	absent	absent	absent	absent	absent	absent	absent	absent	absent	absent	absent	absent	absent	absent	absent	absent	absent	absent	absent	absent	absent	absent	1 block missing	absent	absent	absent	absent	absent
M00722	Cationic antimicrobial peptide (CAMP) resistance, phosphoethanolamine transferase PmrC				2	1	39	absent	absent	absent	absent	absent	absent	absent	absent	absent	complete	absent	absent	absent	absent	absent	absent	absent	absent	absent	absent	absent	absent	2 blocks missing	absent	absent	absent	absent	absent	2 blocks missing	absent	absent	absent	absent	absent	absent	absent	2 blocks missing	absent	absent	absent	absent	absent
M00486	CitA-CitB (citrate fermentation) two-component regulatory system				2	76	0	absent	absent	absent	absent	absent	absent	absent	absent	absent	complete	absent	absent	absent	absent	absent	absent	absent	1 block missing	absent	absent	absent	absent	absent	absent	1 block missing	absent	absent	absent	absent	absent	absent	absent	absent	absent	1 block missing	absent	1 block missing	absent	absent	absent	1 block missing	absent
M00646	Functional set	Environmental information processing	Drug efflux	M00646 Multidrug resistance, efflux pump AcrAD-TolC [PATH:map02020]	2	61	245	absent	2 blocks missing	absent	absent	2 blocks missing	absent	absent	absent	absent	complete	absent	absent	absent	absent	absent	absent	absent	absent	absent	2 blocks missing	absent	absent	absent	2 blocks missing	absent	absent	absent	absent	1 block missing	absent	absent	absent	absent	2 blocks missing	absent	absent	absent	absent	2 blocks missing	2 blocks missing	absent	absent
M00488	DcuS-DcuR (C4-dicarboxylate metabolism) two-component regulatory system				2	18	0	absent	absent	absent	absent	absent	absent	absent	absent	absent	complete	absent	absent	absent	absent	absent	absent	absent	absent	absent	absent	absent	absent	absent	absent	absent	absent	absent	absent	absent	absent	absent	absent	absent	absent	absent	absent	absent	absent	absent	absent	absent	absent
M00302	2-Aminoethylphosphonate transport system				2	17	0	absent	absent	absent	absent	absent	absent	absent	absent	absent	absent	absent	absent	absent	absent	absent	absent	absent	absent	absent	absent	absent	absent	absent	absent	absent	absent	absent	absent	absent	absent	absent	absent	absent	absent	absent	absent	absent	absent	absent	absent	absent	absent
M00609	Pathway module	Nucleotide and amino acid metabolism	Cysteine and methionine metabolism	M00609 Cysteine biosynthesis, methionine => cysteine [PATH:map00270 map01230 map01100]	2	14	13	absent	absent	absent	absent	absent	absent	1 block missing	absent	absent	absent	absent	absent	absent	absent	absent	absent	absent	absent	absent	absent	absent	absent	absent	absent	absent	absent	absent	absent	absent	absent	absent	complete	absent	2 blocks missing	absent	absent	absent	absent	absent	absent	absent	absent
M00729	Fluoroquinolone resistance, gyrase-protecting protein Qnr				2	1109	420	1 block missing	1 block missing	1 block missing	1 block missing	1 block missing	1 block missing	1 block missing	1 block missing	1 block missing	complete	1 block missing	1 block missing	absent	1 block missing	1 block missing	1 block missing	2 blocks missing	1 block missing	1 block missing	1 block missing	1 block missing	1 block missing	2 blocks missing	1 block missing	1 block missing	1 block missing	1 block missing	absent	2 blocks missing	1 block missing	1 block missing	1 block missing	1 block missing	1 block missing	1 block missing	1 block missing	1 block missing	1 block missing	1 block missing	1 block missing	1 block missing	1 block missing
M00807	PTS system, galactose-specific II component				2	4	0	absent	absent	complete	absent	absent	absent	absent	absent	absent	absent	absent	absent	absent	absent	absent	absent	absent	absent	absent	absent	absent	absent	absent	absent	absent	absent	absent	absent	absent	absent	absent	absent	absent	absent	absent	absent	absent	absent	absent	absent	absent	absent
M00462	PrrB-PrrA (intracellular multiplication) two-component regulatory system				2	22	0	absent	absent	absent	absent	absent	absent	absent	absent	absent	absent	absent	absent	absent	absent	absent	absent	absent	absent	absent	absent	absent	absent	absent	absent	absent	absent	absent	absent	absent	absent	absent	absent	absent	absent	absent	absent	absent	absent	absent	absent	absent	absent
M00767	Multidrug resistance, efflux pump OqxAB				2	0	45	absent	absent	absent	absent	absent	absent	absent	absent	absent	complete	absent	2 blocks missing	absent	absent	absent	absent	absent	absent	absent	absent	absent	absent	absent	2 blocks missing	absent	absent	absent	absent	absent	absent	absent	absent	absent	absent	absent	absent	absent	absent	absent	absent	absent	absent
M00716	ArlS-ArlR (virulence regulation) two-component regulatory system				2	22	0	absent	absent	absent	absent	absent	absent	absent	absent	absent	absent	absent	absent	absent	absent	absent	absent	absent	absent	absent	absent	absent	absent	absent	absent	absent	absent	absent	absent	absent	absent	absent	absent	absent	absent	absent	absent	absent	absent	absent	absent	1 block missing	absent
M00257	Hemin transport system				2	5	0	absent	absent	absent	absent	absent	absent	absent	absent	absent	absent	absent	absent	absent	absent	absent	absent	absent	absent	absent	absent	absent	absent	absent	absent	absent	absent	absent	absent	absent	absent	absent	absent	absent	1 block missing	absent	absent	absent	absent	absent	absent	absent	absent
M00702				M00702 Multidrug resistance, efflux pump NorB -1	2	73	0	absent	absent	absent	absent	absent	absent	absent	absent	absent	absent	absent	absent	absent	absent	absent	absent	absent	absent	absent	absent	absent	absent	absent	absent	absent	absent	absent	absent	absent	absent	absent	absent	absent	absent	absent	absent	absent	absent	absent	absent	absent	absent
M00639	Multidrug resistance, efflux pump MexCD-OprJ				2	2	3	absent	absent	absent	absent	absent	absent	absent	absent	absent	absent	absent	absent	absent	absent	absent	absent	absent	absent	absent	absent	absent	absent	1 block missing	absent	absent	absent	absent	absent	absent	absent	absent	absent	absent	absent	absent	absent	absent	absent	absent	absent	absent	absent
M00635	Tetracycline resistance, TetAB(46) transporter				2	9	0	absent	absent	absent	absent	absent	absent	absent	absent	absent	absent	absent	absent	absent	absent	absent	absent	absent	absent	absent	absent	absent	absent	absent	absent	absent	absent	absent	absent	absent	absent	absent	absent	absent	absent	absent	absent	absent	absent	absent	absent	absent	absent
M00765	Multidrug resistance, efflux pump Bmr				2	29	0	absent	absent	absent	absent	absent	absent	absent	absent	absent	absent	absent	absent	absent	absent	absent	absent	absent	absent	absent	absent	absent	absent	absent	absent	absent	absent	absent	absent	absent	absent	absent	absent	absent	1 block missing	absent	absent	absent	absent	absent	absent	absent	absent
M00173	Pathway module	Energy metabolism	Carbon fixation	M00173 Reductive citrate cycle (Arnon-Buchanan cycle) [PATH:map00710 map01200 map01100 map01120]2	2	42	81	absent	absent	absent	absent	2 blocks missing	absent	absent	absent	absent	2 blocks missing	absent	absent	absent	absent	absent	absent	absent	absent	2 blocks missing	absent	absent	absent	1 block missing	absent	absent	absent	absent	2 blocks missing	absent	absent	absent	absent	absent	2 blocks missing	absent	absent	absent	absent	absent	absent	absent	absent
M00304	PTS system, fructose-specific II component				2	39	0	absent	1 block missing	1 block missing	absent	absent	1 block missing	absent	absent	absent	1 block missing	absent	absent	absent	absent	absent	absent	absent	absent	absent	absent	absent	absent	absent	absent	absent	absent	absent	absent	absent	absent	absent	absent	absent	absent	absent	absent	absent	absent	absent	absent	absent	absent
M00329	Multiple protein transport system				2	2	0	absent	absent	absent	absent	absent	absent	absent	absent	absent	absent	absent	absent	absent	absent	absent	absent	absent	absent	absent	absent	absent	absent	absent	absent	absent	absent	absent	absent	absent	absent	absent	absent	absent	absent	absent	absent	absent	absent	absent	absent	absent	absent
M00718	Multidrug resistance, efflux pump MexAB-OprM				2	143	497	2 blocks missing	absent	absent	1 block missing	2 blocks missing	absent	absent	absent	1 block missing	1 block missing	absent	absent	absent	absent	absent	absent	absent	absent	2 blocks missing	absent	absent	1 block missing	1 block missing	absent	2 blocks missing	absent	2 blocks missing	absent	1 block missing	absent	absent	absent	absent	absent	2 blocks missing	absent	absent	absent	absent	2 blocks missing	2 blocks missing	2 blocks missing
M00373	Ethylmalonyl pathway				2	2	2	absent	absent	absent	absent	absent	absent	absent	absent	absent	absent	absent	absent	absent	absent	absent	absent	absent	absent	absent	absent	absent	absent	absent	absent	absent	absent	absent	absent	absent	absent	absent	absent	absent	absent	absent	absent	absent	absent	absent	complete	absent	absent
M00303	PTS system, N-acetylmuramic acid-specific II component				1	116	0	absent	absent	absent	absent	absent	1 block missing	absent	absent	absent	1 block missing	absent	absent	absent	absent	absent	absent	absent	absent	absent	absent	absent	absent	absent	absent	absent	1 block missing	1 block missing	absent	absent	absent	1 block missing	1 block missing	absent	absent	absent	absent	absent	absent	absent	absent	absent	absent
M00615	Nitrate assimilation				1	133	0	absent	absent	absent	absent	absent	absent	complete	absent	1 block missing	1 block missing	absent	absent	absent	absent	absent	absent	absent	absent	absent	absent	absent	absent	absent	absent	absent	absent	absent	absent	absent	absent	absent	absent	absent	absent	1 block missing	absent	1 block missing	absent	absent	1 block missing	absent	absent
M00655	AdeS-AdeR two-component regulatory system				1	35	0	absent	absent	absent	absent	absent	absent	absent	absent	absent	absent	absent	absent	absent	absent	absent	absent	absent	absent	absent	absent	absent	absent	absent	absent	absent	absent	absent	absent	absent	absent	absent	absent	absent	absent	absent	absent	absent	absent	absent	absent	absent	absent
M00136	Pathway module	Nucleotide and amino acid metabolism	Polyamine biosynthesis	M00136 GABA biosynthesis, prokaryotes, putrescine => GABA [PATH:map00330 map01100]	1	2	7	absent	absent	absent	absent	absent	absent	absent	absent	2 blocks missing	complete	absent	absent	absent	absent	absent	absent	absent	absent	absent	absent	absent	absent	absent	absent	absent	absent	absent	absent	absent	absent	absent	absent	absent	absent	absent	absent	absent	absent	absent	2 blocks missing	absent	absent
M00468	SaeS-SaeR (staphylococcal virulence regulation) two-component regulatory system				1	23	0	absent	absent	absent	absent	absent	absent	absent	absent	absent	absent	absent	absent	absent	absent	absent	absent	absent	absent	absent	absent	absent	absent	absent	absent	absent	absent	absent	absent	absent	absent	absent	absent	absent	absent	absent	absent	absent	absent	absent	absent	absent	absent
M00663	SsrA-SsrB two-component regulatory system				1	12	0	absent	absent	absent	absent	absent	absent	absent	absent	absent	complete	absent	absent	absent	absent	absent	absent	absent	absent	absent	absent	absent	absent	absent	absent	absent	absent	absent	absent	absent	absent	absent	absent	absent	absent	absent	absent	absent	absent	absent	absent	absent	absent
M00818	FusK-FusR (virulence regulation) two-component regulatory system				1	10	0	absent	absent	absent	absent	absent	absent	absent	absent	absent	absent	absent	absent	absent	absent	absent	absent	absent	absent	absent	absent	absent	absent	absent	absent	absent	absent	absent	absent	absent	absent	absent	absent	absent	absent	absent	absent	absent	absent	absent	absent	absent	absent
M00278	PTS system, sorbose-specific II component				1	26	0	absent	1 block missing	complete	absent	absent	absent	absent	absent	absent	absent	absent	absent	absent	absent	absent	absent	absent	absent	absent	absent	absent	absent	absent	absent	absent	absent	absent	absent	absent	absent	absent	absent	absent	absent	absent	absent	absent	absent	absent	absent	absent	absent
M00643	Multidrug resistance, efflux pump MexXY-OprM				1	0	167	absent	absent	absent	2 blocks missing	absent	absent	absent	absent	2 blocks missing	2 blocks missing	absent	absent	absent	absent	absent	absent	absent	absent	absent	absent	absent	2 blocks missing	2 blocks missing	absent	absent	absent	absent	absent	2 blocks missing	absent	absent	absent	absent	absent	absent	absent	absent	absent	absent	absent	absent	absent
M00480	VraS-VraR (cell-wall peptidoglycan synthesis) two-component regulatory system				1	76	0	absent	absent	absent	absent	absent	absent	absent	absent	absent	absent	absent	absent	absent	absent	absent	absent	absent	absent	absent	absent	absent	absent	absent	absent	absent	absent	absent	absent	absent	absent	absent	absent	absent	1 block missing	absent	absent	absent	absent	absent	absent	absent	absent
M00733	GraS-GraR (cationic antimicrobial peptide transport) two-component regulatory system				1	0	0	absent	absent	absent	absent	absent	absent	absent	absent	absent	absent	absent	absent	absent	absent	absent	absent	absent	absent	absent	absent	absent	absent	absent	absent	absent	absent	absent	absent	absent	absent	absent	absent	absent	absent	absent	absent	absent	absent	absent	absent	absent	absent
M00726	Cationic antimicrobial peptide (CAMP) resistance, lysyl-phosphatidylglycerol (L-PG) synthase MprF				1	0	78	absent	absent	2 blocks missing	2 blocks missing	absent	absent	absent	absent	2 blocks missing	absent	2 blocks missing	absent	absent	absent	absent	absent	absent	absent	absent	absent	absent	absent	absent	absent	absent	absent	absent	2 blocks missing	absent	absent	absent	absent	absent	2 blocks missing	2 blocks missing	absent	absent	absent	absent	2 blocks missing	2 blocks missing	absent
M00465	ManS-ManR (manganese homeostasis) two-component regulatory system				1	43	0	absent	absent	absent	absent	1 block missing	absent	absent	absent	absent	absent	absent	absent	absent	absent	absent	absent	absent	absent	absent	absent	absent	absent	1 block missing	absent	absent	absent	absent	absent	absent	absent	absent	absent	absent	absent	absent	absent	absent	absent	absent	absent	absent	absent
M00725	Cationic antimicrobial peptide (CAMP) resistance, dltABCD operon				1	0	17	absent	absent	2 blocks missing	absent	absent	absent	absent	absent	absent	absent	2 blocks missing	absent	absent	absent	absent	absent	absent	absent	absent	absent	absent	absent	absent	absent	absent	absent	absent	absent	absent	absent	absent	absent	absent	absent	absent	absent	absent	absent	absent	absent	absent	absent
M00638	Salicylate degradation, salicylate => gentisate				1	43	0	absent	absent	absent	absent	absent	absent	absent	absent	absent	absent	absent	absent	absent	absent	absent	absent	absent	absent	absent	absent	absent	absent	absent	absent	absent	absent	absent	absent	absent	absent	absent	absent	absent	absent	absent	absent	absent	absent	absent	absent	absent	absent
M00763	Pathway module	Nucleotide and amino acid metabolism	Arginine and proline metabolism	M00763 Ornithine biosynthesis, mediated by LysW, glutamate => ornithine [PATH:map00220 map01210 map01230 map01100]	1	36	17	absent	absent	absent	absent	absent	absent	absent	absent	absent	absent	absent	absent	absent	absent	absent	absent	absent	absent	absent	absent	absent	absent	absent	absent	absent	absent	absent	absent	absent	absent	absent	absent	absent	absent	absent	absent	absent	absent	absent	absent	absent	absent
M00494	NatK-NatR (sodium extrusion) two-component regulatory system				1	14	0	absent	absent	absent	absent	absent	absent	absent	absent	absent	absent	absent	absent	absent	absent	absent	absent	absent	absent	absent	absent	absent	absent	absent	absent	absent	absent	absent	absent	absent	absent	1 block missing	absent	absent	1 block missing	1 block missing	absent	absent	absent	absent	absent	absent	absent
M00623	Phthalate degradation, phthalate => protocatechuate				1	0	29	absent	absent	absent	absent	absent	absent	absent	absent	absent	absent	absent	absent	absent	absent	absent	absent	absent	absent	absent	absent	absent	absent	absent	absent	absent	absent	absent	absent	absent	absent	absent	absent	absent	absent	absent	absent	absent	absent	absent	2 blocks missing	absent	absent
M00769	Multidrug resistance, efflux pump MexPQ-OpmE				1	4	109	absent	absent	2 blocks missing	1 block missing	absent	absent	absent	absent	1 block missing	2 blocks missing	absent	absent	absent	absent	absent	absent	absent	absent	absent	absent	absent	2 blocks missing	absent	absent	absent	absent	absent	absent	2 blocks missing	absent	absent	absent	absent	absent	absent	absent	absent	absent	absent	absent	absent	absent
M00644	Vanadium resistance, efflux pump MexGHI-OpmD				1	0	7	absent	absent	absent	2 blocks missing	absent	absent	absent	absent	2 blocks missing	absent	absent	absent	absent	absent	absent	absent	absent	absent	absent	absent	absent	absent	absent	absent	absent	absent	absent	absent	absent	absent	absent	absent	absent	absent	absent	absent	absent	absent	absent	absent	absent	absent
M00619	Xylobiose transport system				1	72	0	absent	absent	absent	absent	absent	absent	absent	absent	absent	absent	absent	absent	absent	absent	absent	absent	absent	absent	absent	absent	absent	absent	absent	absent	absent	1 block missing	absent	absent	absent	absent	absent	absent	absent	absent	absent	1 block missing	absent	absent	absent	absent	absent	absent
M00510	Functional set	Environmental information processing	Two-component regulatory system	M00510 Cph1-Rcp1 (light response) two-component regulatory system [PATH:map02020] [BR:ko02022]	1	10	0	absent	absent	absent	absent	absent	absent	absent	absent	absent	absent	absent	absent	absent	absent	absent	absent	absent	absent	absent	absent	absent	absent	absent	absent	absent	absent	absent	absent	absent	absent	absent	absent	absent	absent	absent	absent	absent	absent	absent	absent	absent	absent
M00575	Pertussis pathogenicity signature 2, T1SS				1	0	9	absent	absent	absent	absent	absent	absent	absent	absent	absent	absent	absent	absent	absent	absent	absent	absent	absent	absent	absent	absent	absent	absent	absent	absent	absent	absent	absent	absent	absent	absent	absent	absent	absent	absent	absent	absent	absent	absent	absent	absent	absent	absent
M00326	RTX toxin transport system				0	330	0	absent	absent	absent	1 block missing	absent	absent	absent	absent	1 block missing	1 block missing	absent	absent	absent	absent	absent	absent	absent	absent	1 block missing	absent	absent	absent	1 block missing	absent	absent	absent	absent	absent	1 block missing	absent	absent	absent	absent	absent	absent	absent	absent	absent	absent	1 block missing	absent	absent
M00145	Structural complex	Energy metabolism	ATP synthesis	M00145 NAD(P)H:quinone oxidoreductase, chloroplasts and cyanobacteria [PATH:map00190]	0	231	0	1 block missing	absent	absent	absent	1 block missing	absent	absent	absent	absent	absent	absent	absent	absent	absent	absent	absent	absent	1 block missing	absent	absent	absent	absent	absent	absent	absent	absent	absent	1 block missing	absent	absent	absent	absent	absent	absent	absent	absent	absent	absent	absent	absent	1 block missing	absent
M00717	Functional set	Environmental information processing	Drug efflux	M00717 Multidrug resistance, efflux pump NorA -1	0	184	18	absent	absent	absent	absent	absent	absent	absent	absent	absent	absent	absent	absent	absent	absent	absent	absent	absent	absent	absent	absent	absent	absent	absent	absent	absent	absent	absent	1 block missing	absent	absent	absent	absent	absent	1 block missing	1 block missing	absent	absent	absent	absent	absent	2 blocks missing	absent
M00098	Pathway module	Carbohydrate and lipid metabolism	Lipid metabolism	M00098 Acylglycerol degradation [PATH:map00561 map01100]	0	161	0	absent	absent	absent	1 block missing	absent	absent	absent	absent	absent	absent	absent	absent	absent	absent	absent	1 block missing	absent	1 block missing	absent	absent	absent	absent	absent	absent	absent	absent	1 block missing	absent	1 block missing	absent	1 block missing	absent	absent	absent	absent	1 block missing	absent	1 block missing	absent	absent	absent	absent
M00587	Arginine/lysine/histidine/glutamine transport system				0	152	0	1 block missing	absent	absent	absent	absent	absent	absent	absent	absent	absent	absent	absent	absent	absent	absent	absent	absent	1 block missing	absent	absent	1 block missing	absent	absent	1 block missing	absent	absent	absent	absent	absent	absent	absent	absent	absent	absent	1 block missing	absent	1 block missing	absent	absent	absent	1 block missing	absent
M00573	Biotin biosynthesis, BioI pathway, long-chain-acyl-ACP => pimeloyl-ACP => biotin				0	141	50	absent	absent	absent	1 block missing	1 block missing	absent	2 blocks missing	absent	1 block missing	1 block missing	absent	absent	absent	absent	absent	1 block missing	absent	absent	absent	absent	absent	1 block missing	1 block missing	absent	absent	2 blocks missing	1 block missing	absent	1 block missing	2 blocks missing	absent	absent	absent	2 blocks missing	absent	absent	absent	absent	absent	absent	2 blocks missing	absent
M00754	Nisin resistance, phage shock protein homolog LiaH				0	133	278	2 blocks missing	absent	1 block missing	absent	absent	absent	absent	absent	absent	absent	absent	absent	absent	absent	absent	absent	absent	absent	absent	2 blocks missing	2 blocks missing	absent	absent	2 blocks missing	2 blocks missing	absent	2 blocks missing	absent	absent	absent	absent	absent	absent	absent	absent	2 blocks missing	absent	absent	2 blocks missing	absent	absent	absent
M00592	Inositol transport system				0	74	0	absent	absent	absent	absent	absent	absent	absent	absent	absent	absent	absent	absent	absent	absent	absent	absent	1 block missing	absent	absent	absent	absent	absent	absent	absent	absent	absent	absent	absent	absent	1 block missing	absent	1 block missing	absent	absent	absent	1 block missing	absent	absent	absent	absent	absent	absent
M00162	Structural complex	Energy metabolism	ATP synthesis	M00162 Cytochrome b6f complex [PATH:map00195]	0	65	0	absent	absent	absent	absent	absent	absent	absent	absent	absent	absent	absent	absent	absent	absent	absent	absent	absent	absent	absent	absent	absent	absent	absent	absent	absent	absent	absent	absent	absent	absent	absent	absent	absent	absent	absent	absent	absent	absent	absent	absent	absent	absent
M00645	Functional set	Environmental information processing	Drug efflux	M00645 Multidrug resistance, efflux pump SmeABC [PATH:map02020]	0	63	242	absent	2 blocks missing	absent	absent	2 blocks missing	absent	absent	absent	absent	1 block missing	absent	absent	absent	absent	absent	absent	absent	absent	absent	2 blocks missing	absent	absent	absent	2 blocks missing	absent	absent	absent	absent	1 block missing	absent	absent	absent	absent	2 blocks missing	absent	absent	absent	absent	2 blocks missing	absent	absent	absent
M00482	DevS-DevR (redox response) two-component regulatory system				0	62	0	absent	absent	absent	absent	absent	absent	absent	absent	absent	absent	absent	absent	absent	absent	absent	absent	absent	absent	absent	absent	absent	absent	absent	absent	absent	absent	absent	absent	absent	absent	absent	absent	absent	absent	absent	absent	absent	absent	absent	absent	absent	absent
M00714	Multidrug resistance, efflux pump QacA				0	55	0	absent	absent	absent	absent	absent	absent	absent	absent	1 block missing	1 block missing	absent	absent	absent	absent	absent	absent	absent	absent	absent	absent	absent	absent	absent	absent	absent	absent	absent	absent	absent	absent	absent	absent	absent	absent	absent	absent	absent	absent	absent	absent	absent	absent
M00713	Fluoroquinolone resistance, efflux pump LfrA				0	55	0	absent	absent	absent	absent	absent	absent	absent	absent	1 block missing	1 block missing	absent	absent	absent	absent	absent	absent	absent	absent	absent	absent	absent	absent	absent	absent	absent	absent	absent	absent	absent	absent	absent	absent	absent	absent	absent	absent	absent	absent	absent	absent	absent	absent
M00466	NblS-NblR (photosynthesis) two-component regulatory system				0	41	0	absent	absent	absent	absent	1 block missing	absent	absent	absent	absent	absent	absent	absent	absent	absent	absent	absent	absent	absent	absent	absent	absent	absent	absent	absent	absent	absent	absent	absent	absent	absent	absent	absent	absent	absent	absent	absent	absent	1 block missing	absent	absent	absent	absent
M00667	Tetracycline resistance, efflux pump				0	34	0	absent	absent	absent	absent	absent	absent	absent	absent	absent	absent	absent	absent	absent	absent	absent	absent	absent	absent	absent	absent	absent	absent	absent	absent	absent	absent	absent	absent	absent	absent	absent	absent	absent	absent	absent	absent	absent	absent	absent	absent	absent	absent
M00791	Manganese/zinc transport system				0	32	0	absent	absent	absent	absent	absent	absent	absent	absent	absent	absent	absent	absent	absent	absent	absent	absent	absent	absent	absent	absent	1 block missing	absent	absent	absent	absent	absent	absent	absent	absent	absent	absent	absent	absent	absent	absent	absent	absent	absent	absent	absent	absent	absent
M00768	Multidrug resistance, efflux pump GesABC				0	32	162	absent	absent	absent	2 blocks missing	2 blocks missing	absent	absent	absent	1 block missing	2 blocks missing	absent	absent	absent	absent	absent	absent	absent	absent	absent	absent	absent	2 blocks missing	2 blocks missing	absent	absent	absent	absent	absent	2 blocks missing	absent	absent	absent	absent	absent	absent	absent	absent	absent	absent	absent	absent	absent
M00744	Cationic antimicrobial peptide (CAMP) resistance, protease PgtE				0	32	45	absent	absent	absent	1 block missing	absent	absent	absent	absent	1 block missing	1 block missing	absent	absent	absent	absent	absent	absent	absent	absent	absent	absent	absent	1 block missing	absent	absent	absent	absent	absent	absent	absent	absent	absent	absent	absent	absent	absent	absent	absent	absent	absent	absent	2 blocks missing	absent
M00321	Bicarbonate transport system				0	31	0	absent	absent	absent	absent	absent	absent	absent	absent	absent	absent	absent	absent	absent	absent	absent	absent	absent	absent	absent	absent	absent	absent	absent	absent	absent	absent	absent	absent	absent	absent	absent	absent	absent	absent	absent	absent	absent	absent	absent	absent	absent	absent
M00584	Acetoin utilization transport system				0	28	0	absent	absent	absent	absent	absent	absent	absent	absent	absent	absent	absent	absent	absent	absent	absent	absent	absent	absent	absent	absent	absent	absent	absent	absent	absent	absent	absent	absent	absent	absent	absent	absent	absent	absent	absent	absent	absent	absent	absent	absent	absent	absent
M00704	Tetracycline resistance, efflux pump Tet38				0	26	0	absent	absent	absent	absent	absent	absent	absent	absent	absent	absent	absent	absent	absent	1 block missing	absent	absent	absent	absent	absent	absent	absent	absent	absent	absent	absent	absent	absent	absent	absent	absent	absent	absent	absent	absent	absent	absent	absent	absent	absent	absent	absent	absent
M00697	Multidrug resistance, efflux pump MdtEF-TolC				0	24	319	absent	absent	absent	1 block missing	absent	absent	absent	absent	1 block missing	1 block missing	absent	absent	absent	absent	absent	absent	absent	absent	2 blocks missing	absent	absent	absent	2 blocks missing	absent	absent	absent	absent	absent	2 blocks missing	absent	absent	absent	absent	absent	absent	absent	absent	absent	absent	2 blocks missing	absent	absent
M00309	Non-phosphorylative Entner-Doudoroff pathway, gluconate/galactonate => glycerate				0	20	507	2 blocks missing	absent	absent	absent	absent	absent	absent	2 blocks missing	absent	absent	absent	absent	2 blocks missing	absent	absent	absent	2 blocks missing	2 blocks missing	absent	absent	absent	absent	2 blocks missing	absent	2 blocks missing	absent	absent	2 blocks missing	absent	absent	absent	absent	absent	absent	2 blocks missing	absent	2 blocks missing	absent	2 blocks missing	absent	2 blocks missing	absent
M00760	Erythromycin resistance, macrolide 2'-phosphotransferase I MphA				0	18	0	absent	absent	absent	absent	absent	absent	absent	absent	absent	absent	absent	absent	absent	absent	absent	absent	absent	absent	absent	absent	absent	absent	absent	absent	absent	absent	absent	absent	absent	absent	absent	absent	absent	absent	absent	absent	absent	absent	absent	absent	absent	absent
M00528	Nitrification, ammonia => nitrite				0	16	0	absent	absent	absent	absent	absent	absent	absent	absent	absent	absent	absent	absent	absent	absent	absent	absent	absent	absent	absent	absent	absent	absent	absent	absent	absent	absent	absent	absent	absent	absent	absent	absent	absent	absent	absent	absent	absent	absent	absent	absent	absent	absent
M00771	FitF-FitH (insecticidal toxin regulation) two-component regulatory system				0	12	0	absent	absent	absent	absent	absent	absent	absent	absent	absent	absent	absent	absent	absent	absent	absent	absent	absent	absent	absent	absent	absent	absent	absent	absent	absent	absent	absent	absent	absent	absent	absent	absent	absent	absent	absent	absent	absent	absent	absent	absent	absent	absent
M00318	Iron/zinc/manganese/copper transport system				0	11	0	absent	absent	absent	absent	absent	absent	absent	absent	absent	absent	absent	absent	absent	absent	absent	absent	absent	absent	absent	absent	absent	absent	absent	absent	absent	absent	absent	absent	absent	absent	absent	absent	absent	absent	absent	absent	absent	absent	absent	absent	absent	absent
M00662	Hk1-Rrp1 (glycerol uptake and utilization) two-component regulatory system				0	11	0	absent	absent	absent	absent	absent	absent	absent	absent	absent	absent	absent	absent	absent	absent	absent	absent	absent	absent	absent	absent	absent	absent	absent	absent	absent	absent	absent	absent	absent	absent	absent	absent	absent	absent	absent	absent	absent	absent	absent	absent	absent	absent
M00503	PgtB-PgtA (phosphoglycerate transport) two-component regulatory system				0	10	0	absent	absent	absent	absent	absent	absent	absent	absent	absent	absent	absent	absent	absent	absent	absent	absent	absent	absent	absent	absent	absent	absent	absent	absent	absent	absent	absent	absent	absent	absent	absent	absent	absent	absent	absent	absent	absent	absent	absent	absent	absent	absent
M00698	Multidrug resistance, efflux pump BpeEF-OprC				0	9	60	absent	absent	absent	absent	absent	absent	absent	absent	1 block missing	absent	absent	absent	absent	absent	absent	absent	absent	absent	absent	absent	absent	absent	absent	absent	absent	absent	2 blocks missing	absent	absent	absent	absent	absent	absent	absent	absent	absent	absent	absent	absent	absent	absent	absent
M00463	TrcS-TrcR two-component regulatory system				0	9	0	absent	absent	absent	absent	absent	absent	absent	absent	absent	absent	absent	absent	absent	absent	absent	absent	absent	absent	absent	absent	absent	absent	absent	absent	absent	absent	absent	absent	absent	absent	absent	absent	absent	absent	absent	absent	absent	absent	absent	absent	absent	absent
M00301	Mannopine transport system				0	8	0	absent	absent	absent	absent	absent	absent	absent	absent	absent	absent	absent	absent	absent	1 block missing	absent	absent	absent	absent	absent	absent	absent	absent	absent	absent	absent	absent	absent	absent	absent	absent	absent	absent	absent	absent	absent	absent	absent	absent	absent	1 block missing	absent	absent
M00203	Glucose/arabinose transport system				0	8	0	absent	absent	absent	absent	absent	absent	absent	absent	absent	absent	absent	absent	absent	absent	absent	absent	absent	absent	absent	absent	absent	absent	absent	absent	absent	absent	absent	absent	absent	absent	absent	absent	absent	absent	absent	absent	absent	absent	absent	absent	absent	absent
M00696	Multidrug resistance, efflux pump AcrEF-TolC				0	7	329	absent	absent	absent	2 blocks missing	absent	absent	absent	absent	2 blocks missing	2 blocks missing	absent	absent	absent	absent	absent	absent	absent	absent	2 blocks missing	absent	absent	absent	2 blocks missing	absent	absent	absent	absent	absent	2 blocks missing	absent	absent	absent	absent	absent	absent	absent	absent	absent	absent	2 blocks missing	absent	absent
M00705	Multidrug resistance, efflux pump MepA				0	7	0	absent	absent	absent	absent	absent	absent	absent	absent	absent	absent	absent	absent	absent	absent	absent	absent	absent	absent	absent	absent	absent	absent	absent	absent	absent	absent	absent	absent	absent	absent	absent	absent	absent	absent	absent	absent	absent	absent	absent	absent	absent	absent
M00496	ComD-ComE (competence) two-component regulatory system				0	7	0	absent	absent	absent	absent	absent	absent	absent	absent	absent	absent	1 block missing	absent	absent	absent	absent	absent	absent	absent	absent	absent	absent	absent	absent	absent	absent	absent	absent	absent	absent	absent	absent	absent	absent	absent	absent	absent	absent	absent	absent	absent	absent	absent
M00088	Pathway module	Carbohydrate and lipid metabolism	Fatty acid metabolism	M00088 Ketone body biosynthesis, acetyl-CoA => acetoacetate/3-hydroxybutyrate/acetone [PATH:map00072 map01100]	0	7	86	absent	absent	2 blocks missing	2 blocks missing	absent	absent	absent	absent	1 block missing	absent	absent	absent	absent	absent	absent	absent	absent	absent	absent	absent	absent	absent	absent	absent	absent	absent	absent	absent	absent	absent	absent	absent	absent	absent	absent	absent	absent	absent	absent	1 block missing	absent	absent
M00437	Phthalate transport system				0	7	0	absent	absent	absent	absent	absent	absent	absent	absent	absent	absent	absent	absent	absent	absent	absent	absent	absent	absent	absent	absent	absent	absent	absent	absent	absent	absent	absent	absent	absent	absent	absent	absent	absent	absent	absent	absent	absent	absent	absent	absent	absent	absent
M00538	Toluene degradation, toluene => benzoate				0	7	98	absent	absent	absent	absent	absent	absent	absent	absent	absent	2 blocks missing	absent	absent	absent	absent	absent	absent	2 blocks missing	absent	absent	absent	absent	absent	absent	absent	absent	absent	absent	absent	absent	absent	absent	absent	absent	2 blocks missing	absent	absent	absent	absent	absent	2 blocks missing	absent	absent
M00537	Xylene degradation, xylene => methylbenzoate				0	7	97	absent	absent	absent	absent	absent	absent	absent	absent	absent	2 blocks missing	absent	absent	absent	absent	absent	absent	2 blocks missing	absent	absent	absent	absent	absent	absent	absent	absent	absent	absent	absent	absent	absent	absent	absent	absent	2 blocks missing	absent	absent	absent	absent	absent	2 blocks missing	absent	absent
M00546	Purine degradation, xanthine => urea				0	6	7	absent	absent	absent	absent	absent	absent	absent	absent	absent	1 block missing	absent	absent	absent	absent	absent	absent	absent	absent	absent	absent	absent	absent	absent	absent	absent	absent	absent	absent	absent	absent	absent	absent	absent	absent	absent	absent	absent	absent	absent	absent	absent	absent
M00038	Tryptophan metabolism, tryptophan => kynurenine => 2-aminomuconate				0	6	4	absent	absent	absent	absent	absent	absent	absent	absent	absent	2 blocks missing	absent	absent	absent	absent	absent	absent	absent	absent	absent	absent	absent	absent	absent	absent	absent	absent	absent	absent	absent	absent	absent	absent	absent	absent	absent	absent	absent	absent	absent	absent	absent	absent
M00163	Photosystem I				0	4	0	absent	absent	absent	absent	absent	absent	absent	absent	absent	absent	absent	absent	absent	absent	absent	absent	absent	absent	absent	absent	absent	absent	absent	absent	absent	absent	absent	absent	absent	absent	absent	absent	absent	absent	absent	absent	absent	absent	absent	absent	absent	absent
M00174	Pathway module	Energy metabolism	Methane metabolism	M00174 Methane oxidation, methanotroph, methane => formaldehyde [PATH:map00680 map01200 map01220 map01100 map01120]	0	4	4	absent	absent	absent	absent	absent	absent	absent	absent	absent	absent	absent	absent	absent	absent	absent	absent	absent	absent	absent	absent	absent	absent	absent	absent	absent	absent	absent	absent	absent	absent	absent	absent	absent	absent	absent	absent	absent	absent	absent	absent	absent	absent
M00734	BraS-BraR (bacitracin transport) two-component regulatory system				0	3	0	absent	absent	absent	absent	absent	absent	absent	absent	absent	absent	absent	absent	absent	absent	absent	absent	absent	absent	absent	absent	absent	absent	absent	absent	absent	absent	absent	absent	absent	absent	absent	absent	absent	absent	absent	absent	absent	absent	absent	absent	absent	absent
M00731	Bacitracin transport system				0	3	0	absent	absent	absent	absent	absent	absent	absent	absent	absent	absent	absent	absent	absent	absent	absent	absent	absent	absent	absent	absent	absent	absent	absent	absent	absent	absent	absent	absent	absent	absent	absent	absent	absent	absent	absent	absent	absent	absent	absent	absent	absent	absent
M00732	Cationic antimicrobial peptide transport system				0	3	0	absent	absent	absent	absent	absent	absent	absent	absent	absent	absent	absent	absent	absent	absent	absent	absent	absent	absent	absent	absent	absent	absent	absent	absent	absent	absent	absent	absent	absent	absent	absent	absent	absent	absent	absent	absent	absent	absent	absent	absent	absent	absent
M00508	PixL-PixGH (positive phototaxis) two-component regulatory system				0	3	56	absent	absent	absent	absent	absent	absent	absent	absent	absent	absent	absent	absent	absent	absent	absent	absent	absent	absent	absent	absent	absent	2 blocks missing	absent	absent	absent	absent	absent	absent	absent	absent	absent	absent	absent	absent	absent	absent	absent	absent	absent	absent	absent	absent
M00485	Functional set	Environmental information processing	Two-component regulatory system	M00485 KinABCDE-Spo0FA (sporulation control) two-component regulatory system [PATH:map02020] [BR:ko02022]	0	3	11	absent	absent	absent	absent	absent	absent	absent	absent	absent	absent	absent	absent	absent	absent	absent	absent	absent	absent	absent	absent	absent	absent	absent	absent	absent	absent	absent	absent	absent	absent	absent	absent	absent	2 blocks missing	absent	absent	absent	absent	absent	absent	absent	absent
M00824	9-membered enediyne core biosynthesis, malonyl-CoA => 3-hydroxyhexadeca-4,6,8,10,12,14-hexaenoyl-ACP => 9-membered enediyne core				0	3	3	absent	absent	absent	absent	absent	absent	absent	absent	absent	absent	absent	absent	absent	absent	absent	absent	absent	absent	absent	absent	absent	absent	absent	absent	absent	absent	absent	absent	absent	absent	absent	absent	absent	absent	absent	absent	absent	absent	absent	absent	absent	absent
M00699	Multidrug resistance, efflux pump AmeABC				0	3	635	2 blocks missing	absent	absent	2 blocks missing	2 blocks missing	absent	absent	absent	2 blocks missing	2 blocks missing	absent	absent	absent	absent	absent	absent	absent	absent	2 blocks missing	absent	absent	2 blocks missing	2 blocks missing	absent	2 blocks missing	absent	2 blocks missing	absent	2 blocks missing	absent	absent	absent	absent	absent	2 blocks missing	absent	absent	absent	absent	2 blocks missing	2 blocks missing	2 blocks missing
M00651	Vancomycin resistance, D-Ala-D-Lac type				0	3	759	2 blocks missing	absent	absent	absent	2 blocks missing	absent	2 blocks missing	absent	absent	2 blocks missing	2 blocks missing	2 blocks missing	absent	absent	absent	2 blocks missing	2 blocks missing	2 blocks missing	absent	2 blocks missing	absent	absent	absent	absent	2 blocks missing	2 blocks missing	2 blocks missing	absent	absent	2 blocks missing	absent	1 block missing	2 blocks missing	2 blocks missing	2 blocks missing	2 blocks missing	2 blocks missing	2 blocks missing	2 blocks missing	absent	2 blocks missing	2 blocks missing
M00470	YxdK-YxdJ (antimicrobial peptide response) two-component regulatory system				0	2	0	absent	absent	absent	absent	absent	absent	absent	absent	absent	absent	absent	absent	absent	absent	absent	absent	absent	absent	absent	absent	absent	absent	absent	absent	absent	absent	absent	absent	absent	absent	absent	absent	absent	absent	absent	absent	absent	absent	absent	absent	absent	absent
M00464	NrsS-NrsR (nickel tolerance) two-component regulatory system				0	2	0	absent	absent	absent	absent	absent	absent	absent	absent	absent	absent	absent	absent	absent	absent	absent	absent	absent	absent	absent	absent	absent	absent	absent	absent	absent	absent	absent	absent	absent	absent	absent	absent	absent	absent	absent	absent	absent	absent	absent	absent	absent	absent
M00723	Cationic antimicrobial peptide (CAMP) resistance, phosphoethanolamine transferase EptB				0	2	30	absent	absent	absent	2 blocks missing	absent	absent	absent	absent	2 blocks missing	1 block missing	absent	absent	absent	absent	absent	absent	absent	absent	absent	absent	absent	2 blocks missing	absent	absent	absent	absent	absent	absent	absent	absent	absent	absent	absent	absent	absent	absent	absent	absent	absent	absent	absent	absent
M00649	Multidrug resistance, efflux pump AdeABC				0	1	37	absent	absent	absent	absent	absent	absent	absent	absent	absent	absent	absent	absent	absent	absent	absent	absent	absent	absent	absent	absent	absent	absent	absent	absent	absent	absent	absent	absent	absent	absent	absent	absent	absent	absent	absent	absent	absent	absent	absent	absent	absent	absent
M00730	Cationic antimicrobial peptide (CAMP) resistance, VraFG transporter				0	1	0	absent	absent	absent	absent	absent	absent	absent	absent	absent	absent	absent	absent	absent	absent	absent	absent	absent	absent	absent	absent	absent	absent	absent	absent	absent	absent	absent	absent	absent	absent	absent	absent	absent	absent	absent	absent	absent	absent	absent	absent	absent	absent
M00746	Multidrug resistance, repression of porin OmpF				0	1	2	absent	absent	absent	absent	absent	absent	absent	absent	absent	1 block missing	absent	absent	absent	absent	absent	absent	absent	absent	absent	absent	absent	absent	absent	absent	absent	absent	absent	absent	absent	absent	absent	absent	absent	absent	absent	absent	absent	absent	absent	absent	absent	absent
M00547	Benzene/toluene degradation, benzene => catechol / toluene => 3-methylcatechol				0	1	6	absent	absent	absent	absent	absent	absent	absent	absent	absent	absent	absent	absent	absent	absent	absent	absent	absent	absent	absent	absent	absent	absent	absent	absent	absent	absent	absent	absent	absent	absent	absent	absent	absent	absent	absent	absent	absent	absent	absent	absent	absent	absent
M00543	Biphenyl degradation, biphenyl => 2-oxopent-4-enoate + benzoate				0	1	3	absent	absent	absent	absent	absent	absent	absent	absent	absent	absent	absent	absent	absent	absent	absent	absent	absent	absent	absent	absent	absent	absent	absent	absent	absent	absent	absent	absent	absent	absent	absent	absent	absent	2 blocks missing	absent	absent	absent	absent	absent	absent	absent	absent
M00804	Complete nitrification, comammox, ammonia => nitrite => nitrate				0	1	94	absent	absent	absent	absent	absent	absent	absent	absent	absent	2 blocks missing	absent	absent	absent	absent	absent	absent	absent	absent	absent	absent	absent	absent	absent	absent	absent	absent	absent	absent	absent	absent	absent	absent	absent	absent	absent	absent	absent	absent	absent	2 blocks missing	absent	absent
M00778	Type II polyketide backbone biosynthesis, acyl-CoA + malonyl-CoA => polyketide				0	0	133	absent	absent	absent	absent	absent	absent	absent	absent	absent	absent	absent	absent	absent	absent	absent	absent	absent	absent	absent	absent	absent	absent	absent	absent	absent	absent	absent	absent	absent	absent	absent	absent	absent	absent	absent	absent	absent	absent	2 blocks missing	absent	absent	absent
M00625	Methicillin resistance				0	0	42	absent	absent	absent	absent	absent	absent	absent	absent	absent	absent	absent	absent	absent	absent	absent	absent	absent	absent	absent	absent	absent	absent	absent	absent	absent	absent	absent	absent	absent	absent	absent	absent	absent	2 blocks missing	absent	absent	absent	absent	absent	absent	absent	absent
M00112	Tocopherol/tocotorienol biosynthesis				0	0	13	absent	absent	absent	absent	absent	absent	absent	absent	absent	absent	absent	absent	absent	absent	absent	absent	absent	absent	absent	absent	absent	absent	absent	absent	absent	absent	absent	absent	absent	absent	absent	absent	absent	absent	absent	absent	absent	absent	absent	absent	absent	absent
M00419	Cymene degradation, p-cymene => p-cumate				0	0	12	absent	absent	absent	absent	absent	absent	absent	absent	absent	absent	absent	absent	absent	absent	absent	absent	absent	absent	absent	absent	absent	absent	absent	absent	absent	absent	absent	absent	absent	absent	absent	absent	absent	absent	absent	absent	absent	absent	absent	absent	absent	absent
M00796	dTDP-D-mycaminose biosynthesis				0	0	10	absent	absent	absent	absent	absent	absent	absent	absent	absent	absent	absent	absent	absent	absent	absent	absent	absent	absent	absent	absent	absent	absent	absent	absent	absent	absent	absent	absent	absent	absent	absent	absent	absent	absent	absent	absent	absent	absent	absent	absent	absent	absent
M00633	Semi-phosphorylative Entner-Doudoroff pathway, gluconate/galactonate => glycerate-3P				0	0	6	absent	absent	absent	absent	absent	absent	absent	absent	absent	absent	absent	absent	absent	absent	absent	absent	absent	absent	absent	absent	absent	absent	absent	absent	absent	absent	absent	absent	absent	absent	absent	absent	absent	absent	absent	absent	absent	absent	absent	absent	absent	absent
M00829	3,6-Dimethylsalicylyl-CoA biosynthesis, malonyl-CoA => 6-methylsalicylate => 3,6-dimethylsalicylyl-CoA				0	0	6	absent	absent	absent	absent	absent	absent	absent	absent	absent	absent	absent	absent	absent	absent	absent	absent	absent	absent	absent	absent	absent	absent	absent	absent	absent	absent	absent	absent	absent	absent	absent	absent	absent	absent	absent	absent	absent	absent	absent	absent	absent	absent
M00797	dTDP-D-desosamine biosynthesis				0	0	5	absent	absent	absent	absent	absent	absent	absent	absent	absent	absent	absent	absent	absent	absent	absent	absent	absent	absent	absent	absent	absent	absent	absent	absent	absent	absent	absent	absent	absent	absent	absent	absent	absent	absent	absent	absent	absent	absent	absent	absent	absent	absent
M00544	Carbazole degradation, carbazole => 2-oxopent-4-enoate + anthranilate				0	0	4	absent	absent	absent	absent	absent	absent	absent	absent	absent	absent	absent	absent	absent	absent	absent	absent	absent	absent	absent	absent	absent	absent	absent	absent	absent	absent	absent	absent	absent	absent	absent	absent	absent	absent	absent	absent	absent	absent	absent	absent	absent	absent
M00795	dTDP-beta-L-noviose biosynthesis				0	0	3	absent	absent	absent	absent	absent	absent	absent	absent	absent	absent	absent	absent	absent	absent	absent	absent	absent	absent	absent	absent	absent	absent	absent	absent	absent	absent	absent	absent	absent	absent	absent	absent	absent	absent	absent	absent	absent	absent	absent	absent	absent	absent
M00346	Pathway module	Energy metabolism	Methane metabolism	M00346 Formaldehyde assimilation, serine pathway [PATH:map00680 map01200 map01120]	0	0	2	absent	absent	absent	absent	absent	absent	absent	absent	absent	absent	absent	absent	absent	absent	absent	absent	absent	absent	absent	absent	absent	absent	absent	absent	absent	absent	absent	absent	absent	absent	absent	absent	absent	absent	absent	absent	absent	absent	absent	absent	absent	absent
M00811	Nicotine degradation, pyrrolidine pathway, nicotine => succinate semialdehyde				0	0	2	absent	absent	absent	2 blocks missing	absent	absent	absent	absent	absent	absent	absent	absent	absent	absent	absent	absent	absent	absent	absent	absent	absent	absent	absent	absent	absent	absent	absent	absent	absent	absent	absent	absent	absent	absent	absent	absent	absent	absent	absent	absent	absent	absent
M00840	Tetrahydrofolate biosynthesis, mediated by ribA and trpF, GTP => THF				0	0	1	absent	absent	absent	absent	absent	absent	absent	absent	absent	absent	absent	absent	absent	absent	absent	absent	absent	absent	absent	absent	absent	absent	absent	absent	absent	absent	absent	absent	absent	absent	absent	absent	absent	absent	absent	absent	absent	absent	absent	absent	absent	absent
M00636	Phthalate degradation, phthalate => protocatechuate				0	0	1	absent	absent	absent	absent	absent	absent	absent	absent	absent	absent	absent	absent	absent	absent	absent	absent	absent	absent	absent	absent	absent	absent	absent	absent	absent	absent	absent	absent	absent	absent	absent	absent	absent	absent	absent	absent	absent	absent	absent	absent	absent	absent
M00830	Neocarzinostatin naphthoate moiety biosynthesis, malonyl-CoA => 2-hydroxy-5-methyl-1-naphthoate => 2-hydroxy-7-methoxy-5-methyl-1-naphthoyl-CoA				0	0	1	absent	absent	absent	absent	absent	absent	absent	absent	absent	absent	absent	absent	absent	absent	absent	absent	absent	absent	absent	absent	absent	absent	absent	absent	absent	absent	absent	absent	absent	absent	absent	absent	absent	absent	absent	absent	absent	absent	absent	absent	absent	absent
M00616	Sulfate-sulfur assimilation				0	0	0	absent	absent	absent	absent	absent	absent	absent	absent	absent	absent	absent	absent	absent	absent	absent	absent	absent	absent	absent	absent	absent	absent	absent	absent	absent	absent	absent	absent	absent	absent	absent	absent	absent	absent	absent	absent	absent	absent	absent	absent	absent	absent
M00622	Nicotinate degradation, nicotinate => fumarate				0	0	0	absent	absent	absent	absent	absent	absent	absent	absent	absent	absent	absent	absent	absent	absent	absent	absent	absent	absent	absent	absent	absent	absent	absent	absent	absent	absent	absent	absent	absent	absent	absent	absent	absent	absent	absent	absent	absent	absent	absent	absent	absent	absent
M00161	Photosystem II				0	0	0	absent	absent	absent	absent	absent	absent	absent	absent	absent	absent	absent	absent	absent	absent	absent	absent	absent	absent	absent	absent	absent	absent	absent	absent	absent	absent	absent	absent	absent	absent	absent	absent	absent	absent	absent	absent	absent	absent	absent	absent	absent	absent
M00611	Oxygenic photosynthesis in plants and cyanobacteria				0	0	0	absent	absent	absent	absent	absent	absent	absent	absent	absent	absent	absent	absent	absent	absent	absent	absent	absent	absent	absent	absent	absent	absent	absent	absent	absent	absent	absent	absent	absent	absent	absent	absent	absent	absent	absent	absent	absent	absent	absent	absent	absent	absent
M00597	Anoxygenic photosystem II				0	0	0	absent	absent	absent	absent	absent	absent	absent	absent	absent	absent	absent	absent	absent	absent	absent	absent	absent	absent	absent	absent	absent	absent	absent	absent	absent	absent	absent	absent	absent	absent	absent	absent	absent	absent	absent	absent	absent	absent	absent	absent	absent	absent
M00617	Methanogen				0	0	0	absent	absent	absent	absent	absent	absent	absent	absent	absent	absent	absent	absent	absent	absent	absent	absent	absent	absent	absent	absent	absent	absent	absent	absent	absent	absent	absent	absent	absent	absent	absent	absent	absent	absent	absent	absent	absent	absent	absent	absent	absent	absent
M00583	Putative peptide transport system				0	0	0	absent	absent	absent	absent	absent	absent	absent	absent	absent	absent	absent	absent	absent	absent	absent	absent	absent	absent	absent	absent	absent	absent	absent	absent	absent	absent	absent	absent	absent	absent	absent	absent	absent	absent	absent	absent	absent	absent	absent	absent	absent	absent
M00737	Bacitracin resistance, VraDE transporter				0	0	0	absent	absent	absent	absent	absent	absent	absent	absent	absent	absent	absent	absent	absent	absent	absent	absent	absent	absent	absent	absent	absent	absent	absent	absent	absent	absent	absent	absent	absent	absent	absent	absent	absent	absent	absent	absent	absent	absent	absent	absent	absent	absent
M00080	Pathway module	Carbohydrate and lipid metabolism	Lipopolysaccharide metabolism	M00080 Lipopolysaccharide biosynthesis, inner core => outer core => O-antigen [PATH:map00540 map01100]	0	0	0	absent	absent	absent	absent	absent	absent	absent	absent	absent	absent	absent	absent	absent	absent	absent	absent	absent	absent	absent	absent	absent	absent	absent	absent	absent	absent	absent	absent	absent	absent	absent	absent	absent	absent	absent	absent	absent	absent	absent	absent	absent	absent
M00664	Nodulation				0	0	0	absent	absent	absent	absent	absent	absent	absent	absent	absent	absent	absent	absent	absent	absent	absent	absent	absent	absent	absent	absent	absent	absent	absent	absent	absent	absent	absent	absent	absent	absent	absent	absent	absent	absent	absent	absent	absent	absent	absent	absent	absent	absent
M00564	Helicobacter pylori pathogenicity signature, cagA pathogenicity island				0	0	0	absent	absent	absent	absent	absent	absent	absent	absent	absent	absent	absent	absent	absent	absent	absent	absent	absent	absent	absent	absent	absent	absent	absent	absent	absent	absent	absent	absent	absent	absent	absent	absent	absent	absent	absent	absent	absent	absent	absent	absent	absent	absent
M00513	LuxQN/CqsS-LuxU-LuxO (quorum sensing) two-component regulatory system				0	0	0	absent	absent	absent	absent	absent	absent	absent	absent	absent	absent	absent	absent	absent	absent	absent	absent	absent	absent	absent	absent	absent	absent	absent	absent	absent	absent	absent	absent	absent	absent	absent	absent	absent	absent	absent	absent	absent	absent	absent	absent	absent	absent
M00787	Bacilysin biosynthesis, prephenate => bacilysin				0	0	0	absent	absent	absent	absent	absent	absent	absent	absent	absent	absent	absent	absent	absent	absent	absent	absent	absent	absent	absent	absent	absent	absent	absent	absent	absent	absent	absent	absent	absent	absent	absent	absent	absent	absent	absent	absent	absent	absent	absent	absent	absent	absent
M00790	Pyrrolnitrin biosynthesis, tryptophan => pyrrolnitrin				0	0	0	absent	absent	absent	absent	absent	absent	absent	absent	absent	absent	absent	absent	absent	absent	absent	absent	absent	absent	absent	absent	absent	absent	absent	absent	absent	absent	absent	absent	absent	absent	absent	absent	absent	absent	absent	absent	absent	absent	absent	absent	absent	absent
M00612	Anoxygenic photosynthesis in purple bacteria				0	0	0	absent	absent	absent	absent	absent	absent	absent	absent	absent	absent	absent	absent	absent	absent	absent	absent	absent	absent	absent	absent	absent	absent	absent	absent	absent	absent	absent	absent	absent	absent	absent	absent	absent	absent	absent	absent	absent	absent	absent	absent	absent	absent
M00660	Xanthomonas spp. pathogenicity signature, T3SS and effectors				0	0	0	absent	absent	absent	absent	absent	absent	absent	absent	absent	absent	absent	absent	absent	absent	absent	absent	absent	absent	absent	absent	absent	absent	absent	absent	absent	absent	absent	absent	absent	absent	absent	absent	absent	absent	absent	absent	absent	absent	absent	absent	absent	absent
M00835	Pyocyanine biosynthesis, chorismate => pyocyanine				0	0	0	absent	absent	absent	absent	absent	absent	absent	absent	absent	absent	absent	absent	absent	absent	absent	absent	absent	absent	absent	absent	absent	absent	absent	absent	absent	absent	absent	absent	absent	absent	absent	absent	absent	absent	absent	absent	absent	absent	absent	absent	absent	absent
M00375	Hydroxypropionate-hydroxybutylate cycle				0	0	0	absent	absent	absent	absent	absent	absent	absent	absent	absent	absent	absent	absent	absent	absent	absent	absent	absent	absent	absent	absent	absent	absent	absent	absent	absent	absent	absent	absent	absent	absent	absent	absent	absent	absent	absent	absent	absent	absent	absent	absent	absent	absent
M00618	Acetogen				0	0	0	absent	absent	absent	absent	absent	absent	absent	absent	absent	absent	absent	absent	absent	absent	absent	absent	absent	absent	absent	absent	absent	absent	absent	absent	absent	absent	absent	absent	absent	absent	absent	absent	absent	absent	absent	absent	absent	absent	absent	absent	absent	absent
M00363	EHEC pathogenicity signature, Shiga toxin				0	0	0	absent	absent	absent	absent	absent	absent	absent	absent	absent	absent	absent	absent	absent	absent	absent	absent	absent	absent	absent	absent	absent	absent	absent	absent	absent	absent	absent	absent	absent	absent	absent	absent	absent	absent	absent	absent	absent	absent	absent	absent	absent	absent
M00542	EHEC/EPEC pathogenicity signature, T3SS and effectors				0	0	0	absent	absent	absent	absent	absent	absent	absent	absent	absent	absent	absent	absent	absent	absent	absent	absent	absent	absent	absent	absent	absent	absent	absent	absent	absent	absent	absent	absent	absent	absent	absent	absent	absent	absent	absent	absent	absent	absent	absent	absent	absent	absent
M00598	Anoxygenic photosystem I				0	0	0	absent	absent	absent	absent	absent	absent	absent	absent	absent	absent	absent	absent	absent	absent	absent	absent	absent	absent	absent	absent	absent	absent	absent	absent	absent	absent	absent	absent	absent	absent	absent	absent	absent	absent	absent	absent	absent	absent	absent	absent	absent	absent
M00574	Pertussis pathogenicity signature 1, pertussis toxin				0	0	0	absent	absent	absent	absent	absent	absent	absent	absent	absent	absent	absent	absent	absent	absent	absent	absent	absent	absent	absent	absent	absent	absent	absent	absent	absent	absent	absent	absent	absent	absent	absent	absent	absent	absent	absent	absent	absent	absent	absent	absent	absent	absent
M00852	Vibrio cholerae pathogenicity signature, toxin coregulated pilus				0	0	0	absent	absent	absent	absent	absent	absent	absent	absent	absent	absent	absent	absent	absent	absent	absent	absent	absent	absent	absent	absent	absent	absent	absent	absent	absent	absent	absent	absent	absent	absent	absent	absent	absent	absent	absent	absent	absent	absent	absent	absent	absent	absent
M00837	Prodigiosin biosynthesis, L-proline => prodigiosin				0	0	0	absent	absent	absent	absent	absent	absent	absent	absent	absent	absent	absent	absent	absent	absent	absent	absent	absent	absent	absent	absent	absent	absent	absent	absent	absent	absent	absent	absent	absent	absent	absent	absent	absent	absent	absent	absent	absent	absent	absent	absent	absent	absent
M00614	Anoxygenic photosynthesis in green sulfur bacteria				0	0	0	absent	absent	absent	absent	absent	absent	absent	absent	absent	absent	absent	absent	absent	absent	absent	absent	absent	absent	absent	absent	absent	absent	absent	absent	absent	absent	absent	absent	absent	absent	absent	absent	absent	absent	absent	absent	absent	absent	absent	absent	absent	absent
M00374	Pathway module	Energy metabolism	Carbon fixation	M00374 Dicarboxylate-hydroxybutyrate cycle [PATH:map00710 map01200 map01120]0	0	0	0	absent	absent	absent	absent	absent	absent	absent	absent	absent	absent	absent	absent	absent	absent	absent	absent	absent	absent	absent	absent	absent	absent	absent	absent	absent	absent	absent	absent	absent	absent	absent	absent	absent	absent	absent	absent	absent	absent	absent	absent	absent	absent
M00740	Pathway module	Carbohydrate and lipid metabolism	Other carbohydrate metabolism	M00740 Methylaspartate cycle [PATH:map00020 map00250 map00630 map01200 map01120]	0	0	0	absent	absent	absent	absent	absent	absent	absent	absent	absent	absent	absent	absent	absent	absent	absent	absent	absent	absent	absent	absent	absent	absent	absent	absent	absent	absent	absent	absent	absent	absent	absent	absent	absent	absent	absent	absent	absent	absent	absent	absent	absent	absent
M00850	Vibrio cholerae pathogenicity signature, cholera toxins				0	0	0	absent	absent	absent	absent	absent	absent	absent	absent	absent	absent	absent	absent	absent	absent	absent	absent	absent	absent	absent	absent	absent	absent	absent	absent	absent	absent	absent	absent	absent	absent	absent	absent	absent	absent	absent	absent	absent	absent	absent	absent	absent	absent
M00534	Naphthalene degradation, naphthalene => salicylate				0	0	0	absent	absent	absent	absent	absent	absent	absent	absent	absent	absent	absent	absent	absent	absent	absent	absent	absent	absent	absent	absent	absent	absent	absent	absent	absent	absent	absent	absent	absent	absent	absent	absent	absent	absent	absent	absent	absent	absent	absent	absent	absent	absent
M00539	Cumate degradation, p-cumate => 2-oxopent-4-enoate + 2-methylpropanoate				0	0	0	absent	absent	absent	absent	absent	absent	absent	absent	absent	absent	absent	absent	absent	absent	absent	absent	absent	absent	absent	absent	absent	absent	absent	absent	absent	absent	absent	absent	absent	absent	absent	absent	absent	absent	absent	absent	absent	absent	absent	absent	absent	absent
M00857	Salmonella enterica pathogenicity signature, Vi antigen				0	0	0	absent	absent	absent	absent	absent	absent	absent	absent	absent	absent	absent	absent	absent	absent	absent	absent	absent	absent	absent	absent	absent	absent	absent	absent	absent	absent	absent	absent	absent	absent	absent	absent	absent	absent	absent	absent	absent	absent	absent	absent	absent	absent
M00858	Vi polysaccharide transport system				0	0	0	absent	absent	absent	absent	absent	absent	absent	absent	absent	absent	absent	absent	absent	absent	absent	absent	absent	absent	absent	absent	absent	absent	absent	absent	absent	absent	absent	absent	absent	absent	absent	absent	absent	absent	absent	absent	absent	absent	absent	absent	absent	absent
M00376	Pathway module	Energy metabolism	Carbon fixation	M00376 3-Hydroxypropionate bi-cycle [PATH:map00710 map01200 map01120]	0	0	0	absent	absent	absent	absent	absent	absent	absent	absent	absent	absent	absent	absent	absent	absent	absent	absent	absent	absent	absent	absent	absent	absent	absent	absent	absent	absent	absent	absent	absent	absent	absent	absent	absent	absent	absent	absent	absent	absent	absent	absent	absent	absent
M00613	Anoxygenic photosynthesis in green nonsulfur bacteria				0	0	0	absent	absent	absent	absent	absent	absent	absent	absent	absent	absent	absent	absent	absent	absent	absent	absent	absent	absent	absent	absent	absent	absent	absent	absent	absent	absent	absent	absent	absent	absent	absent	absent	absent	absent	absent	absent	absent	absent	absent	absent	absent	absent
M00418	Pathway module	Secondary metabolism	Aromatics degradation	M00418 Toluene degradation, anaerobic, toluene => benzoyl-CoA [PATH:map00623 map01220 map01100 map01120]	0	0	0	absent	absent	absent	absent	absent	absent	absent	absent	absent	absent	absent	absent	absent	absent	absent	absent	absent	absent	absent	absent	absent	absent	absent	absent	absent	absent	absent	absent	absent	absent	absent	absent	absent	absent	absent	absent	absent	absent	absent	absent	absent	absent
M00624	Terephthalate degradation, terephthalate => 3,4-dihydroxybenzoate				0	0	0	absent	absent	absent	absent	absent	absent	absent	absent	absent	absent	absent	absent	absent	absent	absent	absent	absent	absent	absent	absent	absent	absent	absent	absent	absent	absent	absent	absent	absent	absent	absent	absent	absent	absent	absent	absent	absent	absent	absent	absent	absent	absent
M00673	Cephamycin C biosynthesis, aminoadipate + cycteine + valine => cephamycin C				0	0	0	absent	absent	absent	absent	absent	absent	absent	absent	absent	absent	absent	absent	absent	absent	absent	absent	absent	absent	absent	absent	absent	absent	absent	absent	absent	absent	absent	absent	absent	absent	absent	absent	absent	absent	absent	absent	absent	absent	absent	absent	absent	absent
M00675	Carbapenem-3-carboxylate biosynthesis, pyrroline-5-carboxylate + malonyl-CoA => carbapenem-3-carboxylate				0	0	0	absent	absent	absent	absent	absent	absent	absent	absent	absent	absent	absent	absent	absent	absent	absent	absent	absent	absent	absent	absent	absent	absent	absent	absent	absent	absent	absent	absent	absent	absent	absent	absent	absent	absent	absent	absent	absent	absent	absent	absent	absent	absent
M00327	S-Layer protein transport system				0	0	0	absent	absent	absent	absent	absent	absent	absent	absent	absent	absent	absent	absent	absent	absent	absent	absent	absent	absent	absent	absent	absent	absent	absent	absent	absent	absent	absent	absent	absent	absent	absent	absent	absent	absent	absent	absent	absent	absent	absent	absent	absent	absent
M00674	Clavaminate biosynthesis, arginine + glyceraldehyde-3P => clavaminate				0	0	0	absent	absent	absent	absent	absent	absent	absent	absent	absent	absent	absent	absent	absent	absent	absent	absent	absent	absent	absent	absent	absent	absent	absent	absent	absent	absent	absent	absent	absent	absent	absent	absent	absent	absent	absent	absent	absent	absent	absent	absent	absent	absent
M00808	Violacein biosynthesis, tryptophan => violacein				0	0	0	absent	absent	absent	absent	absent	absent	absent	absent	absent	absent	absent	absent	absent	absent	absent	absent	absent	absent	absent	absent	absent	absent	absent	absent	absent	absent	absent	absent	absent	absent	absent	absent	absent	absent	absent	absent	absent	absent	absent	absent	absent	absent
M00810	Nicotine degradation, pyridine pathway, nicotine => 2,6-dihydroxypyridine/succinate semialdehyde				0	0	0	absent	absent	absent	absent	absent	absent	absent	absent	absent	absent	absent	absent	absent	absent	absent	absent	absent	absent	absent	absent	absent	absent	absent	absent	absent	absent	absent	absent	absent	absent	absent	absent	absent	absent	absent	absent	absent	absent	absent	absent	absent	absent
M00827	C-1027 beta-amino acid moiety biosynthesis, tyrosine => 3-chloro-4,5-dihydroxy-beta-phenylalanyl-PCP				0	0	0	absent	absent	absent	absent	absent	absent	absent	absent	absent	absent	absent	absent	absent	absent	absent	absent	absent	absent	absent	absent	absent	absent	absent	absent	absent	absent	absent	absent	absent	absent	absent	absent	absent	absent	absent	absent	absent	absent	absent	absent	absent	absent
M00576	ETEC pathogenicity signature, heat-labile and heat-stable enterotoxins				0	0	0	absent	absent	absent	absent	absent	absent	absent	absent	absent	absent	absent	absent	absent	absent	absent	absent	absent	absent	absent	absent	absent	absent	absent	absent	absent	absent	absent	absent	absent	absent	absent	absent	absent	absent	absent	absent	absent	absent	absent	absent	absent	absent
M00779	Dihydrokalafungin biosynthesis, octaketide => dihydrokalafungin				0	0	0	absent	absent	absent	absent	absent	absent	absent	absent	absent	absent	absent	absent	absent	absent	absent	absent	absent	absent	absent	absent	absent	absent	absent	absent	absent	absent	absent	absent	absent	absent	absent	absent	absent	absent	absent	absent	absent	absent	absent	absent	absent	absent
M00781	Nogalavinone/aklavinone biosynthesis, deoxynogalonate/deoxyaklanonate => nogalavinone/aklavinone				0	0	0	absent	absent	absent	absent	absent	absent	absent	absent	absent	absent	absent	absent	absent	absent	absent	absent	absent	absent	absent	absent	absent	absent	absent	absent	absent	absent	absent	absent	absent	absent	absent	absent	absent	absent	absent	absent	absent	absent	absent	absent	absent	absent
M00798	dTDP-L-mycarose biosynthesis				0	0	0	absent	absent	absent	absent	absent	absent	absent	absent	absent	absent	absent	absent	absent	absent	absent	absent	absent	absent	absent	absent	absent	absent	absent	absent	absent	absent	absent	absent	absent	absent	absent	absent	absent	absent	absent	absent	absent	absent	absent	absent	absent	absent
M00805	Staurosporine biosynthesis, tryptophan => staurosporine				0	0	0	absent	absent	absent	absent	absent	absent	absent	absent	absent	absent	absent	absent	absent	absent	absent	absent	absent	absent	absent	absent	absent	absent	absent	absent	absent	absent	absent	absent	absent	absent	absent	absent	absent	absent	absent	absent	absent	absent	absent	absent	absent	absent
M00815	Validamycin A biosynthesis, sedoheptulopyranose-7P => validamycin A				0	0	0	absent	absent	absent	absent	absent	absent	absent	absent	absent	absent	absent	absent	absent	absent	absent	absent	absent	absent	absent	absent	absent	absent	absent	absent	absent	absent	absent	absent	absent	absent	absent	absent	absent	absent	absent	absent	absent	absent	absent	absent	absent	absent
M00819	Pentalenolactone biosynthesis, farnesyl-PP => pentalenolactone				0	0	0	absent	absent	absent	absent	absent	absent	absent	absent	absent	absent	absent	absent	absent	absent	absent	absent	absent	absent	absent	absent	absent	absent	absent	absent	absent	absent	absent	absent	absent	absent	absent	absent	absent	absent	absent	absent	absent	absent	absent	absent	absent	absent
M00838	Undecylprodigiosin biosynthesis, L-proline => undecylprodigiosin				0	0	0	absent	absent	absent	absent	absent	absent	absent	absent	absent	absent	absent	absent	absent	absent	absent	absent	absent	absent	absent	absent	absent	absent	absent	absent	absent	absent	absent	absent	absent	absent	absent	absent	absent	absent	absent	absent	absent	absent	absent	absent	absent	absent
M00853	ETEC pathogenicity signature, colonization factors				0	0	0	absent	absent	absent	absent	absent	absent	absent	absent	absent	absent	absent	absent	absent	absent	absent	absent	absent	absent	absent	absent	absent	absent	absent	absent	absent	absent	absent	absent	absent	absent	absent	absent	absent	absent	absent	absent	absent	absent	absent	absent	absent	absent
M00736	Nocardicin A biosynthesis, L-pHPG + arginine + serine => nocardicin A				0	0	0	absent	absent	absent	absent	absent	absent	absent	absent	absent	absent	absent	absent	absent	absent	absent	absent	absent	absent	absent	absent	absent	absent	absent	absent	absent	absent	absent	absent	absent	absent	absent	absent	absent	absent	absent	absent	absent	absent	absent	absent	absent	absent
M00774	Erythromycin biosynthesis, propanoyl-CoA + methylmalonyl-CoA => deoxyerythronolide B => erythromycin A/B				0	0	0	absent	absent	absent	absent	absent	absent	absent	absent	absent	absent	absent	absent	absent	absent	absent	absent	absent	absent	absent	absent	absent	absent	absent	absent	absent	absent	absent	absent	absent	absent	absent	absent	absent	absent	absent	absent	absent	absent	absent	absent	absent	absent
M00777	Avermectin biosynthesis, 2-methylbutanoyl-CoA/isobutyryl-CoA => 6,8a-Seco-6,8a-deoxy-5-oxoavermectin 1a/1b aglycone => avermectin A1a/B1a/A1b/B1b				0	0	0	absent	absent	absent	absent	absent	absent	absent	absent	absent	absent	absent	absent	absent	absent	absent	absent	absent	absent	absent	absent	absent	absent	absent	absent	absent	absent	absent	absent	absent	absent	absent	absent	absent	absent	absent	absent	absent	absent	absent	absent	absent	absent
M00780	Tetracycline/oxytetracycline biosynthesis, pretetramide => tetracycline/oxytetracycline				0	0	0	absent	absent	absent	absent	absent	absent	absent	absent	absent	absent	absent	absent	absent	absent	absent	absent	absent	absent	absent	absent	absent	absent	absent	absent	absent	absent	absent	absent	absent	absent	absent	absent	absent	absent	absent	absent	absent	absent	absent	absent	absent	absent
M00783	Tetracenomycin C/8-demethyltetracenomycin C biosynthesis, tetracenomycin F2 => tetracenomycin C/8-demethyltetracenomycin C				0	0	0	absent	absent	absent	absent	absent	absent	absent	absent	absent	absent	absent	absent	absent	absent	absent	absent	absent	absent	absent	absent	absent	absent	absent	absent	absent	absent	absent	absent	absent	absent	absent	absent	absent	absent	absent	absent	absent	absent	absent	absent	absent	absent
M00794	dTDP-6-deoxy-D-allose biosynthesis				0	0	0	absent	absent	absent	absent	absent	absent	absent	absent	absent	absent	absent	absent	absent	absent	absent	absent	absent	absent	absent	absent	absent	absent	absent	absent	absent	absent	absent	absent	absent	absent	absent	absent	absent	absent	absent	absent	absent	absent	absent	absent	absent	absent
M00799	dTDP-L-oleandrose biosynthesis				0	0	0	absent	absent	absent	absent	absent	absent	absent	absent	absent	absent	absent	absent	absent	absent	absent	absent	absent	absent	absent	absent	absent	absent	absent	absent	absent	absent	absent	absent	absent	absent	absent	absent	absent	absent	absent	absent	absent	absent	absent	absent	absent	absent
M00800	dTDP-L-megosamine biosynthesis				0	0	0	absent	absent	absent	absent	absent	absent	absent	absent	absent	absent	absent	absent	absent	absent	absent	absent	absent	absent	absent	absent	absent	absent	absent	absent	absent	absent	absent	absent	absent	absent	absent	absent	absent	absent	absent	absent	absent	absent	absent	absent	absent	absent
M00814	Acarbose biosynthesis, sedoheptulopyranose-7P => acarbose				0	0	0	absent	absent	absent	absent	absent	absent	absent	absent	absent	absent	absent	absent	absent	absent	absent	absent	absent	absent	absent	absent	absent	absent	absent	absent	absent	absent	absent	absent	absent	absent	absent	absent	absent	absent	absent	absent	absent	absent	absent	absent	absent	absent
M00823	Chlortetracycline biosynthesis, pretetramide => chlortetracycline				0	0	0	absent	absent	absent	absent	absent	absent	absent	absent	absent	absent	absent	absent	absent	absent	absent	absent	absent	absent	absent	absent	absent	absent	absent	absent	absent	absent	absent	absent	absent	absent	absent	absent	absent	absent	absent	absent	absent	absent	absent	absent	absent	absent
M00826	C-1027 benzoxazolinate moiety biosynthesis, chorismate => benzoxazolinyl-CoA				0	0	0	absent	absent	absent	absent	absent	absent	absent	absent	absent	absent	absent	absent	absent	absent	absent	absent	absent	absent	absent	absent	absent	absent	absent	absent	absent	absent	absent	absent	absent	absent	absent	absent	absent	absent	absent	absent	absent	absent	absent	absent	absent	absent
M00828	Maduropeptin beta-hydroxy acid moiety biosynthesis, tyrosine => 3-(2-chloro-3-hydroxy-4-methoxyphenyl)-3-hydroxypropanoyl-PCP				0	0	0	absent	absent	absent	absent	absent	absent	absent	absent	absent	absent	absent	absent	absent	absent	absent	absent	absent	absent	absent	absent	absent	absent	absent	absent	absent	absent	absent	absent	absent	absent	absent	absent	absent	absent	absent	absent	absent	absent	absent	absent	absent	absent
M00833	Calicheamicin biosynthesis, calicheamicinone => calicheamicin				0	0	0	absent	absent	absent	absent	absent	absent	absent	absent	absent	absent	absent	absent	absent	absent	absent	absent	absent	absent	absent	absent	absent	absent	absent	absent	absent	absent	absent	absent	absent	absent	absent	absent	absent	absent	absent	absent	absent	absent	absent	absent	absent	absent
M00834	Calicheamicin orsellinate moiety biosynthesis, malonyl-CoA => orsellinate-ACP => 5-iodo-2,3-dimethoxyorsellinate-ACP				0	0	0	absent	absent	absent	absent	absent	absent	absent	absent	absent	absent	absent	absent	absent	absent	absent	absent	absent	absent	absent	absent	absent	absent	absent	absent	absent	absent	absent	absent	absent	absent	absent	absent	absent	absent	absent	absent	absent	absent	absent	absent	absent	absent
[truncated: 1,593 more columns]

## Sheet: high quality MAGs
KEGG modules. Completeness of each KEGG module was reported for the high quality MAGs. Colors refer to the completeness level of the module. MAG ID is reported in line 2, MAG name (based on taxonony) is reported in line 3 and quality is reportedin line 4.
								METABAT_AS01afH2WH_13	METABAT_AS01afH2WH_16	METABAT_AS01afH2WH_17	METABAT_AS01afH2WH_27	METABAT_AS01afH2WH_3	METABAT_AS01afH2WH_33	METABAT_AS01afH2WH_34	METABAT_AS01afH2WH_35	METABAT_AS01afH2WH_42	METABAT_AS01afH2WH_43	METABAT_AS01afH2WH_44	METABAT_AS01afH2WH_49	METABAT_AS01afH2WH_50	METABAT_AS01afH2WH_6	METABAT_AS02xzSISU_14	METABAT_AS02xzSISU_19	METABAT_AS02xzSISU_2	METABAT_AS02xzSISU_22	METABAT_AS02xzSISU_42	METABAT_AS02xzSISU_47	METABAT_AS02xzSISU_61	METABAT_AS02xzSISU_62	METABAT_AS02xzSISU_68	METABAT_AS02xzSISU_7	METABAT_AS02xzSISU_72	METABAT_AS02xzSISU_79	METABAT_AS02xzSISU_80	METABAT_AS02xzSISU_89	METABAT_AS04akNAM_10	METABAT_AS04akNAM_100	METABAT_AS04akNAM_103	METABAT_AS04akNAM_106	METABAT_AS04akNAM_109	METABAT_AS04akNAM_110	METABAT_AS04akNAM_112	METABAT_AS04akNAM_113	METABAT_AS04akNAM_115	METABAT_AS04akNAM_119	METABAT_AS04akNAM_124	METABAT_AS04akNAM_125	METABAT_AS04akNAM_127	METABAT_AS04akNAM_130
								Clostridia_sp _AS01afH2WH_13	Firmicutes_sp _AS01afH2WH_16	Lactobacillus paracasei subsp. paracasei_AS01afH2WH_17	Pseudomonas lundensis_AS01afH2WH_27	Phycisphaerae Pla1 lineage_sp _AS01afH2WH_3	Tepidanaerobacter acetatoxydans_AS01afH2WH_33	Clostridiales_sp _AS01afH2WH_34	Coprothermobacter proteolyticus_AS01afH2WH_35	Pseudomonas lactis_AS01afH2WH_42	Serratia liquefaciens_AS01afH2WH_43	Leuconostoc_sp _AS01afH2WH_44	Christensenellaceae_sp _AS01afH2WH_49	Methanothermobacter_sp _AS01afH2WH_50	Bifidobacterium crudilactis_AS01afH2WH_6	Clostridiales_sp _AS02xzSISU_14	Ruminiclostridium thermocellum_AS02xzSISU_19	Clostridiales_sp _AS02xzSISU_2	Syntrophomonadaceae_sp _AS02xzSISU_22	Bacteroidales_sp _AS02xzSISU_42	Clostridiaceae_sp _AS02xzSISU_47	Firmicutes_sp _AS02xzSISU_61	Gammaproteobacteria_sp _AS02xzSISU_62	Wolinella succinogenes_AS02xzSISU_68	Firmicutes_sp _AS02xzSISU_7	Syntrophomonadaceae_sp _AS02xzSISU_72	Clostridiaceae_sp _AS02xzSISU_79	Acidaminococcaceae_sp _AS02xzSISU_80	Methanosarcina thermophila_AS02xzSISU_89	Acinetobacter towneri_AS04akNAM_10	Clostridiaceae_sp _AS04akNAM_100	Clostridia_sp _AS04akNAM_103	Epulopiscium_sp _AS04akNAM_106	Clostridiales_sp _AS04akNAM_109	Bacillales_sp _AS04akNAM_110	Syntrophomonadaceae_sp _AS04akNAM_112	Clostridiaceae_sp _AS04akNAM_113	Syntrophomonadaceae_sp _AS04akNAM_115	Clostridiales_sp _AS04akNAM_119	Firmicutes_sp _AS04akNAM_124	Paracoccus solventivorans_AS04akNAM_125	Desulfotomaculum_sp _AS04akNAM_127	Clostridiaceae_sp _AS04akNAM_130
								highQ	highQ	highQ	highQ	highQ	highQ	highQ	highQ	highQ	highQ	highQ	highQ	highQ	highQ	highQ	highQ	highQ	highQ	highQ	highQ	highQ	highQ	highQ	highQ	highQ	highQ	highQ	highQ	highQ	highQ	highQ	highQ	highQ	highQ	highQ	highQ	highQ	highQ	highQ	highQ	highQ	highQ
KEGG module ID	KEGG description	KEGG description	KEGG description	KEGG description	MAGs having complete module	MAGs having 1 block missing module	MAGs having 2 blocks missing module
M00178	Ribosome, bacteria				649	147	0	complete	complete	complete	1 block missing	complete	complete	complete	1 block missing	1 block missing	1 block missing	complete	complete	1 block missing	complete	complete	1 block missing	complete	complete	complete	complete	1 block missing	1 block missing	complete	complete	complete	complete	complete	1 block missing	complete	complete	complete	complete	complete	complete	complete	complete	complete	complete	complete	complete	complete	complete
M00335	Sec (secretion) system				255	541	0	1 block missing	1 block missing	1 block missing	1 block missing	1 block missing	complete	complete	1 block missing	1 block missing	1 block missing	1 block missing	1 block missing	1 block missing	1 block missing	1 block missing	complete	1 block missing	complete	complete	complete	1 block missing	complete	complete	1 block missing	complete	complete	complete	1 block missing	complete	complete	complete	1 block missing	1 block missing	complete	1 block missing	complete	1 block missing	1 block missing	1 block missing	complete	complete	complete
M00179	Ribosome, archaea				29	767	0	1 block missing	1 block missing	1 block missing	1 block missing	1 block missing	1 block missing	1 block missing	1 block missing	1 block missing	1 block missing	1 block missing	1 block missing	complete	1 block missing	1 block missing	1 block missing	1 block missing	1 block missing	1 block missing	1 block missing	1 block missing	1 block missing	1 block missing	1 block missing	1 block missing	1 block missing	1 block missing	complete	1 block missing	1 block missing	1 block missing	1 block missing	1 block missing	1 block missing	1 block missing	1 block missing	1 block missing	1 block missing	1 block missing	1 block missing	1 block missing	1 block missing
M00394	Structural complex	Genetic information processing	RNA processing	M00394 RNA degradosome [PATH:map03018]	28	767	0	1 block missing	1 block missing	1 block missing	complete	1 block missing	1 block missing	1 block missing	1 block missing	complete	complete	1 block missing	1 block missing	1 block missing	1 block missing	1 block missing	1 block missing	1 block missing	1 block missing	1 block missing	1 block missing	1 block missing	complete	1 block missing	1 block missing	1 block missing	1 block missing	1 block missing	1 block missing	complete	1 block missing	1 block missing	1 block missing	1 block missing	1 block missing	1 block missing	1 block missing	1 block missing	1 block missing	1 block missing	1 block missing	1 block missing	1 block missing
M00307	Pathway module	Carbohydrate and lipid metabolism	Central carbohydrate metabolism	M00307 Pyruvate oxidation, pyruvate => acetyl-CoA [PATH:map00010 map00020 map00620 map01200 map01100]	763	29	0	complete	complete	complete	complete	complete	complete	complete	complete	complete	complete	complete	complete	complete	1 block missing	complete	complete	complete	complete	complete	complete	complete	complete	complete	complete	1 block missing	complete	complete	complete	complete	complete	complete	complete	complete	complete	1 block missing	complete	complete	complete	complete	complete	absent	complete
M00254	Structural complex	Environmental information processing	ABC-2 type and other transport systems	M00254 ABC-2 type transport system [BR:ko02000]	766	24	0	complete	complete	complete	complete	complete	complete	complete	complete	complete	complete	complete	complete	complete	complete	complete	complete	complete	complete	complete	complete	complete	complete	complete	complete	complete	complete	complete	complete	complete	complete	complete	complete	complete	complete	complete	complete	complete	complete	complete	complete	complete	complete
M00429	Structural complex	Environmental information processing	Bacterial secretion	M00429 Competence-related DNA transformation transporter [BR:ko02044]	11	779	0	1 block missing	1 block missing	complete	1 block missing	1 block missing	1 block missing	1 block missing	1 block missing	1 block missing	1 block missing	complete	1 block missing	absent	1 block missing	1 block missing	1 block missing	1 block missing	1 block missing	1 block missing	1 block missing	1 block missing	1 block missing	1 block missing	1 block missing	1 block missing	1 block missing	1 block missing	1 block missing	1 block missing	1 block missing	1 block missing	1 block missing	1 block missing	complete	1 block missing	1 block missing	1 block missing	1 block missing	1 block missing	1 block missing	1 block missing	1 block missing
M00005	Pathway module	Carbohydrate and lipid metabolism	Central carbohydrate metabolism	M00005 PRPP biosynthesis, ribose 5P => PRPP [PATH:map00030 map00230 map01200 map01230 map01100]	785	0	0	complete	complete	complete	complete	complete	complete	complete	complete	complete	complete	complete	complete	complete	complete	complete	complete	complete	complete	complete	complete	complete	complete	complete	complete	complete	complete	complete	complete	complete	complete	complete	complete	complete	complete	complete	complete	complete	complete	complete	complete	complete	complete
M00360	Aminoacyl-tRNA biosynthesis, prokaryotes				669	110	14	complete	complete	complete	1 block missing	complete	complete	complete	1 block missing	complete	complete	complete	complete	1 block missing	complete	complete	complete	complete	complete	complete	complete	complete	1 block missing	complete	complete	complete	complete	complete	complete	complete	complete	complete	complete	complete	complete	1 block missing	complete	complete	complete	complete	complete	complete	complete
M00140	Pathway module	Nucleotide and amino acid metabolism	Cofactor and vitamin biosynthesis	M00140 C1-unit interconversion, prokaryotes [PATH:map00670 map01100]	588	190	17	complete	complete	complete	1 block missing	complete	complete	complete	2 blocks missing	1 block missing	1 block missing	complete	complete	2 blocks missing	complete	complete	1 block missing	complete	complete	complete	complete	1 block missing	1 block missing	1 block missing	complete	complete	complete	complete	1 block missing	1 block missing	complete	complete	complete	complete	complete	complete	complete	complete	complete	complete	1 block missing	complete	complete
M00258	Structural complex	Environmental information processing	ABC-2 type and other transport systems	M00258 Putative ABC transport system [BR:ko02000]	763	13	0	complete	complete	complete	complete	complete	complete	complete	complete	complete	complete	complete	complete	complete	complete	complete	complete	complete	complete	complete	complete	complete	complete	complete	complete	complete	complete	complete	complete	complete	complete	complete	complete	complete	complete	complete	complete	complete	complete	complete	complete	complete	complete
M00260	Structural complex	Genetic information processing	DNA polymerase	M00260 DNA polymerase III complex, bacteria [PATH:map03030 map03430 map03440] [BR:ko03032 ko03400]	603	167	0	complete	complete	complete	complete	complete	1 block missing	1 block missing	1 block missing	complete	complete	complete	complete	absent	complete	complete	complete	complete	complete	complete	complete	complete	complete	complete	complete	complete	complete	1 block missing	absent	complete	complete	complete	complete	complete	complete	1 block missing	complete	1 block missing	complete	complete	complete	complete	complete
M00002	Pathway module	Carbohydrate and lipid metabolism	Central carbohydrate metabolism	M00002 Glycolysis, core module involving three-carbon compounds [PATH:map00010 map01200 map01230 map01100]	589	179	24	complete	complete	complete	complete	complete	complete	complete	complete	complete	complete	complete	1 block missing	1 block missing	complete	1 block missing	2 blocks missing	absent	complete	complete	1 block missing	complete	complete	1 block missing	complete	complete	complete	complete	complete	1 block missing	1 block missing	complete	complete	complete	complete	complete	1 block missing	complete	complete	complete	complete	complete	complete
M00183	Structural complex	Genetic information processing	RNA polymerase	M00183 RNA polymerase, bacteria [PATH:map03020] [BR:ko03021 ko03400]	462	302	0	complete	1 block missing	complete	1 block missing	complete	complete	complete	1 block missing	1 block missing	1 block missing	complete	complete	absent	complete	complete	complete	complete	complete	1 block missing	complete	1 block missing	1 block missing	complete	complete	complete	complete	complete	absent	complete	complete	complete	complete	1 block missing	complete	complete	complete	complete	1 block missing	1 block missing	complete	complete	complete
M00742	Aminoglycoside resistance, protease FtsH				195	567	1	1 block missing	1 block missing	1 block missing	complete	complete	1 block missing	1 block missing	1 block missing	complete	complete	1 block missing	complete	absent	1 block missing	1 block missing	complete	1 block missing	1 block missing	1 block missing	complete	1 block missing	complete	1 block missing	1 block missing	1 block missing	1 block missing	1 block missing	absent	1 block missing	1 block missing	1 block missing	1 block missing	1 block missing	complete	1 block missing	1 block missing	1 block missing	1 block missing	1 block missing	complete	1 block missing	1 block missing
M00083	Fatty acid biosynthesis, elongation				519	233	0	complete	complete	complete	complete	complete	complete	complete	complete	complete	complete	complete	complete	absent	complete	1 block missing	complete	complete	1 block missing	complete	complete	complete	complete	complete	complete	complete	complete	complete	1 block missing	complete	complete	complete	complete	complete	1 block missing	complete	complete	1 block missing	complete	complete	complete	complete	complete
M00364	C10-C20 isoprenoid biosynthesis, bacteria				207	541	0	complete	1 block missing	complete	complete	1 block missing	complete	1 block missing	absent	complete	complete	complete	1 block missing	complete	complete	1 block missing	1 block missing	absent	complete	1 block missing	1 block missing	1 block missing	1 block missing	1 block missing	1 block missing	complete	complete	complete	complete	1 block missing	1 block missing	1 block missing	1 block missing	1 block missing	complete	1 block missing	1 block missing	1 block missing	1 block missing	1 block missing	1 block missing	1 block missing	1 block missing
M00007	Pathway module	Carbohydrate and lipid metabolism	Central carbohydrate metabolism	M00007 Pentose phosphate pathway, non-oxidative phase, fructose 6P => ribose 5P [PATH:map00030 map01200 map01230 map01100 map01120]	408	339	26	complete	complete	1 block missing	complete	complete	complete	1 block missing	complete	complete	complete	1 block missing	1 block missing	absent	complete	1 block missing	1 block missing	1 block missing	complete	complete	1 block missing	1 block missing	complete	complete	complete	complete	1 block missing	complete	absent	complete	complete	complete	complete	1 block missing	complete	complete	complete	complete	1 block missing	complete	complete	complete	1 block missing
M00050	Pathway module	Nucleotide and amino acid metabolism	Purine metabolism	M00050 Guanine ribonucleotide biosynthesis IMP => GDP,GTP [PATH:map00230 map01100]	586	146	57	complete	1 block missing	complete	complete	complete	complete	complete	2 blocks missing	complete	complete	complete	complete	1 block missing	complete	complete	complete	complete	complete	complete	1 block missing	complete	complete	complete	complete	complete	complete	complete	2 blocks missing	complete	1 block missing	complete	complete	complete	complete	complete	1 block missing	complete	complete	1 block missing	complete	complete	complete
M00144	Structural complex	Energy metabolism	ATP synthesis	M00144 NADH:quinone oxidoreductase, prokaryotes [PATH:map00190]	118	596	0	complete	1 block missing	absent	complete	complete	1 block missing	1 block missing	1 block missing	complete	complete	absent	1 block missing	1 block missing	absent	1 block missing	1 block missing	1 block missing	complete	1 block missing	1 block missing	1 block missing	1 block missing	1 block missing	1 block missing	1 block missing	1 block missing	1 block missing	1 block missing	complete	1 block missing	1 block missing	1 block missing	1 block missing	1 block missing	1 block missing	1 block missing	1 block missing	1 block missing	1 block missing	complete	complete	1 block missing
M00169	Pathway module	Energy metabolism	Carbon fixation	M00169 CAM (Crassulacean acid metabolism), light [PATH:map00710 map01200 map01100 map01120]	90	617	0	1 block missing	1 block missing	1 block missing	1 block missing	complete	1 block missing	1 block missing	complete	1 block missing	1 block missing	absent	1 block missing	absent	absent	1 block missing	1 block missing	1 block missing	1 block missing	complete	1 block missing	1 block missing	1 block missing	1 block missing	1 block missing	1 block missing	1 block missing	absent	1 block missing	1 block missing	1 block missing	1 block missing	1 block missing	1 block missing	1 block missing	1 block missing	1 block missing	1 block missing	1 block missing	1 block missing	complete	1 block missing	1 block missing
M00240	Structural complex	Environmental information processing	Metallic cation, iron-siderophore and vitamin B12 transport system	M00240 Iron complex transport system [PATH:map02010] [BR:ko02000]	641	63	0	complete	complete	absent	complete	complete	complete	complete	complete	complete	complete	absent	complete	absent	complete	complete	complete	complete	complete	complete	complete	complete	complete	complete	complete	absent	complete	complete	complete	absent	complete	complete	complete	1 block missing	complete	complete	complete	complete	absent	complete	complete	complete	complete
M00579	Pathway module	Energy metabolism	Carbon fixation	M00579 Phosphate acetyltransferase-acetate kinase pathway, acetyl-CoA => acetate [PATH:map00710 map01200 map01100 map01120]	625	71	0	complete	absent	complete	1 block missing	complete	complete	complete	1 block missing	1 block missing	complete	complete	complete	absent	complete	1 block missing	complete	complete	complete	complete	complete	complete	complete	absent	complete	complete	complete	1 block missing	complete	complete	complete	complete	complete	complete	complete	complete	complete	absent	complete	absent	complete	1 block missing	complete
M00120	Coenzyme A biosynthesis, pantothenate => CoA				458	234	94	complete	complete	complete	1 block missing	complete	complete	complete	complete	1 block missing	1 block missing	complete	complete	2 blocks missing	1 block missing	1 block missing	complete	1 block missing	complete	complete	1 block missing	complete	complete	complete	1 block missing	1 block missing	1 block missing	complete	2 blocks missing	complete	1 block missing	complete	complete	1 block missing	complete	complete	1 block missing	complete	1 block missing	1 block missing	complete	complete	1 block missing
M00021	Pathway module	Nucleotide and amino acid metabolism	Cysteine and methionine metabolism	M00021 Cysteine biosynthesis, serine => cysteine [PATH:map00270 map01200 map01230 map01100 map01110]	605	82	0	complete	1 block missing	1 block missing	complete	complete	complete	complete	complete	complete	complete	complete	complete	absent	absent	complete	complete	complete	complete	complete	complete	complete	complete	complete	complete	complete	complete	complete	complete	complete	complete	complete	complete	complete	complete	complete	complete	complete	complete	1 block missing	complete	complete	complete
M00052	Pathway module	Nucleotide and amino acid metabolism	Pyrimidine metabolism	M00052 Pyrimidine ribonucleotide biosynthesis, UMP => UDP/UTP,CDP/CTP [PATH:map00240 map01100]	344	343	105	complete	complete	complete	complete	complete	1 block missing	1 block missing	1 block missing	complete	complete	complete	complete	complete	2 blocks missing	1 block missing	complete	2 blocks missing	complete	complete	1 block missing	complete	complete	1 block missing	1 block missing	complete	1 block missing	complete	complete	complete	1 block missing	complete	1 block missing	1 block missing	complete	complete	1 block missing	1 block missing	1 block missing	complete	complete	complete	1 block missing
M00051	Pathway module	Nucleotide and amino acid metabolism	Pyrimidine metabolism	M00051 Uridine monophosphate biosynthesis, glutamine (+ PRPP) => UMP [PATH:map00240 map01100]	96	584	40	1 block missing	1 block missing	1 block missing	1 block missing	1 block missing	1 block missing	complete	1 block missing	1 block missing	complete	1 block missing	1 block missing	complete	complete	1 block missing	1 block missing	absent	1 block missing	1 block missing	1 block missing	1 block missing	1 block missing	1 block missing	1 block missing	1 block missing	1 block missing	1 block missing	complete	1 block missing	1 block missing	1 block missing	1 block missing	1 block missing	1 block missing	1 block missing	1 block missing	1 block missing	1 block missing	1 block missing	1 block missing	1 block missing	1 block missing
M00003	Pathway module	Carbohydrate and lipid metabolism	Central carbohydrate metabolism	M00003 Gluconeogenesis, oxaloacetate => fructose-6P [PATH:map00010 map00020 map01100]	199	476	115	1 block missing	1 block missing	complete	complete	complete	complete	complete	1 block missing	complete	complete	1 block missing	1 block missing	1 block missing	2 blocks missing	2 blocks missing	absent	absent	1 block missing	1 block missing	1 block missing	2 blocks missing	complete	1 block missing	1 block missing	1 block missing	1 block missing	complete	1 block missing	complete	1 block missing	complete	complete	1 block missing	complete	1 block missing	1 block missing	1 block missing	1 block missing	complete	complete	1 block missing	1 block missing
M00236	Structural complex	Environmental information processing	Phosphate and amino acid transport system	M00236 Putative polar amino acid transport system [BR:ko02000]	552	113	0	complete	complete	complete	complete	absent	complete	complete	1 block missing	complete	complete	complete	complete	1 block missing	complete	complete	complete	complete	complete	absent	complete	complete	complete	complete	complete	complete	complete	complete	1 block missing	absent	complete	1 block missing	complete	complete	complete	complete	complete	complete	complete	complete	complete	complete	complete
M00239	Structural complex	Environmental information processing	Peptide and nickel transport system	M00239 Peptides/nickel transport system [PATH:map02010] [BR:ko02000]	533	128	0	complete	complete	complete	complete	1 block missing	complete	complete	complete	complete	complete	complete	1 block missing	absent	complete	complete	complete	complete	1 block missing	absent	complete	complete	absent	complete	complete	1 block missing	complete	complete	complete	1 block missing	complete	complete	complete	1 block missing	complete	complete	complete	complete	1 block missing	complete	complete	1 block missing	complete
M00018	Pathway module	Nucleotide and amino acid metabolism	Serine and threonine metabolism	M00018 Threonine biosynthesis, aspartate => homoserine => threonine [PATH:map00260 map01230 map01100 map01110]	351	307	55	complete	absent	complete	complete	complete	complete	complete	2 blocks missing	complete	complete	complete	1 block missing	1 block missing	complete	complete	1 block missing	1 block missing	complete	1 block missing	1 block missing	complete	complete	complete	complete	1 block missing	1 block missing	complete	1 block missing	complete	1 block missing	complete	1 block missing	complete	complete	complete	1 block missing	1 block missing	1 block missing	complete	1 block missing	complete	1 block missing
M00434	Functional set	Environmental information processing	Two-component regulatory system	M00434 PhoR-PhoB (phosphate starvation response) two-component regulatory system [PATH:map02020] [BR:ko02022]	560	95	0	complete	absent	complete	complete	complete	complete	complete	complete	complete	complete	complete	absent	absent	absent	complete	complete	absent	complete	complete	absent	complete	absent	1 block missing	1 block missing	complete	complete	complete	1 block missing	complete	1 block missing	complete	complete	absent	complete	complete	complete	complete	complete	complete	complete	complete	1 block missing
M00001	Pathway module	Carbohydrate and lipid metabolism	Central carbohydrate metabolism	M00001 Glycolysis (Embden-Meyerhof pathway), glucose => pyruvate [PATH:map00010 map01200 map01100]1	424	223	114	complete	1 block missing	complete	1 block missing	complete	complete	complete	complete	1 block missing	complete	1 block missing	2 blocks missing	absent	1 block missing	1 block missing	2 blocks missing	absent	complete	complete	1 block missing	complete	2 blocks missing	2 blocks missing	complete	complete	complete	1 block missing	complete	absent	1 block missing	complete	complete	complete	complete	complete	2 blocks missing	complete	complete	1 block missing	1 block missing	complete	complete
M00015	Pathway module	Nucleotide and amino acid metabolism	Arginine and proline metabolism	M00015 Proline biosynthesis, glutamate => proline [PATH:map00330 map01230 map01100]	572	74	1	complete	1 block missing	complete	complete	complete	complete	complete	absent	complete	complete	complete	1 block missing	absent	complete	complete	complete	complete	complete	complete	complete	complete	complete	complete	complete	complete	complete	complete	complete	complete	complete	complete	complete	complete	complete	complete	complete	complete	complete	1 block missing	complete	complete	complete
M00526	Pathway module	Nucleotide and amino acid metabolism	Lysine metabolism	M00526 Lysine biosynthesis, DAP dehydrogenase pathway, aspartate => lysine [PATH:map00300 map01230 map01100]	301	338	61	1 block missing	1 block missing	1 block missing	1 block missing	1 block missing	complete	1 block missing	absent	1 block missing	1 block missing	1 block missing	1 block missing	1 block missing	1 block missing	2 blocks missing	1 block missing	complete	1 block missing	complete	1 block missing	complete	complete	1 block missing	1 block missing	1 block missing	complete	1 block missing	1 block missing	complete	1 block missing	1 block missing	complete	complete	complete	1 block missing	complete	absent	1 block missing	1 block missing	1 block missing	1 block missing	complete
M00082	Fatty acid biosynthesis, initiation				299	338	58	1 block missing	2 blocks missing	complete	complete	complete	1 block missing	complete	1 block missing	complete	complete	complete	complete	absent	1 block missing	absent	1 block missing	1 block missing	2 blocks missing	1 block missing	1 block missing	complete	complete	complete	complete	complete	1 block missing	1 block missing	2 blocks missing	1 block missing	1 block missing	1 block missing	complete	complete	complete	1 block missing	1 block missing	2 blocks missing	1 block missing	1 block missing	complete	1 block missing	1 block missing
M00582	Energy-coupling factor transport system				507	122	0	complete	1 block missing	complete	absent	absent	complete	complete	complete	absent	absent	complete	complete	complete	complete	complete	1 block missing	complete	complete	absent	complete	complete	1 block missing	complete	complete	complete	complete	complete	complete	absent	complete	complete	complete	complete	complete	complete	complete	complete	complete	complete	absent	complete	complete
M00242	Structural complex	Environmental information processing	Metallic cation, iron-siderophore and vitamin B12 transport system	M00242 Zinc transport system [PATH:map02010] [BR:ko02000]	549	76	0	complete	absent	absent	complete	complete	complete	complete	complete	complete	complete	absent	complete	absent	1 block missing	complete	complete	absent	complete	complete	complete	complete	complete	complete	complete	complete	complete	complete	complete	complete	complete	complete	complete	complete	complete	complete	complete	complete	complete	absent	complete	complete	complete
M00439	Oligopeptide transport system				340	284	0	1 block missing	complete	complete	absent	absent	complete	1 block missing	1 block missing	absent	complete	complete	absent	absent	complete	complete	complete	complete	1 block missing	absent	complete	1 block missing	absent	1 block missing	1 block missing	absent	complete	1 block missing	1 block missing	absent	complete	complete	complete	1 block missing	complete	complete	1 block missing	complete	complete	complete	1 block missing	absent	1 block missing
M00022	Pathway module	Nucleotide and amino acid metabolism	Aromatic amino acid metabolism	M00022 Shikimate pathway, phosphoenolpyruvate + erythrose-4P => chorismate [PATH:map00400 map01230 map01100 map01110 map01130]	466	152	62	complete	absent	absent	complete	complete	complete	complete	absent	complete	complete	complete	1 block missing	2 blocks missing	complete	1 block missing	complete	complete	complete	1 block missing	complete	complete	complete	complete	complete	complete	complete	complete	2 blocks missing	complete	complete	complete	complete	complete	complete	complete	complete	1 block missing	1 block missing	absent	complete	complete	complete
M00549	Pathway module	Carbohydrate and lipid metabolism	Other carbohydrate metabolism	M00549 Nucleotide sugar biosynthesis, glucose => UDP-glucose [PATH:map00520 map01100]	227	387	163	1 block missing	2 blocks missing	complete	complete	complete	2 blocks missing	complete	2 blocks missing	complete	complete	complete	complete	2 blocks missing	complete	1 block missing	complete	1 block missing	2 blocks missing	1 block missing	complete	1 block missing	1 block missing	2 blocks missing	1 block missing	2 blocks missing	complete	1 block missing	2 blocks missing	2 blocks missing	complete	complete	complete	complete	complete	1 block missing	complete	1 block missing	complete	2 blocks missing	1 block missing	1 block missing	complete
M00188	Structural complex	Environmental information processing	Mineral and organic ion transport system	M00188 NitT/TauT family transport system [BR:ko02000]	529	83	0	complete	absent	1 block missing	complete	complete	complete	complete	1 block missing	complete	1 block missing	absent	complete	absent	complete	complete	complete	absent	complete	absent	complete	complete	complete	complete	complete	complete	complete	complete	complete	absent	complete	complete	complete	absent	complete	complete	complete	complete	absent	complete	complete	complete	complete
M00096	C5 isoprenoid biosynthesis, non-mevalonate pathway				116	496	96	complete	1 block missing	absent	complete	1 block missing	2 blocks missing	2 blocks missing	2 blocks missing	complete	complete	absent	2 blocks missing	absent	1 block missing	1 block missing	1 block missing	1 block missing	complete	1 block missing	1 block missing	1 block missing	1 block missing	1 block missing	1 block missing	complete	complete	complete	absent	1 block missing	1 block missing	1 block missing	1 block missing	1 block missing	complete	1 block missing	1 block missing	1 block missing	2 blocks missing	1 block missing	1 block missing	1 block missing	1 block missing
M00729	Fluoroquinolone resistance, gyrase-protecting protein Qnr				1	609	154	1 block missing	1 block missing	1 block missing	1 block missing	1 block missing	1 block missing	1 block missing	1 block missing	1 block missing	complete	1 block missing	1 block missing	absent	1 block missing	1 block missing	1 block missing	2 blocks missing	1 block missing	1 block missing	1 block missing	1 block missing	1 block missing	2 blocks missing	1 block missing	1 block missing	1 block missing	1 block missing	absent	2 blocks missing	1 block missing	1 block missing	1 block missing	1 block missing	1 block missing	1 block missing	1 block missing	1 block missing	1 block missing	1 block missing	1 block missing	1 block missing	1 block missing
M00345	Pathway module	Energy metabolism	Methane metabolism	M00345 Formaldehyde assimilation, ribulose monophosphate pathway [PATH:map00680 map01200 map01120]	36	565	172	1 block missing	1 block missing	complete	2 blocks missing	1 block missing	1 block missing	1 block missing	1 block missing	2 blocks missing	complete	1 block missing	1 block missing	2 blocks missing	2 blocks missing	1 block missing	1 block missing	1 block missing	1 block missing	1 block missing	1 block missing	1 block missing	2 blocks missing	1 block missing	1 block missing	1 block missing	1 block missing	2 blocks missing	2 blocks missing	2 blocks missing	1 block missing	complete	1 block missing	1 block missing	1 block missing	1 block missing	2 blocks missing	1 block missing	1 block missing	1 block missing	1 block missing	1 block missing	1 block missing
M00432	Pathway module	Nucleotide and amino acid metabolism	Branched-chain amino acid metabolism	M00432 Leucine biosynthesis, 2-oxoisovalerate => 2-oxoisocaproate [PATH:map00290 map01210 map01230 map01100 map01110]	560	33	41	complete	absent	absent	complete	complete	complete	complete	absent	complete	complete	complete	complete	complete	complete	absent	complete	complete	complete	absent	complete	complete	complete	complete	complete	complete	complete	complete	complete	complete	complete	complete	complete	complete	complete	complete	complete	complete	complete	2 blocks missing	complete	complete	complete
M00854	Pathway module	Carbohydrate and lipid metabolism	Other carbohydrate metabolism	M00854 Glycogen biosynthesis, glucose-1P => glycogen/starch [PATH:map00500]	374	208	134	1 block missing	complete	complete	1 block missing	complete	absent	2 blocks missing	complete	1 block missing	complete	2 blocks missing	complete	1 block missing	1 block missing	complete	1 block missing	complete	1 block missing	1 block missing	complete	complete	2 blocks missing	2 blocks missing	complete	1 block missing	complete	1 block missing	1 block missing	1 block missing	complete	complete	complete	2 blocks missing	complete	complete	complete	complete	2 blocks missing	complete	2 blocks missing	complete	complete
M00535	Pathway module	Nucleotide and amino acid metabolism	Branched-chain amino acid metabolism	M00535 Isoleucine biosynthesis, pyruvate => 2-oxobutanoate [PATH:map00290 map01210 map01230 map01100]	94	482	43	complete	absent	absent	1 block missing	1 block missing	1 block missing	1 block missing	absent	1 block missing	1 block missing	1 block missing	1 block missing	complete	1 block missing	absent	1 block missing	1 block missing	1 block missing	absent	1 block missing	1 block missing	1 block missing	1 block missing	1 block missing	1 block missing	1 block missing	complete	complete	1 block missing	1 block missing	1 block missing	1 block missing	1 block missing	1 block missing	1 block missing	1 block missing	1 block missing	1 block missing	2 blocks missing	1 block missing	1 block missing	1 block missing
M00207	Putative multiple sugar transport system				364	210	0	complete	absent	complete	1 block missing	1 block missing	complete	complete	1 block missing	1 block missing	complete	1 block missing	complete	absent	complete	complete	complete	complete	1 block missing	absent	complete	1 block missing	absent	absent	complete	absent	complete	complete	absent	absent	complete	complete	complete	complete	complete	absent	complete	absent	1 block missing	absent	complete	1 block missing	complete
M00256	Cell division transport system				548	22	0	complete	complete	complete	complete	absent	complete	complete	complete	complete	complete	absent	absent	absent	complete	complete	complete	complete	complete	complete	complete	complete	complete	complete	complete	complete	complete	complete	absent	absent	complete	complete	complete	complete	complete	complete	complete	complete	complete	complete	complete	complete	complete
M00019	Pathway module	Nucleotide and amino acid metabolism	Branched-chain amino acid metabolism	M00019 Valine/isoleucine biosynthesis, pyruvate => valine / 2-oxobutanoate => isoleucine [PATH:map00290 map01210 map01230 map01100 map01110] (complete)	531	38	30	complete	absent	absent	complete	complete	complete	complete	absent	complete	complete	absent	complete	complete	complete	absent	complete	complete	complete	absent	complete	complete	2 blocks missing	complete	complete	complete	complete	1 block missing	complete	complete	complete	complete	complete	complete	complete	complete	complete	complete	complete	absent	complete	complete	complete
M00049	Pathway module	Nucleotide and amino acid metabolism	Purine metabolism	M00049 Adenine ribonucleotide biosynthesis, IMP => ADP,ATP [PATH:map00230 map01100]	458	107	201	complete	complete	complete	complete	complete	2 blocks missing	complete	complete	complete	complete	complete	complete	complete	complete	complete	complete	2 blocks missing	complete	complete	1 block missing	2 blocks missing	complete	complete	complete	complete	complete	complete	complete	complete	1 block missing	complete	complete	complete	complete	complete	1 block missing	2 blocks missing	complete	complete	complete	complete	complete
M00844	Pathway module	Nucleotide and amino acid metabolism	Arginine and proline metabolism	M00844 Arginine biosynthesis, ornithine => arginine [PATH:map00220 map01230 map01100]	484	75	122	complete	absent	complete	complete	complete	2 blocks missing	complete	2 blocks missing	complete	complete	complete	complete	complete	complete	complete	complete	complete	complete	1 block missing	complete	complete	complete	complete	complete	complete	complete	complete	complete	complete	complete	complete	complete	complete	complete	complete	complete	complete	complete	1 block missing	complete	complete	complete
M00570	Pathway module	Nucleotide and amino acid metabolism	Branched-chain amino acid metabolism	M00570 Isoleucine biosynthesis, threonine => 2-oxobutanoate => isoleucine [PATH:map00290 map01230 map01100]	193	361	25	complete	absent	absent	complete	1 block missing	complete	complete	absent	complete	complete	absent	1 block missing	1 block missing	complete	absent	1 block missing	1 block missing	1 block missing	absent	1 block missing	1 block missing	2 blocks missing	complete	1 block missing	1 block missing	1 block missing	1 block missing	1 block missing	complete	1 block missing	1 block missing	1 block missing	complete	complete	1 block missing	1 block missing	1 block missing	1 block missing	absent	complete	complete	1 block missing
M00024	Pathway module	Nucleotide and amino acid metabolism	Aromatic amino acid metabolism	M00024 Phenylalanine biosynthesis, chorismate => phenylalanine [PATH:map00400 map01230 map01100 map01110]	72	479	126	complete	absent	1 block missing	complete	1 block missing	1 block missing	1 block missing	absent	complete	complete	1 block missing	1 block missing	1 block missing	1 block missing	2 blocks missing	1 block missing	2 blocks missing	1 block missing	1 block missing	absent	1 block missing	complete	1 block missing	1 block missing	1 block missing	absent	complete	1 block missing	1 block missing	1 block missing	1 block missing	1 block missing	1 block missing	1 block missing	1 block missing	1 block missing	1 block missing	1 block missing	absent	complete	1 block missing	absent
M00025	Pathway module	Nucleotide and amino acid metabolism	Aromatic amino acid metabolism	M00025 Tyrosine biosynthesis, chorismate => tyrosine [PATH:map00400 map01230 map01100]	57	489	144	1 block missing	absent	complete	complete	1 block missing	1 block missing	1 block missing	absent	complete	complete	1 block missing	1 block missing	1 block missing	1 block missing	2 blocks missing	1 block missing	2 blocks missing	1 block missing	1 block missing	2 blocks missing	1 block missing	complete	1 block missing	1 block missing	1 block missing	2 blocks missing	complete	1 block missing	1 block missing	1 block missing	1 block missing	1 block missing	1 block missing	1 block missing	1 block missing	1 block missing	2 blocks missing	1 block missing	absent	1 block missing	1 block missing	2 blocks missing
M00237	Branched-chain amino acid transport system				490	54	0	complete	complete	complete	complete	absent	complete	absent	complete	complete	complete	complete	complete	absent	complete	complete	absent	complete	complete	absent	absent	complete	complete	complete	complete	complete	complete	complete	absent	absent	complete	complete	complete	complete	complete	complete	complete	complete	complete	complete	complete	complete	complete
M00010	Pathway module	Carbohydrate and lipid metabolism	Central carbohydrate metabolism	M00010 Citrate cycle, first carbon oxidation, oxaloacetate => 2-oxoglutarate [PATH:map00020 map01200 map01210 map01230 map01100]	462	81	68	1 block missing	absent	absent	complete	complete	1 block missing	complete	absent	complete	complete	absent	complete	2 blocks missing	complete	complete	complete	complete	2 blocks missing	complete	complete	1 block missing	complete	complete	complete	2 blocks missing	complete	2 blocks missing	complete	complete	complete	1 block missing	complete	complete	complete	2 blocks missing	1 block missing	2 blocks missing	complete	absent	complete	complete	complete
M00331	Type II general secretion pathway				7	529	0	1 block missing	1 block missing	absent	1 block missing	1 block missing	1 block missing	1 block missing	1 block missing	1 block missing	1 block missing	1 block missing	1 block missing	1 block missing	1 block missing	1 block missing	1 block missing	absent	absent	absent	1 block missing	1 block missing	1 block missing	1 block missing	1 block missing	1 block missing	1 block missing	1 block missing	absent	1 block missing	1 block missing	1 block missing	1 block missing	absent	absent	1 block missing	1 block missing	1 block missing	1 block missing	1 block missing	absent	1 block missing	1 block missing
M00491	arabinogalactan oligomer/maltooligosaccharide transport system				150	385	0	1 block missing	absent	complete	1 block missing	1 block missing	1 block missing	1 block missing	1 block missing	1 block missing	1 block missing	complete	1 block missing	absent	1 block missing	1 block missing	1 block missing	1 block missing	absent	absent	complete	1 block missing	absent	absent	complete	absent	complete	1 block missing	absent	absent	complete	complete	complete	1 block missing	1 block missing	absent	1 block missing	absent	1 block missing	1 block missing	1 block missing	1 block missing	complete
M00028	Pathway module	Nucleotide and amino acid metabolism	Arginine and proline metabolism	M00028 Ornithine biosynthesis, glutamate => ornithine [PATH:map00220 map01210 map01230 map01100]	459	72	28	complete	absent	1 block missing	complete	complete	absent	complete	absent	complete	complete	complete	complete	complete	complete	complete	1 block missing	complete	complete	1 block missing	complete	complete	complete	complete	complete	complete	complete	complete	complete	complete	1 block missing	complete	complete	complete	complete	complete	complete	1 block missing	complete	absent	complete	complete	complete
M00157	Structural complex	Energy metabolism	ATP synthesis	M00157 F-type ATPase, prokaryotes and chloroplasts [PATH:map00190 map00195]	420	107	0	complete	absent	complete	complete	complete	absent	complete	complete	complete	complete	complete	1 block missing	absent	complete	absent	complete	absent	complete	complete	absent	absent	complete	complete	complete	complete	absent	1 block missing	complete	complete	absent	complete	complete	absent	complete	complete	absent	complete	absent	absent	complete	complete	1 block missing
M00855	Pathway module	Carbohydrate and lipid metabolism	Other carbohydrate metabolism	M00855 Glycogen degradation, glycogen => glucose-6P [PATH:map00500]	132	395	240	complete	2 blocks missing	1 block missing	1 block missing	1 block missing	2 blocks missing	2 blocks missing	complete	1 block missing	complete	2 blocks missing	1 block missing	2 blocks missing	1 block missing	1 block missing	1 block missing	1 block missing	2 blocks missing	1 block missing	1 block missing	2 blocks missing	2 blocks missing	2 blocks missing	1 block missing	1 block missing	1 block missing	1 block missing	1 block missing	2 blocks missing	1 block missing	1 block missing	1 block missing	2 blocks missing	1 block missing	2 blocks missing	1 block missing	2 blocks missing	2 blocks missing	2 blocks missing	2 blocks missing	1 block missing	1 block missing
M00026	Pathway module	Nucleotide and amino acid metabolism	Histidine metabolism	M00026 Histidine biosynthesis, PRPP => histidine [PATH:map00340 map01230 map01100 map01110]2	255	270	65	complete	absent	complete	1 block missing	complete	1 block missing	complete	absent	1 block missing	complete	complete	complete	1 block missing	complete	absent	complete	1 block missing	complete	complete	complete	1 block missing	1 block missing	complete	complete	complete	complete	complete	complete	1 block missing	complete	complete	complete	complete	complete	1 block missing	complete	1 block missing	complete	absent	1 block missing	1 block missing	complete
M00020	Pathway module	Nucleotide and amino acid metabolism	Serine and threonine metabolism	M00020 Serine biosynthesis, glycerate-3P => serine [PATH:map00260 map01200 map01230 map01100]	90	425	227	2 blocks missing	absent	absent	complete	1 block missing	1 block missing	2 blocks missing	2 blocks missing	complete	complete	1 block missing	1 block missing	1 block missing	complete	1 block missing	1 block missing	1 block missing	2 blocks missing	1 block missing	1 block missing	2 blocks missing	complete	1 block missing	2 blocks missing	2 blocks missing	1 block missing	1 block missing	1 block missing	complete	2 blocks missing	2 blocks missing	1 block missing	1 block missing	1 block missing	2 blocks missing	2 blocks missing	2 blocks missing	1 block missing	absent	2 blocks missing	2 blocks missing	1 block missing
M00222	Structural complex	Environmental information processing	Phosphate and amino acid transport system	M00222 Phosphate transport system [PATH:map02010] [BR:ko02000]	434	75	0	complete	complete	complete	complete	complete	complete	complete	complete	complete	complete	complete	absent	complete	complete	complete	1 block missing	absent	absent	complete	complete	complete	1 block missing	complete	absent	complete	complete	complete	complete	complete	absent	complete	complete	absent	complete	complete	complete	1 block missing	absent	absent	complete	complete	absent
M00527	Pathway module	Nucleotide and amino acid metabolism	Lysine metabolism	M00527 Lysine biosynthesis, DAP aminotransferase pathway, aspartate => lysine [PATH:map00300 map01230 map01110]	309	199	177	complete	2 blocks missing	1 block missing	1 block missing	complete	1 block missing	1 block missing	absent	1 block missing	1 block missing	1 block missing	complete	complete	1 block missing	2 blocks missing	1 block missing	1 block missing	complete	complete	complete	complete	complete	1 block missing	complete	complete	complete	complete	1 block missing	1 block missing	complete	1 block missing	complete	complete	2 blocks missing	complete	1 block missing	2 blocks missing	complete	2 blocks missing	1 block missing	complete	complete
M00048	Pathway module	Nucleotide and amino acid metabolism	Purine metabolism	M00048 Inosine monophosphate biosynthesis, PRPP + glutamine => IMP [PATH:map00230 map01100]2	78	429	193	1 block missing	1 block missing	complete	complete	1 block missing	1 block missing	1 block missing	2 blocks missing	complete	complete	complete	1 block missing	2 blocks missing	complete	1 block missing	1 block missing	absent	1 block missing	1 block missing	1 block missing	1 block missing	complete	1 block missing	1 block missing	1 block missing	1 block missing	1 block missing	1 block missing	complete	1 block missing	1 block missing	complete	1 block missing	complete	2 blocks missing	1 block missing	2 blocks missing	1 block missing	1 block missing	complete	1 block missing	1 block missing
M00086	Pathway module	Carbohydrate and lipid metabolism	Fatty acid metabolism	M00086 beta-Oxidation, acyl-CoA synthesis [PATH:map00071 map01212 map01100]	503	0	0	absent	absent	absent	complete	complete	absent	complete	absent	complete	complete	absent	complete	absent	complete	complete	complete	absent	complete	complete	complete	absent	complete	complete	absent	complete	complete	complete	absent	complete	complete	complete	absent	absent	complete	absent	complete	absent	complete	absent	complete	complete	complete
M00554	Pathway module	Carbohydrate and lipid metabolism	Other carbohydrate metabolism	M00554 Nucleotide sugar biosynthesis, galactose => UDP-galactose [PATH:map00520 map00052 map01100]	223	280	0	absent	1 block missing	complete	absent	1 block missing	absent	absent	1 block missing	absent	complete	complete	complete	absent	complete	1 block missing	absent	1 block missing	1 block missing	1 block missing	complete	complete	absent	absent	complete	1 block missing	complete	absent	1 block missing	absent	complete	complete	complete	complete	absent	1 block missing	complete	complete	1 block missing	1 block missing	absent	1 block missing	complete
M00581	Biotin transport system				55	442	0	1 block missing	absent	1 block missing	absent	absent	1 block missing	1 block missing	1 block missing	absent	absent	1 block missing	1 block missing	1 block missing	complete	1 block missing	absent	1 block missing	1 block missing	absent	1 block missing	1 block missing	absent	absent	1 block missing	complete	1 block missing	1 block missing	1 block missing	absent	1 block missing	1 block missing	1 block missing	1 block missing	1 block missing	complete	1 block missing	complete	1 block missing	absent	absent	1 block missing	1 block missing
M00196	Raffinose/stachyose/melibiose transport system				192	301	0	complete	absent	1 block missing	1 block missing	1 block missing	1 block missing	1 block missing	1 block missing	1 block missing	1 block missing	1 block missing	1 block missing	absent	complete	complete	complete	1 block missing	absent	absent	1 block missing	1 block missing	absent	absent	1 block missing	absent	complete	1 block missing	absent	absent	complete	1 block missing	complete	1 block missing	1 block missing	absent	complete	absent	1 block missing	absent	1 block missing	1 block missing	complete
M00200	Putative sorbitol/mannitol transport system				4	484	0	1 block missing	absent	1 block missing	1 block missing	1 block missing	1 block missing	1 block missing	1 block missing	complete	1 block missing	1 block missing	1 block missing	absent	1 block missing	1 block missing	1 block missing	1 block missing	absent	absent	1 block missing	1 block missing	absent	absent	1 block missing	absent	1 block missing	1 block missing	absent	absent	1 block missing	1 block missing	1 block missing	1 block missing	1 block missing	absent	1 block missing	absent	1 block missing	absent	1 block missing	absent	1 block missing
M00605	Glucose/mannose transport system				35	451	0	1 block missing	absent	1 block missing	complete	1 block missing	1 block missing	1 block missing	1 block missing	complete	1 block missing	1 block missing	1 block missing	absent	1 block missing	1 block missing	1 block missing	1 block missing	absent	absent	1 block missing	1 block missing	1 block missing	absent	complete	absent	1 block missing	1 block missing	absent	absent	1 block missing	1 block missing	1 block missing	1 block missing	1 block missing	absent	1 block missing	absent	1 block missing	absent	1 block missing	absent	1 block missing
M00194	Maltose/maltodextrin transport system				28	458	0	1 block missing	absent	1 block missing	1 block missing	1 block missing	1 block missing	1 block missing	1 block missing	1 block missing	complete	1 block missing	1 block missing	absent	1 block missing	1 block missing	1 block missing	1 block missing	absent	absent	1 block missing	1 block missing	absent	absent	1 block missing	absent	1 block missing	1 block missing	absent	absent	1 block missing	1 block missing	1 block missing	1 block missing	1 block missing	absent	1 block missing	absent	1 block missing	absent	1 block missing	absent	1 block missing
M00606	N,N'-Diacetylchitobiose transport system				10	476	0	1 block missing	absent	1 block missing	1 block missing	1 block missing	1 block missing	1 block missing	1 block missing	1 block missing	1 block missing	1 block missing	1 block missing	absent	1 block missing	1 block missing	1 block missing	1 block missing	absent	absent	1 block missing	1 block missing	absent	absent	1 block missing	absent	1 block missing	1 block missing	absent	absent	1 block missing	1 block missing	1 block missing	1 block missing	1 block missing	absent	1 block missing	absent	1 block missing	absent	1 block missing	absent	1 block missing
M00159	Structural complex	Energy metabolism	ATP synthesis	M00159 V-type ATPase, prokaryotes [PATH:map00190]	258	225	0	absent	complete	absent	absent	absent	complete	absent	1 block missing	absent	absent	absent	complete	complete	absent	complete	complete	complete	absent	1 block missing	complete	complete	absent	absent	complete	absent	complete	1 block missing	complete	absent	complete	absent	complete	complete	absent	absent	complete	absent	complete	1 block missing	absent	absent	complete
M00602	Arabinosaccharide transport system				37	446	0	1 block missing	absent	1 block missing	1 block missing	1 block missing	1 block missing	1 block missing	1 block missing	1 block missing	1 block missing	1 block missing	1 block missing	absent	1 block missing	1 block missing	complete	1 block missing	absent	absent	1 block missing	1 block missing	absent	absent	complete	absent	1 block missing	1 block missing	absent	absent	1 block missing	1 block missing	complete	1 block missing	1 block missing	absent	1 block missing	absent	1 block missing	absent	1 block missing	absent	1 block missing
M00197	Putative fructooligosaccharide transport system				6	477	0	1 block missing	absent	1 block missing	1 block missing	1 block missing	1 block missing	1 block missing	1 block missing	1 block missing	1 block missing	1 block missing	1 block missing	absent	1 block missing	1 block missing	1 block missing	1 block missing	absent	absent	1 block missing	1 block missing	absent	absent	1 block missing	absent	1 block missing	1 block missing	absent	absent	1 block missing	1 block missing	1 block missing	1 block missing	1 block missing	absent	1 block missing	absent	1 block missing	absent	1 block missing	absent	complete
M00201	alpha-Glucoside transport system				482	0	0	complete	absent	complete	complete	complete	complete	complete	complete	complete	complete	complete	complete	absent	complete	complete	complete	complete	absent	absent	complete	complete	absent	absent	complete	absent	complete	complete	absent	absent	complete	complete	complete	complete	complete	absent	complete	absent	complete	absent	complete	absent	complete
M00206	Cellobiose transport system				19	463	0	1 block missing	absent	1 block missing	1 block missing	1 block missing	1 block missing	1 block missing	1 block missing	1 block missing	complete	1 block missing	1 block missing	absent	complete	1 block missing	1 block missing	1 block missing	absent	absent	1 block missing	1 block missing	absent	absent	1 block missing	absent	1 block missing	1 block missing	absent	absent	1 block missing	1 block missing	1 block missing	1 block missing	1 block missing	absent	1 block missing	absent	1 block missing	absent	1 block missing	absent	1 block missing
M00221	Putative simple sugar transport system				204	276	0	1 block missing	1 block missing	absent	1 block missing	1 block missing	complete	absent	1 block missing	1 block missing	complete	1 block missing	complete	1 block missing	absent	1 block missing	absent	complete	1 block missing	absent	complete	absent	absent	absent	1 block missing	absent	complete	1 block missing	absent	absent	complete	1 block missing	complete	absent	absent	complete	1 block missing	absent	1 block missing	absent	complete	absent	complete
M00299	Spermidine/putrescine transport system				368	88	0	complete	complete	complete	absent	absent	absent	complete	absent	absent	absent	complete	complete	absent	1 block missing	complete	complete	complete	absent	absent	complete	complete	absent	absent	absent	absent	absent	complete	absent	absent	complete	absent	complete	complete	complete	absent	complete	absent	complete	complete	complete	absent	complete
M00359	Aminoacyl-tRNA biosynthesis, eukaryotes				239	211	182	2 blocks missing	2 blocks missing	absent	absent	complete	2 blocks missing	complete	absent	2 blocks missing	1 block missing	absent	complete	absent	2 blocks missing	complete	1 block missing	1 block missing	1 block missing	complete	complete	2 blocks missing	absent	absent	complete	absent	complete	absent	absent	2 blocks missing	complete	2 blocks missing	1 block missing	complete	1 block missing	absent	1 block missing	absent	complete	1 block missing	absent	absent	complete
M00459	VicK-VicR (cell wall metabolism) two-component regulatory system				271	177	0	absent	complete	complete	absent	complete	complete	absent	complete	absent	absent	complete	absent	absent	absent	absent	complete	absent	absent	absent	complete	absent	absent	1 block missing	1 block missing	1 block missing	complete	complete	1 block missing	absent	complete	complete	complete	absent	complete	1 block missing	complete	complete	complete	complete	absent	complete	complete
M00519	Functional set	Environmental information processing	Two-component regulatory system	M00519 YesM-YesN two-component regulatory system [PATH:map02020] [BR:ko02022]	204	213	0	1 block missing	absent	absent	absent	1 block missing	complete	1 block missing	absent	absent	absent	1 block missing	complete	absent	absent	complete	complete	complete	absent	absent	complete	1 block missing	absent	1 block missing	complete	absent	complete	absent	absent	absent	complete	complete	complete	complete	1 block missing	1 block missing	complete	1 block missing	1 block missing	absent	absent	1 block missing	complete
M00115	NAD biosynthesis, aspartate => NAD				341	53	69	absent	absent	absent	complete	complete	2 blocks missing	complete	absent	complete	complete	absent	absent	2 blocks missing	complete	absent	complete	absent	complete	1 block missing	absent	absent	1 block missing	complete	complete	complete	complete	2 blocks missing	2 blocks missing	1 block missing	complete	absent	2 blocks missing	complete	complete	complete	complete	complete	absent	absent	complete	complete	complete
M00632	Pathway module	Carbohydrate and lipid metabolism	Other carbohydrate metabolism	M00632 Galactose degradation, Leloir pathway, galactose => alpha-D-glucose-1P [PATH:map00052 map01100]	156	234	131	absent	2 blocks missing	complete	absent	1 block missing	absent	absent	2 blocks missing	2 blocks missing	complete	complete	complete	absent	complete	1 block missing	absent	1 block missing	absent	1 block missing	complete	complete	absent	absent	complete	2 blocks missing	complete	absent	2 blocks missing	absent	complete	1 block missing	complete	1 block missing	absent	2 blocks missing	complete	1 block missing	1 block missing	2 blocks missing	2 blocks missing	2 blocks missing	complete
M00238	Structural complex	Environmental information processing	Phosphate and amino acid transport system	M00238 D-Methionine transport system [PATH:map02010] [BR:ko02000]	360	29	0	absent	complete	complete	complete	absent	absent	complete	absent	complete	complete	complete	absent	absent	complete	complete	absent	complete	complete	absent	complete	complete	complete	complete	absent	absent	complete	complete	absent	complete	absent	complete	complete	absent	complete	complete	absent	complete	absent	complete	absent	complete	complete
M00247	Putative ABC transport system				353	31	0	complete	absent	complete	absent	absent	complete	absent	absent	absent	absent	complete	1 block missing	absent	absent	absent	absent	complete	complete	absent	absent	complete	complete	absent	absent	complete	complete	complete	absent	absent	complete	absent	complete	absent	complete	complete	complete	1 block missing	absent	absent	absent	complete	complete
M00023	Pathway module	Nucleotide and amino acid metabolism	Aromatic amino acid metabolism	M00023 Tryptophan biosynthesis, chorismate => tryptophan [PATH:map00400 map01230 map01100 map01110]0	312	65	15	absent	absent	1 block missing	complete	complete	absent	complete	absent	complete	complete	absent	absent	complete	2 blocks missing	absent	complete	absent	absent	complete	absent	absent	complete	complete	complete	complete	complete	complete	complete	complete	absent	complete	complete	complete	complete	complete	absent	absent	complete	absent	complete	complete	complete
M00255	Structural complex	Environmental information processing	ABC-2 type and other transport systems	M00255 Lipoprotein-releasing system [PATH:map02010] [BR:ko02000]	267	108	0	absent	1 block missing	absent	complete	complete	1 block missing	absent	absent	complete	complete	absent	absent	absent	absent	absent	absent	absent	absent	complete	absent	absent	complete	absent	absent	absent	1 block missing	absent	complete	complete	absent	absent	absent	absent	absent	1 block missing	absent	absent	absent	1 block missing	complete	absent	absent
M00212	Ribose transport system				255	115	0	absent	absent	complete	complete	complete	complete	absent	absent	complete	complete	complete	complete	absent	complete	complete	complete	complete	absent	absent	1 block missing	absent	absent	absent	1 block missing	absent	complete	absent	absent	absent	complete	1 block missing	complete	1 block missing	absent	absent	complete	absent	absent	absent	absent	absent	complete
M00006	Pentose phosphate pathway, oxidative phase, glucose 6P => ribulose 5P				156	200	19	absent	absent	complete	complete	complete	1 block missing	2 blocks missing	absent	complete	complete	complete	1 block missing	absent	complete	2 blocks missing	absent	1 block missing	absent	complete	1 block missing	1 block missing	1 block missing	absent	1 block missing	absent	1 block missing	absent	absent	absent	1 block missing	1 block missing	absent	absent	absent	absent	absent	absent	1 block missing	1 block missing	1 block missing	absent	complete
M00093	Pathway module	Carbohydrate and lipid metabolism	Lipid metabolism	M00093 Phosphatidylethanolamine (PE) biosynthesis, PA => PS => PE [PATH:map00564 map01100]	251	94	427	1 block missing	2 blocks missing	2 blocks missing	complete	complete	2 blocks missing	complete	2 blocks missing	complete	complete	2 blocks missing	2 blocks missing	absent	2 blocks missing	2 blocks missing	2 blocks missing	1 block missing	complete	complete	2 blocks missing	2 blocks missing	1 block missing	complete	2 blocks missing	complete	2 blocks missing	complete	1 block missing	complete	complete	2 blocks missing	2 blocks missing	2 blocks missing	complete	1 block missing	2 blocks missing	2 blocks missing	2 blocks missing	2 blocks missing	2 blocks missing	2 blocks missing	2 blocks missing
M00793	dTDP-L-rhamnose biosynthesis				302	37	76	complete	absent	complete	complete	2 blocks missing	absent	complete	absent	complete	complete	absent	2 blocks missing	complete	complete	complete	2 blocks missing	absent	absent	complete	complete	absent	complete	absent	absent	2 blocks missing	complete	complete	absent	2 blocks missing	absent	complete	complete	complete	complete	1 block missing	absent	absent	absent	absent	complete	complete	absent
M00190	Iron(III) transport system				204	131	0	absent	absent	1 block missing	complete	1 block missing	complete	absent	absent	complete	complete	1 block missing	absent	absent	1 block missing	complete	complete	absent	absent	absent	complete	1 block missing	complete	absent	absent	1 block missing	complete	complete	absent	complete	complete	complete	complete	absent	complete	absent	1 block missing	absent	absent	absent	complete	1 block missing	absent
M00478	DegS-DegU (multicellular behavior control) two-component regulatory system				148	187	0	complete	absent	absent	absent	1 block missing	complete	absent	absent	absent	absent	absent	absent	absent	absent	1 block missing	1 block missing	absent	complete	absent	absent	complete	absent	absent	1 block missing	complete	1 block missing	1 block missing	absent	absent	1 block missing	1 block missing	1 block missing	absent	complete	complete	1 block missing	complete	absent	absent	absent	complete	complete
M00133	Pathway module	Nucleotide and amino acid metabolism	Polyamine biosynthesis	M00133 Polyamine biosynthesis, arginine => agmatine => putrescine => spermidine [PATH:map00330 map01100]	175	157	169	complete	complete	absent	1 block missing	absent	complete	1 block missing	1 block missing	2 blocks missing	complete	absent	1 block missing	2 blocks missing	absent	absent	complete	absent	1 block missing	absent	absent	1 block missing	1 block missing	2 blocks missing	complete	1 block missing	complete	complete	2 blocks missing	absent	complete	complete	complete	absent	2 blocks missing	1 block missing	complete	1 block missing	1 block missing	complete	absent	complete	complete
M00320	Lipopolysaccharide export system				241	89	0	absent	absent	absent	complete	1 block missing	absent	absent	absent	complete	complete	absent	absent	absent	absent	1 block missing	absent	absent	absent	complete	absent	complete	complete	complete	1 block missing	absent	absent	1 block missing	absent	complete	absent	absent	absent	absent	absent	absent	absent	absent	absent	absent	1 block missing	absent	absent
M00458	ResE-ResD (aerobic and anaerobic respiration) two-component regulatory system				123	207	0	complete	absent	absent	absent	absent	complete	absent	1 block missing	absent	absent	absent	1 block missing	absent	absent	absent	absent	absent	absent	absent	absent	absent	absent	absent	absent	complete	absent	1 block missing	absent	absent	absent	1 block missing	absent	absent	complete	complete	absent	absent	1 block missing	1 block missing	absent	complete	absent
M00308	Pathway module	Carbohydrate and lipid metabolism	Central carbohydrate metabolism	M00308 Semi-phosphorylative Entner-Doudoroff pathway, gluconate => glycerate-3P [PATH:map00030 map01200 map01100 map01120]	5	325	90	1 block missing	absent	1 block missing	2 blocks missing	1 block missing	1 block missing	1 block missing	2 blocks missing	1 block missing	1 block missing	2 blocks missing	1 block missing	absent	absent	1 block missing	absent	absent	absent	1 block missing	1 block missing	absent	2 blocks missing	absent	1 block missing	absent	1 block missing	absent	absent	absent	1 block missing	1 block missing	1 block missing	1 block missing	2 blocks missing	absent	1 block missing	absent	1 block missing	absent	1 block missing	absent	2 blocks missing
M00336	Twin-arginine translocation (Tat) system				277	48	0	complete	absent	absent	complete	complete	absent	absent	absent	complete	complete	absent	absent	absent	absent	absent	absent	absent	complete	complete	absent	absent	complete	complete	absent	complete	absent	absent	complete	complete	absent	absent	absent	absent	complete	complete	absent	complete	absent	absent	complete	absent	absent
M00436	Sulfonate transport system				65	254	0	complete	absent	complete	complete	absent	1 block missing	absent	absent	complete	complete	absent	absent	absent	1 block missing	absent	1 block missing	absent	1 block missing	absent	complete	absent	absent	absent	absent	1 block missing	1 block missing	complete	absent	complete	complete	absent	1 block missing	absent	1 block missing	absent	1 block missing	absent	absent	1 block missing	1 block missing	1 block missing	1 block missing
M00189	Structural complex	Environmental information processing	Mineral and organic ion transport system	M00189 Molybdate transport system [PATH:map02010] [BR:ko02000]	202	106	0	complete	absent	absent	complete	absent	absent	complete	absent	complete	complete	absent	complete	1 block missing	1 block missing	complete	absent	absent	complete	absent	absent	absent	absent	complete	absent	complete	absent	1 block missing	complete	absent	absent	absent	absent	absent	complete	complete	absent	absent	absent	1 block missing	complete	complete	absent
M00119	Pathway module	Nucleotide and amino acid metabolism	Cofactor and vitamin biosynthesis	M00119 Pantothenate biosynthesis, valine/L-aspartate => pantothenate [PATH:map00770 map01100 map01110]	119	187	66	absent	absent	absent	1 block missing	complete	absent	1 block missing	2 blocks missing	1 block missing	complete	absent	absent	absent	absent	absent	1 block missing	absent	1 block missing	complete	absent	2 blocks missing	complete	1 block missing	1 block missing	complete	absent	2 blocks missing	absent	1 block missing	absent	absent	absent	absent	complete	1 block missing	absent	1 block missing	absent	absent	2 blocks missing	2 blocks missing	absent
M00707	Multidrug resistance, MdlAB/SmdAB transporter				212	88	0	absent	1 block missing	complete	absent	1 block missing	absent	absent	complete	absent	complete	complete	absent	absent	absent	absent	1 block missing	absent	absent	absent	absent	complete	absent	absent	complete	absent	absent	absent	absent	absent	1 block missing	complete	absent	absent	absent	absent	complete	absent	absent	1 block missing	absent	absent	absent
M00500	AtoS-AtoC (cPHB biosynthesis) two-component regulatory system				137	148	0	absent	complete	absent	absent	complete	1 block missing	absent	1 block missing	absent	absent	absent	absent	absent	absent	absent	absent	absent	complete	absent	absent	absent	1 block missing	1 block missing	1 block missing	complete	absent	absent	absent	absent	absent	absent	absent	absent	complete	1 block missing	absent	1 block missing	absent	absent	absent	complete	absent
M00246	Structural complex	Environmental information processing	Metallic cation, iron-siderophore and vitamin B12 transport system	M00246 Nickel transport system [PATH:map02010] [BR:ko02000]	102	182	0	complete	absent	absent	absent	1 block missing	complete	complete	absent	absent	absent	absent	absent	complete	absent	absent	1 block missing	1 block missing	complete	absent	absent	absent	1 block missing	complete	absent	complete	absent	1 block missing	complete	absent	complete	1 block missing	absent	absent	complete	complete	absent	complete	absent	absent	absent	complete	absent
M00245	Structural complex	Environmental information processing	Metallic cation, iron-siderophore and vitamin B12 transport system	M00245 Cobalt/nickel transport system [PATH:map02010] [BR:ko02000]	100	184	0	complete	absent	absent	absent	1 block missing	complete	complete	absent	absent	absent	absent	absent	complete	absent	absent	1 block missing	1 block missing	complete	absent	absent	absent	1 block missing	complete	absent	complete	absent	1 block missing	complete	absent	complete	1 block missing	absent	absent	complete	complete	absent	complete	absent	absent	absent	complete	absent
M00126	Tetrahydrofolate biosynthesis, GTP => THF				101	182	170	complete	absent	absent	complete	1 block missing	absent	1 block missing	absent	complete	complete	absent	absent	absent	2 blocks missing	absent	1 block missing	absent	2 blocks missing	complete	absent	2 blocks missing	1 block missing	2 blocks missing	absent	2 blocks missing	absent	absent	absent	complete	1 block missing	absent	2 blocks missing	2 blocks missing	complete	1 block missing	absent	1 block missing	absent	absent	1 block missing	1 block missing	absent
M00365	C10-C20 isoprenoid biosynthesis, archaea				66	215	0	1 block missing	absent	1 block missing	1 block missing	absent	1 block missing	absent	absent	1 block missing	1 block missing	1 block missing	absent	complete	complete	absent	absent	absent	1 block missing	absent	absent	absent	absent	absent	absent	1 block missing	1 block missing	1 block missing	complete	absent	absent	absent	absent	absent	1 block missing	absent	absent	absent	absent	absent	absent	absent	absent
M00149	Structural complex	Energy metabolism	ATP synthesis	M00149 Succinate dehydrogenase, prokaryotes [PATH:map00190]	48	226	0	1 block missing	absent	absent	complete	1 block missing	1 block missing	absent	absent	complete	complete	absent	absent	absent	1 block missing	absent	absent	absent	absent	1 block missing	absent	absent	complete	1 block missing	absent	1 block missing	absent	1 block missing	1 block missing	complete	1 block missing	1 block missing	1 block missing	absent	1 block missing	1 block missing	1 block missing	absent	absent	absent	complete	1 block missing	absent
M00499	Functional set	Environmental information processing	Two-component regulatory system	M00499 HydH-HydG (metal tolerance) two-component regulatory system [PATH:map02020] [BR:ko02022]	106	161	0	absent	absent	absent	absent	complete	absent	absent	absent	1 block missing	absent	absent	absent	absent	absent	absent	absent	absent	1 block missing	1 block missing	absent	absent	absent	absent	complete	complete	absent	absent	absent	1 block missing	absent	absent	absent	absent	absent	absent	absent	absent	absent	absent	absent	1 block missing	absent
M00198	Putative sn-glycerol-phosphate transport system				32	222	0	1 block missing	absent	1 block missing	absent	absent	absent	1 block missing	absent	absent	complete	1 block missing	absent	absent	1 block missing	complete	absent	1 block missing	absent	absent	1 block missing	absent	absent	absent	1 block missing	absent	1 block missing	complete	absent	absent	1 block missing	1 block missing	1 block missing	1 block missing	complete	absent	1 block missing	absent	absent	absent	absent	1 block missing	absent
M00167	Pathway module	Energy metabolism	Carbon fixation	M00167 Reductive pentose phosphate cycle, glyceraldehyde-3P => ribulose-5P [PATH:map00710 map01200 map01100 map01120]	11	243	447	1 block missing	1 block missing	absent	1 block missing	1 block missing	2 blocks missing	1 block missing	2 blocks missing	1 block missing	1 block missing	2 blocks missing	2 blocks missing	absent	2 blocks missing	2 blocks missing	2 blocks missing	2 blocks missing	1 block missing	2 blocks missing	2 blocks missing	2 blocks missing	1 block missing	1 block missing	2 blocks missing	1 block missing	2 blocks missing	1 block missing	absent	1 block missing	2 blocks missing	2 blocks missing	1 block missing	2 blocks missing	1 block missing	1 block missing	2 blocks missing	2 blocks missing	2 blocks missing	1 block missing	complete	2 blocks missing	2 blocks missing
M00253	Sodium transport system				121	131	0	1 block missing	absent	absent	absent	complete	absent	complete	complete	absent	absent	1 block missing	absent	absent	absent	absent	complete	complete	1 block missing	absent	complete	absent	absent	absent	absent	absent	1 block missing	1 block missing	absent	absent	complete	complete	1 block missing	1 block missing	absent	absent	1 block missing	absent	1 block missing	absent	absent	absent	1 block missing
M00454	Functional set	Environmental information processing	Two-component regulatory system	M00454 KdpD-KdpE (potassium transport) two-component regulatory system [PATH:map02020] [BR:ko02022]	78	170	0	absent	absent	absent	complete	1 block missing	1 block missing	complete	1 block missing	complete	complete	absent	absent	absent	1 block missing	complete	1 block missing	absent	absent	absent	1 block missing	absent	absent	absent	1 block missing	complete	absent	complete	1 block missing	absent	1 block missing	1 block missing	absent	absent	absent	complete	absent	absent	absent	absent	1 block missing	complete	1 block missing
M00210	Phospholipid transport system				55	186	0	absent	absent	absent	complete	1 block missing	absent	absent	absent	complete	complete	absent	absent	absent	absent	absent	absent	absent	absent	1 block missing	absent	absent	complete	1 block missing	absent	absent	absent	1 block missing	absent	complete	absent	absent	absent	absent	absent	absent	absent	absent	absent	1 block missing	complete	absent	absent
M00669	gamma-Hexachlorocyclohexane transport system				34	207	0	absent	absent	absent	complete	1 block missing	absent	absent	absent	complete	1 block missing	absent	absent	absent	absent	absent	absent	absent	absent	1 block missing	absent	absent	1 block missing	1 block missing	absent	absent	absent	1 block missing	absent	1 block missing	absent	absent	absent	absent	absent	absent	absent	absent	absent	1 block missing	1 block missing	absent	absent
M00670	Mce transport system				1	240	0	absent	absent	absent	1 block missing	1 block missing	absent	absent	absent	1 block missing	1 block missing	absent	absent	absent	absent	absent	absent	absent	absent	1 block missing	absent	absent	1 block missing	1 block missing	absent	absent	absent	1 block missing	absent	1 block missing	absent	absent	absent	absent	absent	absent	absent	absent	absent	1 block missing	1 block missing	absent	absent
M00741	Propanoyl-CoA metabolism, propanoyl-CoA => succinyl-CoA				38	199	71	1 block missing	1 block missing	absent	absent	absent	1 block missing	1 block missing	1 block missing	absent	absent	absent	absent	absent	absent	absent	2 blocks missing	absent	absent	complete	absent	absent	absent	absent	2 blocks missing	2 blocks missing	absent	1 block missing	absent	absent	absent	1 block missing	absent	absent	1 block missing	absent	absent	absent	absent	1 block missing	complete	1 block missing	absent
M00016	Pathway module	Nucleotide and amino acid metabolism	Lysine metabolism	M00016 Lysine biosynthesis, succinyl-DAP pathway, aspartate => lysine [PATH:map00300 map01230 map01100]	57	175	257	1 block missing	absent	1 block missing	complete	1 block missing	2 blocks missing	complete	absent	complete	complete	complete	1 block missing	2 blocks missing	complete	absent	absent	1 block missing	2 blocks missing	2 blocks missing	1 block missing	1 block missing	1 block missing	complete	2 blocks missing	2 blocks missing	2 blocks missing	1 block missing	absent	complete	2 blocks missing	complete	2 blocks missing	2 blocks missing	2 blocks missing	1 block missing	2 blocks missing	absent	2 blocks missing	absent	complete	2 blocks missing	2 blocks missing
M00593	Inositol transport system				58	172	0	absent	absent	absent	complete	absent	absent	absent	absent	complete	complete	absent	complete	absent	absent	1 block missing	1 block missing	1 block missing	absent	absent	absent	absent	absent	absent	1 block missing	absent	complete	absent	absent	absent	complete	absent	complete	absent	absent	absent	complete	absent	1 block missing	absent	absent	absent	complete
M00004	Pathway module	Carbohydrate and lipid metabolism	Central carbohydrate metabolism	M00004 Pentose phosphate pathway (Pentose phosphate cycle) [PATH:map00030 map01200 map01100 map01120]	86	142	335	2 blocks missing	2 blocks missing	1 block missing	complete	complete	1 block missing	absent	2 blocks missing	complete	complete	1 block missing	2 blocks missing	absent	complete	absent	absent	2 blocks missing	2 blocks missing	complete	2 blocks missing	2 blocks missing	1 block missing	2 blocks missing	1 block missing	2 blocks missing	2 blocks missing	2 blocks missing	absent	2 blocks missing	1 block missing	1 block missing	2 blocks missing	absent	2 blocks missing	2 blocks missing	2 blocks missing	2 blocks missing	2 blocks missing	1 block missing	1 block missing	2 blocks missing	1 block missing
M00846	Siroheme biosynthesis, glutamate => siroheme				150	77	15	1 block missing	absent	absent	complete	complete	complete	complete	absent	complete	complete	absent	absent	complete	absent	absent	complete	absent	complete	absent	absent	absent	complete	complete	absent	1 block missing	absent	complete	complete	complete	complete	absent	absent	absent	1 block missing	complete	absent	complete	absent	absent	1 block missing	1 block missing	absent
M00193	Structural complex	Environmental information processing	Mineral and organic ion transport system	M00193 Putative spermidine/putrescine transport system [BR:ko02000]	50	174	0	absent	absent	absent	complete	absent	absent	absent	absent	complete	complete	absent	absent	absent	complete	complete	absent	absent	absent	absent	absent	1 block missing	absent	absent	absent	1 block missing	absent	1 block missing	1 block missing	absent	complete	absent	absent	absent	complete	absent	absent	absent	absent	absent	complete	1 block missing	absent
M00045	Pathway module	Nucleotide and amino acid metabolism	Histidine metabolism	M00045 Histidine degradation, histidine => N-formiminoglutamate => glutamate [PATH:map00340 map01100]	46	175	12	absent	1 block missing	absent	complete	absent	1 block missing	complete	1 block missing	complete	complete	absent	absent	absent	absent	absent	absent	absent	absent	1 block missing	absent	absent	absent	absent	absent	absent	absent	absent	absent	absent	absent	1 block missing	absent	absent	absent	absent	absent	1 block missing	absent	1 block missing	complete	absent	absent
M00150	Structural complex	Energy metabolism	ATP synthesis	M00150 Fumarate reductase, prokaryotes [PATH:map00190]	7	205	0	absent	1 block missing	1 block missing	absent	absent	1 block missing	absent	absent	absent	complete	absent	absent	absent	absent	absent	absent	absent	1 block missing	absent	absent	absent	absent	1 block missing	absent	1 block missing	absent	absent	absent	absent	absent	absent	1 block missing	absent	absent	1 block missing	absent	1 block missing	absent	1 block missing	absent	1 block missing	absent
M00127	Thiamine biosynthesis, AIR => thiamine-P/thiamine-2P				48	163	114	2 blocks missing	2 blocks missing	2 blocks missing	1 block missing	2 blocks missing	1 block missing	1 block missing	absent	1 block missing	complete	2 blocks missing	absent	1 block missing	1 block missing	absent	absent	absent	2 blocks missing	absent	absent	absent	2 blocks missing	1 block missing	absent	1 block missing	1 block missing	1 block missing	complete	1 block missing	2 blocks missing	absent	2 blocks missing	absent	complete	1 block missing	absent	absent	absent	absent	absent	1 block missing	absent
M00227	Glutamine transport system				13	196	0	1 block missing	1 block missing	absent	absent	absent	absent	absent	absent	absent	complete	absent	1 block missing	absent	absent	absent	1 block missing	1 block missing	1 block missing	absent	absent	1 block missing	absent	absent	absent	absent	absent	1 block missing	absent	absent	1 block missing	absent	absent	absent	absent	1 block missing	absent	1 block missing	absent	1 block missing	complete	1 block missing	absent
M00063	CMP-KDO biosynthesis				174	34	8	absent	absent	absent	complete	complete	absent	absent	absent	complete	complete	2 blocks missing	absent	absent	absent	absent	absent	absent	absent	absent	absent	absent	complete	complete	absent	absent	absent	complete	absent	complete	absent	absent	absent	absent	absent	absent	absent	absent	absent	absent	1 block missing	absent	absent
M00603	Putative aldouronate transport system				173	34	0	absent	absent	absent	absent	absent	absent	absent	absent	absent	absent	absent	absent	absent	complete	absent	complete	absent	absent	absent	complete	absent	absent	absent	complete	absent	complete	absent	absent	absent	complete	complete	absent	absent	absent	absent	complete	absent	absent	absent	absent	absent	complete
M00497	GlnL-GlnG (nitrogen regulation) two-component regulatory system				84	122	0	absent	1 block missing	absent	complete	complete	absent	absent	absent	complete	complete	absent	absent	absent	absent	absent	absent	absent	absent	absent	absent	absent	complete	absent	complete	1 block missing	absent	absent	absent	complete	absent	absent	absent	absent	absent	1 block missing	absent	absent	absent	absent	complete	1 block missing	absent
M00481	LiaS-LiaR (cell wall stress response) two-component regulatory system				75	130	0	1 block missing	absent	complete	absent	absent	absent	absent	absent	absent	absent	absent	absent	absent	absent	absent	absent	absent	absent	absent	1 block missing	1 block missing	absent	absent	1 block missing	1 block missing	absent	1 block missing	absent	absent	absent	absent	absent	absent	absent	absent	1 block missing	absent	absent	1 block missing	absent	absent	absent
M00208	Structural complex	Environmental information processing	Mineral and organic ion transport system	M00208 Glycine betaine/proline transport system [PATH:map02010] [BR:ko02000]	184	20	0	complete	absent	complete	complete	absent	absent	absent	absent	complete	complete	complete	absent	absent	absent	absent	absent	absent	complete	absent	absent	absent	absent	absent	absent	absent	absent	absent	absent	absent	absent	absent	absent	absent	complete	absent	absent	absent	absent	absent	complete	absent	absent
M00215	D-Xylose transport system				37	165	0	1 block missing	absent	absent	absent	absent	absent	absent	1 block missing	complete	complete	absent	1 block missing	absent	absent	1 block missing	1 block missing	1 block missing	absent	absent	1 block missing	absent	absent	absent	complete	absent	1 block missing	absent	absent	absent	1 block missing	complete	complete	absent	absent	absent	1 block missing	absent	absent	absent	absent	1 block missing	complete
M00647	Multidrug resistance, efflux pump AcrAB-TolC/SmeDEF				31	171	186	2 blocks missing	absent	absent	complete	2 blocks missing	absent	1 block missing	absent	complete	complete	absent	1 block missing	absent	absent	1 block missing	absent	absent	1 block missing	1 block missing	absent	absent	1 block missing	complete	1 block missing	2 blocks missing	absent	2 blocks missing	absent	1 block missing	absent	absent	absent	absent	absent	2 blocks missing	absent	absent	absent	absent	complete	2 blocks missing	2 blocks missing
M00244	Putative zinc/manganese transport system				56	145	0	absent	absent	complete	absent	1 block missing	absent	complete	absent	complete	complete	complete	absent	absent	complete	absent	absent	absent	absent	absent	1 block missing	1 block missing	absent	absent	1 block missing	absent	absent	absent	absent	absent	absent	absent	absent	absent	absent	absent	absent	absent	absent	absent	1 block missing	absent	1 block missing
M00168	Pathway module	Energy metabolism	Carbon fixation	M00168 CAM (Crassulacean acid metabolism), dark [PATH:map00710 map01200 map01100 map01120]	49	152	0	absent	absent	absent	1 block missing	1 block missing	absent	absent	absent	1 block missing	complete	1 block missing	absent	complete	complete	absent	absent	absent	absent	1 block missing	absent	absent	1 block missing	complete	absent	absent	absent	absent	complete	complete	absent	absent	absent	absent	1 block missing	absent	absent	absent	absent	absent	1 block missing	1 block missing	absent
M00362	Functional set	Metabolism	Nucleotide sugar	M00362 Nucleotide sugar biosynthesis, prokaryotes [PATH:map00520]	40	161	224	2 blocks missing	2 blocks missing	2 blocks missing	2 blocks missing	1 block missing	absent	1 block missing	2 blocks missing	1 block missing	complete	absent	2 blocks missing	1 block missing	complete	absent	1 block missing	absent	2 blocks missing	absent	2 blocks missing	1 block missing	2 blocks missing	absent	1 block missing	1 block missing	2 blocks missing	absent	1 block missing	2 blocks missing	1 block missing	1 block missing	1 block missing	1 block missing	1 block missing	1 block missing	1 block missing	1 block missing	2 blocks missing	2 blocks missing	1 block missing	complete	2 blocks missing
M00250	Lipopolysaccharide transport system				168	30	0	absent	absent	absent	absent	complete	absent	absent	absent	absent	complete	absent	1 block missing	absent	absent	complete	absent	absent	absent	absent	complete	absent	complete	complete	absent	absent	complete	absent	complete	absent	absent	absent	absent	absent	complete	absent	absent	absent	absent	absent	absent	complete	1 block missing
M00839	PdtaS-PdtaR two-component regulatory system				56	142	0	1 block missing	absent	absent	absent	1 block missing	complete	absent	absent	absent	absent	absent	1 block missing	1 block missing	complete	complete	1 block missing	absent	1 block missing	absent	1 block missing	1 block missing	absent	absent	1 block missing	1 block missing	1 block missing	complete	absent	absent	1 block missing	absent	1 block missing	1 block missing	absent	1 block missing	1 block missing	complete	1 block missing	absent	absent	1 block missing	1 block missing
M00243	Manganese/iron transport system				51	146	0	absent	absent	absent	absent	complete	absent	1 block missing	absent	absent	absent	absent	absent	absent	absent	absent	absent	absent	absent	absent	absent	complete	absent	1 block missing	1 block missing	absent	absent	absent	absent	absent	absent	absent	absent	absent	absent	absent	absent	absent	absent	absent	1 block missing	absent	absent
M00273	PTS system, fructose-specific II component				151	45	0	absent	absent	complete	complete	complete	complete	absent	complete	complete	complete	complete	absent	absent	absent	absent	absent	absent	absent	absent	absent	absent	absent	absent	absent	absent	absent	absent	absent	absent	absent	complete	complete	absent	complete	absent	absent	absent	absent	absent	absent	absent	absent
M00506	Functional set	Environmental information processing	Two-component regulatory system	M00506 CheA-CheYBV (chemotaxis) two-component regulatory system [PATH:map02020 map02030] [BR:ko02022 ko02030 ko02035]	30	163	224	1 block missing	2 blocks missing	absent	1 block missing	absent	complete	2 blocks missing	absent	complete	2 blocks missing	absent	2 blocks missing	absent	absent	absent	2 blocks missing	2 blocks missing	1 block missing	absent	2 blocks missing	2 blocks missing	complete	complete	1 block missing	2 blocks missing	2 blocks missing	absent	2 blocks missing	absent	2 blocks missing	2 blocks missing	2 blocks missing	2 blocks missing	complete	2 blocks missing	2 blocks missing	2 blocks missing	2 blocks missing	1 block missing	absent	1 block missing	1 block missing
M00501	Functional set	Environmental information processing	Two-component regulatory system	M00501 PilS-PilR (type 4 fimbriae synthesis) two-component regulatory system [PATH:map02020] [BR:ko02022]	84	108	0	absent	absent	absent	1 block missing	complete	absent	absent	1 block missing	complete	absent	absent	absent	absent	absent	absent	absent	absent	absent	absent	absent	absent	complete	absent	1 block missing	absent	absent	absent	absent	complete	absent	absent	absent	absent	1 block missing	absent	absent	absent	absent	absent	absent	absent	absent
M00123	Biotin biosynthesis, pimeloyl-ACP/CoA => biotin				75	117	350	2 blocks missing	2 blocks missing	absent	complete	complete	2 blocks missing	1 block missing	2 blocks missing	complete	complete	absent	1 block missing	2 blocks missing	absent	2 blocks missing	complete	1 block missing	2 blocks missing	1 block missing	1 block missing	2 blocks missing	complete	complete	2 blocks missing	2 blocks missing	1 block missing	complete	absent	complete	1 block missing	2 blocks missing	2 blocks missing	2 blocks missing	1 block missing	absent	absent	absent	2 blocks missing	2 blocks missing	2 blocks missing	1 block missing	2 blocks missing
M00011	Pathway module	Carbohydrate and lipid metabolism	Central carbohydrate metabolism	M00011 Citrate cycle, second carbon oxidation, 2-oxoglutarate => oxaloacetate [PATH:map00020 map01200 map01100]2	120	64	74	1 block missing	absent	absent	complete	complete	2 blocks missing	2 blocks missing	absent	complete	complete	absent	absent	1 block missing	absent	2 blocks missing	absent	absent	absent	complete	absent	absent	complete	complete	absent	absent	absent	2 blocks missing	2 blocks missing	complete	absent	absent	absent	absent	complete	absent	absent	absent	absent	absent	complete	1 block missing	absent
M00186	Structural complex	Environmental information processing	Mineral and organic ion transport system	M00186 Tungstate transport system [PATH:map02010] [BR:ko02000]	151	32	0	absent	absent	absent	absent	absent	absent	absent	absent	absent	absent	absent	absent	complete	absent	absent	absent	absent	complete	absent	absent	absent	absent	complete	absent	complete	absent	absent	complete	absent	absent	absent	absent	absent	complete	complete	absent	complete	absent	1 block missing	absent	complete	absent
M00325	alpha-Hemolysin/cyclolysin transport system				4	179	0	absent	1 block missing	absent	1 block missing	absent	absent	absent	absent	1 block missing	1 block missing	absent	absent	absent	absent	absent	absent	absent	absent	1 block missing	absent	absent	absent	1 block missing	absent	absent	absent	absent	absent	1 block missing	absent	absent	absent	absent	absent	absent	absent	absent	absent	absent	1 block missing	absent	absent
M00843	L-threo-Tetrahydrobiopterin biosynthesis, GTP => L-threo-BH4				2	180	277	2 blocks missing	absent	absent	1 block missing	1 block missing	absent	2 blocks missing	absent	1 block missing	1 block missing	absent	2 blocks missing	2 blocks missing	absent	absent	1 block missing	absent	2 blocks missing	1 block missing	absent	absent	1 block missing	1 block missing	absent	1 block missing	absent	2 blocks missing	2 blocks missing	1 block missing	2 blocks missing	1 block missing	absent	2 blocks missing	1 block missing	1 block missing	2 blocks missing	2 blocks missing	absent	absent	absent	1 block missing	absent
M00134	Pathway module	Nucleotide and amino acid metabolism	Polyamine biosynthesis	M00134 Polyamine biosynthesis, arginine => ornithine => putrescine [PATH:map00330 map01100]	17	164	0	absent	absent	1 block missing	1 block missing	1 block missing	absent	absent	absent	1 block missing	1 block missing	absent	absent	absent	absent	absent	1 block missing	1 block missing	1 block missing	absent	absent	absent	absent	absent	absent	1 block missing	absent	1 block missing	complete	absent	absent	absent	absent	absent	1 block missing	absent	absent	absent	absent	absent	complete	absent	absent
M00492	LytS-LytR two-component regulatory system				70	106	0	1 block missing	absent	1 block missing	absent	absent	complete	complete	absent	absent	absent	absent	absent	absent	absent	absent	absent	absent	1 block missing	absent	absent	absent	absent	absent	absent	1 block missing	1 block missing	absent	absent	absent	1 block missing	1 block missing	complete	absent	complete	1 block missing	1 block missing	absent	absent	absent	absent	complete	1 block missing
M00720	Multidrug resistance, efflux pump VexEF-TolC				4	171	0	absent	absent	absent	1 block missing	absent	absent	absent	absent	1 block missing	1 block missing	absent	absent	absent	absent	absent	absent	absent	absent	1 block missing	absent	absent	absent	1 block missing	1 block missing	absent	absent	absent	absent	1 block missing	absent	absent	absent	absent	absent	absent	absent	absent	absent	absent	1 block missing	absent	absent
M00153	Cytochrome d ubiquinol oxidase				18	156	0	1 block missing	absent	1 block missing	1 block missing	1 block missing	absent	absent	absent	1 block missing	complete	1 block missing	absent	absent	absent	absent	absent	absent	1 block missing	1 block missing	absent	absent	1 block missing	1 block missing	absent	absent	absent	absent	1 block missing	complete	absent	absent	absent	absent	1 block missing	absent	absent	absent	absent	absent	1 block missing	1 block missing	1 block missing
M00209	Structural complex	Environmental information processing	Mineral and organic ion transport system	M00209 Osmoprotectant transport system [PATH:map02010] [BR:ko02000]	134	39	0	absent	absent	complete	complete	absent	absent	complete	absent	complete	complete	1 block missing	absent	absent	complete	absent	absent	absent	absent	absent	absent	absent	absent	absent	absent	complete	absent	absent	absent	absent	absent	absent	complete	absent	absent	absent	absent	complete	absent	1 block missing	complete	absent	absent
M00580	Pathway module	Carbohydrate and lipid metabolism	Central carbohydrate metabolism	M00580 Pentose phosphate pathway, archaea, fructose 6P => ribose 5P [PATH:map00030 map01200 map01230 map01100 map01120] (complete)	39	132	12	absent	absent	complete	1 block missing	1 block missing	absent	absent	absent	1 block missing	complete	complete	1 block missing	complete	1 block missing	absent	2 blocks missing	1 block missing	absent	absent	absent	absent	1 block missing	absent	1 block missing	absent	absent	absent	complete	1 block missing	absent	1 block missing	absent	absent	absent	absent	absent	absent	absent	absent	1 block missing	absent	absent
M00061	D-Glucuronate degradation, D-glucuronate => pyruvate + D-glyceraldehyde 3P				77	93	101	absent	absent	absent	absent	2 blocks missing	absent	complete	absent	2 blocks missing	complete	absent	absent	absent	absent	absent	absent	absent	absent	2 blocks missing	complete	absent	absent	absent	2 blocks missing	absent	complete	absent	absent	absent	absent	1 block missing	1 block missing	1 block missing	absent	absent	absent	absent	1 block missing	absent	1 block missing	absent	absent
M00216	Multiple sugar transport system				131	38	0	absent	absent	absent	absent	absent	absent	absent	complete	absent	absent	absent	absent	absent	complete	1 block missing	absent	1 block missing	absent	absent	complete	absent	absent	absent	1 block missing	absent	complete	absent	absent	absent	complete	complete	complete	absent	absent	absent	complete	absent	absent	absent	absent	absent	complete
M00821	Multidrug resistance, efflux pump TriABC-TolC				5	164	0	absent	absent	absent	complete	absent	absent	absent	absent	complete	1 block missing	absent	absent	absent	absent	absent	absent	absent	absent	1 block missing	absent	absent	absent	1 block missing	absent	absent	absent	absent	absent	1 block missing	absent	absent	absent	absent	absent	absent	absent	absent	absent	absent	complete	absent	absent
M00234	Cystine transport system				12	155	0	absent	absent	complete	absent	absent	absent	absent	absent	complete	complete	complete	1 block missing	absent	1 block missing	absent	1 block missing	absent	absent	absent	absent	absent	absent	absent	1 block missing	absent	absent	1 block missing	absent	absent	1 block missing	absent	absent	absent	1 block missing	absent	1 block missing	absent	absent	1 block missing	absent	absent	1 block missing
M00339	RaxAB-RaxC type I secretion system				2	165	0	absent	absent	absent	1 block missing	absent	absent	absent	absent	1 block missing	complete	absent	absent	absent	absent	absent	absent	absent	absent	1 block missing	absent	absent	absent	1 block missing	absent	absent	absent	absent	absent	1 block missing	absent	absent	absent	absent	absent	absent	absent	absent	absent	absent	1 block missing	absent	absent
M00571	AlgE-type Mannuronan C-5-Epimerase transport system				5	161	0	absent	absent	absent	1 block missing	absent	absent	absent	absent	1 block missing	1 block missing	absent	absent	absent	absent	absent	absent	absent	absent	1 block missing	absent	absent	absent	1 block missing	absent	absent	absent	absent	absent	1 block missing	absent	absent	absent	absent	absent	absent	absent	absent	absent	absent	1 block missing	absent	absent
M00326	RTX toxin transport system				0	165	0	absent	absent	absent	1 block missing	absent	absent	absent	absent	1 block missing	1 block missing	absent	absent	absent	absent	absent	absent	absent	absent	1 block missing	absent	absent	absent	1 block missing	absent	absent	absent	absent	absent	1 block missing	absent	absent	absent	absent	absent	absent	absent	absent	absent	absent	1 block missing	absent	absent
M00122	Cobalamin biosynthesis, cobinamide => cobalamin				106	57	68	absent	absent	absent	complete	absent	complete	complete	absent	complete	absent	absent	2 blocks missing	absent	absent	complete	1 block missing	absent	absent	complete	absent	absent	complete	absent	absent	absent	absent	complete	absent	2 blocks missing	complete	1 block missing	complete	absent	complete	complete	complete	complete	absent	absent	absent	complete	absent
M00064	ADP-L-glycero-D-manno-heptose biosynthesis				84	77	35	absent	absent	absent	complete	1 block missing	absent	absent	absent	1 block missing	complete	absent	absent	absent	absent	absent	absent	absent	absent	absent	absent	absent	1 block missing	complete	2 blocks missing	absent	absent	complete	absent	absent	absent	absent	absent	absent	absent	absent	absent	absent	absent	absent	absent	absent	absent
M00589	Putative lysine transport system				140	20	0	complete	absent	complete	absent	absent	complete	absent	absent	absent	absent	absent	complete	absent	absent	absent	absent	absent	complete	absent	absent	absent	absent	absent	absent	complete	complete	absent	absent	absent	complete	absent	absent	absent	complete	absent	complete	absent	complete	absent	absent	absent	complete
M00220	Rhamnose transport system				42	118	0	absent	absent	absent	absent	1 block missing	absent	absent	absent	absent	absent	absent	complete	absent	absent	1 block missing	1 block missing	complete	absent	absent	absent	absent	absent	absent	complete	absent	absent	absent	absent	absent	complete	absent	absent	absent	absent	absent	1 block missing	absent	absent	absent	absent	absent	1 block missing
M00495	AgrC-AgrA (exoprotein synthesis) two-component regulatory system				37	123	0	1 block missing	absent	1 block missing	absent	absent	1 block missing	complete	absent	absent	absent	complete	absent	absent	absent	absent	1 block missing	1 block missing	1 block missing	absent	1 block missing	absent	absent	absent	absent	1 block missing	1 block missing	absent	absent	absent	complete	1 block missing	1 block missing	absent	complete	1 block missing	1 block missing	1 block missing	absent	absent	absent	1 block missing	1 block missing
M00566	Dipeptide transport system, Firmicutes				6	154	0	absent	1 block missing	absent	absent	absent	absent	absent	absent	absent	absent	absent	absent	absent	absent	absent	absent	absent	absent	absent	absent	absent	absent	absent	absent	absent	absent	absent	absent	absent	absent	1 block missing	1 block missing	absent	absent	1 block missing	1 block missing	1 block missing	1 block missing	complete	absent	absent	absent
M00035	Pathway module	Nucleotide and amino acid metabolism	Cysteine and methionine metabolism	M00035 Methionine degradation [PATH:map00270 map01100]	9	149	434	1 block missing	2 blocks missing	2 blocks missing	1 block missing	2 blocks missing	absent	absent	2 blocks missing	complete	1 block missing	absent	2 blocks missing	2 blocks missing	2 blocks missing	2 blocks missing	2 blocks missing	2 blocks missing	1 block missing	2 blocks missing	2 blocks missing	absent	2 blocks missing	absent	2 blocks missing	2 blocks missing	2 blocks missing	2 blocks missing	2 blocks missing	1 block missing	2 blocks missing	absent	absent	absent	2 blocks missing	2 blocks missing	1 block missing	2 blocks missing	2 blocks missing	2 blocks missing	2 blocks missing	1 block missing	2 blocks missing
M00214	Methyl-galactoside transport system				64	90	0	absent	absent	absent	absent	absent	complete	absent	absent	absent	complete	absent	1 block missing	absent	absent	absent	absent	1 block missing	absent	absent	absent	absent	absent	absent	1 block missing	absent	1 block missing	absent	absent	absent	1 block missing	absent	1 block missing	complete	absent	absent	1 block missing	absent	absent	absent	absent	absent	complete
M00348	Glutathione transport system				4	148	0	absent	absent	absent	absent	absent	absent	absent	absent	absent	complete	absent	absent	absent	1 block missing	1 block missing	absent	absent	absent	absent	absent	absent	absent	1 block missing	absent	absent	absent	1 block missing	absent	absent	absent	absent	1 block missing	absent	1 block missing	absent	absent	absent	absent	1 block missing	absent	absent	1 block missing
M00324	Dipeptide transport system				8	142	0	absent	absent	absent	complete	absent	absent	absent	absent	complete	complete	absent	absent	absent	absent	absent	absent	absent	1 block missing	absent	absent	absent	absent	absent	absent	absent	absent	absent	absent	absent	absent	absent	absent	absent	absent	absent	absent	1 block missing	absent	1 block missing	1 block missing	absent	1 block missing
M00591	Putative xylitol transport system				2	145	0	absent	absent	absent	absent	absent	absent	absent	absent	complete	absent	absent	1 block missing	absent	absent	absent	absent	1 block missing	absent	absent	absent	absent	absent	absent	absent	absent	1 block missing	absent	absent	absent	1 block missing	absent	1 block missing	absent	absent	absent	1 block missing	absent	absent	absent	absent	absent	1 block missing
M00009	Pathway module	Carbohydrate and lipid metabolism	Central carbohydrate metabolism	M00009 Citrate cycle (TCA cycle, Krebs cycle) [PATH:map00020 map01200 map01100]5	104	38	51	2 blocks missing	absent	absent	complete	complete	absent	2 blocks missing	absent	complete	complete	absent	absent	absent	absent	2 blocks missing	absent	absent	absent	complete	absent	absent	complete	complete	absent	absent	absent	absent	2 blocks missing	complete	absent	absent	absent	absent	complete	absent	absent	absent	absent	absent	complete	1 block missing	absent
M00498	NtrY-NtrX (nitrogen regulation) two-component regulatory system				50	92	0	absent	absent	absent	absent	1 block missing	absent	absent	absent	absent	absent	absent	absent	absent	absent	absent	absent	absent	absent	1 block missing	absent	absent	absent	absent	absent	absent	absent	absent	absent	absent	absent	absent	absent	absent	absent	1 block missing	absent	absent	absent	absent	complete	1 block missing	absent
M00600	alpha-1,4-Digalacturonate transport system				12	130	0	absent	absent	absent	absent	absent	absent	absent	absent	absent	absent	absent	absent	absent	1 block missing	absent	absent	absent	absent	absent	1 block missing	absent	absent	absent	1 block missing	absent	1 block missing	absent	absent	absent	1 block missing	1 block missing	absent	absent	1 block missing	absent	1 block missing	absent	absent	absent	absent	absent	1 block missing
M00211	Putative ABC transport system				112	25	0	absent	absent	complete	absent	absent	absent	complete	absent	absent	complete	absent	absent	absent	absent	absent	absent	absent	complete	absent	absent	complete	absent	1 block missing	absent	complete	absent	complete	absent	absent	absent	complete	absent	absent	absent	absent	absent	absent	absent	absent	1 block missing	complete	absent
M00185	Sulfate transport system				68	65	0	absent	absent	absent	complete	complete	absent	absent	absent	complete	complete	absent	absent	absent	absent	absent	complete	absent	absent	absent	absent	absent	complete	complete	absent	1 block missing	absent	absent	absent	complete	absent	absent	absent	absent	1 block missing	absent	absent	absent	absent	1 block missing	complete	absent	absent
M00555	Betaine biosynthesis, choline => betaine				29	104	0	absent	absent	absent	complete	absent	absent	absent	absent	complete	complete	absent	absent	absent	absent	absent	absent	absent	1 block missing	absent	absent	absent	absent	absent	absent	absent	absent	absent	1 block missing	complete	1 block missing	absent	absent	absent	1 block missing	absent	absent	absent	absent	absent	1 block missing	absent	absent
M00530	Pathway module	Energy metabolism	Nitrogen metabolism	M00530 Dissimilatory nitrate reduction, nitrate => ammonia [PATH:map00910 map01120]	23	110	153	1 block missing	absent	absent	absent	2 blocks missing	2 blocks missing	2 blocks missing	absent	1 block missing	complete	absent	absent	absent	absent	absent	absent	absent	1 block missing	1 block missing	2 blocks missing	absent	absent	complete	absent	absent	absent	absent	absent	2 blocks missing	absent	absent	2 blocks missing	absent	absent	2 blocks missing	absent	1 block missing	absent	absent	1 block missing	1 block missing	absent
M00319	Manganese/zinc/iron transport system				40	92	0	absent	absent	absent	absent	1 block missing	absent	absent	1 block missing	absent	absent	absent	absent	absent	absent	absent	absent	absent	absent	absent	absent	1 block missing	absent	absent	1 block missing	absent	absent	absent	absent	absent	absent	absent	absent	absent	absent	absent	absent	absent	absent	absent	absent	absent	absent
M00450	Functional set	Environmental information processing	Two-component regulatory system	M00450 BaeS-BaeR (envelope stress response) two-component regulatory system [PATH:map02020] [BR:ko02022]	19	113	0	absent	1 block missing	absent	absent	1 block missing	absent	absent	absent	absent	complete	absent	absent	absent	absent	absent	absent	absent	absent	absent	1 block missing	absent	absent	absent	1 block missing	absent	absent	absent	absent	complete	absent	absent	absent	absent	1 block missing	absent	absent	absent	absent	1 block missing	absent	absent	absent
M00040	Tyrosine biosynthesis, prephanate => pretyrosine => tyrosine				9	123	0	1 block missing	absent	1 block missing	1 block missing	absent	absent	absent	absent	1 block missing	1 block missing	1 block missing	absent	absent	absent	absent	absent	absent	absent	absent	absent	absent	1 block missing	absent	absent	absent	absent	1 block missing	absent	1 block missing	absent	absent	absent	absent	absent	absent	absent	absent	absent	absent	complete	absent	absent
M00847	Heme biosynthesis, archaea, siroheme => heme				23	107	116	2 blocks missing	1 block missing	absent	absent	2 blocks missing	absent	absent	absent	absent	absent	absent	absent	absent	absent	2 blocks missing	2 blocks missing	absent	2 blocks missing	2 blocks missing	absent	2 blocks missing	absent	absent	absent	2 blocks missing	absent	absent	complete	absent	absent	1 block missing	absent	absent	absent	1 block missing	absent	absent	absent	2 blocks missing	absent	absent	2 blocks missing
M00792	Manganese/zinc transport system				13	117	0	absent	absent	complete	absent	1 block missing	absent	absent	absent	absent	absent	1 block missing	absent	absent	1 block missing	absent	absent	absent	absent	absent	absent	1 block missing	absent	absent	absent	absent	absent	absent	absent	absent	absent	absent	absent	1 block missing	1 block missing	absent	absent	absent	absent	absent	absent	absent	absent
M00232	General L-amino acid transport system				15	114	0	absent	absent	absent	complete	absent	absent	absent	absent	complete	absent	absent	absent	absent	absent	absent	absent	absent	absent	absent	absent	1 block missing	absent	absent	1 block missing	absent	absent	1 block missing	absent	absent	absent	absent	absent	absent	absent	absent	absent	absent	absent	absent	complete	absent	absent
M00423	Molybdate/tungstate transport system				30	98	0	1 block missing	absent	absent	absent	absent	absent	absent	absent	absent	absent	absent	absent	1 block missing	absent	absent	absent	absent	1 block missing	absent	absent	absent	absent	1 block missing	absent	1 block missing	absent	absent	1 block missing	absent	absent	absent	absent	absent	absent	1 block missing	absent	absent	absent	absent	absent	1 block missing	absent
M00443	SenX3-RegX3 (phosphate starvation response) two-component regulatory system				39	86	0	absent	absent	absent	absent	absent	absent	absent	1 block missing	absent	absent	absent	absent	absent	complete	absent	absent	absent	absent	absent	1 block missing	absent	absent	absent	1 block missing	absent	1 block missing	absent	absent	absent	absent	absent	absent	absent	absent	absent	absent	absent	absent	1 block missing	absent	absent	1 block missing
M00191	Thiamine transport system				54	70	0	absent	absent	absent	absent	absent	absent	absent	absent	absent	complete	absent	absent	absent	absent	absent	absent	absent	absent	absent	absent	complete	absent	absent	absent	absent	absent	absent	absent	absent	absent	absent	absent	absent	absent	absent	absent	absent	absent	absent	absent	absent	absent
M00471	NarX-NarL (nitrate respiration) two-component regulatory system				22	102	0	1 block missing	absent	absent	absent	absent	absent	absent	absent	absent	complete	absent	absent	absent	absent	absent	absent	absent	absent	absent	absent	absent	absent	absent	absent	absent	absent	1 block missing	absent	absent	absent	absent	absent	absent	absent	absent	1 block missing	absent	absent	absent	absent	1 block missing	absent
M00460	Functional set	Environmental information processing	Two-component regulatory system	M00460 MprB-MprA (maintenance of persistent infection) two-component regulatory system [PATH:map02020] [BR:ko02022]	17	106	0	absent	absent	absent	absent	absent	absent	absent	absent	absent	absent	absent	absent	absent	absent	absent	absent	absent	absent	absent	absent	absent	1 block missing	absent	absent	absent	absent	absent	absent	absent	absent	absent	absent	absent	absent	absent	absent	absent	absent	absent	absent	absent	1 block missing
M00118	Glutathione biosynthesis, glutamate => glutathione				34	88	0	1 block missing	absent	1 block missing	complete	absent	absent	absent	absent	complete	complete	1 block missing	absent	absent	1 block missing	absent	absent	absent	absent	absent	absent	absent	complete	absent	absent	absent	absent	absent	absent	complete	absent	absent	1 block missing	absent	1 block missing	absent	absent	absent	absent	absent	complete	absent	absent
M00199	L-Arabinose/lactose transport system				33	84	0	absent	absent	absent	absent	absent	absent	1 block missing	absent	absent	1 block missing	absent	absent	absent	absent	absent	1 block missing	absent	absent	absent	absent	1 block missing	absent	absent	1 block missing	absent	1 block missing	absent	absent	absent	1 block missing	absent	complete	absent	absent	absent	1 block missing	absent	absent	absent	absent	absent	1 block missing
M00601	Putative chitobiose transport system				14	102	0	absent	absent	absent	absent	absent	absent	absent	absent	absent	absent	absent	absent	absent	absent	1 block missing	absent	absent	absent	absent	1 block missing	absent	absent	absent	1 block missing	absent	absent	absent	absent	absent	absent	1 block missing	absent	absent	absent	absent	1 block missing	absent	absent	absent	absent	1 block missing	complete
M00060	Pathway module	Carbohydrate and lipid metabolism	Lipopolysaccharide metabolism	M00060 Lipopolysaccharide biosynthesis, KDO2-lipid A [PATH:map00540 map01100]	2	114	102	absent	absent	absent	1 block missing	2 blocks missing	absent	absent	absent	1 block missing	complete	absent	absent	absent	absent	absent	absent	absent	absent	2 blocks missing	absent	absent	1 block missing	1 block missing	absent	absent	absent	2 blocks missing	absent	1 block missing	absent	absent	absent	absent	absent	absent	absent	absent	absent	absent	2 blocks missing	absent	absent
M00223	Phosphonate transport system				60	55	0	absent	absent	complete	absent	absent	1 block missing	complete	absent	absent	complete	complete	absent	absent	absent	absent	absent	absent	absent	absent	absent	absent	absent	complete	absent	absent	absent	1 block missing	absent	absent	absent	absent	absent	absent	absent	absent	absent	absent	absent	absent	absent	absent	absent
M00017	Pathway module	Nucleotide and amino acid metabolism	Cysteine and methionine metabolism	M00017 Methionine biosynthesis, apartate => homoserine => methionine [PATH:map00270 map01230 map01100]	58	56	297	2 blocks missing	absent	1 block missing	2 blocks missing	1 block missing	absent	complete	1 block missing	absent	complete	complete	2 blocks missing	absent	complete	absent	1 block missing	2 blocks missing	2 blocks missing	2 blocks missing	complete	absent	absent	absent	absent	1 block missing	complete	2 blocks missing	absent	2 blocks missing	2 blocks missing	2 blocks missing	complete	2 blocks missing	complete	complete	complete	absent	complete	2 blocks missing	2 blocks missing	absent	complete
M00145	Structural complex	Energy metabolism	ATP synthesis	M00145 NAD(P)H:quinone oxidoreductase, chloroplasts and cyanobacteria [PATH:map00190]	0	114	0	1 block missing	absent	absent	absent	1 block missing	absent	absent	absent	absent	absent	absent	absent	absent	absent	absent	absent	absent	1 block missing	absent	absent	absent	absent	absent	absent	absent	absent	absent	1 block missing	absent	absent	absent	absent	absent	absent	absent	absent	absent	absent	absent	absent	1 block missing	absent
M00473	Functional set	Environmental information processing	Two-component regulatory system	M00473 UhpB-UhpA (hexose phosphates uptake) two-component regulatory system [PATH:map02020] [BR:ko02022]	3	109	0	absent	1 block missing	absent	absent	absent	absent	absent	absent	absent	complete	absent	absent	absent	absent	1 block missing	absent	absent	1 block missing	absent	absent	absent	1 block missing	absent	absent	absent	absent	absent	absent	absent	absent	absent	absent	absent	absent	absent	absent	absent	absent	absent	1 block missing	1 block missing	1 block missing
M00515	FlrB-FlrC (polar flagellar synthesis) two-component regulatory system				35	76	0	absent	absent	absent	complete	complete	absent	absent	absent	complete	absent	absent	absent	absent	absent	absent	absent	absent	absent	absent	absent	absent	complete	absent	absent	absent	absent	absent	absent	absent	absent	absent	absent	absent	absent	absent	absent	absent	absent	absent	absent	absent	absent
M00333	Type IV secretion system				4	107	0	absent	absent	absent	absent	absent	absent	absent	absent	absent	absent	absent	absent	absent	absent	1 block missing	absent	absent	absent	absent	absent	absent	absent	absent	absent	absent	absent	absent	absent	absent	absent	1 block missing	absent	1 block missing	absent	absent	absent	1 block missing	absent	absent	absent	1 block missing	1 block missing
M00008	Entner-Doudoroff pathway, glucose-6P => glyceraldehyde-3P + pyruvate				13	97	161	absent	absent	1 block missing	complete	1 block missing	absent	2 blocks missing	absent	complete	complete	2 blocks missing	2 blocks missing	absent	2 blocks missing	2 blocks missing	absent	2 blocks missing	absent	1 block missing	2 blocks missing	absent	complete	absent	absent	absent	2 blocks missing	absent	absent	absent	2 blocks missing	2 blocks missing	absent	absent	absent	absent	absent	absent	2 blocks missing	absent	complete	absent	2 blocks missing
M00627	beta-Lactam resistance, Bla system				17	92	194	2 blocks missing	2 blocks missing	2 blocks missing	absent	complete	1 block missing	2 blocks missing	2 blocks missing	absent	absent	2 blocks missing	1 block missing	absent	2 blocks missing	absent	complete	absent	2 blocks missing	absent	2 blocks missing	absent	absent	absent	absent	absent	1 block missing	2 blocks missing	absent	absent	2 blocks missing	2 blocks missing	2 blocks missing	absent	complete	2 blocks missing	2 blocks missing	2 blocks missing	complete	complete	absent	1 block missing	absent
M00442	Putative hydroxymethylpyrimidine transport system				19	88	0	absent	absent	absent	absent	absent	absent	complete	absent	absent	complete	absent	absent	absent	absent	absent	1 block missing	absent	absent	absent	absent	absent	absent	absent	absent	1 block missing	1 block missing	absent	absent	absent	absent	absent	1 block missing	absent	complete	absent	absent	absent	absent	absent	complete	absent	absent
[truncated: 403 more rows]
[truncated: 1,593 more columns]

## Sheet: high-mediumhigh quality MAGs
KEGG modules. Completeness of each KEGG module was reported for the high and medium-high quality MAGs. Colors refer to the completeness level of the module. MAG ID is reported in line 2, MAG name (based on taxonony) is reported in line 3 and quality is reportedin line 4.
[truncated: 618 more rows]
[truncated: 1,595 more columns]
