# Supplementary material for: New insights from the biogas microbiome by comprehensive genome-resolved metagenomics of nearly 1600 species originating from multiple anaerobic digesters
Source: Biotechnol Biofuels. 2020 Feb 24;13:25. doi: 10.1186/s13068-020-01679-y (PMC7038595; doi:10.1186/s13068-020-01679-y)
Supplement: Supplementary file 10 — Additional file 10. MAGs having KEGG modules. Number of MAGs having each KEGG module are reported. Only MAGs having complete and 1 block missing KEGG modules are considered. In column B is reported the total number of MAGs per each phylum (considering only high quality and medium-high quality MAGs). KEGG modules are reported in columns. [file 13068_2020_1679_MOESM10_ESM.xlsx]

## Sheet: Additional file 10
MAGs having KEGG modules. Number of MAGs having each KEGG module are reported. Only MAGs having complete and 1 block missing KEGG modules are considered. In column B is reported the total number of MAGs per each phylum (considering only high quality and medium-high quality MAGs). KEGG modules are reported in columns.
		M00001	M00002	M00003	M00004	M00005	M00006	M00007	M00008	M00009	M00010	M00011	M00012	M00015	M00016	M00017	M00018	M00019	M00020	M00021	M00022	M00023	M00024	M00025	M00026	M00027	M00028	M00031	M00033	M00034	M00035	M00036	M00038	M00040	M00045	M00046	M00048	M00049	M00050	M00051	M00052	M00053	M00060	M00061	M00063	M00064	M00082	M00083	M00086
		Pathway module	Pathway module	Pathway module	Pathway module	Pathway module	Pathway module	Pathway module	Pathway module	Pathway module	Pathway module	Pathway module	Pathway module	Pathway module	Pathway module	Pathway module	Pathway module	Pathway module	Pathway module	Pathway module	Pathway module	Pathway module	Pathway module	Pathway module	Pathway module	Pathway module	Pathway module	Pathway module	Pathway module	Pathway module	Pathway module	Pathway module	Pathway module	Pathway module	Pathway module	Pathway module	Pathway module	Pathway module	Pathway module	Pathway module	Pathway module	Pathway module	Pathway module	Pathway module	Pathway module	Pathway module	Pathway module	Pathway module	Pathway module
		Carbohydrate and lipid metabolism	Carbohydrate and lipid metabolism	Carbohydrate and lipid metabolism	Carbohydrate and lipid metabolism	Carbohydrate and lipid metabolism	Carbohydrate and lipid metabolism	Carbohydrate and lipid metabolism	Carbohydrate and lipid metabolism	Carbohydrate and lipid metabolism	Carbohydrate and lipid metabolism	Carbohydrate and lipid metabolism	Carbohydrate and lipid metabolism	Nucleotide and amino acid metabolism	Nucleotide and amino acid metabolism	Nucleotide and amino acid metabolism	Nucleotide and amino acid metabolism	Nucleotide and amino acid metabolism	Nucleotide and amino acid metabolism	Nucleotide and amino acid metabolism	Nucleotide and amino acid metabolism	Nucleotide and amino acid metabolism	Nucleotide and amino acid metabolism	Nucleotide and amino acid metabolism	Nucleotide and amino acid metabolism	Nucleotide and amino acid metabolism	Nucleotide and amino acid metabolism	Nucleotide and amino acid metabolism	Nucleotide and amino acid metabolism	Nucleotide and amino acid metabolism	Nucleotide and amino acid metabolism	Nucleotide and amino acid metabolism	Nucleotide and amino acid metabolism	Nucleotide and amino acid metabolism	Nucleotide and amino acid metabolism	Nucleotide and amino acid metabolism	Nucleotide and amino acid metabolism	Nucleotide and amino acid metabolism	Nucleotide and amino acid metabolism	Nucleotide and amino acid metabolism	Nucleotide and amino acid metabolism	Nucleotide and amino acid metabolism	Carbohydrate and lipid metabolism	Carbohydrate and lipid metabolism	Carbohydrate and lipid metabolism	Carbohydrate and lipid metabolism	Carbohydrate and lipid metabolism	Carbohydrate and lipid metabolism	Carbohydrate and lipid metabolism
		Central carbohydrate metabolism	Central carbohydrate metabolism	Central carbohydrate metabolism	Central carbohydrate metabolism	Central carbohydrate metabolism	Central carbohydrate metabolism	Central carbohydrate metabolism	Central carbohydrate metabolism	Central carbohydrate metabolism	Central carbohydrate metabolism	Central carbohydrate metabolism	Other carbohydrate metabolism	Arginine and proline metabolism	Lysine metabolism	Cysteine and methionine metabolism	Serine and threonine metabolism	Branched-chain amino acid metabolism	Serine and threonine metabolism	Cysteine and methionine metabolism	Aromatic amino acid metabolism	Aromatic amino acid metabolism	Aromatic amino acid metabolism	Aromatic amino acid metabolism	Histidine metabolism	Other amino acid metabolism	Arginine and proline metabolism	Lysine metabolism	Other amino acid metabolism	Cysteine and methionine metabolism	Cysteine and methionine metabolism	Branched-chain amino acid metabolism	Aromatic amino acid metabolism	Aromatic amino acid metabolism	Histidine metabolism	Pyrimidine metabolism	Purine metabolism	Purine metabolism	Purine metabolism	Pyrimidine metabolism	Pyrimidine metabolism	Pyrimidine metabolism	Lipopolysaccharide metabolism	Other carbohydrate metabolism	Lipopolysaccharide metabolism	Lipopolysaccharide metabolism	Fatty acid metabolism	Fatty acid metabolism	Fatty acid metabolism
		M00001 Glycolysis (Embden-Meyerhof pathway), glucose => pyruvate [PATH:map00010 map01200 map01100]	M00002 Glycolysis, core module involving three-carbon compounds [PATH:map00010 map01200 map01230 map01100]	M00003 Gluconeogenesis, oxaloacetate => fructose-6P [PATH:map00010 map00020 map01100]	M00004 Pentose phosphate pathway (Pentose phosphate cycle) [PATH:map00030 map01200 map01100 map01120]	M00005 PRPP biosynthesis, ribose 5P => PRPP [PATH:map00030 map00230 map01200 map01230 map01100]	M00006 Pentose phosphate pathway, oxidative phase, glucose 6P => ribulose 5P [PATH:map00030 map01200 map01100 map01120]	M00007 Pentose phosphate pathway, non-oxidative phase, fructose 6P => ribose 5P [PATH:map00030 map01200 map01230 map01100 map01120]	M00008 Entner-Doudoroff pathway, glucose-6P => glyceraldehyde-3P + pyruvate [PATH:map00030 map01200 map01100 map01120]	M00009 Citrate cycle (TCA cycle, Krebs cycle) [PATH:map00020 map01200 map01100]	M00010 Citrate cycle, first carbon oxidation, oxaloacetate => 2-oxoglutarate [PATH:map00020 map01200 map01210 map01230 map01100]	M00011 Citrate cycle, second carbon oxidation, 2-oxoglutarate => oxaloacetate [PATH:map00020 map01200 map01100]	M00012 Glyoxylate cycle [PATH:map00630 map01200 map01100 map01110]	M00015 Proline biosynthesis, glutamate => proline [PATH:map00330 map01230 map01100]	M00016 Lysine biosynthesis, succinyl-DAP pathway, aspartate => lysine [PATH:map00300 map01230 map01100]	M00017 Methionine biosynthesis, apartate => homoserine => methionine [PATH:map00270 map01230 map01100]	M00018 Threonine biosynthesis, aspartate => homoserine => threonine [PATH:map00260 map01230 map01100 map01110]	M00019 Valine/isoleucine biosynthesis, pyruvate => valine / 2-oxobutanoate => isoleucine [PATH:map00290 map01210 map01230 map01100 map01110]	M00020 Serine biosynthesis, glycerate-3P => serine [PATH:map00260 map01200 map01230 map01100]	M00021 Cysteine biosynthesis, serine => cysteine [PATH:map00270 map01200 map01230 map01100 map01110]	M00022 Shikimate pathway, phosphoenolpyruvate + erythrose-4P => chorismate [PATH:map00400 map01230 map01100 map01110 map01130]	M00023 Tryptophan biosynthesis, chorismate => tryptophan [PATH:map00400 map01230 map01100 map01110]	M00024 Phenylalanine biosynthesis, chorismate => phenylalanine [PATH:map00400 map01230 map01100 map01110]	M00025 Tyrosine biosynthesis, chorismate => tyrosine [PATH:map00400 map01230 map01100]	M00026 Histidine biosynthesis, PRPP => histidine [PATH:map00340 map01230 map01100 map01110]	M00027 GABA (gamma-Aminobutyrate) shunt [PATH:map00250 map01100]	M00028 Ornithine biosynthesis, glutamate => ornithine [PATH:map00220 map01210 map01230 map01100]	M00031 Lysine biosynthesis, mediated by LysW, 2-aminoadipate => lysine [PATH:map00300 map01210 map01230 map01100]	M00033 Ectoine biosynthesis, aspartate => ectoine [PATH:map00260 map01210 map01230 map01100 map01120]	M00034 Methionine salvage pathway [PATH:map00270 map01100]	M00035 Methionine degradation [PATH:map00270 map01100]	M00036 Leucine degradation, leucine => acetoacetate + acetyl-CoA [PATH:map00280 map01100]	M00038 Tryptophan metabolism, tryptophan => kynurenine => 2-aminomuconate [PATH:map00380 map01100]	M00040 Tyrosine biosynthesis, prephanate => pretyrosine => tyrosine [PATH:map00400 map01230 map01100 map01110]	M00045 Histidine degradation, histidine => N-formiminoglutamate => glutamate [PATH:map00340 map01100]	M00046 Pyrimidine degradation, uracil => beta-alanine, thymine => 3-aminoisobutanoate [PATH:map00240 map01100]	M00048 Inosine monophosphate biosynthesis, PRPP + glutamine => IMP [PATH:map00230 map01100]	M00049 Adenine ribonucleotide biosynthesis, IMP => ADP,ATP [PATH:map00230 map01100]	M00050 Guanine ribonucleotide biosynthesis IMP => GDP,GTP [PATH:map00230 map01100]	M00051 Uridine monophosphate biosynthesis, glutamine (+ PRPP) => UMP [PATH:map00240 map01100]	M00052 Pyrimidine ribonucleotide biosynthesis, UMP => UDP/UTP,CDP/CTP [PATH:map00240 map01100]	M00053 Pyrimidine deoxyribonuleotide biosynthesis, CDP/CTP => dCDP/dCTP,dTDP/dTTP [PATH:map00240 map01100]	M00060 Lipopolysaccharide biosynthesis, KDO2-lipid A [PATH:map00540 map01100]	M00061 D-Glucuronate degradation [PATH:map00040 map00030 map01100]	M00063 CMP-KDO biosynthesis [PATH:map00540 map01100]	M00064 ADP-L-glycero-D-manno-heptose biosynthesis [PATH:map00540 map01100]	M00082 Fatty acid biosynthesis, initiation [PATH:map00061 map01212 map01100]	M00083 Fatty acid biosynthesis, elongation [PATH:map00061 map01212 map01100]	M00086 beta-Oxidation, acyl-CoA synthesis [PATH:map00071 map01212 map01100]
	Number of MAGs belonging to phylum	43	16	36	129	12	91	18	206	186	58	148	281	31	138	219	35	55	75	27	49	99	60	63	84	264	72	368	341	473	167	389	532	181	125	274	85	51	19	34	28	299	225	179	147	174	39	14	64
Acidobacteria	10	4	9	8	2	9	2	10	0	5	8	7	2	4	0	1	7	3	7	7	8	7	7	7	4	2	4	1	0	0	5	1	0	0	7	2	7	10	10	9	10	0	2	0	8	3	8	10	10
Actinobacteria	70	52	65	58	55	69	58	68	15	51	65	57	26	69	51	9	67	64	62	65	63	52	56	55	62	29	64	0	10	0	25	0	0	12	21	4	60	69	68	56	60	24	0	12	0	0	65	69	66
Armatimonadetes	7	6	7	6	6	7	6	7	4	3	7	3	0	5	4	1	6	7	7	7	7	7	7	5	6	4	7	0	0	0	3	0	0	4	0	0	7	7	7	7	7	0	0	0	7	4	7	7	6
Bacteroidetes	108	72	94	85	47	103	64	101	27	51	60	71	0	61	8	10	66	59	104	64	72	41	62	58	55	1	45	0	0	0	33	3	1	0	65	2	80	102	102	95	95	0	60	28	79	32	100	108	107
Caldiserica	2	1	2	1	0	2	0	2	0	0	0	0	0	0	0	0	0	0	0	0	0	0	0	0	0	0	0	0	0	0	1	0	0	0	2	0	2	1	2	2	1	0	0	0	0	0	2	2	0
candidate division BRC1	1	0	0	0	0	0	0	1	0	0	1	0	0	0	0	0	0	0	0	1	0	1	1	1	0	0	1	0	0	0	0	0	0	1	0	0	0	1	1	0	1	0	0	0	0	0	1	1	0
candidate division WS1	4	4	4	4	4	4	4	4	4	0	3	1	0	3	4	0	3	4	1	4	4	4	4	4	3	0	4	0	0	0	1	0	0	2	0	0	3	4	4	4	3	0	0	1	4	1	4	4	3
candidate division WWE3	2	0	2	0	0	0	0	2	0	0	0	0	0	0	0	0	0	0	0	0	0	0	0	0	0	0	0	0	0	0	0	0	0	0	0	0	0	0	0	0	1	0	0	0	0	0	0	2	0
candidate division Zixibacteria	2	2	2	2	0	2	0	2	0	1	1	2	0	1	0	0	0	0	1	2	1	0	0	0	0	0	0	0	0	0	2	1	0	0	2	1	2	2	2	2	2	0	2	0	2	2	2	2	2
Candidatus Atribacteria	5	5	5	5	2	5	4	5	0	0	0	0	0	5	4	0	5	4	1	5	4	4	1	4	4	0	4	0	0	0	0	0	0	3	0	0	3	5	5	5	5	0	0	0	0	0	4	5	4
Candidatus Bathyarchaeota	1	1	1	1	0	1	0	0	0	0	1	0	0	1	0	0	1	1	1	1	0	1	1	1	1	0	0	1	0	0	0	0	0	0	0	0	0	1	1	1	1	0	0	0	0	0	0	1	1
Candidatus Beckwithbacteria	2	0	2	0	0	2	0	2	0	0	0	0	0	0	0	0	0	0	0	0	0	0	1	1	0	0	0	0	0	0	0	0	0	1	0	0	0	1	1	1	2	0	0	0	0	0	0	2	1
Candidatus Cloacimonetes	13	2	11	10	0	13	0	12	0	1	1	1	0	0	0	1	1	0	10	12	3	1	1	0	1	1	1	0	0	0	3	0	0	0	12	1	11	13	13	12	13	0	9	0	10	12	13	13	11
Candidatus Dojkabacteria	6	0	0	0	0	3	0	0	0	0	0	0	0	0	0	0	0	0	0	0	0	0	0	0	0	0	0	0	0	0	0	0	0	0	0	0	0	0	0	0	6	0	0	0	0	0	0	0	0
Candidatus Falkowbacteria	1	0	1	0	0	0	0	0	0	0	0	0	0	0	0	0	0	0	0	0	0	0	0	0	0	0	0	0	0	0	0	0	0	0	0	0	0	0	0	0	1	0	0	0	0	0	0	1	0
Candidatus Fermentibacteria	2	2	2	2	0	2	0	2	0	0	0	0	0	0	0	0	0	0	2	1	1	0	0	0	1	0	0	0	0	0	0	0	0	0	2	0	2	2	2	2	1	0	2	0	2	2	2	2	2
Candidatus Hydrogenedentes	6	6	6	6	1	6	6	5	1	2	6	2	1	6	1	3	4	6	6	6	6	6	6	6	3	4	6	0	0	0	4	0	0	5	0	0	5	6	6	6	6	0	4	0	0	2	4	6	6
Candidatus Kuenenbacteria	2	0	2	0	0	2	0	0	0	0	0	0	0	0	0	0	0	0	0	0	0	0	0	0	0	0	0	0	0	0	1	0	0	0	0	0	0	0	0	0	2	0	0	0	0	0	0	1	0
Candidatus Lokiarchaeota	1	0	1	0	0	1	0	0	0	0	1	0	0	1	0	1	1	1	0	1	1	1	1	1	1	0	0	1	0	0	1	0	0	0	0	0	0	1	0	1	1	1	0	0	0	0	0	1	1
Candidatus Magasanikbacteria	1	0	1	0	0	0	0	1	0	0	0	0	0	0	0	0	0	0	0	0	0	0	0	0	0	0	0	0	0	0	1	0	0	0	0	0	0	0	1	0	0	0	0	0	0	0	0	0	0
Candidatus Marinimicrobia	1	1	1	1	1	1	1	1	0	0	1	0	0	1	0	0	1	1	0	1	0	1	0	0	1	0	1	0	0	0	0	0	0	0	0	0	1	1	1	1	1	0	0	0	1	0	1	1	1
Candidatus Moranbacteria	3	1	3	0	0	0	0	0	0	0	0	0	0	0	0	0	0	0	0	0	0	0	1	1	0	0	0	0	0	0	0	0	0	0	0	0	0	0	1	0	3	1	0	0	0	0	0	3	1
Candidatus Pacebacteria	2	0	2	1	0	2	0	2	0	0	0	0	0	0	0	0	0	0	0	0	0	0	0	0	0	0	0	0	0	0	0	0	0	0	0	0	0	0	0	0	2	0	0	0	0	0	0	0	0
Candidatus Peregrinibacteria	1	0	1	0	1	1	1	1	0	0	0	0	0	0	0	0	0	0	0	0	0	0	1	0	0	0	0	0	0	0	0	0	0	0	0	0	1	1	1	0	1	0	0	0	0	0	0	0	0
Candidatus Riflebacteria	4	4	4	3	2	3	2	4	0	0	2	0	0	1	1	0	3	0	4	4	3	0	2	0	0	0	0	0	0	0	1	0	0	0	4	1	0	0	2	2	2	0	1	0	4	4	4	4	4
Candidatus Roizmanbacteria	1	0	1	0	0	1	0	0	0	0	0	0	0	0	0	0	0	0	0	0	1	0	1	1	0	0	0	0	0	0	0	0	0	0	0	0	0	0	1	1	1	0	0	0	0	0	0	1	0
Candidatus Saccharibacteria	1	0	1	0	1	0	1	1	0	0	0	0	0	0	0	0	0	0	0	0	0	0	0	0	0	0	0	0	0	0	0	0	0	0	0	0	0	1	0	0	1	1	0	0	0	0	1	1	1
Candidatus Woesearchaeota (DHVEG-6)	1	0	0	0	0	0	0	0	0	0	0	0	0	0	0	0	0	0	0	0	0	0	0	0	0	0	0	0	0	0	0	0	0	0	0	0	0	0	0	0	0	0	0	0	0	0	0	0	0
Chlamydiae	1	1	1	1	0	1	0	1	0	0	1	0	0	1	0	0	1	1	1	1	0	1	1	1	1	0	1	0	0	0	0	0	0	1	0	1	0	0	0	0	1	0	0	0	1	1	1	1	1
Chloroflexi	63	53	59	53	37	60	44	62	19	15	38	18	4	50	2	5	43	35	28	55	34	12	33	34	30	9	23	27	1	0	11	3	0	31	33	6	17	43	62	42	60	0	0	12	0	12	24	58	27
Coprothermobacterota	2	1	2	2	0	2	0	2	0	0	0	0	0	0	0	1	0	0	0	1	0	0	0	0	0	0	0	0	0	0	0	0	0	0	2	0	0	2	0	2	2	0	0	0	0	0	1	2	0
Crenarchaeota	3	1	3	2	0	3	0	0	0	0	3	0	0	3	0	0	2	2	2	3	1	3	3	2	2	0	0	3	0	0	2	0	0	0	0	0	0	3	0	3	3	0	0	0	0	0	1	2	3
Cyanobacteria	1	0	0	0	0	0	0	0	0	0	0	0	0	1	0	1	1	1	0	1	1	1	0	1	1	0	0	0	0	0	1	0	0	1	0	1	1	1	1	1	1	0	0	0	0	0	1	1	0
Deinococcus-Thermus	1	1	1	1	1	1	1	1	0	1	1	1	0	1	0	0	1	1	0	0	1	1	1	1	0	1	1	0	0	0	0	0	0	0	1	1	0	1	1	1	1	0	0	0	0	0	1	1	1
Diapherotrites	1	0	0	0	0	0	0	0	0	0	0	0	0	0	0	0	0	0	0	0	0	0	0	0	0	0	0	0	0	0	0	0	0	0	0	0	0	0	0	0	0	0	0	0	0	0	0	0	0
Elusimicrobia	7	6	7	6	1	7	2	7	0	0	3	3	0	5	1	1	4	4	3	7	6	3	4	4	2	0	4	0	0	0	1	0	0	3	3	2	3	6	5	4	6	0	1	0	7	7	4	7	4
Euryarchaeota	48	28	46	41	0	47	1	12	0	0	20	23	0	34	24	0	40	44	28	21	3	26	44	45	33	11	42	3	3	0	8	0	0	0	0	2	26	46	29	46	47	6	0	0	0	0	0	20	26
Fibrobacteres	10	8	9	7	1	9	7	10	2	2	10	2	0	10	1	5	10	10	10	10	10	10	10	10	6	0	10	0	0	0	5	0	0	0	0	0	8	9	10	7	9	0	7	0	5	6	7	10	10
Firmicutes	701	568	653	533	112	684	273	652	35	16	468	31	6	592	123	108	570	467	379	623	503	230	449	424	428	10	431	2	11	0	94	1	0	70	166	51	323	363	653	548	531	17	0	156	16	28	525	682	353
Fusobacteria	1	1	1	0	0	1	0	0	0	0	1	0	0	1	0	0	1	1	0	1	1	1	1	1	1	0	1	0	0	0	0	0	0	0	0	0	1	1	1	0	1	0	0	0	1	1	1	1	0
Ignavibacteriae	5	3	5	5	2	5	2	5	2	3	3	5	0	1	0	0	3	1	5	2	4	1	2	2	2	0	2	1	0	0	2	0	0	0	4	0	5	5	5	4	5	0	4	1	5	5	5	5	5
Lentisphaerae	29	17	19	15	8	27	26	13	17	0	28	0	0	29	16	6	28	27	27	29	27	21	27	27	16	0	27	0	2	0	18	0	0	7	0	1	14	20	24	24	19	0	3	9	27	27	28	29	27
Nitrospirae	2	1	2	1	1	2	1	2	0	1	2	2	1	2	0	0	2	2	1	1	2	2	2	2	2	0	2	0	0	0	0	0	0	1	0	0	2	2	2	2	2	0	0	0	2	2	2	2	1
Parcubacteria	4	0	1	0	0	1	0	3	0	0	0	0	0	0	0	0	0	0	0	1	0	0	0	0	0	0	0	0	0	0	0	0	0	0	0	0	0	0	0	0	1	0	0	0	0	0	0	3	1
Patescibacteria	1	0	1	0	0	0	0	0	0	0	0	0	0	0	0	0	0	0	0	1	0	0	0	0	0	0	0	0	0	0	0	0	0	0	0	0	0	0	0	0	0	0	0	0	0	0	0	1	0
Planctomycetes	26	23	26	25	22	25	26	26	16	10	25	10	2	26	19	9	23	24	17	26	23	23	25	25	16	4	24	0	0	0	12	0	0	19	1	0	23	26	26	23	25	0	5	6	24	17	25	26	16
Proteobacteria	116	53	108	94	46	109	51	112	32	83	110	87	62	110	61	17	98	101	105	107	95	101	103	99	61	41	106	0	35	13	35	28	2	68	25	14	104	114	114	99	109	41	69	11	103	80	110	116	103
Spirochaetes	29	25	27	24	19	28	23	29	13	0	27	0	0	25	5	0	27	21	25	28	27	7	7	21	19	0	24	0	0	0	2	0	0	0	5	0	15	25	27	29	27	0	0	15	1	2	20	28	29
Synergistetes	23	18	21	20	0	23	2	19	0	0	8	0	0	18	12	0	22	15	1	19	11	7	12	11	10	1	2	10	0	0	8	0	0	2	18	15	19	21	23	21	21	0	0	3	18	12	21	23	23
Tenericutes	47	27	41	9	7	38	15	42	2	0	0	0	0	1	2	0	2	0	4	20	26	0	19	18	0	0	0	0	0	0	0	0	0	17	12	0	2	14	12	2	31	0	0	1	0	0	18	30	12
Thermotogae	7	7	7	7	2	7	2	7	2	0	0	0	0	5	5	0	5	1	0	4	5	1	4	5	2	0	1	0	0	0	0	0	0	4	7	3	5	6	7	3	7	0	0	0	0	0	6	7	3
Verrucomicrobia	5	5	5	5	4	5	5	4	5	3	5	3	0	5	5	0	5	5	1	5	5	5	5	5	5	1	5	0	0	0	2	0	0	3	0	1	4	5	5	5	5	0	0	2	4	5	5	5	4
na	8	6	7	4	3	6	3	6	2	1	2	1	0	4	2	0	2	3	1	6	4	1	4	3	3	1	3	0	0	0	1	0	0	1	4	1	3	4	6	2	8	0	1	1	1	1	6	6	6
[truncated: 494 more columns]
