# Supplementary material for: New insights from the biogas microbiome by comprehensive genome-resolved metagenomics of nearly 1600 species originating from multiple anaerobic digesters
Source: Biotechnol Biofuels. 2020 Feb 24;13:25. doi: 10.1186/s13068-020-01679-y (PMC7038595; doi:10.1186/s13068-020-01679-y)
Supplement: Supplementary file 11 — Additional file 11. KEGG pathways abundance in different microbial samples. Abundance of all HQ and MHQ MAGs having a complete or "one block missing" KEGG module were summed and the value is reported here as an estimate of the abundance of this pathway in each sample. [file 13068_2020_1679_MOESM11_ESM.xlsx]

## Sheet: KEGG pathways abund HQ-MHQ
KEGG pathways abundance in different microbial samples. Abundance of all HQ and MHQ MAGs having a complete or "one block missing" KEGG module were summed and the value is reported here as an esitmate of the abundance of this pathway in each sample.
KEGG module ID	KEGG description	KEGG description	KEGG description	KEGG description	BP-Nysted-Rep1	BP-Fangel-Rep1	BP-Fakse-Rep1	BP-Sinding-Rep1	BP-Filskov-Rep1	BP-Maabjerg-Sew-Rep1	BP-Maabjerg-Man-Rep1	BP-Luntoft-Rep1	BP-Avedore-Rep1	BP-Helsinger-Rep1	BP-BlahojFS-Rep1	BP-BlahojSS-Rep1	BP-LemvigFS-Rep1	BP-LemvigSS-Rep1	BP-Viersen-thermo-BP2-Rep1	BP-NRW-meso-BP2-Rep1_AVER	BP-Vilasana-Rep1	BP-Torregrossa-Rep1	BP-Gimenells-Rep1	BP-LaLlagosta-Rep1	BP-Cologne-QA-Rep1	BP-Cologne-CTAB-Rep1_AVER	BP-NRW-meso-BP2-Rep1_AVER	BP-NRW-meso-BP1-Rep1_AVER	BP-NRW-meso-BP3-Rep1_AVER	BP-NRW-thermo-BP4-Rep1_AVER	LSBR-R1A-C13-SIP-Rep1_AVER	LSBR-R1A-C12-SIP-Rep1_AVER	LSBR-R2A-C13-SIP-Rep1_AVER	LSBR-R2B-C12-SIP-Rep1	LSBR-R1-T0-SIP-Rep1	LSBR-R2-T0-SIP-Rep1	LSBR-SS-preH2-Rep1_AVER	LSBR-DSAc-preH2-Rep1_AVER	LSBR-DSMet-preH2-Rep1_AVER	LSBR-SS-postH2-Rep1_AVER	LSBR-DSAc-postH2-Rep1_AVER	LSBR-DSMet-postH2-Rep1_AVER	LSBR-FirAtt-Rep1_AVER	LSBR-Liq-Rep1_AVER	LSBR-Pmm-Rep1_AVER	LSBR-R1-without-lipids-Rep1	LSBR-R1-with-lipids-Rep1	LSBR-R1-without-lipids-adaptation-Rep1	LSBR-R2-without-lipids-Rep1
M00001	Pathway module	Carbohydrate and lipid metabolism	Central carbohydrate metabolism	M00001 Glycolysis (Embden-Meyerhof pathway), glucose => pyruvate [PATH:map00010 map01200 map01100]1	95.1134	90.6961	83.7612	96.3581	98.146	77.6083	84.4337	72.589	73.9203	84.1519	96.6503	96.396	95.8302	95.902	95.5356	85.3285	93.1187	88.1243	82.9502	76.1706	92.5196	91.7776	86.0068	93.469	81.2658	96.9895	80.5462	86.5157	74.7861	84.4002	78.6125	73.9995	95.8438	99.6402	95.5419	96.4304	98.6978	96.6702	93.52	89.8792	86.15	95.9002	95.8377	94.7991	94.6887
M00002	Pathway module	Carbohydrate and lipid metabolism	Central carbohydrate metabolism	M00002 Glycolysis, core module involving three-carbon compounds [PATH:map00010 map01200 map01230 map01100]	96.8493	98.6901	93.2311	96.9107	98.2231	94.723	94.3229	93.8481	87.2601	95.467	96.7168	96.4482	95.9655	96.1331	96.7735	98.558	95.4631	95.384	92.5109	88.3906	96.9205	97.7371	98.1675	96.9008	96.9485	98.0358	81.5744	87.8939	75.7626	85.8376	81.205	76.2666	98.4373	99.9989	96.7057	97.4835	99.999	97.8663	95.8137	93.7688	91.7518	96.3112	96.4702	96.6643	95.0783
M00003	Pathway module	Carbohydrate and lipid metabolism	Central carbohydrate metabolism	M00003 Gluconeogenesis, oxaloacetate => fructose-6P [PATH:map00010 map00020 map01100]	96.5514	98.227	92.2717	96.8332	98.1777	93.3799	93.7169	91.6286	82.6703	94.5921	96.6571	96.3818	95.9448	96.1066	96.6976	97.9226	94.8186	92.8307	87.1521	85.9419	96.4393	97.2339	97.537	96.2601	95.7969	97.9877	81.1759	87.3007	75.2337	85.0093	80.4238	75.3413	98.4338	99.6415	96.691	97.4804	98.7026	97.8604	94.3057	92.5315	90.4561	95.9654	96.3192	96.2362	94.8201
M00004	Pathway module	Carbohydrate and lipid metabolism	Central carbohydrate metabolism	M00004 Pentose phosphate pathway (Pentose phosphate cycle) [PATH:map00030 map01200 map01100 map01120]	35.835	77.6998	63.2954	66.0798	76.7223	49.7496	56.6377	45.8607	55.8373	66.8802	74.0211	75.5254	62.6721	61.4018	71.8644	53.2397	26.1194	26.7461	53.7418	65.674	52.761	55.7158	54.4384	63.2224	50.4394	79.5556	33.7916	38.4429	43.9155	58.935	34.0452	36.3916	95.6515	99.4185	92.7205	95.5999	99.1293	93.7214	79.1942	70.2819	71.4894	63.1371	71.8624	76.9724	60.4593
M00005	Pathway module	Carbohydrate and lipid metabolism	Central carbohydrate metabolism	M00005 PRPP biosynthesis, ribose 5P => PRPP [PATH:map00030 map00230 map01200 map01230 map01100]	95.7622	98.4521	91.5221	94.5903	96.6857	91.7911	92.4891	93.0012	82.7413	92.3791	96.0426	96.3343	94.4429	94.3019	97.37	84.0805	92.5886	92.0441	89.2132	81.2928	90.191	92.055	88.9278	94.278	82.3632	99.0516	81.0518	87.3436	75.022	84.7247	80.3422	75.8527	98.3914	99.9987	96.6302	97.4627	99.999	97.8517	93.6944	92.065	89.9798	96.3551	95.3071	95.8833	94.9764
M00006	Pentose phosphate pathway, oxidative phase, glucose 6P => ribulose 5P				16.9811	24.141	40.2454	46.6643	50.8861	22.5235	28.585	35.6152	37.7752	34.826	55.191	55.4829	50.6782	50.9286	46.7557	49.9918	14.0787	17.3171	44.0077	29.2216	46.4484	47.5662	49.5466	47.7145	35.1318	65.1627	39.6623	62.8445	41.0823	63.8057	29.6383	35.293	28.0143	91.5104	42.1469	20.4797	97.9308	64.5595	60.3907	40.1106	44.893	45.1729	45.8838	49.7501	48.9735
M00007	Pathway module	Carbohydrate and lipid metabolism	Central carbohydrate metabolism	M00007 Pentose phosphate pathway, non-oxidative phase, fructose 6P => ribose 5P [PATH:map00030 map01200 map01230 map01100 map01120]	96.4366	89.8615	77.4893	89.3749	86.0999	86.939	93.2198	72.6976	75.255	92.374	93.8383	93.5731	78.1231	77.9063	88.6745	80.541	75.2291	78.3556	85.9403	87.2055	93.6076	94.0685	92.3963	91.197	88.7556	91.9919	44.6722	49.5689	55.265	73.5188	62.5123	67.2785	95.9798	99.9984	94.2936	96.0265	99.9984	95.5372	95.2246	87.2815	89.0655	77.0445	85.4636	91.2256	74.3654
M00008	Entner-Doudoroff pathway, glucose-6P => glyceraldehyde-3P + pyruvate				12.1199	7.20291	27.1902	10.2434	9.28294	14.9958	15.5953	25.0182	29.1661	22.5419	12.2366	13.5885	14.3018	13.712	22.4216	25.4539	9.0992	6.98134	31.0794	12.127	21.0549	20.6513	35.2419	27.1377	20.969	27.406	16.7533	27.5918	29.1389	46.7401	18.0842	24.6613	22.6072	91.5086	40.4686	16.5278	97.9258	63.4375	36.1491	14.1483	19.8745	14.6177	12.9987	16.3857	14.9686
M00009	Pathway module	Carbohydrate and lipid metabolism	Central carbohydrate metabolism	M00009 Citrate cycle (TCA cycle, Krebs cycle) [PATH:map00020 map01200 map01100]5	3.73972	2.60824	33.3264	9.43408	3.30326	33.7469	12.9003	17.2506	15.3643	28.3738	1.42441	1.10075	2.00569	2.42594	1.56756	5.1953	3.64946	8.04928	32.1065	18.7715	6.90763	7.43563	3.64135	6.62105	3.98144	2.00894	15.4056	26.0066	25.9481	42.4504	14.0498	20.381	2.09628	1.08033	6.45432	1.136	14.5667	4.2412	2.94412	8.06814	12.9519	3.60354	6.4733	8.77657	4.20742
M00010	Pathway module	Carbohydrate and lipid metabolism	Central carbohydrate metabolism	M00010 Citrate cycle, first carbon oxidation, oxaloacetate => 2-oxoglutarate [PATH:map00020 map01200 map01210 map01230 map01100]	74.2561	42.9404	66.2765	47.1073	27.4127	45.304	48.9015	47.9491	38.4125	51.4984	29.4256	32.2311	29.8449	28.9556	54.0717	47.0827	15.7938	23.0999	62.9661	36.2594	41.4465	43.2599	60.2232	71.0801	49.9926	59.6376	72.07	75.2078	64.51	69.8615	55.5603	49.0904	39.8002	86.4413	58.6236	26.1936	82.1198	69.3812	72.8079	57.7599	66.2766	32.8096	46.4697	35.7229	30.21
M00011	Pathway module	Carbohydrate and lipid metabolism	Central carbohydrate metabolism	M00011 Citrate cycle, second carbon oxidation, 2-oxoglutarate => oxaloacetate [PATH:map00020 map01200 map01100]2	9.07964	17.1731	43.9613	36.2335	40.7748	53.8041	21.5967	40.9139	34.4049	40.2534	34.6269	34.4106	44.6252	44.7105	34.778	23.866	26.9215	27.3827	38.0096	29.8994	21.8069	20.1027	12.5719	15.2908	13.5313	24.682	19.3254	31.7681	32.7646	52.7474	17.5888	25.9619	8.20458	1.08083	20.0154	5.669	14.5676	7.61767	6.64464	20.6682	17.8887	42.5205	31.6573	43.6196	39.2221
M00012	Pathway module	Carbohydrate and lipid metabolism	Other carbohydrate metabolism	M00012 Glyoxylate cycle [PATH:map00630 map01200 map01100 map01110]	3.35332	1.82959	27.6464	9.14432	3.09338	22.7207	12.0062	9.13771	10.0831	19.6498	1.15533	0.901627	1.81411	2.29242	0.421467	5.13642	2.97315	5.61596	23.9466	16.2902	6.62251	7.07954	3.46129	8.8057	3.96838	0.955917	12.7583	21.5282	20.382	32.7962	11.3307	16.601	1.36852	85.4965	2.35514	1.0553	79.9365	1.56826	2.16138	5.98155	9.18367	2.98493	5.9644	7.69713	3.61619
M00015	Pathway module	Nucleotide and amino acid metabolism	Arginine and proline metabolism	M00015 Proline biosynthesis, glutamate => proline [PATH:map00330 map01230 map01100]	41.8983	59.1863	49.0422	49.3478	38.1575	41.1077	47.8745	51.5489	45.7516	52.1	33.2193	36.1726	48.3405	47.7287	62.5496	57.44	24.1043	29.5486	65.3691	34.2366	47.7898	49.4377	64.8559	79.8438	52.8243	66.1193	76.2027	81.9188	67.5192	75.007	65.1824	50.009	49.8314	99.9964	69.8278	33.5688	99.9951	79.8562	77.4351	66.6757	69.9048	54.4723	58.2259	42.967	53.037
M00016	Pathway module	Nucleotide and amino acid metabolism	Lysine metabolism	M00016 Lysine biosynthesis, succinyl-DAP pathway, aspartate => lysine [PATH:map00300 map01230 map01100]	29.5581	62.0658	41.3799	38.2586	32.7046	50.6815	34.0852	44.1359	31.9773	59.1589	36.5368	38.427	50.2721	50.5013	55.8858	36.8125	30.0004	29.4949	40.1982	43.9439	27.3578	30.9469	26.9382	40.4704	30.7768	60.0619	61.5123	72.5673	53.4001	63.4564	47.0356	37.6291	51.2448	99.3963	67.0869	33.6031	98.1445	78.3695	46.3964	54.9284	53.4965	47.7639	49.9793	38.0162	48.1071
M00017	Pathway module	Nucleotide and amino acid metabolism	Cysteine and methionine metabolism	M00017 Methionine biosynthesis, apartate => homoserine => methionine [PATH:map00270 map01230 map01100]	15.3797	10.7127	34.4226	19.1134	14.9479	25.3284	21.4435	29.9303	23.1663	21.7304	14.9649	17.0319	14.2933	11.7915	45.6495	24.9213	7.19644	7.47867	39.5388	36.7037	28.404	29.3851	28.0014	52.9042	21.7623	48.2098	19.661	29.1875	28.3465	43.861	21.2977	26.5117	77.9201	98.9537	61.2712	83.5897	85.5154	79.8949	60.7872	38.3997	43.2204	19.5221	32.2959	24.6433	18.0078
M00018	Pathway module	Nucleotide and amino acid metabolism	Serine and threonine metabolism	M00018 Threonine biosynthesis, aspartate => homoserine => threonine [PATH:map00260 map01230 map01100 map01110]	94.6232	92.7158	85.2011	81.4167	74.5723	61.7085	81.5378	68.3413	61.5304	74.1863	76.4591	76.728	81.7276	82.3794	74.3503	76.2936	76.6579	51.3572	79.0616	79.6969	65.808	69.7075	76.3902	90.295	71.3675	86.9203	80.1824	85.9101	75.1157	84.9694	72.5848	73.4655	98.2135	99.3898	83.5699	97.3304	98.1627	95.5792	89.6726	85.7103	86.4291	80.5068	85.2927	70.8904	84.4431
M00019	Pathway module	Nucleotide and amino acid metabolism	Branched-chain amino acid metabolism	M00019 Valine/isoleucine biosynthesis, pyruvate => valine / 2-oxobutanoate => isoleucine [PATH:map00290 map01210 map01230 map01100 map01110] (complete)	40.2166	56.5371	50.3094	41.9178	36.4272	38.1702	44.8691	47.7869	34.7643	36.323	30.0209	32.3266	45.1028	43.944	61.3395	55.0631	40.8971	39.8058	62.6891	35.6863	44.7008	45.1638	57.0337	75.0081	50.4336	63.3176	74.2931	78.4052	68.1256	75.5285	57.1715	51.122	50.0566	86.4411	66.2762	32.8512	82.1209	78.8589	71.389	59.9114	64.1359	49.1928	52.6114	38.4389	48.2159
M00020	Pathway module	Nucleotide and amino acid metabolism	Serine and threonine metabolism	M00020 Serine biosynthesis, glycerate-3P => serine [PATH:map00260 map01200 map01230 map01100]	56.0776	86.8945	92.6949	94.7458	96.5771	92.2594	88.9832	93.1957	86.3347	94.6266	95.0988	95.3159	94.4746	94.452	95.6124	87.696	93.9127	90.8083	88.4833	79.371	74.662	78.6539	81.2277	91.5191	80.3631	97.9159	81.2178	87.5907	75.5051	85.5369	79.3215	75.6077	97.1767	91.5008	95.4762	96.7467	97.9395	97.6916	89.8655	87.3784	85.9085	93.3969	93.7631	93.2975	92.3908
M00021	Pathway module	Nucleotide and amino acid metabolism	Cysteine and methionine metabolism	M00021 Cysteine biosynthesis, serine => cysteine [PATH:map00270 map01200 map01230 map01100 map01110]	38.8218	72.1325	48.7232	62.2818	35.7044	40.6204	51.4016	34.2001	38.7213	64.0841	43.4893	45.1064	43.0738	44.2007	66.753	66.0266	22.3775	58.8688	59.8654	75.1024	58.0373	61.8843	67.1171	75.4127	61.1697	70.1107	44.6194	49.4832	53.1367	70.4394	57.2946	59.225	95.6999	14.6278	82.0917	96.1996	32.4588	93.9037	80.437	72.1805	74.5782	41.0281	55.1787	46.9703	38.1891
M00022	Pathway module	Nucleotide and amino acid metabolism	Aromatic amino acid metabolism	M00022 Shikimate pathway, phosphoenolpyruvate + erythrose-4P => chorismate [PATH:map00400 map01230 map01100 map01110 map01130]	40.5789	77.0418	74.698	77.1525	91.8733	73.2486	75.8515	73.524	58.5365	79.658	84.124	84.2907	83.5173	80.9972	93.6081	72.8946	77.3097	54.0065	68.1552	52.8227	73.4847	71.88	73.7617	87.5977	66.2466	93.0447	72.548	77.0446	64.4675	70.0167	59.1637	53.6836	42.8184	91.4979	80.7134	28.7841	97.9354	76.7208	88.5015	83.7284	81.9235	86.5726	86.8702	86.2394	85.2805
M00023	Pathway module	Nucleotide and amino acid metabolism	Aromatic amino acid metabolism	M00023 Tryptophan biosynthesis, chorismate => tryptophan [PATH:map00400 map01230 map01100 map01110]0	7.1574	19.9797	48.5085	28.9274	28.5942	29.4975	16.9309	33.7561	27.5151	27.7398	19.131	21.5428	36.1244	35.5068	54.3823	33.411	7.05694	13.9369	44.1739	27.5829	28.3409	27.0062	37.7567	49.9151	26.6844	54.8557	67.1815	69.0711	58.9053	62.7053	49.2329	37.8689	45.7248	86.4383	52.6226	29.9346	82.1167	76.2937	61.362	36.8536	41.6546	40.7983	30.764	29.601	40.7547
M00024	Pathway module	Nucleotide and amino acid metabolism	Aromatic amino acid metabolism	M00024 Phenylalanine biosynthesis, chorismate => phenylalanine [PATH:map00400 map01230 map01100 map01110]	93.0786	78.9862	73.0608	78.2002	91.2407	71.7935	81.4286	70.679	58.6189	73.2009	79.1021	79.9636	83.0663	80.5841	92.8681	67.8722	76.9742	54.0543	72.3104	51.99	72.3037	74.3135	61.9957	83.9088	65.4823	92.8015	73.4421	78.6167	67.5136	75.374	60.6824	55.2112	43.3701	99.408	79.7294	29.1735	98.1818	76.8875	89.5708	84.6733	83.144	88.6164	89.87	87.2025	87.2151
M00025	Pathway module	Nucleotide and amino acid metabolism	Aromatic amino acid metabolism	M00025 Tyrosine biosynthesis, chorismate => tyrosine [PATH:map00400 map01230 map01100]	93.7456	79.2408	71.0233	78.4433	91.3751	74.401	82.0815	77.5389	68.8264	77.5031	79.7232	80.6666	83.2868	80.7526	93.3895	74.6045	77.1963	52.705	72.8137	52.1595	75.3465	77.275	74.7839	87.8636	72.2229	93.4691	73.6265	78.9137	68.0748	76.1541	61.1872	55.5921	43.429	99.4086	81.5091	29.1934	98.182	77.4696	90.2288	85.335	84.0622	88.8415	90.0394	87.4521	87.3583
M00026	Pathway module	Nucleotide and amino acid metabolism	Histidine metabolism	M00026 Histidine biosynthesis, PRPP => histidine [PATH:map00340 map01230 map01100 map01110]2	40.863	63.8801	45.2739	48.8281	37.1425	36.6127	46.0008	42.4528	28.5364	33.4522	32.0812	34.9538	47.2111	47.0954	61.4759	56.7059	32.2792	31.1086	49.1357	38.8021	44.4256	46.2065	60.7201	75.6484	53.1908	64.8033	73.027	76.4108	65.6618	71.8998	55.7021	49.8917	52.2976	99.0317	71.0554	34.5528	96.8634	80.9683	69.4813	58.7296	62.5214	52.1983	54.224	40.5764	51.8223
M00027	Pathway module	Nucleotide and amino acid metabolism	Other amino	M00027 GABA (gamma-Aminobutyrate) shunt [PATH:map00250 map01100]	2.86292	17.3854	51.0943	8.44251	14.3483	32.8558	8.55375	41.2109	42.0836	29.9638	6.10657	6.10625	21.1852	20.9944	9.67653	11.2471	5.32091	9.67452	29.85	39.6127	4.87226	6.3889	7.85511	10.5381	7.26923	7.81199	53.464	65.3729	49.4195	58.3132	34.3848	26.0845	47.3664	99.3994	20.9624	63.7826	98.1678	18.0465	3.08701	11.9698	10.2928	23.5771	15.5272	13.2609	25.7969
M00028	Pathway module	Nucleotide and amino acid metabolism	Arginine and proline metabolism	M00028 Ornithine biosynthesis, glutamate => ornithine [PATH:map00220 map01210 map01230 map01100]	39.9765	59.785	57.8782	58.5359	41.325	37.732	59.5564	47.0608	41.8526	40.526	41.7222	43.8727	54.6066	55.3325	63.8727	54.2857	46.9557	40.9883	60.7134	37.6438	44.2993	44.8023	49.5395	72.2623	45.6709	67.3211	62.9588	74.6552	57.4282	69.6049	49.8962	44.4599	45.6831	99.3837	66.5026	29.3969	98.1487	78.7661	69.8721	57.2167	60.7503	52.2792	57.5665	43.5964	52.4935
M00031	Pathway module	Nucleotide and amino acid metabolism	Lysine metabolism	M00031 Lysine biosynthesis, mediated by LysW, 2-aminoadipate => lysine [PATH:map00300 map01210 map01230 map01100]	0.128838	0.0331611	2.97454	0.0591428	0.00849889	1.4827	0.261955	1.75136	1.97307	2.78932	0.0221429	0.0269906	0.0287958	0.20705	0.0202404	0.0397435	0.068676	0.0981011	1.33582	1.40738	0.0600964	0.104901	0.311585	0.0348612	0.34885	0.035179	2.11904	2.94955	2.96991	4.709	1.66814	2.29077	11.1157	0.00288552	8.23542	7.29948	0.00308083	11.0951	0.458055	1.69422	1.91343	0.777617	0.133672	0.176774	0.669252
M00033	Pathway module	Nucleotide and amino acid metabolism	Other amino	M00033 Ectoine biosynthesis, aspartate => ectoine [PATH:map00260 map01210 map01230 map01100 map01120]	0.620883	2.47425	20.8225	0.216099	0.168558	5.69384	1.182	11.9229	9.32268	12.6446	0.190475	0.151136	0.396608	0.307746	0.185737	1.12738	0.924667	4.35669	9.37148	4.50505	1.59346	1.08848	1.10109	1.8079	0.835874	0.123705	38.7424	40.2643	24.317	17.5627	21.2431	13.5012	0.422058	0.0694301	0.178868	0.134625	1.07153	0.117682	0.824918	5.51563	8.74018	1.54979	2.95774	5.77581	2.54854
M00034	Pathway module	Nucleotide and amino acid metabolism	Cysteine and methionine metabolism	M00034 Methionine salvage pathway [PATH:map00270 map01100]	0.0414848	0.0209327	0.0505639	0.384045	0.345333	0.0276479	0.178816	0.0566084	0.056356	0.0462346	0.29793	0.0973201	0.284369	0.291465	0.815682	0.304774	0.120098	0.0329637	0.279028	0.0364522	0.696068	0.363604	0.902305	0.506373	0.254912	0.162086	0.30837	0.557057	0.534447	0.873018	0.279556	0.245531	0.0756832	0.422829	0.0555284	0.0338711	2.36452	0.0428276	0.419369	2.433	3.96765	0.789018	2.10039	0.841635	1.50367
M00035	Pathway module	Nucleotide and amino acid metabolism	Cysteine and methionine metabolism	M00035 Methionine degradation [PATH:map00270 map01100]	85.2752	53.9342	85.9251	53.0187	51.867	84.6804	68.1318	90.0854	79.163	83.0906	39.9885	42.4665	52.0844	51.36	62.9867	39.9118	86.3573	85.1413	73.354	64.6227	55.8785	57.941	42.4546	46.0763	47.4955	50.6622	76.9269	81.3577	69.8212	76.9384	74.2605	69.4564	82.9607	94.3463	85.6814	88.1643	83.3175	94.6636	64.829	59.9931	60.6915	60.7329	58.7427	58.8268	54.5749
M00036	Pathway module	Nucleotide and amino acid metabolism	Branched-chain amino acid metabolism	M00036 Leucine degradation, leucine => acetoacetate + acetyl-CoA [PATH:map00280 map01100]	0.0528012	0.0302962	4.98837	0.0533853	0.0122939	6.06772	5.26763	4.52082	3.9835	6.56858	0.00835067	0.0124804	0.0303512	0.0237841	0.161006	0.0351355	1.4651	3.77374	4.74907	1.18325	0.110933	0.391398	0.0426966	0.458849	0.0508567	0.0681718	2.28765	4.14548	3.46238	5.63061	1.01115	1.17347	0.0190748	0.00298944	0.74895	0.00922056	0.000515729	0.167291	0.400321	1.28427	2.21191	0.680914	2.50218	0.763613	1.21239
M00038	Tryptophan metabolism, tryptophan => kynurenine => 2-aminomuconate				0.00454233	0.000901312	0.004743	0.00253014	0.000283723	0.000650769	0.00789848	2.90209	0.332763	1.29141	0.00103213	0.000601845	0.00135614	0.000583551	0.00438552	0.0168084	0.00212937	0.00201502	0.0160751	0.00052646	0.0092412	0.0108238	0.0192766	0.0110772	0.00848969	0.00119049	0.0897403	0.162962	0.146278	0.240795	0.0434032	0.0392725	0	9.18e-05	0	0	0	0	0.00432758	0.000687661	0.00141805	0.0760154	0.183564	0.0358611	0.0126056
M00040	Tyrosine biosynthesis, prephanate => pretyrosine => tyrosine				2.26824	9.13682	12.4469	3.09314	3.56783	10.0189	4.89098	6.8422	16.815	11.3681	3.03921	2.48602	5.57313	4.94295	6.17309	11.8871	1.51834	2.34727	11.5461	20.1487	6.03073	7.53634	18.7322	3.17595	14.5432	8.81219	10.6034	16.4852	16.0765	26.3542	10.4427	10.1652	22.2166	13.4688	33.1349	16.0572	29.773	60.3276	3.08868	7.97894	10.0398	2.67237	4.95549	7.54262	3.53573
M00045	Pathway module	Nucleotide and amino acid metabolism	Histidine metabolism	M00045 Histidine degradation, histidine => N-formiminoglutamate => glutamate [PATH:map00340 map01100]	73.3233	34.3546	61.2857	54.3115	64.0461	66.9243	43.3418	62.1354	60.9639	75.1555	68.1585	64.7178	55.796	55.9708	40.5825	25.8129	50.2526	55.8782	42.7093	65.1006	35.2624	40.2838	17.776	19.4901	29.5767	43.7611	12.9637	17.2279	17.2009	24.2077	27.5692	38.4963	83.9362	0.718043	72.4825	90.0216	13.2637	88.8474	23.543	33.7782	27.0463	48.5517	44.8423	57.9883	47.7109
M00046	Pyrimidine degradation, uracil => beta-alanine, thymine => 3-aminoisobutanoate				55.3719	17.9242	32.3913	16.2941	9.48519	29.0091	22.5285	25.3804	32.6689	30.4511	17.661	17.2234	15.9345	17.5811	6.2773	8.27418	17.696	45.763	24.5206	33.424	14.6658	20.1197	9.44049	8.65981	9.82738	10.5538	18.7409	26.8143	26.6189	40.7105	27.391	30.2839	22.0371	1.07831	27.7205	12.9612	14.5617	15.2332	11.0556	15.8844	15.7444	12.2402	12.4504	14.261	12.5673
M00048	Pathway module	Nucleotide and amino acid metabolism	Purine metabolism	M00048 Inosine monophosphate biosynthesis, PRPP + glutamine => IMP [PATH:map00230 map01100]2	42.527	72.0307	63.8856	63.5596	60.7668	86.9242	68.2757	80.5707	70.6204	88.7735	52.3108	55.3706	62.4661	62.2916	85.6119	55.0866	81.3527	51.6457	70.9777	74.2499	57.5092	57.9496	48.0031	81.6997	52.8016	78.9769	76.9232	80.9509	69.4717	75.5175	68.2153	69.3195	97.7257	99.9882	92.2532	97.0084	99.9635	95.8459	79.698	70.682	72.1838	66.8533	66.2378	64.9571	61.5217
M00049	Pathway module	Nucleotide and amino acid metabolism	Purine metabolism	M00049 Adenine ribonucleotide biosynthesis, IMP => ADP,ATP [PATH:map00230 map01100]	44.633	97.5578	91.367	94.66	96.3047	94.2532	84.3139	91.2885	85.9998	94.1916	95.1357	94.3036	94.6973	95.0347	92.5372	82.7564	93.3398	89.2631	86.0065	87.4053	87.6157	86.2818	82.7755	90.6464	83.9296	95.1974	81.4244	87.8796	75.3729	85.4643	79.7954	74.7871	98.339	99.9986	96.5823	97.3614	99.9989	97.6247	84.1357	87.8935	83.3539	91.3042	91.4392	91.982	90.6854
M00050	Pathway module	Nucleotide and amino acid metabolism	Purine metabolism	M00050 Guanine ribonucleotide biosynthesis IMP => GDP,GTP [PATH:map00230 map01100]	96.7884	98.9753	91.2686	96.5283	98.0598	94.1398	93.8368	91.92	85.2473	94.2555	96.8967	96.7268	96.0587	96.0219	97.735	88.3714	95.5052	92.4115	89.949	85.351	95.9291	96.9106	95.9294	96.965	92.8615	99.3172	81.6474	88.188	75.8849	86.0506	80.4633	76.5019	98.44	99.9978	96.7418	97.4846	99.9983	97.8723	94.7407	92.9942	91.1102	96.657	96.9128	96.4832	95.2757
M00051	Pathway module	Nucleotide and amino acid metabolism	Pyrimidine metabolism	M00051 Uridine monophosphate biosynthesis, glutamine (+ PRPP) => UMP [PATH:map00240 map01100]	53.2525	73.1341	88.5942	73.9251	65.2108	90.2848	77.1683	85.8835	80.0737	91.4198	62.744	65.6403	70.5944	71.1188	86.8316	62.369	92.8595	89.1265	82.4657	82.8959	59.0321	59.9768	57.8649	82.6946	63.197	81.4303	80.0775	85.7138	73.319	81.579	71.4314	73.6074	98.3742	99.9973	92.6265	97.4465	99.9971	97.5012	82.5561	75.8819	76.8698	72.6824	73.0346	71.8075	67.0132
M00052	Pathway module	Nucleotide and amino acid metabolism	Pyrimidine metabolism	M00052 Pyrimidine ribonucleotide biosynthesis, UMP => UDP/UTP,CDP/CTP [PATH:map00240 map01100]	96.8154	98.9994	93.217	97.274	98.3721	94.5368	94.4457	92.7442	86.7518	93.423	97.011	96.7663	96.2521	96.3953	97.7783	98.1386	95.7922	95.4458	91.3261	88.3954	96.563	97.1961	97.4103	97.1215	98.1967	99.3302	81.4586	87.8957	75.6469	85.6623	81.9035	77.0476	98.44	99.999	96.7445	97.4846	99.999	97.8729	94.8043	93.0685	91.2036	96.7657	96.918	96.5091	95.3725
M00053	Pathway module	Nucleotide and amino acid metabolism	Pyrimidine metabolism	M00053 Pyrimidine deoxyribonuleotide biosynthesis, CDP/CTP => dCDP/dCTP,dTDP/dTTP [PATH:map00240 map01100]	1.42376	11.1061	24.9994	12.8526	15.5318	16.8517	5.70558	22.9581	22.5343	18.8543	8.63844	9.44001	24.7044	23.4048	11.3414	15.4346	7.134	8.23139	8.76108	8.96256	10.1137	9.53899	7.47582	16.4035	7.53298	18.1307	27.6948	42.9493	18.6059	27.526	13.6997	9.7876	2.43915	90.9104	3.34708	1.25877	97.0525	2.13973	21.52	7.68016	11.8592	25.7257	18.368	12.8974	27.7483
M00060	Pathway module	Carbohydrate and lipid metabolism	Lipopolysaccharide metabolism	M00060 Lipopolysaccharide biosynthesis, KDO2-lipid A [PATH:map00540 map01100]	11.2962	8.75948	46.5981	17.651	26.5046	69.5217	36.9764	42.1648	41.4158	55.3061	23.3341	23.8244	15.739	15.5478	42.7546	14.4803	43.9702	21.6515	43.3094	28.7294	24.4495	23.1778	13.5893	11.6126	18.8875	24.1763	16.1216	22.4665	27.2304	40.8662	24.3683	43.2253	11.9455	0.503879	23.6963	8.38872	13.7198	14.4697	6.85447	14.6152	15.3014	20.447	15.9513	34.5687	15.7895
M00061	D-Glucuronate degradation, D-glucuronate => pyruvate + D-glyceraldehyde 3P				10.959	24.6569	19.3618	31.2448	41.0964	15.1341	24.0928	22.487	23.6248	21.4822	41.2512	41.1374	35.3329	33.8906	34.6574	39.575	9.8783	7.47989	32.506	15.8405	34.0752	34.2633	34.9494	40.992	22.3223	44.4591	12.0178	19.1623	22.4524	35.9548	17.5788	24.3957	40.9512	0.14811	50.6835	26.6106	12.4289	69.3446	57.0248	33.7795	36.3524	35.1249	34.5021	37.4774	37.877
M00063	CMP-KDO biosynthesis				5.65272	8.54194	50.5296	17.6681	26.6076	68.5521	31.913	44.8691	41.3486	47.4868	23.3752	23.9305	15.8331	15.6321	42.7523	13.7142	44.3655	21.3567	44.4583	33.2451	21.0341	21.175	12.8612	10.9007	17.6902	24.2183	14.1679	20.8297	25.1378	38.9926	17.0976	28.2906	12.0587	5.56138	23.5971	8.47231	29.536	14.4569	9.15033	15.4962	15.6247	20.8386	16.4316	34.4688	16.266
M00064	ADP-L-glycero-D-manno-heptose biosynthesis				4.06966	19.0368	19.3139	34.1112	53.3696	57.0236	16.3748	28.6655	20.4819	39.8992	46.6185	45.5988	40.2277	39.4721	29.3495	13.0077	5.5614	8.40713	32.1143	20.5585	16.7465	18.3538	10.0014	10.9451	15.2492	24.0963	14.8291	21.6734	25.5638	39.5452	19.5631	35.0516	11.2644	0.499261	23.3796	7.68093	13.7102	13.902	19.0485	29.9369	26.1721	41.943	37.0289	56.2599	41.1234
M00080	Pathway module	Carbohydrate and lipid metabolism	Lipopolysaccharide metabolism	M00080 Lipopolysaccharide biosynthesis, inner core => outer core => O-antigen [PATH:map00540 map01100]	0	0	0	0	0	0	0	0	0	0	0	0	0	0	0	0	0	0	0	0	0	0	0	0	0	0	0	0	0	0	0	0	0	0	0	0	0	0	0	0	0	0	0	0	0
M00082	Fatty acid biosynthesis, initiation				31.6388	77.6121	82.4656	69.1235	55.7032	84.2332	73.1519	70.0724	70.0786	90.6644	62.8037	64.8598	54.3633	56.506	81.2979	63.2856	66.1873	67.3626	77.0252	84.1192	73.9935	76.4808	69.9521	80.276	68.4055	81.0818	59.8857	74.5191	59.0276	77.6865	63.3423	65.6146	96.7085	99.9777	94.6075	96.7363	99.975	96.5423	78.6231	64.8283	69.3107	53.4496	62.5478	66.877	46.8548
M00083	Fatty acid biosynthesis, elongation				54.9337	82.9547	82.48	78.5452	69.0521	86.0625	88.9855	69.2643	70.5929	90.4657	70.6835	72.0889	75.3607	76.8435	82.5194	82.4341	76.3729	80.8208	85.5363	87.562	81.2942	83.8824	78.3006	87.9786	81.3019	83.4628	63.5219	78.0559	60.939	80.3716	68.9587	69.8344	96.86	99.9974	95.5699	96.9359	99.9982	96.7691	82.9407	69.7414	74.524	77.1584	75.3367	73.018	71.5162
M00086	Pathway module	Carbohydrate and lipid metabolism	Fatty acid metabolism	M00086 beta-Oxidation, acyl-CoA synthesis [PATH:map00071 map01212 map01100]	86.5729	47.8848	63.7275	40.602	42.2645	79.8952	69.9688	70.6836	61.295	71.3563	33.7542	35.5512	43.736	42.9794	52.696	50.8937	74.7658	51.4466	74.5626	45.5206	53.2696	55.8889	56.4237	50.4763	56.3174	36.2191	38.2794	39.4765	46.9143	59.7917	47.3262	60.1592	13.243	86.08	33.4242	9.16631	80.814	17.8097	56.622	52.1401	53.2811	56.9649	53.9888	55.4141	52.2015
M00087	beta-Oxidation				19.4483	30.8689	40.6201	31.4287	26.3625	55.372	24.3015	33.5494	31.3507	42.1865	25.1757	25.6664	19.4877	18.3739	29.1354	5.69385	6.27771	18.5925	27.8558	33.1672	8.53357	10.7372	8.19764	9.12937	14.6153	13.7644	27.3915	24.8595	30.6473	36.339	28.4854	29.2595	0.880318	0.0725218	20.458	0.453532	1.08026	4.76835	7.95537	23.6124	21.5336	20.3945	31.6331	32.1872	16.2693
M00088	Pathway module	Carbohydrate and lipid metabolism	Fatty acid metabolism	M00088 Ketone body biosynthesis, acetyl-CoA => acetoacetate/3-hydroxybutyrate/acetone [PATH:map00072 map01100]	12.3819	0.053546	13.0144	0.0591431	0.0305916	9.34286	2.7235	12.5379	11.0683	7.72339	0.0192123	0.0140886	0.135219	0.0836175	0.0696407	0.1836	3.58688	3.0691	7.37919	1.40474	0.21598	0.534531	0.195688	0.624845	0.251105	0.125249	20.797	14.7061	19.6424	13.0527	15.904	9.42301	0.0188821	0.0763509	2.16107	0.00998931	11.3507	0.789703	0.424451	1.26606	1.9626	0.741625	2.08189	4.96145	1.26391
M00091	Phosphatidylcholine (PC) biosynthesis, PE => PC				1.77594	0.571306	8.28549	0.16092	0.544851	7.3596	3.83933	5.39562	8.71112	10.9867	0.485725	0.671585	0.644664	0.584414	8.57056	1.47601	0.0290913	0.0500113	2.88896	1.71807	0.704659	0.883196	2.21956	1.1243	2.38951	5.9806	5.06985	6.66404	8.25486	11.7165	10.2945	18.878	0.0554913	0.356455	0.760603	0.108725	1.29519	0.209716	0.796992	6.46511	2.39987	1.06242	1.06901	6.46531	0.754272
M00093	Pathway module	Carbohydrate and lipid metabolism	Lipid metabolism	M00093 Phosphatidylethanolamine (PE) biosynthesis, PA => PS => PE [PATH:map00564 map01100]	96.3104	90.766	90.4909	96.6403	88.5398	86.3907	93.1372	77.0799	76.2197	91.5178	94.4846	94.0021	78.2072	78.4573	89.2709	80.7671	74.9582	77.7972	88.0823	85.5094	95.3603	96.4399	92.3676	91.9785	87.65	92.8146	78.1317	82.7378	74.0778	83.206	74.9497	74.7794	97.7835	99.9975	95.7996	97.0486	99.9983	97.5223	95.3174	87.5911	90.0147	76.597	86.7502	91.1749	74.0507
M00095	Pathway module	Carbohydrate and lipid metabolism	Terpenoid backbone biosynthesis	M00095 C5 isoprenoid biosynthesis, mevalonate pathway [PATH:map00900 map01100 map01110]	0.498113	8.28902	6.16955	7.14874	11.6962	5.60518	2.38509	10.9933	15.9546	8.13799	2.3648	2.66141	17.9685	17.9435	15.3002	9.01959	32.2935	15.1034	8.93091	1.91807	2.03126	2.64036	6.97697	12.5216	6.605	17.3929	5.92358	9.01807	3.6909	5.71589	10.9378	2.97066	1.77142	0.00408347	5.4919	0.767456	0.00911696	2.69614	2.08055	7.20134	3.67469	20.4799	12.0134	6.40726	21.5575
M00096	C5 isoprenoid biosynthesis, non-mevalonate pathway				94.4876	90.0411	58.7156	89.0462	85.8927	78.3646	86.5646	59.4959	53.539	82.2986	94.2015	93.7862	77.8862	77.9351	87.5117	75.7265	58.3897	45.7454	73.1704	78.0173	88.798	90.1307	77.4568	82.4039	76.9619	91.0209	38.6824	40.285	49.4852	64.4118	49.4146	61.155	96.3359	93.9724	90.8545	96.5152	81.0437	94.722	90.9881	84.1445	85.9329	75.5489	84.427	89.4108	73.0012
M00098	Pathway module	Carbohydrate and lipid metabolism	Lipid metabolism	M00098 Acylglycerol degradation [PATH:map00561 map01100]	1.44201	1.94952	2.23408	1.20467	0.807857	0.977826	1.74352	1.88251	1.61391	3.32522	0.556491	0.437147	0.418693	0.409453	1.07844	3.57647	1.95234	3.57001	7.06795	4.49975	3.56978	3.82044	4.0536	4.03075	2.4892	1.07565	6.88814	9.69536	7.47449	10.6115	6.49937	7.02991	0.341148	0.0072838	5.69349	0.348149	0.0231146	1.39222	7.41952	16.445	14.4806	1.77996	16.8019	3.22296	1.62257
M00112	Tocopherol/tocotorienol biosynthesis				0.00161846	0.000481056	3.60092	0	0.000223846	0.218057	0.0412158	2.89058	0.207904	0.0869265	0.00055117	0.000356643	0.00232147	0.00807664	0.000551779	0.382258	0.00570896	0.104724	1.37405	0.0407262	0.0828367	0.160425	0.0966373	0.00219639	0.159069	0.00246651	0.0757749	0.0455252	0.0869512	0.0365191	0.930165	0.640744	0	3.88e-05	4.12e-05	1.4e-05	0.000169575	0	0.00199991	0.0014171	0.0018623	0.0292853	0.0686201	0.0907598	0.00068691
M00115	NAD biosynthesis, aspartate => NAD				28.4984	56.4182	63.1667	59.9164	53.943	77.3429	32.0884	53.3163	43.5681	64.4864	48.213	49.5466	55.5923	55.1563	56.3532	34.2478	32.6988	38.6435	51.0971	43.8111	34.1623	35.0577	31.5226	42.091	33.9323	45.5083	57.2896	68.4878	53.4679	68.6728	50.3237	57.3659	38.5908	86.4351	64.6518	25.4509	82.1122	67.6939	52.0787	51.063	48.2168	54.5062	55.937	51.1244	49.4361
M00116	Menaquinone biosynthesis, chorismate => menaquinone				0.695587	0.93131	4.50534	0.984701	0.164164	3.76065	9.44996	3.53885	2.81771	8.24796	0.144749	0.146235	1.03732	0.995221	0.100845	1.70061	2.41023	5.05429	12.2038	4.65708	3.12813	3.41088	1.89107	2.12755	1.34077	0.10248	4.43531	8.02817	6.07739	9.76971	4.85955	3.53518	0.0475708	0.00480134	0.233729	0.0321862	0.00882911	0.0996563	1.00636	0.935159	1.33213	1.02848	0.739432	1.16338	0.948987
M00117	Pathway module	Nucleotide and amino acid metabolism	Cofactor and vitamin biosynthesis	M00117 Ubiquinone biosynthesis, prokaryotes, chorismate => ubiquinone [PATH:map00130 map01100 map01110]	0.0232652	0.0010854	0.0121043	0.0305525	0.0162503	0.00907691	0.135869	0.0224426	0.0373208	0.00676681	0.00982859	0.00473205	0.00883649	0.00425721	0.118237	0.00636684	0.171479	0.0466323	0.105561	0.0218748	0.70997	0.2408	0.197956	0.55478	0.00767001	0.00559937	0.140062	0.284275	0.312224	0.477683	0.0797807	0.0872437	0.0356979	0.0664531	0.0612743	0.000824222	1.0679	0.00404619	0.575934	4.20508	7.01011	0.695341	2.5647	4.13192	1.43355
M00118	Glutathione biosynthesis, glutamate => glutathione				5.39606	9.92895	3.89687	3.33039	4.34159	0.518774	3.46347	3.05354	0.940135	0.291326	4.66656	5.50014	2.78933	1.99203	20.2432	8.72221	1.02899	5.3753	9.7576	0.162763	4.3676	5.36611	5.45568	23.521	8.89537	23.4221	3.28028	5.85185	6.18267	9.49002	5.02408	4.27546	9.83298	98.8019	6.84491	4.60365	97.2735	0.63326	10.4798	12.295	14.6694	4.30162	5.82289	8.57579	4.0918
M00119	Pathway module	Nucleotide and amino acid metabolism	Cofactor and vitamin biosynthesis	M00119 Pantothenate biosynthesis, valine/L-aspartate => pantothenate [PATH:map00770 map01100 map01110]	14.0657	14.6157	48.1594	32.1391	35.2813	67.132	29.5574	35.6674	38.2446	73.2893	30.1961	30.7233	24.8548	24.0954	43.4797	26.6258	11.2561	17.8119	40.5341	61.0641	31.3097	31.4437	22.995	32.6717	32.8695	33.5057	33.7118	33.2606	41.1577	51.9274	36.6673	42.7265	57.8673	1.08459	44.5953	70.6498	14.5791	30.1901	35.8824	34.8597	35.5614	27.7708	37.2601	39.2231	21.9757
M00120	Coenzyme A biosynthesis, pantothenate => CoA				96.6291	98.7713	87.6591	96.4791	97.916	92.1661	93.326	84.8654	83.1463	91.9448	96.8208	96.681	96.0204	96.0293	97.5486	88.445	80.3364	80.8834	85.7767	85.2432	95.2679	96.1419	95.8456	95.0722	91.1394	99.2367	64.3374	79.3178	61.2091	80.8744	69.2784	69.6635	98.4398	99.9978	96.7414	97.4842	99.9983	97.8712	94.5607	92.8099	90.8516	96.5685	96.8653	96.255	95.178
M00121	Heme biosynthesis, glutamate => protoheme/siroheme				0.702203	0.586618	13.7516	0.834304	0.488903	5.24111	1.8786	4.94401	4.9901	9.97208	0.27667	0.233181	0.681152	0.665768	0.353267	3.53925	0.638575	1.66514	8.32698	5.50644	4.68713	3.24992	4.55472	2.88047	3.40295	0.318569	7.80686	13.9037	11.1126	17.5647	6.96829	6.92494	0.138922	0.145344	1.0897	0.0264317	12.4178	0.275991	1.37525	5.36589	7.84204	2.09526	3.91586	6.33492	2.87322
M00122	Cobalamin biosynthesis, cobinamide => cobalamin				50.7703	50.3668	23.3998	15.3508	8.67152	12.3986	16.695	11.2589	14.6035	9.09279	12.431	13.854	13.1368	13.7299	12.3634	14.0914	8.69126	8.72205	19.9804	11.3726	12.6378	17.1917	12.1721	17.9381	19.0725	16.7924	4.54226	6.40795	5.80644	7.92628	7.17655	6.84475	19.6835	1.00804	16.8368	10.5222	13.4835	8.74277	34.6867	16.1413	23.7795	13.8136	15.3073	11.9191	13.8152
M00123	Biotin biosynthesis, pimeloyl-ACP/CoA => biotin				32.9467	67.9555	61.6389	58.5901	49.307	75.0913	50.2105	57.437	46.4236	78.777	52.8139	53.7729	47.835	49.6501	66.7483	49.9811	26.0583	28.495	55.7631	68.9707	57.2327	58.5937	53.4706	57.5523	50.2444	63.4856	43.9984	61.7806	42.6205	62.1346	49.8263	52.101	97.2814	8.97745	88.2561	96.6609	14.8253	96.5697	67.6525	59.7647	64.1299	45.1741	54.8075	55.7878	38.4483
M00124	Pyridoxal biosynthesis, erythrose-4P => pyridoxal-5P				10.2234	2.91326	33.2986	1.97318	1.03211	12.1796	30.6658	23.3278	22.3513	18.3902	1.03891	0.782226	0.72467	1.20797	0.3969	9.94503	17.2201	12.1296	27.6972	10.8685	11.5896	11.1073	6.92826	5.05296	7.82945	0.58978	4.70562	7.41767	7.05174	10.513	8.78091	16.8971	0.791568	0.0715742	0.815591	0.742991	1.07748	0.901633	1.51504	5.18549	8.90296	3.28098	4.05598	8.09814	4.39468
M00126	Tetrahydrofolate biosynthesis, GTP => THF				35.4375	49.0776	68.6228	52.7319	43.185	64.0933	59.3582	53.1239	61.7914	79.9176	47.7783	48.9689	38.1755	37.5672	63.7079	34.5287	58.1082	31.9636	61.4568	49.5293	36.064	37.6122	37.1079	43.5641	38.2355	55.35	36.0097	39.8107	44.12	57.2168	46.6308	55.0634	40.5296	86.0794	68.076	26.0073	80.8011	72.1344	40.8732	41.8595	41.8838	35.653	47.2004	50.5089	31.3945
M00127	Thiamine biosynthesis, AIR => thiamine-P/thiamine-2P				29.2339	16.4498	19.8367	33.0357	39.1187	45.4152	19.62	36.6538	23.7566	13.2395	26.4297	27.702	39.3046	38.3695	39.6302	20.6021	26.6222	25.4251	37.2517	12.71	18.5426	20.2783	21.8741	43.9827	22.5604	35.8319	36.629	36.9564	40.7399	43.8452	37.4504	40.1258	29.072	99.9651	40.0385	17.7589	99.9517	19.1686	16.799	39.577	33.924	44.9622	45.7928	42.8568	41.3662
M00133	Pathway module	Nucleotide and amino acid metabolism	Polyamine biosynthesis	M00133 Polyamine biosynthesis, arginine => agmatine => putrescine => spermidine [PATH:map00330 map01100]	79.388	67.5156	77.6399	84.4928	86.3474	79.0307	64.6554	71.8349	61.9793	79.1427	81.7836	81.973	82.9429	81.2421	75.7645	51.3077	69.7291	50.0736	63.4349	72.868	49.4366	52.0544	45.8149	47.0216	58.5561	75.7275	69.7606	71.1393	60.9425	61.9567	59.3881	63.0306	96.7895	8.97006	89.4716	96.2169	14.8033	95.0727	73.3961	74.9258	67.3713	82.7123	82.764	82.4609	83.7345
M00134	Pathway module	Nucleotide and amino acid metabolism	Polyamine biosynthesis	M00134 Polyamine biosynthesis, arginine => ornithine => putrescine [PATH:map00330 map01100]	4.2141	12.2532	50.8131	12.4358	16.3681	29.5957	9.90026	23.3447	19.3303	44.9382	7.37479	7.64162	25.2868	25.0731	22.5034	29.2916	11.895	10.6332	14.8729	31.5528	11.6706	11.5231	22.3161	22.32	26.9781	31.2201	29.0521	42.2047	19.0982	25.9401	23.6982	26.6353	21.9783	0.52099	39.2796	16.1175	13.7381	62.3869	14.262	32.9371	27.8554	26.4194	34.0236	13.0424	28.2159
M00135	Pathway module	Nucleotide and amino acid metabolism	Polyamine biosynthesis	M00135 GABA biosynthesis, eukaryotes, putrescine => GABA [PATH:map00330 map01100]	69.7786	54.9203	69.8965	56.9538	63.1492	66.2997	49.804	63.0339	63.842	63.0891	60.1557	58.4553	41.9269	40.9116	43.7621	46.9796	16.9734	23.9181	68.4957	34.5891	55.4949	55.6929	43.5762	38.4725	50.4216	47.3579	50.2832	59.987	47.2933	60.8229	42.198	41.5011	2.48776	91.491	24.0746	1.68924	97.9044	7.03235	43.3582	55.3079	51.761	46.8861	61.3975	62.444	45.638
M00136	Pathway module	Nucleotide and amino acid metabolism	Polyamine biosynthesis	M00136 GABA biosynthesis, prokaryotes, putrescine => GABA [PATH:map00330 map01100]	0.000576952	9.66e-05	0.000535021	0	0.00037572	0	0.000696799	0.000151463	0.000237242	0	0.000228703	0	0.000188416	0	0.00126447	7.73e-05	0.000750586	0.00530528	0.00234168	0.00163228	0.000940214	0.00086852	4.83e-05	0.000930598	7.99e-05	0.000121401	0.0099466	0.0172348	0.0089998	0.0139189	0.005577	0.00274825	0	0.000358443	0.00143085	6.61e-05	0.000889128	7.15e-05	0.0010253	0.000637042	0.000392881	0.00250064	0.175869	0.000567054	0.0123705
M00140	Pathway module	Nucleotide and amino acid metabolism	Cofactor and vitamin biosynthesis	M00140 C1-unit interconversion, prokaryotes [PATH:map00670 map01100]	96.8778	99.0044	93.0835	96.6546	98.1121	90.0568	94.139	81.7735	80.7963	94.8955	96.9329	96.7493	96.1005	96.0986	97.7983	90.2767	82.0863	86.7063	92.6705	88.0083	97.0358	97.9117	97.7076	97.1804	94.152	99.3351	81.526	87.9245	75.6741	85.6964	81.8557	76.9082	98.4402	99.9989	96.7458	97.4847	99.999	97.8728	96.0358	93.8594	91.865	96.8493	96.929	96.8961	95.4551
M00144	Structural complex	Energy metabolism	ATP synthesis	M00144 NADH:quinone oxidoreductase, prokaryotes [PATH:map00190]	95.6845	97.813	91.7077	94.0523	86.3829	87.7221	90.0284	80.9378	79.8286	94.5626	92.0097	92.3453	75.6251	75.5576	96.1066	81.7601	91.7008	85.917	81.6736	83.0693	83.8372	85.8005	80.4488	81.7069	79.7981	97.0869	80.6173	86.487	75.3618	85.2083	79.951	75.2356	97.5428	8.97379	96.5866	96.8565	14.8073	97.7962	90.1626	87.1297	84.1667	74.9815	84.7353	90.7181	72.5329
M00145	Structural complex	Energy metabolism	ATP synthesis	M00145 NAD(P)H:quinone oxidoreductase, chloroplasts and cyanobacteria [PATH:map00190]	4.39444	1.80663	39.1744	19.2048	5.2488	16.2571	6.08837	22.924	19.7799	16.5456	1.98126	1.84614	4.99176	4.85143	1.28769	2.99181	1.08224	2.17256	9.23552	9.48483	5.35796	4.30573	3.18158	3.05172	4.31609	1.94355	51.7158	48.3474	38.3256	30.5382	32.0743	19.5435	0.35567	0.00408689	9.28433	0.104907	0.00590646	2.11577	4.13722	14.8567	11.4025	3.97329	20.1744	3.90588	2.89852
M00149	Structural complex	Energy metabolism	ATP synthesis	M00149 Succinate dehydrogenase, prokaryotes [PATH:map00190]	12.416	21.0529	51.8947	24.405	10.7128	35.9726	42.7504	37.2861	31.4989	39.2042	14.6229	14.3046	16.0933	16.3115	9.24141	16.2702	44.8345	29.7442	36.0013	33.8183	18.0669	16.8756	10.3758	11.3736	17.7237	15.67	31.082	48.2944	30.4916	45.971	22.0498	28.8721	37.5085	85.5027	42.4579	24.9328	79.9525	63.6909	5.74106	12.8065	16.3079	12.3807	13.6064	18.6526	13.2811
M00150	Structural complex	Energy metabolism	ATP synthesis	M00150 Fumarate reductase, prokaryotes [PATH:map00190]	13.0286	66.5068	23.6826	41.7059	40.224	8.41279	27.9953	9.73127	8.38361	16.4748	45.9714	44.4491	36.375	33.8372	15.2057	22.3554	5.83891	12.2549	23.7753	19.4146	15.6968	19.4207	22.8792	23.8674	26.8963	26.4963	18.5615	15.5643	20.96	23.3685	15.6236	11.8812	36.6105	0.091834	48.4131	24.1064	1.10554	62.3844	26.4933	41.0442	35.8758	32.4995	44.4037	32.305	36.9127
M00151	Cytochrome bc1 complex respiratory unit				0.289798	0.112834	20.7267	0.118543	0.102053	9.54917	0.796287	14.2539	14.7467	16.2555	0.0995056	0.110664	0.978574	0.800746	0.307945	0.0351509	0.231512	1.09905	2.95434	7.71228	0.994112	1.53586	0.325436	1.94361	0.191037	0.0991106	4.82862	8.64094	9.35474	15.0988	2.84979	5.08097	0.0223175	0.360235	0.754944	0.0127621	1.29994	0.173461	0.773669	5.21535	7.41416	1.58023	3.46739	5.67331	2.51621
M00153	Cytochrome d ubiquinol oxidase				1.23834	2.81792	43.1545	15.2409	23.0679	48.0509	11.7608	27.16	29.7922	34.4251	19.4724	19.4687	14.6554	13.966	22.5741	4.07998	3.40265	7.16832	27.8467	14.9312	9.38147	8.47424	3.67536	6.45858	3.80983	12.292	8.05615	13.8635	13.875	21.5305	7.83143	15.507	0.453756	13.099	23.0875	0.198552	28.4702	5.15365	6.74845	22.7165	21.0337	16.6251	30.6403	32.2599	12.3059
M00155	Cytochrome c oxidase, prokaryotes				0.513858	8.07251	22.4961	0.460299	0.295406	7.80786	6.80653	8.52511	6.62007	7.4095	0.322382	0.374311	5.28089	5.96079	0.382989	3.56929	6.16923	8.52267	10.2165	9.01878	1.53479	2.44059	1.40959	9.89287	2.62725	0.853289	6.65455	12.2036	10.9429	17.6865	3.30811	4.41054	0.0530632	0.435822	2.90415	0.034259	12.6448	0.968706	0.698964	1.37886	1.91845	1.35133	1.5604	1.83636	1.40096
M00156	Cytochrome c oxidase, cbb3-type				0.0804617	0.00741876	18.1771	0.139714	0.030748	3.36385	0.258585	2.22564	1.67639	5.35004	0.016916	0.0113218	0.0419288	0.0419136	0.282748	0.0201848	0.187925	1.03217	0.38501	3.78617	0.791997	0.373008	0.18829	1.11582	0.0361402	0.0802284	1.67834	3.17362	4.8961	7.994	0.965467	5.57535	0.0102786	0.00337361	0.756837	0.0117221	0.00051634	0.172503	0.676282	5.07825	7.29982	1.01346	2.88292	5.28533	1.72228
M00157	Structural complex	Energy metabolism	ATP synthesis	M00157 F-type ATPase, prokaryotes and chloroplasts [PATH:map00190 map00195]	73.6875	61.429	70.6099	69.9984	69.4658	76.4933	62.6931	62.3554	57.9942	74.7727	69.4373	68.6696	49.6495	48.1436	66.1342	62.6659	63.1413	65.4155	62.2164	48.4328	53.7284	55.7939	53.6553	65.6358	64.7884	60.6844	29.3514	31.2093	34.3436	42.4487	42.175	38.8188	57.3484	99.4041	48.5925	68.6744	98.1579	23.7207	53.8744	56.929	54.7894	55.0719	63.568	69.0479	54.8357
M00159	Structural complex	Energy metabolism	ATP synthesis	M00159 V-type ATPase, prokaryotes [PATH:map00190]	71.9639	48.7324	36.0899	45.6993	34.5915	59.9749	63.1572	56.2218	42.7903	51.26	33.1595	34.4292	50.1821	53.1537	48.6727	57.0569	75.603	46.3653	61.7557	67.9272	67.6274	67.4921	61.3676	60.3359	52.9484	52.2115	61.064	70.2674	53.5296	61.4592	60.1053	61.4144	71.4731	0.0125603	41.7919	77.96	0.0390645	33.9889	69.794	47.4001	51.4458	52.6728	42.0877	38.3295	51.5484
M00161	Photosystem II				0	0	0	0	0	0	0	0	0	0	0	0	0	0	0	0	0	0	0	0	0	0	0	0	0	0	0	0	0	0	0	0	0	0	0	0	0	0	0	0	0	0	0	0	0
M00162	Structural complex	Energy metabolism	ATP synthesis	M00162 Cytochrome b6f complex [PATH:map00195]	0.0568711	0.00371541	7.9768	0.0645884	0.0588579	6.00657	0.33388	8.11219	4.33203	9.38968	0.069706	0.0837213	0.188205	0.157402	0.152798	0.00466848	0.0215216	0.998415	1.07268	4.57826	0.0383301	0.0717379	0.0448921	0.0607797	0.105053	0.0794061	2.18935	4.03316	6.62519	10.6515	1.73314	4.87268	0.00851541	0.0024064	0.684588	0.00985661	0.000409784	0.165085	0.0121394	0.108612	0.0616337	0.212715	0.360317	0.297891	0.349185
M00163	Photosystem I				0	0	0.000412422	0	0.000315005	0	0	0	0	0.000240328	0.000204006	0	0.000242439	0	0.000118284	0.000120583	0	0	0	0	0.000231919	0.000220214	0	6.31e-05	0	0	0	0	0	0	0	0	0	0	0.000238762	0	0	3.92e-05	0	4.04e-05	0.000129933	0	0	0	0.00012312
M00165	Pathway module	Energy metabolism	Carbon fixation	M00165 Reductive pentose phosphate cycle (Calvin cycle) [PATH:map00710 map01200 map01100 map01120]	0.0677075	0.0140432	2.29578	0.0415946	0.0220798	0.677183	0.289922	2.45312	5.32403	0.754846	0.0303491	0.0353903	0.0377013	0.0337637	0.172972	0.590813	0.0529685	1.08758	4.02532	0.130587	0.129095	0.21156	0.574982	0.19583	0.0498381	0.0867095	1.43018	2.49941	2.00344	3.31341	0.857432	1.37182	0.00143767	0.00280635	0.60212	0.00125201	0.000416829	0.123583	0.243071	0.668741	0.490092	0.416977	1.089	0.650926	0.415202
M00166	Pathway module	Energy metabolism	Carbon fixation	M00166 Reductive pentose phosphate cycle, ribulose-5P => glyceraldehyde-3P [PATH:map00710 map01200 map01100 map01120]	96.1395	96.3343	88.9106	95.2554	97.9583	86.1803	90.8043	87.1271	81.1193	90.7419	96.6256	96.3502	95.9008	96.0102	96.5522	96.6339	93.8534	91.8806	87.5817	85.078	96.2067	97.0505	97.1106	95.4418	95.6352	97.8349	80.7928	86.7481	74.3551	83.9146	79.779	74.9798	98.3718	99.6418	96.0535	97.4433	98.7015	97.6073	95.4082	93.2227	90.9969	95.7911	95.2249	95.8376	94.702
M00167	Pathway module	Energy metabolism	Carbon fixation	M00167 Reductive pentose phosphate cycle, glyceraldehyde-3P => ribulose-5P [PATH:map00710 map01200 map01100 map01120]	93.64	79.4813	52.1556	71.9821	80.2263	73.1052	86.8625	58.5947	66.1335	68.5907	81.5345	81.6697	66.4485	64.6491	85.3442	71.3508	65.3193	73.081	67.1728	64.9991	88.2654	88.4716	79.4652	85.3441	79.2155	86.5547	41.121	44.5878	50.4082	67.0364	55.0334	60.2498	94.6619	99.0287	93.2408	95.2538	96.8432	94.8635	91.623	80.5416	81.3092	70.6844	79.0052	83.7415	67.8436
M00168	Pathway module	Energy metabolism	Carbon fixation	M00168 CAM (Crassulacean acid metabolism), dark [PATH:map00710 map01200 map01100 map01120]	8.43806	11.6441	33.7903	9.81081	13.0564	37.9013	18.6701	26.3802	19.858	28.1384	4.11856	4.19712	19.9109	20.2734	9.73949	18.0515	25.8509	23.053	31.8296	21.5623	15.9516	14.7403	10.0185	17.6674	11.5703	8.05542	15.6825	25.6711	24.0029	38.14	15.6113	20.6062	3.17888	90.9097	6.32779	1.86166	97.0473	3.6523	3.10057	13.5636	13.974	23.1271	16.1074	13.553	24.6956
M00169	Pathway module	Energy metabolism	Carbon fixation	M00169 CAM (Crassulacean acid metabolism), light [PATH:map00710 map01200 map01100 map01120]	95.9194	84.6175	63.9091	96.0254	87.3016	87.1927	92.2567	80.8392	76.9771	85.8615	93.6576	93.0873	76.0885	76.6096	86.6959	79.4914	74.6567	77.5159	78.8177	81.02	94.2287	94.725	90.5866	81.6078	84.43	90.0551	42.1504	47.3741	53.3352	70.2238	59.9102	65.4356	96.1306	9.56145	94.5805	96.4087	16.6205	96.4926	89.7069	81.5195	83.6618	76.1159	85.9517	90.8328	73.4896
M00173	Pathway module	Energy metabolism	Carbon fixation	M00173 Reductive citrate cycle (Arnon-Buchanan cycle) [PATH:map00710 map01200 map01100 map01120]2	2.88855	0.564367	20.9382	7.82428	2.02207	9.04859	8.43632	6.98731	2.18581	9.81854	0.0840709	0.0596646	0.131053	0.378126	0.211566	1.76899	2.53021	5.04445	8.75921	4.2948	3.39032	3.36093	1.7636	1.79033	1.96203	0.285063	3.74158	6.53288	6.22543	9.81943	4.63784	9.48726	0.0989714	0.00343786	3.74661	0.0548432	0.00150352	1.48386	1.17796	2.44631	3.42715	1.59986	2.92423	2.07978	1.42768
M00174	Pathway module	Energy metabolism	Methane metabolism	M00174 Methane oxidation, methanotroph, methane => formaldehyde [PATH:map00680 map01200 map01220 map01100 map01120]	0.00405235	0.172876	0	0.00100963	0.0246817	0	0.00737816	0.0004338	0.00101168	0.00764603	0.00831991	0.00998979	0.0586873	0.0452294	0.00977258	0.140686	1.29177	2.25615	0.0177913	0.00227386	0.0683205	0.0498557	0.0383996	0.0865802	0.0700356	0.00725309	0.00963088	0.0163874	0.00547917	0.00975272	0.00880754	0.00539523	4.37e-05	0	0	3.48e-05	0	5.43e-05	0.000347254	0.00188551	0.000902917	0.0450626	0.191044	0.0041333	0.0423947
M00175	Pathway module	Energy metabolism	Nitrogen metabolism	M00175 Nitrogen fixation, nitrogen => ammonia [PATH:map00910 map01100 map01120]	1.33104	8.32862	11.7552	7.82128	12.0748	5.48344	0.920225	19.8703	9.4931	3.43053	3.11352	3.8139	18.1973	18.1409	11.5413	10.1862	20.7216	14.7114	8.78442	1.46933	2.29586	2.86233	7.06507	6.68554	6.97023	9.2129	38.2916	39.5055	21.3184	13.483	22.1846	11.6601	10.3716	0.000951895	8.91958	4.76609	0.00244381	2.23947	2.84373	7.77374	4.5237	20.8363	12.0765	6.60208	21.9524
M00176	Pathway module	Energy metabolism	Sulfur metabolism	M00176 Assimilatory sulfate reduction, sulfate => H2S [PATH:map00920 map01100 map01120]	3.89793	12.4354	52.7198	11.3968	15.808	51.1934	11.1675	40.7882	25.2337	20.2493	5.82828	7.52063	22.5464	21.3662	24.194	15.173	24.6648	22.3332	22.8852	33.9549	8.43744	8.42899	11.271	14.7641	10.5769	31.2171	28.7207	27.661	32.9067	34.7347	25.1924	19.7788	67.1847	1.07511	43.709	78.4459	14.5584	74.9323	31.498	17.508	18.278	24.36	17.5332	12.9186	25.1964
M00178	Ribosome, bacteria				96.8854	99.0084	93.2355	97.2966	98.3725	94.7736	94.6046	93.8565	87.2629	95.4751	97.0124	96.768	96.2528	96.4125	97.8054	98.6906	95.8674	95.535	93.7433	88.4062	97.2045	98.0733	98.2286	97.1886	98.5963	99.3364	81.8739	88.4126	76.0062	86.171	82.662	77.663	98.4403	99.999	96.7472	97.4848	99.999	97.8737	96.0404	93.8633	91.8697	96.8636	96.9353	96.9774	95.4564
M00179	Ribosome, archaea				96.8854	99.0084	93.2355	97.2966	98.3725	94.7736	94.6046	93.8565	87.2629	95.4751	97.0124	96.768	96.2528	96.4125	97.8054	98.6906	95.8674	95.535	93.7433	88.4062	97.2045	98.0733	98.2286	97.1886	98.5963	99.3364	81.8739	88.4126	76.0062	86.171	82.662	77.663	98.4403	99.999	96.7472	97.4848	99.999	97.8737	96.0404	93.8633	91.8697	96.8636	96.9353	96.9774	95.4564
M00183	Structural complex	Genetic information processing	RNA polymerase	M00183 RNA polymerase, bacteria [PATH:map03020] [BR:ko03021 ko03400]	96.673	90.9645	78.0635	90.2719	86.8018	88.8735	94.0534	73.6959	76.1329	92.8489	94.704	94.2179	78.4122	78.5438	88.5262	90.557	75.4121	81.1203	87.9873	87.4906	93.7151	95.8424	93.5489	92.3328	93.1278	92.2288	44.3967	49.0654	55.0375	73.0357	62.9077	67.3301	96.6999	99.9982	94.1046	96.7405	99.9972	96.1355	95.1779	87.1271	88.9872	77.0648	85.3276	91.2567	74.4563
M00184	Structural complex	Genetic information processing	RNA polymerase	M00184 RNA polymerase, archaea [PATH:map03020] [BR:ko03021]4	0.22064	8.04766	17.0622	6.87859	11.5137	6.1897	0.573957	20.3945	11.421	2.95197	2.28865	2.5407	17.8382	17.8602	9.25741	8.1358	20.4889	14.4774	5.92989	1.28452	1.5549	1.73281	4.69238	4.85779	5.52464	7.01483	37.5976	39.4547	21.0715	13.2396	20.077	10.4947	1.31604	0.000681789	1.8901	0.597008	0.00178911	1.26296	0.747926	6.97439	3.14902	19.9177	10.1823	5.53177	21.1161
M00185	Sulfate transport system				5.29956	1.81862	22.4361	3.41605	3.51564	13.8789	8.65387	9.08353	6.59766	17.1874	3.90051	4.4451	3.30132	3.01354	13.5117	1.92821	13.6994	2.59394	5.27242	24.0146	4.33992	3.69457	4.44406	13.5879	4.59122	12.8042	7.98787	13.7526	10.4574	16.7038	6.10857	6.88123	2.21028	0.142699	6.95205	1.84138	12.4135	5.32604	4.41864	7.00365	10.3344	3.82961	5.07409	8.20884	4.24438
M00186	Structural complex	Environmental information processing	Mineral and organic ion transport system	M00186 Tungstate transport system [PATH:map02010] [BR:ko02000]	7.64252	18.159	28.7746	19.0628	16.9784	50.2507	13.132	42.9957	39.2924	26.6678	7.17708	7.3145	25.4001	25.1557	13.0521	12.1088	28.6752	22.2033	19.172	14.1605	5.99259	8.06325	9.17913	22.7388	12.4161	14.1827	39.0598	43.8319	23.3981	22.8173	29.3145	14.9236	13.3132	0.00372694	19.3634	8.7663	0.00217773	15.021	9.93052	18.6143	15.6021	29.5392	18.5192	11.5616	30.5662
M00188	Structural complex	Environmental information processing	Mineral and organic ion transport system	M00188 NitT/TauT family transport system [BR:ko02000]	85.0022	73.727	69.3346	73.4349	71.5483	56.8242	71.2272	70.2314	59.8454	61.4414	74.5221	73.972	77.6631	78.0144	62.8084	62.3606	81.2106	77.0789	58.8835	58.2583	65.9698	69.1611	68.6555	75.944	62.7207	80.7342	69.4891	69.8804	56.3781	55.3529	66.8526	61.9208	94.3781	94.3231	80.7532	95.2854	82.3161	93.0552	85.2652	79.6102	77.6456	75.1203	79.1429	65.1834	80.8093
M00189	Structural complex	Environmental information processing	Mineral and organic ion transport system	M00189 Molybdate transport system [PATH:map02010] [BR:ko02000]	26.7245	56.6843	51.8639	50.6009	51.0618	53.7064	54.1694	57.7276	54.6328	37.3939	46.9782	45.6256	51.0714	49.9096	31.4626	33.0203	63.6469	41.2515	48.0913	25.1518	26.8545	29.461	29.6943	31.7129	35.8427	31.7728	61.283	60.4004	47.932	43.0119	43.4911	32.0222	13.9039	86.07	21.1109	8.90342	80.7815	15.2923	29.04	49.4343	42.8727	52.2088	57.7078	40.6088	59.2726
M00190	Iron(III) transport system				60.6258	34.2498	42.0601	37.1323	51.8018	40.3362	31.8062	39.7025	44.3752	46.1937	46.6913	46.0642	58.4849	57.82	43.793	35.6848	48.7632	61.6586	26.0005	40.4187	38.5841	39.2618	36.2223	29.0803	32.2563	51.5011	30.2066	32.9428	29.0594	35.4872	33.2998	21.3448	38.3737	90.5663	49.8981	26.6199	95.7925	69.2069	26.7	41.463	35.8228	55.0284	47.196	47.2949	60.693
M00191	Thiamine transport system				5.15152	12.0656	55.604	13.5515	18.3569	35.2445	12.6559	33.8804	47.2292	50.0459	16.1929	16.8984	31.7296	31.469	26.4161	12.8169	25.2212	38.415	14.9339	34.1445	8.9501	9.91048	8.00092	6.71567	9.84129	21.5775	28.5319	42.9908	18.4155	25.0716	28.3823	25.5512	22.5634	0.00577219	37.6044	17.0554	0.00909045	64.7887	8.04877	15.1252	9.47636	26.1159	16.7164	13.3564	27.6405
M00192	Putative thiamine transport system				0.000232393	0	3.54655	0	0.000113094	0.0302302	0.00738754	0.0175643	0.0192997	0.00698894	0.000109864	0	0.000652808	0.00661126	0.000863246	7.4e-05	0.00430742	0.000636277	0.0420316	0.00834678	0.000634712	0.000407966	0.000195207	0.000181915	9.37e-05	0	0.330393	0.426058	0.243011	0.382868	0.388306	0.151551	0	0	0	0	0	0	0.00252501	0.0104707	0.00952543	0.00418935	0.00591642	0.0180557	0.00466587
M00193	Structural complex	Environmental information processing	Mineral and organic ion transport system	M00193 Putative spermidine/putrescine transport system [BR:ko02000]	10.0657	22.6253	45.5943	17.1943	21.3654	46.1149	23.7726	47.0837	54.7779	32.0433	20.4442	21.8083	33.6745	34.4241	35.1452	23.1918	57.307	61.9707	26.9446	37.7753	9.42291	10.6614	26.362	14.4889	17.7366	25.8563	34.1296	51.6166	21.3814	31.6334	28.0471	17.0952	12.9584	85.7772	15.6225	8.16471	69.8853	14.7485	15.1159	23.0134	20.1801	31.8445	23.2976	21.0521	33.8035
M00194	Maltose/maltodextrin transport system				57.3593	54.2326	65.098	54.71	63.3773	44.976	45.4409	58.4029	62.7761	53.75	64.1757	64.2675	70.9438	70.7826	67.3997	71.0519	70.7888	65.2387	43.2656	63.1191	68.2158	66.8462	79.432	78.1346	65.3154	74.5578	42.1913	61.1004	35.4767	51.4895	44.9589	42.4644	82.3579	99.0449	60.361	87.3011	96.8732	80.1368	76.8754	55.2963	53.7151	69.2422	59.1808	57.8419	72.5165
M00196	Raffinose/stachyose/melibiose transport system				57.4259	54.3273	65.1541	54.7548	63.3822	45.0587	45.5821	58.6429	62.8347	53.7917	64.1717	64.2635	70.9526	70.7903	67.4889	69.898	70.8306	65.3492	51.8799	63.2073	68.2914	66.9008	79.2104	78.368	64.6598	74.5343	41.1356	59.3483	35.2893	51.1442	44.6929	42.6767	82.3696	99.0456	60.3863	87.3071	96.8779	80.1428	77.0011	55.3721	53.8968	69.5656	59.2619	58.0548	72.7785
M00197	Putative fructooligosaccharide transport system				57.3253	54.1178	65.1004	54.7058	63.363	44.9777	45.4018	58.1993	62.7758	53.7422	64.1618	64.2511	70.9455	70.7843	67.3581	69.8083	70.7065	64.6718	43.2527	63.1151	68.1666	66.7711	79.0228	78.081	64.5435	74.4829	40.9179	59.0908	34.9652	50.7166	44.3872	42.3591	82.3576	99.0448	60.3598	87.3011	96.8732	80.1358	76.8729	55.2963	53.7151	69.2293	59.1707	57.8383	72.4982
M00198	Putative sn-glycerol-phosphate transport system				6.14994	23.6258	42.0351	38.2323	40.3109	33.0081	22.1082	26.7706	34.6948	40.8794	43.2999	42.2182	41.5838	41.6863	20.9682	22.8039	22.099	39.3841	24.449	39.3407	30.0274	28.0312	27.5176	17.5785	21.0521	35.1559	14.6862	22.0678	20.0404	30.3991	26.6183	28.5179	30.8511	91.0493	42.1957	19.9531	85.2434	62.494	32.9216	31.9342	30.5149	36.9156	33.0045	41.3661	41.1443
M00199	L-Arabinose/lactose transport system				1.73533	24.7628	15.644	22.0892	33.9896	1.83826	11.5827	3.26109	3.51431	16.539	34.0731	32.7108	25.9247	23.6701	14.1656	9.3105	5.34809	6.11579	10.093	7.47295	10.0715	10.8044	5.42996	11.5735	3.95349	20.7025	4.8591	7.78384	5.44403	8.79946	6.45523	3.95851	30.131	0.00318288	40.356	19.7934	0.00357969	61.2926	20.8765	22.0761	18.6876	25.6449	23.9403	26.5458	29.0594
M00200	Putative sorbitol/mannitol transport system				57.3594	54.146	65.229	54.7192	63.3778	44.9865	45.4431	58.4315	62.7761	53.9203	64.176	64.2676	70.944	70.7851	67.3999	71.0598	70.7127	64.6844	43.3613	63.575	68.2417	66.8695	79.4334	78.215	65.3203	74.5591	42.1943	61.1032	35.5386	51.5789	44.9968	42.7661	82.3674	99.0449	60.361	87.305	96.8732	80.137	76.8906	55.3062	53.8182	69.2424	59.1941	57.8471	72.5169
M00201	alpha-Glucoside transport system				57.3265	54.2051	65.0967	54.7049	63.3613	44.9771	45.4164	58.1947	62.7772	53.7438	64.1607	64.2499	70.9421	70.7805	67.3575	69.8103	70.8175	65.2437	43.2596	63.1152	68.1717	66.7753	79.0353	78.0621	64.5553	74.4804	40.9036	59.0643	34.9257	50.6566	44.383	42.3549	82.3576	99.0448	60.3597	87.3011	96.8732	80.1356	76.8658	55.2934	53.7128	69.2291	59.1711	57.8377	72.499
M00202	Oligogalacturonide transport system				1.33046	5.76472	0.961608	3.34556	5.01133	0.235481	7.66982	0.532277	0.758714	0.388417	9.07926	9.39643	6.16347	6.66522	11.998	3.83665	3.86432	2.0155	8.2557	2.32774	5.11264	5.33619	4.99103	5.92906	4.99825	10.4634	2.30555	3.35911	2.38157	3.74995	2.91283	2.01411	0.409993	0.000838265	1.30678	0.453727	0.000503241	1.06419	3.14394	3.21617	3.54464	4.42603	2.95867	4.0262	3.70753
M00203	Glucose/arabinose transport system				0.00157203	0.000448738	0.910039	0.000285778	0.0002999	0.317103	0.00863662	0.164035	1.87587	0.286897	0.000212734	0.00025058	0.000346295	0.00053772	0.00194541	0.00348009	0.0426583	0.013901	0.0494148	0.0875383	0.00134034	0.00302183	0.00366038	0.00077785	0.00182272	0.00083462	0.0292219	0.0510799	0.0277927	0.0404408	0.168431	0.147837	0.00635997	1.84e-05	2.09501	0.00408831	0.000120407	0.777972	0.00142206	0.00190771	0.00276794	0.000641458	0.000876176	0.00208513	0.0016255
M00204	Trehalose/maltose transport system				1.71984	4.82463	33.0834	2.94699	2.1992	5.41298	2.80403	5.59191	8.47788	23.0078	1.73712	1.40868	2.73493	2.35969	5.77882	4.50227	1.51874	3.92884	6.38955	15.9854	4.89709	4.79605	5.09171	7.32952	3.00476	9.25711	4.86905	6.88726	5.02017	7.8064	6.47604	4.88127	31.6573	0.00380615	44.1076	21.0628	0.00541744	65.9702	4.46972	5.43571	4.8468	2.29819	2.23124	3.34667	2.13438
M00205	N-Acetylglucosamine transport system				1.40717	8.75749	13.8457	20.901	32.1164	4.40801	6.81217	4.78921	5.83954	8.01218	28.6398	28.0986	22.6254	20.8596	9.32249	7.03018	0.557649	0.704785	5.59477	10.6173	5.90812	6.73222	5.33301	6.7554	3.57268	13.8859	4.43305	6.58925	6.76742	11.0715	4.46935	3.03436	9.33329	0.00270519	10.7613	4.5248	0.00144134	2.13923	20.2091	20.5472	17.9676	24.8606	23.4739	25.3817	28.1354
M00206	Cellobiose transport system				57.3257	54.1699	65.0986	54.7049	63.3612	44.9786	45.4068	58.1973	62.7767	53.7437	64.1607	64.2499	70.942	70.7803	67.3572	69.8407	70.7037	64.6588	43.251	63.1395	68.1763	66.7926	79.1017	78.061	64.5888	74.4801	40.9047	59.0663	34.926	50.6566	44.3949	42.3545	82.3576	99.0448	60.3597	87.3011	96.8732	80.1356	76.8653	55.2926	53.7111	69.2303	59.1722	57.8381	72.4981
M00207	Putative multiple sugar transport system				72.7782	59.5365	69.8592	67.601	68.6505	54.6849	55.7759	64.0766	65.0629	62.477	68.441	68.137	77.7677	77.5308	71.3271	75.0355	73.9249	73.738	50.4383	72.8958	72.0888	71.2122	84.8951	81.5909	76.7629	81.9452	53.3136	64.2017	43.6077	54.0556	56.6977	48.0303	84.5784	99.0504	70.5535	89.0776	96.8856	85.3274	84.3118	73.0427	68.9662	76.4807	78.5023	66.8468	79.7425
M00208	Structural complex	Environmental information processing	Mineral and organic ion transport system	M00208 Glycine betaine/proline transport system [PATH:map02010] [BR:ko02000]	19.6999	46.868	13.4458	23.9271	20.2487	2.41946	15.1703	6.76152	10.194	7.08574	12.4173	13.6366	22.9177	22.9708	23.3513	19.6921	24.1903	20.8653	11.4514	7.50525	9.84569	10.8525	21.474	31.8071	21.2008	21.8372	19.9286	15.5333	16.595	14.9948	16.3442	10.0384	11.6152	13.4559	14.2509	7.60703	29.7706	11.3439	13.5594	30.6749	25.8402	30.7334	32.448	14.9409	32.3427
M00209	Structural complex	Environmental information processing	Mineral and organic ion transport system	M00209 Osmoprotectant transport system [PATH:map02010] [BR:ko02000]	9.35542	41.0247	8.63803	30.7786	33.224	24.4028	21.735	16.0575	11.6881	5.88471	34.3435	33.3429	29.2269	27.9677	10.5735	15.7645	9.36054	10.8843	22.5684	9.13507	18.049	20.9892	9.80983	34.9967	10.2693	18.808	11.5239	15.6117	13.3504	20.2333	10.3054	7.94712	11.5575	91.1445	15.5708	6.06138	96.6154	3.58438	16.7373	22.2124	19.171	30.3749	25.8707	27.6229	34.6904
M00210	Phospholipid transport system				5.31027	9.60432	49.4578	21.0554	29.381	74.8724	30.3957	47.9998	45.2275	59.781	28.1024	29.2953	19.2028	18.3565	45.9632	11.9265	41.334	18.4885	45.4019	31.5775	25.5397	23.8095	13.4652	12.7464	16.9203	28.2247	17.0789	24.6443	30.0958	44.8036	25.4082	44.9188	11.9312	0.503958	23.7991	8.38576	13.7198	14.5327	25.6291	15.2318	16.7021	22.8098	19.0486	37.5198	18.711
M00211	Putative ABC transport system				8.76946	42.177	5.43618	16.7527	6.91863	7.12875	15.8831	6.59147	8.93497	6.83207	10.3513	10.6642	6.82377	6.80471	2.95607	12.7946	2.03829	7.85034	12.046	13.1115	10.5567	11.0762	19.8993	22.9315	13.514	5.217	23.3188	21.4783	26.2397	30.0017	25.1264	28.5146	9.96866	0.087257	10.1345	6.19949	1.09532	7.47102	24.5511	20.3781	19.7625	8.17589	20.4849	5.93532	8.32601
M00212	Ribose transport system				77.3819	58.078	24.2722	41.3327	40.5581	21.1049	43.7625	17.2994	23.4656	37.8625	41.7754	43.1069	35.6994	32.8094	33.985	43.4511	13.2921	15.1846	32.5442	29.0215	36.4878	39.7185	50.0546	58.1096	47.7176	51.1837	19.5612	28.0451	26.2955	40.7526	26.0432	18.1459	38.3839	90.5573	51.0298	26.1231	95.7614	70.0169	61.081	35.7383	40.9149	38.3237	37.6835	38.3714	40.3678
M00213	L-Arabinose transport system				0.602702	0.540456	4.8109	4.87472	0.349996	0.337907	1.38259	1.44313	1.16091	0.147743	0.551314	0.596277	2.03231	2.51041	0.82726	0.604713	3.10842	1.42903	6.36271	0.221845	1.87013	2.88731	0.919449	1.25171	1.2909	1.20253	2.04085	2.79574	5.52346	8.79528	2.30782	3.51821	0.0645163	0.000816176	0.470512	0.256325	0.00099441	0.333062	0.775715	1.18444	1.50373	2.24372	1.31816	1.37443	1.83939
M00214	Methyl-galactoside transport system				19.314	3.27235	18.0282	2.73601	2.15796	10.1062	15.528	5.69471	5.80705	20.6543	1.83307	2.58337	3.29726	2.42572	3.36288	14.2313	5.97781	7.75098	13.7233	10.8063	8.3912	8.95928	27.0805	23.9219	14.8217	3.66494	3.76791	5.28797	4.83039	7.0908	6.00981	4.12921	11.3793	0.00184049	13.0171	6.4024	0.00194686	7.20475	7.8927	9.20275	10.1488	7.85355	4.97584	5.08984	6.46901
M00215	D-Xylose transport system				12.7113	31.0469	20.2221	15.9667	7.33592	10.1559	26.5122	16.901	19.0707	29.2276	11.1215	13.5097	6.11899	5.97434	27.6073	27.92	5.87278	8.39296	17.1799	18.0077	19.5619	21.6273	38.9837	37.15	31.8107	33.455	9.74698	14.3659	17.2532	26.8671	16.8711	16.5009	9.71463	0.144736	9.86364	4.5304	12.4136	2.93021	19.2508	10.0066	14.6085	12.4737	10.2402	10.4212	9.77541
M00216	Multiple sugar transport system				7.59931	43.2402	8.31181	31.5812	39.2846	3.08201	22.0803	10.107	11.569	21.1741	42.9729	43.7739	26.5765	24.9282	33.554	29.9757	6.45588	5.98631	14.9	13.0904	25.7516	25.1144	23.9182	33.8919	18.9131	44.2111	5.89402	8.51053	6.32197	9.25226	15.1865	7.58645	11.0421	0.0021631	13.5493	5.90954	0.00188189	6.64273	46.0207	30.9274	33.0292	32.5151	30.6605	31.9898	33.9529
M00217	D-Allose transport system				3.94671	3.34651	6.33862	1.04658	0.45303	1.34749	3.98599	2.41792	1.47604	5.49766	0.432874	0.455774	0.485105	0.498638	7.81707	6.73582	0.848491	1.78433	4.33973	9.68147	1.8524	2.79897	3.30385	5.38686	4.78095	11.4727	11.2343	4.5208	9.6186	5.28261	9.34227	4.8542	0.347305	0.000402398	2.5482	0.259011	0.000307481	1.19959	2.31686	1.57654	2.14975	1.86262	1.83208	1.61631	1.89153
M00218	Fructose transport system				5.9718	2.20828	6.00569	2.30128	0.910267	0.628102	12.1643	1.45929	0.999853	3.62799	1.21097	1.44647	0.789616	1.19549	2.91245	4.6211	0.640325	0.614748	3.47991	3.15621	4.73185	6.27167	9.51614	12.0865	14.5318	6.2652	1.13455	1.26485	1.74434	2.28028	1.53282	1.93408	0.24836	0.00290695	0.379009	0.13481	0.000597655	0.314022	1.55454	1.09214	1.63083	1.778	0.90464	1.30812	1.41262
M00219	AI-2 transport system				0.918847	0.248268	2.43057	0.260794	0.0853504	0.404281	1.46882	2.62503	1.66383	0.299292	0.0825392	0.0890564	0.0881567	0.0864041	0.326056	0.476307	1.82715	1.11113	2.47379	0.928436	0.714121	0.905509	1.13986	0.507771	0.575966	0.292513	0.912157	1.31795	3.78818	6.20067	0.740957	1.65092	0.249543	0.00248617	0.357939	0.135957	0.00100372	0.284259	0.870413	0.851143	0.872998	0.660202	0.946508	0.58397	0.561321
M00220	Rhamnose transport system				53.8092	12.6038	9.79053	26.3198	35.3955	11.0721	20.9889	11.5022	17.8359	25.5915	32.8945	32.0488	28.5208	26.6853	16.6232	19.2541	9.15449	9.10079	12.0451	19.1391	18.7998	20.2923	16.8507	23.6115	21.3056	28.2132	9.07798	11.8209	10.4781	16.337	14.7498	8.47528	21.1803	0.00453412	34.3209	15.6939	0.00627431	61.5092	21.7191	24.1313	21.422	28.6566	28.1081	30.0324	32.4432
M00221	Putative simple sugar transport system				70.0564	73.9333	33.8787	65.765	53.5849	22.3488	49.5249	24.8031	40.2149	40.5613	66.1758	66.5164	52.4759	51.2128	50.1731	58.1111	43.8599	56.5991	44.0687	54.0755	55.0291	58.9876	67.8893	65.0015	67.0072	70.0673	32.2474	32.204	36.8703	46.9564	37.8727	27.0151	95.2168	13.1228	72.5008	95.5086	28.5165	91.7381	59.2527	65.4482	61.758	50.911	62.8801	53.6674	52.1916
M00222	Structural complex	Environmental information processing	Phosphate and amino acid transport system	M00222 Phosphate transport system [PATH:map02010] [BR:ko02000]	69.7676	31.2187	55.3524	34.931	31.8842	73.8059	46.6606	70.889	66.3987	71.568	33.1445	33.0642	44.2865	45.7847	28.3425	49.6306	24.3202	44.4182	50.5041	64.8557	49.2847	50.0025	57.5703	55.9721	50.7274	37.2614	73.9959	79.6032	66.7571	74.1688	61.6882	44.8683	97.3138	99.9955	72.9895	96.6932	99.9958	92.5158	37.253	30.7861	36.2414	38.536	30.4332	28.0514	39.2612
M00223	Phosphonate transport system				4.65282	3.83543	11.3662	2.3457	1.47911	13.7277	7.55775	16.8288	23.1812	22.4708	2.19595	2.76079	2.60053	2.85041	2.86482	8.58176	18.8352	37.0274	13.5932	12.401	6.98556	9.59085	19.9568	5.46193	12.3974	4.44485	8.9801	12.4637	13.6024	20.0884	20.2737	23.4501	11.3019	5.71917	12.3638	7.50362	17.7518	11.9291	3.86192	7.69474	9.95002	5.29658	4.70091	8.68395	5.33942
M00224	Fluoroquinolone transport system				2.44256	13.6714	1.1685	13.9235	7.51742	2.53983	6.77381	2.96786	4.58933	1.44765	9.92217	10.6859	10.4436	10.8876	9.59442	7.18382	1.2249	2.50834	6.25471	0.152186	11.6289	12.2794	6.60325	11.188	9.14785	14.9298	1.54068	2.44069	2.22433	3.37342	3.55691	4.49796	0.247974	0.000605188	9.06952	0.0684545	0.000436337	1.00737	27.1285	26.7547	25.4788	13.3301	24.6391	11.7638	11.8715
M00225	Lysine/arginine/ornithine transport system				0.0497595	0.00928678	1.44205	0.0602292	0.0864077	3.25079	0.0735603	5.00702	5.49856	3.22558	0.0809954	0.0727484	0.100717	0.101651	0.0499765	0.00825049	0.0807933	0.0290201	0.200767	1.22242	0.0420202	0.0416544	0.00964517	0.594644	0.00877386	0.0747038	0.170142	0.267822	0.134293	0.217696	0.333602	0.226852	0.00155005	0.00266613	0.00724293	0.00161683	0.00105482	0.00326341	0.119928	1.27186	1.57237	0.221223	0.493042	0.409362	0.2454
M00226	Histidine transport system				0.0672935	0.0100664	0.717395	0.0617915	0.0870836	0.0667826	0.130689	0.0522563	1.36287	0.0123569	0.0810737	0.0730246	0.104109	0.106055	0.0488848	0.0097025	0.0408915	0.0232706	0.173069	0.0233611	0.0716458	0.0609965	0.021551	0.598347	0.0132279	0.0754312	0.977167	0.730033	1.0926	0.98691	0.682191	0.870716	0.00437962	0.0026718	0.0107969	0.00339744	0.00105482	0.00417902	0.119773	1.27134	1.57188	0.220024	0.493042	0.407448	0.242222
M00227	Glutamine transport system				5.30434	38.442	5.05035	35.4612	42.6766	9.34693	18.5351	4.02862	4.9406	9.42604	41.9842	39.7001	35.5276	36.0372	26.4168	29.3486	7.97701	12.7723	12.0092	22.3925	22.505	24.0058	34.8185	22.8468	27.0375	27.0639	16.0297	9.00066	11.4503	7.10249	16.4378	7.98033	4.16798	0.0728592	19.8494	2.86961	1.07753	8.44237	38.0981	44.6357	44.0694	33.1272	48.809	33.852	37.1617
M00228	Putative glutamine transport system				2.0393	26.5071	2.63134	18.6841	29.6524	3.23493	6.39766	2.16031	4.503	6.45704	26.2802	24.9735	21.0531	19.6619	6.76255	7.76873	6.11069	3.49371	11.1658	15.4698	5.42306	5.9924	2.70668	10.2161	3.26819	10.1559	2.84241	4.5778	4.74331	7.33529	3.31203	3.06745	3.62426	90.4313	5.17908	2.69338	83.3634	5.77718	11.7889	16.7029	13.2712	21.2729	21.7633	23.928	25.5737
M00229	Arginine transport system				0.274885	0.199567	0.707267	0.778902	0.541587	0.00272118	0.632964	0.0749968	0.0289116	0.011659	0.29616	0.305552	0.822281	1.05336	2.07083	0.270066	3.55247	1.98872	0.347371	0.0208422	0.533604	0.518855	0.180988	0.247796	0.164348	2.84158	0.914821	0.628284	1.28913	1.31229	0.476397	0.844462	0.317787	0.00252876	0.292503	0.132229	0.000940296	0.0429482	1.54636	2.24856	2.03142	0.673759	0.616448	0.730063	0.580322
M00230	Glutamate/aspartate transport system				0.357079	7.66582	0.325457	17.5654	28.6079	7.48517	2.97791	0.479213	5.26454	0.770439	25.1938	23.7264	20.3042	18.9084	5.04443	5.32824	0.0906718	1.07109	0.791431	0.093294	3.99224	4.43182	0.753707	2.17558	0.465057	9.15021	0.57254	0.897423	1.53487	2.19994	0.401483	0.635542	0.0603261	0.0659568	0.0239565	0.013751	1.06766	0.0127955	9.56776	13.0787	9.97567	18.8071	19.8618	24.9404	23.4767
M00231	Octopine/nopaline transport system				0.144951	0.067917	2.9679	0.00443667	0.00142989	0.456109	0.559902	1.34836	1.27793	0.185897	0.372863	0.476688	0.0163837	0.0174658	0.0107027	0.0902733	0.877981	0.0623767	0.240891	2.73175	1.60381	1.29224	0.427541	0.27625	0.20919	0.00401596	0.322824	0.506294	0.440362	0.716307	0.345494	0.21436	0	0.000210354	0.000142518	0	0	0.000278305	0.0808121	0.303536	0.147047	0.0449132	0.23361	0.0456828	0.0609076
M00232	General L-amino acid transport system				2.62074	33.268	8.23433	26.1356	35.9137	14.4477	12.8018	6.40756	10.6089	9.26588	38.5854	37.1432	27.2772	26.2947	21.2346	12.6053	10.2592	8.0985	4.9103	15.7125	15.7785	16.311	6.45467	11.9499	9.06569	21.4139	4.84198	7.67273	7.36764	11.4375	4.30668	3.60776	3.60116	0.00398168	8.72564	2.70241	0.00278023	6.89596	22.9733	23.5565	20.8468	27.3438	27.2786	33.5402	31.5231
M00233	Glutamate transport system				0.604447	8.59577	0.745392	0.953421	0.982337	0.264412	2.29438	0.526729	0.741349	0.289392	1.37756	1.92742	1.39324	1.15721	9.42893	0.791175	2.31832	0.986366	3.23051	5.37029	2.05979	2.98519	0.644789	4.01714	0.431779	2.18735	2.30267	3.99364	3.72962	5.92714	1.71033	1.7819	0.0282313	0.00194815	0.149822	0.0270276	0.00429041	0.211507	0.822585	0.88225	1.92276	1.71284	1.33401	1.26399	1.86778
M00234	Cystine transport system				6.14718	21.474	11.1468	25.4721	35.7386	4.96953	19.919	11.2366	14.2784	3.83562	37.9996	36.8324	26.4602	25.1438	18.7542	25.8106	7.49282	35.0598	10.6218	7.14746	20.8283	21.6714	24.0397	36.4432	18.8052	28.0275	11.9722	14.6424	11.7848	17.3136	12.0613	11.7591	11.9367	90.8357	13.4249	8.06554	85.7032	12.3701	32.0762	26.6051	27.0248	29.8397	30.1091	30.505	33.3581
M00235	Arginine/ornithine transport system				0.139545	0.0158197	0.875581	0.0127698	0.010155	0.0954784	0.73451	0.0842402	1.46321	0.0223827	0.00728679	0.00555157	0.0173276	0.0153638	0.0228256	0.0770779	0.0633993	2.25138	0.305633	0.0255287	0.0893266	0.0875967	0.0849569	0.681537	0.100308	0.00959393	2.62804	1.2712	1.46679	1.5154	1.41522	1.07792	0.0380077	0.0655173	0.00404731	0.00357964	1.06683	0.00378692	0.146346	0.391777	0.265074	0.174022	0.289055	3.43759	0.306688
M00236	Structural complex	Environmental information processing	Phosphate and amino acid transport system	M00236 Putative polar amino acid transport system [BR:ko02000]	80.4958	63.7805	70.7888	71.73	74.0981	61.5356	53.7646	68.5209	64.4751	57.512	72.4871	71.9082	80.032	79.3495	74.644	68.9866	46.5055	72.6045	67.2913	66.196	55.3978	58.3168	70.5316	81.353	65.8049	86.2002	74.9523	79.0818	63.9395	68.8599	63.5985	47.4137	97.6297	99.9898	81.8948	96.6956	99.9651	93.755	89.3274	85.2364	84.6333	79.6343	84.5061	70.1744	83.7926
M00237	Branched-chain amino acid transport system				83.2487	68.9925	75.1453	66.2876	53.8869	64.2847	53.4435	61.9149	62.7429	60.0394	66.2165	65.7171	55.4523	56.3303	36.1271	51.1158	46.1718	63.3216	50.3081	65.36	53.001	55.4132	59.6144	65.4477	56.7628	54.6684	70.4175	71.7664	61.9255	66.2501	53.5165	36.6295	74.057	99.0589	47.6005	80.1221	97.824	32.598	66.3656	70.743	73.9955	54.8851	68.7946	58.8373	58.1572
M00238	Structural complex	Environmental information processing	Phosphate and amino acid transport system	M00238 D-Methionine transport system [PATH:map02010] [BR:ko02000]	65.6151	36.6662	7.82208	53.2095	53.0462	7.64339	38.8382	8.9184	9.47153	9.75625	62.3818	60.4952	52.089	52.2515	45.7778	47.6968	9.0109	13.9415	31.981	18.5954	45.3927	45.6386	52.5415	53.0112	42.3789	65.3661	20.3036	12.8555	17.3491	15.8843	22.8063	12.3305	32.2715	99.0412	53.5591	20.918	96.8727	63.2741	53.794	63.107	63.0795	44.8905	61.1729	49.3687	49.5189
M00239	Structural complex	Environmental information processing	Peptide and nickel transport system	M00239 Peptides/nickel transport system [PATH:map02010] [BR:ko02000]	90.7523	92.9954	77.0951	92.5993	95.0363	52.7572	72.4475	63.1497	61.2479	70.1266	94.1621	94.2857	93.5714	92.7298	94.6668	76.2257	57.8175	79.8833	71.1754	71.7731	66.4224	69.9658	66.5545	82.655	76.3585	96.3346	71.6065	73.4904	57.421	57.4692	63.6801	41.4429	96.0631	99.9894	93.3992	96.2512	99.9809	95.4544	91.5414	85.903	80.2078	93.3599	92.3043	92.1841	90.4739
M00240	Structural complex	Environmental information processing	Metallic cation, iron-siderophore and vitamin B12 transport system	M00240 Iron complex transport system [PATH:map02010] [BR:ko02000]	95.5482	95.4846	88.3021	78.7164	72.2175	90.8938	85.8105	87.6182	85.7222	90.7865	73.2568	73.4152	78.925	79.8563	71.4605	76.2052	91.0724	87.3538	81.367	82.4929	70.4254	75.347	82.0946	89.7972	77.4094	83.4019	81.0053	87.0181	71.7812	78.9961	78.815	72.4139	96.4703	94.3241	81.5643	96.8038	82.3153	94.1923	85.0189	83.6212	83.0072	79.1365	82.1871	67.3633	82.3563
M00241	Vitamin B12 transport system				1.61865	3.2559	23.3308	0.0301253	0.0262854	10.2954	6.24138	12.2367	8.1124	16.3796	0.0205918	0.0203072	0.0212301	0.0949027	0.131072	1.22859	0.723659	2.96953	7.9046	16.2079	5.5833	6.90124	5.66332	1.52291	6.57494	0.0327958	22.0091	14.6172	19.7083	11.6244	20.8584	22.8923	0.035757	0.0661937	0.0033611	0.000986948	1.06767	0.00134619	0.188777	1.50123	2.17094	0.370489	0.472282	3.83789	0.512934
M00242	Structural complex	Environmental information processing	Metallic cation, iron-siderophore and vitamin B12 transport system	M00242 Zinc transport system [PATH:map02010] [BR:ko02000]	40.7263	73.1298	79.9373	65.2718	64.7359	81.3508	65.4312	70.9894	62.5917	65.4162	60.6372	60.0037	68.2004	67.1035	63.5153	64.9883	56.4488	78.0364	64.7256	62.5803	63.8628	64.608	74.9316	76.7305	65.6643	67.5848	72.4078	73.8832	62.8588	66.2976	72.8381	65.1875	95.9011	86.0805	79.0046	96.0911	80.8022	93.6822	71.2238	78.7612	77.1539	72.7646	77.3824	58.1153	75.3071
M00243	Manganese/iron transport system				20.4666	44.1711	42.8182	42.3257	51.2039	15.4531	25.6473	22.6875	19.7523	27.0588	45.3654	46.1078	54.6505	51.3106	39.0308	19.753	23.7046	27.1387	20.0552	18.6214	22.0107	25.6775	14.7269	17.9701	18.6971	40.98	51.8507	57.2713	40.7308	42.2914	38.0744	35.5971	21.29	0.00486353	39.1618	15.687	0.00980002	61.3507	35.3398	37.1077	32.0644	54.021	45.0571	38.9804	57.3057
M00244	Putative zinc/manganese transport system				15.6192	13.9349	30.7361	28.2607	43.2868	16.4245	11.5538	21.5405	22.1288	26.7491	35.363	34.3638	43.873	42.7349	34.5696	27.8863	2.13348	3.84809	18.0621	10.3221	19.7483	20.4311	19.05	22.771	16.3595	38.8165	47.6549	55.4519	36.419	38.0745	29.7944	19.6049	0.939302	91.5002	4.80559	0.683344	97.9083	1.78844	18.3641	26.0818	19.1472	47.612	38.0274	38.1694	54.4622
M00245	Structural complex	Environmental information processing	Metallic cation, iron-siderophore and vitamin B12 transport system	M00245 Cobalt/nickel transport system [PATH:map02010] [BR:ko02000]	22.0338	23.4633	51.0831	44.0319	54.0619	47.9582	21.3009	48.5392	38.0721	34.2314	48.3664	48.0313	56.1566	56.5937	30.7028	31.2977	27.1451	21.6651	20.1621	30.0815	20.8251	21.8029	22.7148	26.7459	26.6891	44.0574	48.8983	52.8305	38.3663	39.7547	31.3794	22.4925	19.2703	0.57781	26.2874	13.1287	0.846294	17.3122	37.9396	45.8805	38.2785	51.0117	57.3452	39.9813	56.2977
M00246	Structural complex	Environmental information processing	Metallic cation, iron-siderophore and vitamin B12 transport system	M00246 Nickel transport system [PATH:map02010] [BR:ko02000]	22.0338	23.4633	51.0831	44.0319	54.0619	47.9582	21.3009	48.5392	38.0721	34.2314	48.3664	48.0313	56.1566	56.5937	30.7028	31.2977	27.1451	21.6651	20.1621	30.0815	20.8251	21.8029	22.7148	26.7459	26.6891	44.0574	48.8983	52.8305	38.3663	39.7547	31.3794	22.4925	19.2703	0.57781	26.2874	13.1287	0.846294	17.3122	37.9396	45.8805	38.2785	51.0117	57.3452	39.9813	56.2977
M00247	Putative ABC transport system				27.4862	43.865	19.9033	41.0441	25.1558	14.874	32.9931	12.6902	19.6777	29.2452	34.8526	36.6803	33.8016	33.9424	40.7628	36.7172	11.9361	19.5352	24.6336	24.9591	25.4721	26.8842	48.3938	59.616	38.7758	52.1881	19.2939	13.3391	16.3753	14.8971	18.5641	11.5509	36.2756	5.08528	53.4459	24.1225	15.8558	63.4177	47.3978	42.6064	45.6781	25.6502	42.0159	30.9548	23.6637
M00249	Capsular polysaccharide transport system				0.0162172	0.00158283	0.118504	0.00229479	0.00119498	0.000570645	0.057565	0.00425571	0.00550436	0.00135478	0.00108347	0.00138881	0.00114131	0.000916808	0.0173838	0.00150149	0.00455337	0.0506321	0.459655	0.00938238	0.0255885	0.0654136	0.00100574	0.11078	0.00179542	0.00592314	0.122246	0.251687	0.190496	0.31611	0.125505	0.160695	7.36e-05	0.000238031	0.00046729	0.000206715	0	0.000584084	0.00939757	0.00511118	0.00745761	0.130898	0.370192	0.498666	0.192669
M00250	Lipopolysaccharide transport system				3.38775	3.63531	42.9548	21.7038	25.4536	35.8461	5.46373	49.7004	42.4051	20.5813	19.9489	19.8682	14.3365	14.0225	25.0524	7.50633	20.6755	39.0006	29.4534	14.3227	12.6578	12.2794	13.9348	14.4534	8.33815	15.06	43.1913	48.3873	32.9781	31.8274	35.087	22.9621	0.242013	0.359988	18.8408	0.129913	1.2976	5.47943	12.6405	14.1032	14.3579	16.3155	14.0267	30.6321	11.7526
M00251	Teichoic acid transport system				2.21736	0.97289	3.70233	0.671805	0.47768	5.88981	2.04086	7.46564	7.16273	13.2401	0.521716	0.47306	1.15335	1.22166	0.571099	1.43261	1.50465	3.47045	3.58922	0.647674	2.12351	2.6176	4.13523	10.5293	1.90464	0.8516	2.28719	3.748	5.26401	8.22535	5.23658	4.71766	0.0409906	0.00298574	2.98762	0.018314	0.00377136	1.17038	8.04541	6.57865	7.89363	1.34181	1.14555	1.22225	1.47099
M00252	Lipooligosaccharide transport system				52.4205	1.07163	28.6949	0.70951	0.805042	33.6296	7.82343	26.6884	17.9677	6.72027	0.665182	0.581199	1.08026	1.09711	8.59357	2.5585	14.5126	11.4912	9.11268	5.99398	4.65288	8.10883	4.97969	1.40532	7.5952	6.00243	28.1068	42.888	21.42	32.6486	14.0719	11.7836	0.12195	0.00117049	4.26289	0.108494	0.0025932	0.523364	1.19354	7.11232	3.56684	3.54668	2.29452	4.62115	3.11196
M00253	Sodium transport system				6.53847	39.2958	15.3449	47.5415	46.5115	32.5456	18.2948	14.9161	11.8939	30.0148	52.6068	50.4751	47.546	47.9603	37.5084	36.502	3.86142	10.3646	10.4495	30.3082	44.2838	41.7344	34.3492	40.4269	22.6739	49.3168	8.4494	12.0143	15.7146	22.2629	19.0127	27.0624	55.7749	5.63165	35.8716	67.5578	16.6586	19.1212	49.8262	39.5289	37.403	37.9598	52.0715	39.5424	40.8403
M00254	Structural complex	Environmental information processing	ABC-2 type and other transport systems	M00254 ABC-2 type transport system [BR:ko02000]	96.6237	98.9579	92.4534	97.2856	98.3698	93.0773	93.4378	93.4085	87.2005	95.2807	97.0076	96.7616	96.2499	96.4079	97.7699	97.2368	95.0893	94.6616	92.1128	88.372	97.0576	97.8989	97.5598	96.7994	95.6878	99.3252	80.9646	87.7977	74.8932	85.1965	82.2381	76.5127	98.439	99.6429	96.7469	97.4831	98.7041	97.8725	95.9833	93.5872	91.7475	96.8397	96.8572	96.8074	95.4426
M00255	Structural complex	Environmental information processing	ABC-2 type and other transport systems	M00255 Lipoprotein-releasing system [PATH:map02010] [BR:ko02000]	17.5907	14.3253	67.046	41.7204	39.9989	85.603	43.6763	71.1375	64.4508	68.157	40.4676	40.6209	31.9448	32.2949	43.4161	33.634	61.0987	26.1327	64.0612	45.2362	44.3493	40.425	41.4619	29.6501	41.0661	36.9574	67.1425	72.8731	62.3319	67.052	60.3597	62.4888	26.5471	0.506944	48.5302	19.7478	13.722	65.1358	18.9481	25.061	26.3263	33.1183	27.9764	48.0977	28.1419
M00256	Cell division transport system				90.8346	70.7128	49.1972	66.0856	51.4429	44.3921	73.4522	50.1237	40.59	40.3063	57.0994	59.2619	48.6355	50.6258	72.9954	66.2413	51.0652	41.4025	58.4446	60.487	57.311	60.1604	64.6725	74.4944	60.6684	66.5917	23.8463	18.4322	26.2677	28.5585	31.2378	34.1282	75.8322	94.9167	58.8046	81.4296	84.1525	34.5075	78.4971	64.089	69.4152	50.352	58.9311	61.9936	42.8948
M00257	Hemin transport system				0.0106287	0.00597841	0.0715891	0.00321918	0.000460464	0.488691	0.00604234	1.61153	4.96086	0.155345	0.000497219	0.00160565	0.00286456	0.00139975	0.000878885	0.00482573	0.000956918	0.000849966	0.00164441	0.000378246	0.00328969	0.00831012	0.0283817	0.131087	0.00458472	0.00182146	0	0	0.000375268	0	0.000456151	0.000232678	0	0.000239936	0	3.02e-05	0.0029322	0	0.00157886	0.00062582	0.000729566	0.00147516	0.00159349	0.00069181	0.000738224
M00258	Structural complex	Environmental information processing	ABC-2 type and other transport systems	M00258 Putative ABC transport system [BR:ko02000]	96.46	95.8064	93.0729	95.4879	97.4218	94.5774	92.9234	93.6931	87.2023	94.9717	96.0188	95.9541	93.7967	94.4149	97.5972	95.7868	95.2408	92.8312	89.4512	87.4047	94.4723	95.2489	96.6164	94.4157	96.2205	98.7188	80.7765	86.5498	74.4034	83.4164	81.7935	76.0846	97.7132	99.6418	96.2161	96.7661	98.7034	97.0745	95.8006	93.407	91.5544	95.4537	96.6149	96.5079	94.5497
M00259	Heme transport system				1.10786	16.5392	26.9171	19.2359	29.4468	13.1833	10.4398	19.8367	18.221	15.6996	26.4826	25.1214	21.786	20.7144	6.56539	6.55672	3.15552	5.15443	10.0315	9.95416	6.44201	6.49467	1.66616	5.4526	1.3735	11.0031	5.08134	8.61005	7.22376	11.0802	9.58954	5.12457	0.100228	0.500705	3.39418	0.04267	13.7084	1.14694	11.306	17.2041	16.3479	21.2557	23.6231	23.259	26.4382
M00260	Structural complex	Genetic information processing	DNA polymerase	M00260 DNA polymerase III complex, bacteria [PATH:map03030 map03430 map03440] [BR:ko03032 ko03400]	96.6803	91.061	78.1199	90.4841	96.1659	88.8977	94.0674	73.9984	76.185	92.8918	96.972	96.731	95.7712	95.8628	88.5559	94.3623	75.5115	81.1581	88.7597	87.4974	95.8336	96.5454	95.1863	93.8689	93.7296	92.8642	45.8866	51.4402	55.7678	74.218	64.0348	67.8336	96.8386	99.9986	94.1344	96.9308	99.999	96.143	95.2511	87.3172	89.1796	95.9533	94.4712	93.8512	94.885
M00264	Structural complex	Genetic information processing	DNA polymerase	M00264 DNA polymerase II complex, archaea [BR:ko03032]	0.213053	8.04397	16.229	6.87617	11.5131	5.93791	0.547248	20.2278	11.1398	2.74783	2.28368	2.53487	17.8351	17.8588	9.25029	8.12921	20.4596	14.4311	5.76625	1.20754	1.55153	1.72852	4.67813	4.85522	5.5113	7.00834	37.4841	39.3528	20.9704	13.1362	19.8493	10.3537	1.31571	0.000681789	1.88975	0.596727	0.00178911	1.26261	0.691364	6.71673	2.8422	19.7967	10.1636	5.50674	20.9945
M00265	PTS system, glucose-specific II component				2.02258	3.58488	0.0786788	0.829477	1.12267	0.0363178	5.19036	0.142071	0.0785247	0.18414	1.18503	1.98523	1.3223	1.29221	8.31121	7.2014	3.93094	1.98762	4.58415	0.0858676	1.91746	2.48432	4.58623	25.845	6.6838	12.6146	0.269288	0.403493	0.396215	0.550809	0.639651	0.703456	9.26704	0.0245018	9.01948	4.51659	0.0363748	1.12513	7.88311	6.26894	6.05201	2.10944	1.59041	1.97327	1.572
M00266	PTS system, maltose/glucose-specific II component				1.97573	3.63746	0.0569988	0.92913	1.14626	0.0325626	5.19562	0.133902	0.075085	0.140814	1.22583	1.90747	1.32172	1.2791	7.70297	7.35753	3.92284	1.98064	4.34872	0.0852877	1.93225	2.5632	4.79235	26.289	6.87634	12.5786	0.176068	0.296246	0.23404	0.374099	0.457096	0.341986	9.26623	0.0245018	7.88447	4.51506	0.036317	1.00932	6.02797	3.32607	3.39606	1.91422	1.53485	1.58977	1.43187
M00267	PTS system, N-acetylglucosamine-specific II component				0.825622	3.38047	0.157566	0.752012	0.633871	0.0658817	1.15667	0.245587	0.15493	0.311893	0.594667	0.896368	1.63579	1.67658	2.28113	1.07431	3.98289	2.04477	5.21552	0.221718	2.83189	2.75231	1.82759	2.67324	1.01077	1.53019	0.480301	0.861973	0.749071	1.27997	0.773825	0.804457	9.37753	5.14646	8.0611	4.57725	16.9168	1.02	5.38946	5.10846	5.29537	2.20568	1.39063	1.93811	1.84655
M00268	PTS system, alpha-glucoside-specific II component				1.96378	3.57818	0.0432178	0.803844	1.05256	0.0322581	5.1784	0.12849	0.0743557	0.109133	1.11603	1.85832	1.25037	1.24421	7.70119	7.1477	3.92255	1.97412	4.34086	0.0786996	1.77442	2.35627	4.56098	25.835	6.5743	12.5678	0.174594	0.294537	0.233247	0.372327	0.455293	0.33578	9.26623	0.0245018	7.88447	4.51503	0.036317	1.00932	6.02587	3.32481	3.39489	1.91225	1.5328	1.58643	1.42444
M00269	PTS system, sucrose-specific II component				2.13924	0.220496	0.263444	0.229281	0.331264	0.0834395	4.89236	0.21212	0.190976	0.105174	0.921175	1.60823	0.115643	0.0706705	1.05282	2.30065	3.88439	1.88254	6.96612	0.0336489	0.626064	1.00897	2.83701	21.0109	4.20315	1.57252	0.0818615	0.0664687	0.108425	0.157561	0.288518	0.263711	0.247131	5.14691	0.025196	0.354598	16.9174	0.258077	1.57262	0.869089	1.11803	1.03609	0.815781	0.989908	0.675807
M00270	PTS system, trehalose-specific II component				1.96892	3.57818	0.0440654	0.805132	1.0529	0.0329887	5.18209	0.129153	0.0743557	0.109477	1.48661	2.33313	1.25054	1.24444	7.70177	7.15078	3.92339	1.97639	4.34321	0.0786996	1.77728	2.35891	4.73235	25.8364	6.68067	12.5679	0.17463	0.294575	0.23333	0.372327	0.455513	0.33578	9.30674	0.165001	7.88546	4.5158	12.4478	1.01057	6.15898	3.38175	3.55243	1.91295	1.53315	1.58696	1.42504
M00271	PTS system, beta-glucoside-specific II component				2.25204	6.0554	0.327828	0.348848	0.595589	0.0682111	5.83705	0.248602	0.165725	0.311591	1.14288	1.84938	0.924815	0.748243	1.29319	10.805	2.54748	0.75069	8.01064	0.266306	5.03458	6.73984	17.7436	27.7264	11.7412	1.70784	0.452657	0.78606	0.425463	0.730727	0.556527	0.523391	0.754489	90.4996	2.21324	0.638563	84.4523	1.08592	1.2729	1.3251	1.69468	1.82143	1.22546	1.39487	1.45211
M00272	PTS system, beta-glucoside (arbutin/salicin/cellobiose)-specific II component				1.96391	3.57818	0.0432178	0.803844	1.05256	0.0322581	5.17854	0.12849	0.0743557	0.109382	1.11603	1.85832	1.25037	1.24421	7.70119	7.22948	3.92255	1.97412	4.34086	0.0786996	1.77466	2.35684	4.61609	25.8351	6.59354	12.5678	0.174594	0.294537	0.233247	0.372327	0.455293	0.33578	9.26623	0.0245018	7.88447	4.51503	0.036317	1.00932	6.02587	3.32481	3.39489	1.91225	1.5328	1.58643	1.42444
M00273	PTS system, fructose-specific II component				54.9592	15.1189	27.0257	4.55554	3.54394	23.751	16.1809	14.5369	17.8512	47.881	4.0252	5.87901	5.6317	4.47895	5.98421	7.90519	10.5113	6.79428	24.6109	45.9613	18.1201	19.2087	18.2531	20.6331	21.4006	8.14122	18.5996	28.2637	27.8754	42.499	29.0084	32.2609	71.1031	5.22612	31.124	78.1566	28.2672	28.2511	21.759	7.56116	9.75281	5.91627	4.07064	4.9459	5.03271
M00274	PTS system, mannitol-specific II component				4.2969	0.397771	0.158499	0.897067	0.834926	5.35829	6.43304	1.5684	2.14945	0.231925	1.28864	1.9919	1.92513	2.09392	2.54818	1.15001	1.34942	0.517588	9.27874	0.196771	1.08423	1.84652	2.02982	13.689	3.61209	3.7642	2.73244	4.73179	2.98315	4.77204	5.87163	1.46186	9.5404	0.00505686	10.4058	4.41014	0.0124429	1.78986	2.10772	2.10804	2.17079	1.15024	0.745612	0.897153	1.01337
M00275	PTS system, cellobiose-specific II component				5.3402	31.6148	2.45658	9.96364	4.81072	1.91461	10.9154	2.39486	5.29644	4.55987	11.8501	12.2559	5.31128	5.45351	6.07492	19.7422	0.836	4.31543	6.60067	2.07342	12.1267	12.6101	25.587	19.6817	21.4153	8.86859	11.518	4.11228	9.25153	5.06746	10.2311	5.2894	1.25527	90.4969	6.20743	0.809026	84.4333	1.53059	21.2851	17.7725	17.0084	6.49948	19.8933	6.62667	6.64557
M00276	PTS system, mannose-specific II component				49.5785	5.40695	29.6765	1.95924	1.81575	44.4846	9.85717	19.1878	17.8058	18.2354	6.29545	6.04937	1.85883	2.21687	3.64152	11.8655	0.831796	1.57715	19.3339	30.7097	7.40589	8.62896	17.7812	11.9652	15.4326	5.01835	1.77143	2.48282	2.91739	3.82876	2.02662	3.66859	62.0416	5.71988	22.5608	72.6948	17.7594	20.4115	2.99644	3.07742	3.77692	2.69549	1.73876	3.11044	2.6374
M00277	PTS system, N-acetylgalactosamine-specific II component				0.456926	4.43346	5.3708	1.41548	1.48952	12.7109	3.89168	3.72995	5.52024	6.82811	5.87771	5.68858	1.48326	1.86081	4.06458	8.95981	0.442333	0.703728	12.9025	20.7892	3.97706	4.37444	15.3746	6.2718	7.12822	4.9315	0.382324	0.468986	0.325188	0.378334	0.677167	0.588026	61.8347	0.0660203	22.393	72.5683	1.07062	20.3613	2.37695	2.26893	2.76302	1.18158	0.879503	1.77499	0.969554
M00278	PTS system, sorbose-specific II component				0.186099	0.254747	0.210511	0.808799	0.628144	0.00858138	0.781022	0.0304641	0.0357327	0.0189148	0.790955	0.940409	1.18999	1.47095	2.10875	7.00934	0.023573	0.14163	0.197553	0.00634358	1.16282	1.66149	13.5916	4.90007	6.59383	3.27843	0.105324	0.189095	0.0983014	0.137947	0.111791	0.166197	0.319139	0.000273651	0.293369	0.133458	0.000413671	0.0437691	0.806026	1.3064	1.24245	0.567833	0.406518	0.675191	0.50103
M00279	PTS system, galactitol-specific II component				0.740036	5.8196	0.789838	3.71747	4.56756	1.40379	3.30527	2.95204	7.25199	0.55661	9.043	9.35226	2.04151	1.47325	13.208	2.95348	2.42377	2.21761	0.998141	0.294991	4.47839	4.08237	3.89939	9.52182	3.65387	11.2332	0.303815	0.211214	0.642234	0.351638	1.15659	0.819387	0.643255	85.3701	0.877237	0.357919	67.5439	0.76846	17.4739	1.52249	2.85395	2.19456	1.73147	2.14789	1.98133
M00280	PTS system, glucitol/sorbitol-specific II component				0.51461	0.678779	0.300927	1.15344	0.642628	0.0538715	0.351222	0.170874	0.121139	0.11332	0.377453	0.433764	1.05049	1.50404	2.62113	0.571236	0.930814	0.367234	6.31069	0.200817	0.758349	0.862056	0.518573	0.83637	0.478128	4.07507	0.0398548	0.0617703	0.0529306	0.0868884	0.0996779	0.0730903	0.506071	0.0895649	0.400837	0.441239	1.10245	0.856592	1.54131	1.45561	1.53774	0.710154	0.650531	0.682041	0.605716
M00281	PTS system, lactose-specific II component				0.0696129	0.0579349	0.207031	0.016266	0.00930213	0.0432094	0.0705503	0.136862	0.0957203	0.113451	0.0128513	0.0155226	0.0136239	0.00994718	0.0226614	0.475938	0.0323248	0.0169628	3.29304	0.0175532	0.0710249	0.109061	0.57655	3.52735	0.714394	0.132903	0.000678685	0.000823836	0.000883543	0.000807696	0.0103651	0.00687664	0.00858211	3.35e-05	0.0038272	0.00628738	0.00012365	0.00512642	0.116526	0.108425	0.175027	0.00753731	0.00485291	0.00790608	0.00445042
M00282	PTS system, D-glucosamine-specific II component				0.00696194	0.00441996	0.0572769	0.00273976	0.00228133	0.0110687	0.00700996	0.0141089	0.0135907	0.0126925	0.000581564	0.000562093	0	0.00122878	0.0487417	0.0487246	0.00113809	0.00132554	0.200205	0.0165365	0.0123917	0.0174036	0.0541537	0.0628813	0.0715996	0.0323834	0.00709438	0.0105314	0.0034037	0.00508095	0.00803237	0.00677358	0	0	0	0	0	0	0.208173	0.220165	0.229128	0.000225386	0.00108407	0.000877099	0.000467973
M00283	PTS system, ascorbate-specific II component				1.72735	1.03125	22.1737	1.7532	2.22794	2.49376	5.81602	4.58045	5.9303	1.44778	1.89461	2.71833	1.86467	1.93019	4.05503	6.85551	1.78052	2.1951	4.22765	4.35641	1.90987	3.05341	15.1636	16.1802	7.66294	4.62789	0.711932	1.08929	1.4004	2.26085	0.916176	0.823845	2.75188	90.4765	4.82705	2.35101	84.41	5.25172	5.98488	4.96204	5.66247	1.69644	1.56726	5.88075	1.33101
M00287	PTS system, galactosamine-specific II component				0.449709	4.39646	4.35562	1.44473	1.46892	9.21958	3.8258	2.48822	3.02362	2.51735	5.76571	5.55343	1.1237	1.43351	4.03273	8.77706	0.419143	0.569912	11.5166	0.455321	3.89859	4.29291	14.7123	6.08773	6.80094	4.8803	0.224592	0.230434	0.312351	0.357277	0.569171	1.08165	9.4564	0.065838	7.11611	4.56579	1.06734	0.928222	2.14382	2.03827	2.55107	0.983871	0.80243	1.22222	0.746403
M00298	Multidrug/hemolysin transport system				1.99371	15.305	1.49537	22.9702	32.1634	0.89501	10.9967	1.59261	2.56982	0.759338	33.0683	31.1702	23.1542	22.3414	9.82119	15.8253	17.6176	39.261	4.66353	17.2596	17.0361	16.1813	9.45503	14.1803	10.1008	17.6679	2.39009	1.24353	1.58782	1.97017	3.35018	2.97065	46.1233	5.05805	15.0308	62.9194	15.8176	16.1475	26.2602	16.0675	14.3403	23.8015	24.597	24.7723	27.7789
M00299	Spermidine/putrescine transport system				18.7784	55.1314	45.9373	48.23	62.2813	31.2906	50.1963	27.7342	43.8008	53.4838	62.725	62.0031	70.5322	70.8357	68.1729	68.9403	85.965	72.6584	37.5774	40.1898	67.9242	64.6186	79.3755	68.6177	68.3837	77.0208	18.2461	25.0999	17.4526	26.5339	30.272	20.6015	34.2105	91.9571	53.9566	23.2728	87.3441	69.7299	60.1026	55.6761	52.0322	66.8627	55.5945	55.4896	71.2558
M00300	Putrescine transport system				4.42749	13.4087	29.7158	23.3459	31.8796	18.5473	10.72	26.0206	28.2947	20.0692	30.158	28.9324	25.4955	24.2642	19.2476	11.9703	6.66077	35.7438	7.78314	16.5804	15.6186	17.1187	12.0868	7.80616	16.2306	24.0826	6.99614	9.92991	7.15591	11.1535	5.49677	3.98338	1.01469	85.419	2.71101	0.643112	68.5848	1.04874	15.7805	27.4591	22.6966	24.8799	26.9926	32.8813	29.9449
M00301	Mannopine transport system				0.000236558	0	0.0149223	0.0208685	0.00448639	0.00145447	0.00344755	0.000582434	0.0248507	0.000967643	0.000976852	0.0020818	0.00721889	0.00617403	0.136891	0.000230603	0.000706779	0.00100145	0.000339562	0.00133494	0.000300762	0.00130751	0.000244792	0.00196321	0.000254715	0.0591995	0.00669946	0.0143614	0.0125095	0.0245364	0.00351334	0.00615522	0.000986946	9.32e-05	0.601327	0.00105908	0.000178159	0.122993	0.00360674	0.0155024	0.00855895	0.0124792	0.00305146	0.00626256	0.0109021
M00302	2-Aminoethylphosphonate transport system				0.0268434	0.02793	0.038292	0.132026	0.127709	0.00322339	1.6139	0.116617	0.11557	0.0105698	0.372824	0.277913	0.265132	0.280308	0.0208908	0.0201777	0.0148273	0.0474939	1.04221	0.0494649	0.0674482	0.203422	0.017669	0.164425	0.0306126	0.041562	1.65017	2.35378	0.913023	1.42042	0.806958	0.255326	0.0021395	3.7e-05	0.04416	0.00163017	0	0.0531242	0.0595634	0.116881	0.0743877	0.0774378	0.0496534	0.0928987	0.0984909
M00303	PTS system, N-acetylmuramic acid-specific II component				1.96396	3.58301	0.04382	0.809478	1.05716	0.0325886	5.17899	0.12849	0.0743557	0.109133	1.12273	1.86505	1.25762	1.24921	7.71	7.14956	3.92255	1.97488	4.34086	0.0790425	1.77696	2.3587	4.56262	25.8389	6.57497	12.5833	0.174594	0.294537	0.233247	0.372327	0.455293	0.33578	9.30665	0.0245018	7.89854	4.53333	0.036317	1.0145	6.04321	3.33166	3.40185	1.91432	1.53578	1.58996	1.42714
M00304	PTS system, fructose-specific II component				0.265431	0.0997215	1.93893	0.0674929	0.0668979	0.289459	0.80978	1.70641	1.29093	0.461144	0.139507	0.178456	0.39069	0.44776	0.0728147	6.76031	0.0457412	0.113491	7.86812	0.489848	0.68115	1.23799	14.4792	4.61835	6.30235	0.146312	0.272675	0.389419	0.206228	0.295851	0.520908	0.270766	6.59276	0.069553	4.34076	5.28014	1.07726	5.10001	0.613097	0.630653	0.735475	0.451219	0.280806	0.638968	0.376051
M00305	PTS system, 2-O-A-mannosyl-D-glycerate-specific II component				1.13529	0.0998762	0.0457776	0.00206855	0.000234888	0.012499	0.673612	0.0051649	0.00791793	0.00890611	0.00022818	0.000624363	0.000271167	0.000564114	0.00191221	0.117565	0.0247926	0.0434598	0.128941	0.0237565	0.0153237	0.0481758	0.102842	0.00633001	0.0450906	0.00032134	0.176362	0.354293	0.237917	0.376879	0.235822	0.195635	0	9.49e-05	2.09e-05	0	0	6.3e-05	0.122117	0.12646	0.188229	0.161898	0.112289	0.0748506	0.173971
M00306	PTS system, fructose-specific II-like component				1.16576	2.99715	1.17253	1.04504	0.400135	17.5037	0.900673	9.57696	6.07784	7.01468	0.709027	1.39835	1.99264	1.1268	0.630885	0.22043	0.811703	1.12622	2.90032	7.58831	0.204944	0.305067	0.291727	0.372324	0.358896	0.327688	6.74769	10.0018	8.58985	14.0457	4.2396	3.85633	0.0227099	0.00080165	0.0202389	0.0161461	0.000952767	0.0203744	3.31007	1.90751	2.08123	1.80553	0.79437	0.878696	0.996811
M00307	Pathway module	Carbohydrate and lipid metabolism	Central carbohydrate metabolism	M00307 Pyruvate oxidation, pyruvate => acetyl-CoA [PATH:map00010 map00020 map00620 map01200 map01100]	96.6034	98.8225	92.9371	97.2036	98.1849	94.4603	93.9641	93.1341	86.4729	94.6449	96.7503	96.5348	95.9779	96.057	97.5152	90.0997	95.5083	92.7208	91.0067	85.7008	97.0755	97.9159	97.6102	97.0964	93.2847	98.978	81.8005	88.3612	75.9241	86.0972	81.4826	76.9519	98.4137	99.9781	93.2122	97.4744	99.9746	97.6098	95.7258	93.6607	91.5841	96.255	96.8399	96.8889	94.9323
M00308	Pathway module	Carbohydrate and lipid metabolism	Central carbohydrate metabolism	M00308 Semi-phosphorylative Entner-Doudoroff pathway, gluconate => glycerate-3P [PATH:map00030 map01200 map01100 map01120]	35.5602	40.2632	41.7841	55.2909	52.0711	26.5376	39.3975	30.1886	38.0225	44.5096	60.4712	61.0418	54.342	53.8739	45.2842	53.2863	19.9818	50.5054	41.0864	45.566	51.7203	52.0361	52.2782	51.3932	41.4394	59.9694	16.8557	26.4366	28.4183	44.4753	24.3842	33.9333	94.3248	13.6801	70.7889	95.2448	29.3444	92.3688	70.6835	47.8947	52.366	51.2232	49.5895	52.7084	53.2912
M00309	Non-phosphorylative Entner-Doudoroff pathway, gluconate/galactonate => glycerate				22.3701	16.8309	54.0943	37.7647	23.005	63.817	41.1678	44.933	61.6637	39.918	19.9013	19.7565	37.7172	39.4792	8.07446	16.8097	64.6539	35.0626	39.0108	32.511	11.0798	13.7426	13.9769	21.7584	19.5157	14.5129	39.43	43.6573	26.3011	26.8589	33.4568	24.5411	12.9677	0.361038	24.393	8.69518	1.3	14.9081	15.2058	30.2718	28.7426	36.737	39.6775	17.3051	38.9106
M00314	Bacitracin transport system				0.0126638	0.00711739	0.775972	0.00591577	0.00298358	0.203398	0.0132169	0.105665	0.226044	0.113105	0.00259273	0.00352967	0.00410852	0.00158514	0.00201582	0.0314041	0.0101915	0.00503008	0.0477755	0.0326656	0.0505176	0.0390247	0.0936276	0.145497	0.0103194	0.00435183	0.0131782	0.0211215	0.00663198	0.0120357	0.140185	0.0680991	0.0167099	0.000239936	0.00663912	0.00680731	0.0029322	0.000455864	0.0108778	0.0147547	0.0164641	0.0778465	0.100085	0.131664	0.0609571
M00315	Uncharacterized ABC transport system				0.170315	10.1714	0.95039	5.34516	4.29359	0.680004	1.42259	1.41783	0.36134	1.19541	5.90423	6.39873	10.3646	11.103	5.57186	2.34328	0.924183	2.39284	5.05647	6.71914	6.25744	4.95555	7.10203	5.41423	2.1921	6.89219	0.295716	0.490324	0.564653	0.936821	0.233727	0.298886	1.40361	0.000123162	5.37968	0.758151	0.000422459	1.00474	11.9427	9.8038	9.54861	6.26599	5.12348	5.77876	5.9474
M00316	Manganese transport system				0.334915	0.373757	9.75376	1.74636	1.67108	1.11619	0.869227	1.85128	1.75543	8.12981	1.7814	2.22729	1.6092	1.47254	1.64972	0.320389	0.428462	1.54296	3.85574	7.57461	0.522803	0.994875	0.314821	1.10231	0.400157	1.31523	20.6457	32.1152	9.12836	12.5367	7.98621	4.46564	0.00821736	0.00318828	0.669378	0.00640772	0.0041093	0.182633	5.04177	4.25225	3.8818	3.68401	2.18928	2.5065	2.9945
M00317	Manganese/iron transport system				0.253808	0.419853	0.731469	0.347339	9.51544	1.31731	1.37005	1.97301	4.43916	3.15707	2.44315	2.71376	17.6878	17.6748	0.336711	4.36194	0.369837	1.45866	3.92686	0.180893	1.02642	1.17012	1.97688	2.67642	0.992419	0.853197	4.01277	5.00965	5.56879	7.2943	8.8939	16.6158	0.159027	0.00146657	2.61382	0.211739	0.00476586	0.915817	0.248675	0.921577	0.631456	19.1874	9.51592	2.88295	20.7175
M00318	Iron/zinc/manganese/copper transport system				0.13664	0.0771936	0.00830508	0.00232195	0.0031937	0.00343251	0.0367394	0.00300852	0.00275112	0.00611722	0.00196704	0.00621851	0.00201108	0.00210053	0.00146757	0.0422398	0.011136	0.0592773	0.211611	0.0496774	0.0109736	0.0264864	0.108866	0.0590028	0.0467644	0.000505252	0.00908003	0.0135419	0.0177892	0.0118964	0.0637353	0.137049	0	0	0	0	0	4.43e-05	0.00203055	0.0015745	0.00202153	0.0580611	0.0483683	0.0476671	0.0253061
M00319	Manganese/zinc/iron transport system				19.6047	38.0663	13.889	29.3336	44.4686	16.0918	20.6588	19.1767	16.2615	22.5753	39.7483	40.6599	44.8522	42.942	30.1623	17.5699	13.8939	4.50883	10.2878	4.13114	24.0285	23.0955	11.1013	22.6146	13.2256	27.5911	23.5061	19.034	22.4086	17.412	16.9185	11.695	0.25113	0.00458224	3.58338	0.345814	0.00646987	1.2738	38.7263	30.3666	23.3812	47.5676	36.5159	33.3421	52.2865
M00320	Lipopolysaccharide export system				15.2707	37.3975	65.757	56.3926	69.5179	80.3221	53.194	52.9598	53.9964	85.9587	75.0024	74.9734	55.8281	54.5857	63.6693	34.6373	51.3044	27.9013	50.9922	50.1345	43.2654	41.6386	29.0901	35.7293	35.5366	57.9505	18.4045	25.6335	30.7077	45.2286	30.5597	47.7137	33.051	0.504712	54.9865	23.7991	13.7221	74.0498	46.7982	43.3123	40.9239	53.5051	48.485	69.5784	53.0861
M00321	Bicarbonate transport system				0.0890355	1.06003	0.794214	0.415506	0.638759	0.217069	0.293131	0.109745	0.232039	0.132163	0.838792	0.954289	0.586987	0.498967	0.482975	0.569228	1.26908	0.372626	0.895531	0.104357	0.772972	1.07171	0.226184	3.14793	0.218335	0.803861	0.538485	0.800005	0.325407	0.504266	1.09695	0.720429	0.0238233	0.000376553	0.158405	0.0236775	5.77e-05	0.205855	1.2099	0.780342	1.94575	0.421973	0.42978	0.583328	0.414448
M00322	Neutral amino acid transport system				0.0478346	0.0137285	10.4349	0.0198106	0.00505725	4.64891	0.316237	6.65683	8.70529	3.87058	0.00371319	0.00384607	0.0189377	0.0183148	0.0198922	0.0365307	1.43685	0.449074	0.740757	4.45216	0.0678809	0.0878859	0.0534311	0.212714	0.0992221	0.0188754	1.96894	2.46713	3.47609	4.84208	1.01231	2.19806	0.000969425	0.000396626	0.0243976	0.000750423	0.000441542	0.00154906	0.0200171	0.0189267	0.0224119	0.0759874	0.0116028	0.945071	0.108513
M00323	Urea transport system				0.31025	0.432375	10.5537	0.731873	0.362764	15.7867	1.03979	9.19908	12.9357	13.0047	0.412268	0.553193	0.370391	0.386718	0.675363	1.03592	0.915645	3.1838	3.5006	5.71705	0.642186	0.670045	2.48707	0.876524	2.25062	0.506873	3.69513	6.17183	4.7707	7.54413	2.72087	3.11159	0.0905547	0.0679241	2.23393	0.0139786	1.07389	0.799458	2.79209	2.76222	3.23386	0.668345	0.343093	3.8069	0.822188
M00324	Dipeptide transport system				9.39783	13.18	22.4938	16.6768	8.93218	17.6389	14.3673	12.3909	13.4139	16.5333	15.4342	15.5121	19.0109	21.4808	15.504	10.2801	3.19794	9.45202	7.38762	19.9134	6.95068	8.96531	9.9746	15.8771	11.5416	16.7278	5.23013	5.30518	4.66156	6.23614	10.3972	5.11516	3.5272	0.069652	18.7033	3.15876	1.0715	8.86976	9.34761	29.0349	21.6347	10.4741	25.2969	13.7705	10.2803
M00325	alpha-Hemolysin/cyclolysin transport system				9.85361	4.69259	41.7414	17.2143	24.8432	62.216	33.1868	44.0397	38.7135	39.5371	22.756	22.8063	16.3963	15.764	37.0868	15.1022	46.1668	19.754	39.1426	20.4522	19.9891	17.2351	13.7335	9.87638	14.2696	17.8692	10.9602	14.686	18.2684	27.2101	15.4038	24.9341	0.718894	0.507059	12.9311	0.532221	13.7403	2.95227	8.4551	17.0853	12.64	20.5522	17.6096	37.8788	16.5638
M00326	RTX toxin transport system				10.2253	5.45746	40.6052	15.528	23.7215	45.7301	33.6069	35.2942	34.5009	39.2591	19.9872	19.6449	14.0082	14.1265	28.0629	14.3698	45.4279	19.3098	38.6561	20.1067	20.9285	17.6787	12.4691	11.795	11.7541	11.5248	9.76235	13.3189	17.7978	26.4575	14.5939	24.7258	0.684388	0.431928	12.8977	0.437037	2.39555	2.92499	4.42003	9.83281	9.88596	17.7691	14.5263	32.2119	13.6106
M00327	S-Layer protein transport system				0	0	0	0	0	0	0	0	0	0	0	0	0	0	0	0	0	0	0	0	0	0	0	0	0	0	0	0	0	0	0	0	0	0	0	0	0	0	0	0	0	0	0	0	0
M00328	Hemophore/metalloprotease transport system				0.0506731	0.0114688	0.0109106	0.209732	0.111517	0.00808239	0.109042	0.0153867	0.0355223	0.0136567	0.306484	0.2169	0.140096	0.160204	0.0175126	0.0196929	0.0797965	0.00862946	1.43845	0.0217491	0.22204	0.222123	0.0425367	0.113479	0.0192319	0.00784512	0.152912	0.251689	0.247599	0.322505	0.143576	0.210396	0.0366379	0.0654689	0.0107729	0.00121032	1.06696	0.00910146	0.370004	1.25201	1.69154	0.683905	2.03501	4.9479	1.43952
M00329	Multiple protein transport system				0	0	3.54695	0	0.000113094	0.0302302	0.00129482	0.0175643	0.0196535	0.00722148	0.000109864	0	0.000652808	0.00661126	0	0	0.000285539	0.00033743	0	0.00948288	0	0	0	6.8e-05	0	0	0	0.000297944	8.12e-05	0.000179525	0	0	0	0	0	0	0	0	0	0	4.73e-05	0.000510935	0.000122162	0.000372812	0.000516953
M00330	Adhesin protein transport system				0.759746	0.594607	6.78645	2.51965	2.32034	10.571	1.19127	5.12952	6.40022	4.53972	2.52809	3.30134	1.89243	1.41913	2.53117	1.35828	1.38851	1.04043	7.67695	2.06313	0.885932	1.01613	2.20846	1.44783	1.24539	2.73103	0.848157	1.3526	0.841024	1.28524	1.94027	2.15264	0.0132236	0.000750469	0.0416168	0.0102402	0.00113323	0.015997	19.7252	7.08536	9.54873	4.92635	5.04859	8.15729	4.68032
M00331	Type II general secretion pathway				40.6336	83.3512	53.8914	70.1896	59.6274	63.9155	49.8027	38.4694	38.4846	63.4804	71.3875	71.6749	58.9584	59.0354	62.2982	62.0077	13.2388	27.9077	48.0995	69.0219	49.1101	52.906	60.6041	50.9276	62.6054	75.8837	35.1816	38.9885	44.9052	58.42	41.2025	45.207	95.8456	99.0441	74.2337	95.6672	96.87	91.7346	78.3337	55.5202	62.0412	53.1031	50.8409	56.5884	55.7476
M00332	Type III secretion system				1.74758	18.9926	0.430752	25.0506	33.9004	0.182554	5.46359	0.162857	0.2854	0.360317	32.3708	30.4895	25.5561	24.2278	8.75445	13.242	0.350427	1.60167	1.40679	8.92455	13.6051	13.4526	9.71696	12.8538	3.68961	14.9952	1.59373	2.37722	2.40517	3.75464	2.24095	2.31108	1.37203	0.000692552	5.40366	0.676855	0.000693921	0.705927	19.6284	30.5994	24.9109	25.8473	40.3699	27.5292	31.828
M00333	Type IV secretion system				2.0955	0.97307	4.35137	1.93435	3.60212	0.517468	4.3054	2.75645	4.25989	0.628188	3.67962	3.44026	2.04013	1.98365	10.3469	12.2016	12.2556	2.16902	15.9028	3.07572	5.74724	5.79923	20.0624	9.65207	13.5191	2.31182	3.14469	4.62609	2.62897	3.28248	9.09792	3.88989	0.163996	0.005654	0.813844	0.0698238	0.0135115	0.280818	6.95843	7.54976	8.49617	1.32508	1.02538	2.31856	1.60412
M00334	Type VI secretion system				1.2006	0.599977	5.04239	9.10225	2.61032	4.7111	3.17673	3.89441	4.29191	11.3834	1.29957	1.29947	1.04674	1.30021	1.55379	3.52587	0.173803	1.26972	4.6124	4.68109	2.38296	3.10083	2.38008	5.4073	4.85396	3.37628	7.61876	11.3388	11.323	18.1312	7.55401	7.99695	0.134845	0.714965	0.520444	0.0387511	13.2538	0.0592939	2.76918	3.4625	5.23043	3.98703	5.08817	7.28812	4.03383
M00335	Sec (secretion) system				96.8854	99.0084	93.2355	97.2966	98.3725	94.7736	94.6046	93.8565	87.2629	95.4751	97.0124	96.768	96.2528	96.4125	97.8054	98.6906	95.8674	95.535	93.7433	88.4062	97.2045	98.0733	98.2286	97.1886	98.5963	99.3364	81.8739	88.4126	76.0062	86.171	82.662	77.663	98.4403	99.999	96.7472	97.4848	99.999	97.8737	96.0404	93.8633	91.8697	96.8636	96.9353	96.9774	95.4564
M00336	Twin-arginine translocation (Tat) system				29.2466	49.2377	51.9601	59.9499	61.5112	73.1661	51.3247	56.9346	57.2916	58.9473	55.6919	54.1617	44.4155	42.8445	29.8976	20.5298	57.8982	59.0814	56.7497	28.6301	26.4826	27.1435	10.5143	20.1071	18.154	26.809	33.1272	37.4743	42.411	57.3923	36.8246	35.0968	1.59293	0.508661	26.802	1.03344	13.7248	6.25877	22.9343	43.8264	39.6143	45.5223	56.1296	59.2452	46.1879
M00338	Pathway module	Nucleotide and amino acid metabolism	Cysteine and methionine metabolism	M00338 Cysteine biosynthesis, homocysteine + serine => cysteine [PATH:map00270 map01230 map01100]	0.85836	0.885913	22.2545	0.787861	0.530246	8.86856	2.78287	12.4354	15.8189	19.1538	0.716012	0.791433	0.60434	0.62936	0.662219	2.51573	2.86442	5.36335	10.5737	11.1661	1.99584	2.25061	3.41215	3.68804	1.21862	0.793161	14.0193	23.3307	21.2644	34.4573	9.77322	10.6821	2.28494	85.492	8.06443	1.89942	79.9321	6.50125	1.19801	1.49009	1.44791	1.19107	0.860941	1.21505	1.20199
M00339	RaxAB-RaxC type I secretion system				10.5461	4.62333	40.7139	14.7954	23.1107	45.758	33.0058	35.3286	34.6023	39.2663	19.3781	19.4274	13.8229	13.5631	28.0628	12.9539	46.2287	21.0085	38.9177	20.1077	18.2281	15.9331	10.6071	8.42595	11.6804	11.3047	10.575	14.6805	18.1417	26.9992	14.9609	24.8091	0.684073	0.431745	12.8864	0.436739	2.39491	2.92341	4.41912	9.83629	9.8876	17.8464	14.5744	32.2441	13.673
M00342	Bacterial proteasome				0.435407	8.1631	19.592	7.10523	11.657	6.81	3.51329	21.8841	13.1296	5.88596	2.32144	2.57927	18.7475	18.6364	9.27231	8.14425	20.4951	14.5055	9.82099	4.01232	1.76679	2.93354	4.78104	5.5985	5.53309	7.09695	40.8373	45.6491	26.0358	21.5524	21.5993	12.1344	1.83908	85.3524	2.75152	0.87312	67.5224	1.77968	0.98132	6.83919	3.01726	20.4965	12.0518	6.06405	21.8391
M00343	Archaeal proteasome				0.278896	8.32469	19.6241	7.09041	11.6309	6.86222	0.792533	21.9503	13.2237	5.90306	2.30892	2.55412	18.0162	18.0325	9.26472	8.24061	20.4927	14.4637	9.25224	4.00438	1.7563	2.28835	4.69665	5.01775	5.53411	7.09969	40.0663	44.1504	25.3881	20.161	21.1251	12.0932	1.35928	0.00134436	2.67842	0.613518	0.00223227	1.7422	0.930762	6.81675	2.98981	20.0625	11.8142	5.8797	21.3446
M00345	Pathway module	Energy metabolism	Methane metabolism	M00345 Formaldehyde assimilation, ribulose monophosphate pathway [PATH:map00680 map01200 map01120]	96.588	90.9452	77.7604	97.2634	98.3401	88.6221	93.0057	88.7319	80.5916	81.3561	96.9887	96.7418	96.1374	96.3394	97.683	86.9526	94.9778	91.9615	89.737	73.7024	95.8733	96.829	89.8069	95.102	87.8822	99.3142	80.223	85.7983	73.1956	82.3333	80.3679	75.6933	97.3915	99.6413	96.7415	96.8813	98.7032	97.7548	95.2798	91.1518	88.0532	96.6015	96.6328	96.5949	95.2147
M00346	Pathway module	Energy metabolism	Methane metabolism	M00346 Formaldehyde assimilation, serine pathway [PATH:map00680 map01200 map01120]	0	0	0	0	0	0	0	0	0	0	0	0	0	0	0	0	0	0	0	0	0	0	0	0	0	0	0	0	0	0	0	0	0	0	0	0	0	0	0	0	0	0	0	0	0
M00348	Glutathione transport system				5.18266	13.777	30.2258	5.44623	2.99747	5.24714	8.30668	7.09009	8.90616	6.85791	3.4484	4.10503	7.69847	9.1628	5.30366	7.89268	3.92975	4.40004	10.7683	13.316	10.9025	13.51	8.53012	13.9403	14.352	9.22238	6.61469	7.87703	6.93912	10.0697	5.3776	5.25556	11.3895	0.00422297	16.1472	6.69579	0.00204278	7.96265	6.59795	9.97195	10.2705	5.71829	5.50451	5.86055	5.2294
M00349	Microcin C transport system				5.1286	11.5372	10.1124	19.5428	30.5259	2.16909	7.59585	5.06315	3.82263	4.86794	26.342	25.4345	21.6697	20.58	8.02901	7.54939	10.7903	37.5778	6.68126	9.40877	10.7917	11.717	6.04075	4.88312	4.18155	12.768	4.01516	5.69286	5.30616	6.75083	7.46822	6.63659	9.31651	0.0679606	4.24159	5.553	1.07142	6.51842	14.376	20.3413	20.2375	21.1671	23.9762	24.1826	26.2169
M00356	Pathway module	Energy metabolism	Methane metabolism	M00356 Methanogenesis, methanol => methane [PATH:map00680 map01200 map01120]3	4.23736	16.6944	44.609	41.6942	43.2045	38.0625	8.47583	47.2589	35.6028	31.5416	35.5402	35.2551	45.2453	45.4233	35.7006	20.4925	24.471	22.5949	20.5573	15.6214	13.7961	13.5772	10.7171	11.059	12.2455	26.4965	54.5086	50.8811	40.8483	33.8805	37.9502	29.5438	2.43698	0.00230318	24.8409	0.982777	0.00422881	5.01371	10.126	29.1151	20.3977	43.463	45.231	38.6515	40.0628
M00357	Pathway module	Energy metabolism	Methane metabolism	M00357 Methanogenesis, acetate => methane [PATH:map00680 map01200 map01120]4	0.212735	8.03049	16.2074	6.87566	11.5128	5.77451	0.512535	20.212	11.1136	2.67054	2.28327	2.53473	17.8344	17.8576	9.24994	7.94766	20.3541	14.4012	5.43827	1.2043	1.49123	1.68821	4.67498	4.63338	4.4551	7.00762	37.3065	39.0554	20.7561	12.7606	19.5369	9.69819	1.31514	0.000190858	1.88763	0.596066	0	1.25162	0.689871	6.7141	2.8393	19.7946	10.1629	5.50385	20.9931
M00358	Pathway module	Energy metabolism	Methane metabolism	M00358 Coenzyme M biosynthesis [PATH:map00680 map01120]	1.51184	13.8417	10.8423	37.3414	57.1653	8.43409	8.4553	11.3536	15.3105	10.8905	51.1599	50.9513	37.5472	35.4846	51.997	12.2802	1.00114	2.53491	5.64851	1.92232	14.0188	14.4642	7.67135	10.1888	10.3793	39.8481	0.689008	1.01048	0.996962	1.31378	2.03782	3.56314	1.85529	0.000607152	14.7252	0.727422	0.000535842	3.98581	15.9303	20.8356	16.6802	36.2599	32.7604	46.5977	35.3739
M00359	Aminoacyl-tRNA biosynthesis, eukaryotes				77.6049	47.8082	60.8049	75.7627	81.0011	77.9154	75.8723	60.2817	64.9153	78.3945	83.9606	83.0102	69.1069	68.517	81.627	74.9287	67.035	35.8235	70.4937	58.9232	88.8227	87.9503	78.5696	70.5413	73.5014	82.07	38.3076	39.0096	48.3194	62.4752	50.4005	61.4253	37.9961	86.0802	68.659	25.4599	80.8109	69.3069	84.7596	72.7483	74.4102	69.2093	80.945	85.7751	67.4073
M00360	Aminoacyl-tRNA biosynthesis, prokaryotes				96.6413	98.2854	93.1103	96.8304	98.2828	88.5887	93.5578	80.3466	78.7192	94.8692	96.8218	96.6283	95.4683	95.6632	97.6477	98.0111	93.4478	92.1713	86.0062	87.7735	96.2964	97.2366	97.3896	94.7788	98.0848	99.1762	80.1057	85.6703	74.8366	84.3667	76.7043	75.6024	98.4028	99.6427	96.647	97.4511	98.704	97.8339	95.4452	92.9726	90.8395	96.0661	96.6419	96.376	94.8097
M00361	Functional set	Metabolism	Nucleotide sugar	M00361 Nucleotide sugar biosynthesis, eukaryotes [PATH:map00520]	7.99579	7.78024	25.2549	23.8652	27.4985	60.9793	19.9463	30.5057	19.1916	42.8826	21.7682	22.4973	16.0767	15.712	38.2	9.56445	10.8019	13.4977	35.4106	23.5916	19.3504	20.2336	13.8026	9.60893	15.6601	21.7241	27.3574	28.0595	36.4052	45.7418	30.0781	38.0361	1.13994	85.9923	20.7143	0.733277	69.4275	5.57593	22.8224	11.5565	14.0364	20.2762	18.266	30.7917	14.63
M00362	Functional set	Metabolism	Nucleotide sugar	M00362 Nucleotide sugar biosynthesis, prokaryotes [PATH:map00520]	27.7117	68.8027	54.161	69.1867	55.6085	52.3292	34.9497	41.9894	37.3577	62.0175	59.924	61.5587	53.9037	53.288	61.3632	34.1676	12.74	19.8791	32.8218	62.3759	32.1623	36.3612	27.83	42.8147	32.789	65.6955	52.2868	45.3682	55.9206	57.8155	48.0262	46.3184	82.5631	94.5717	75.2168	86.6786	82.8504	87.3217	70.9488	60.0235	56.6994	45.9857	61.2632	49.4595	47.0873
M00363	EHEC pathogenicity signature, Shiga toxin				0	0	0	0	0	0	0	0	0	0	0	0	0	0	0	0	0	0	0	0	0	0	0	0	0	0	0	0	0	0	0	0	0	0	0	0	0	0	0	0	0	0	0	0	0
M00364	C10-C20 isoprenoid biosynthesis, bacteria				96.123	97.83	91.9711	96.3701	97.9607	91.8579	91.7133	90.7471	81.4732	90.7677	96.3494	96.2138	95.5769	95.826	96.5471	79.8823	85.5595	57.4937	81.3779	62.4465	79.1126	83.6194	79.3307	92.0455	77.7263	98.6442	80.0967	86.0654	73.3668	82.8225	77.6943	72.8961	52.5648	99.6366	85.6032	34.7064	98.6909	83.3004	92.076	87.8002	85.7054	95.2381	96.0058	95.1325	93.9843
M00365	C10-C20 isoprenoid biosynthesis, archaea				22.4543	53.041	33.4802	30.0749	20.2215	40.8181	28.5352	48.5697	34.6382	50.5103	13.1443	15.0207	29.0384	28.8535	23.1165	22.4948	38.4192	29.3381	29.8615	26.9511	13.9535	16.4839	23.1271	32.9358	23.8355	29.5948	64.9654	67.8726	51.3642	51.4891	49.9047	34.2952	8.62636	98.465	11.4645	5.5314	96.0025	4.38445	29.1207	30.3903	25.4962	30.9761	34.1153	14.7578	31.4912
M00373	Ethylmalonyl pathway				0.00790743	0.000982784	3.54855	0.0008764	0.000113094	0.0305975	0.011301	0.0199001	0.0227196	0.00766227	0.000418282	0.00086448	0.000731408	0.00661126	0.00592166	2.47e-05	0.000422122	0.00574918	0.0200803	0.0161609	0.0239208	0.0613653	0.000149878	0.0317926	0.000216115	0.00100552	0.00241047	0.0077825	0.00547109	0.00967215	0.00292338	0.00223703	0	2.83e-05	0	0	0	0	0.00778157	0.00148429	0.00231065	0.0103744	0.00737267	0.00243157	0.0123424
M00374	Pathway module	Energy metabolism	Carbon fixation	M00374 Dicarboxylate-hydroxybutyrate cycle [PATH:map00710 map01200 map01120]0	0	0	0	0	0	0	0	0	0	0	0	0	0	0	0	0	0	0	0	0	0	0	0	0	0	0	0	0	0	0	0	0	0	0	0	0	0	0	0	0	0	0	0	0	0
M00375	Hydroxypropionate-hydroxybutylate cycle				0	0	0	0	0	0	0	0	0	0	0	0	0	0	0	0	0	0	0	0	0	0	0	0	0	0	0	0	0	0	0	0	0	0	0	0	0	0	0	0	0	0	0	0	0
M00376	Pathway module	Energy metabolism	Carbon fixation	M00376 3-Hydroxypropionate bi-cycle [PATH:map00710 map01200 map01120]	0	0	0	0	0	0	0	0	0	0	0	0	0	0	0	0	0	0	0	0	0	0	0	0	0	0	0	0	0	0	0	0	0	0	0	0	0	0	0	0	0	0	0	0	0
M00377	Pathway module	Energy metabolism	Carbon fixation	M00377 Reductive acetyl-CoA pathway (Wood-Ljungdahl pathway) [PATH:map00710 map01200 map01120]	16.8044	26.4209	4.6243	12.5547	2.30512	4.03931	11.0155	3.84976	2.0473	4.1437	6.39422	7.22737	7.22697	6.94467	4.00228	1.98981	2.53666	8.02077	1.66305	1.3874	2.37037	3.99574	1.28106	4.55671	2.89067	6.91597	1.8472	2.30648	2.40872	3.28014	1.80248	1.95649	0.461662	0.000623558	4.85898	0.17288	0.000587829	0.729528	2.33899	3.72422	4.78244	4.68879	2.45171	3.18503	3.78632
M00378	Pathway module	Energy metabolism	Methane metabolism	M00378 F420 biosynthesis [PATH:map00680 map01120]	0.326185	8.06345	23.6189	7.03779	11.3405	9.34159	0.663948	30.6798	26.4011	8.84562	2.36574	2.58827	17.6658	17.6663	9.25738	7.98107	25.0276	45.3111	8.64812	4.17485	1.61189	2.00724	4.59976	4.68934	4.55778	6.86633	41.4904	46.5099	25.8612	20.874	28.6846	13.0522	1.34537	0.00267483	4.09848	0.626373	0.000733569	2.21523	0.865768	8.07659	4.97393	19.8103	10.1779	5.50096	21.1319
M00390	Exosome, archaea				0.114365	0.0704626	16.0075	6.64978	2.04314	1.1935	0.324034	7.85402	4.63009	2.36011	0.0214999	0.0197691	0.299199	0.428114	1.18965	0.239575	0.261693	0.255953	4.90785	1.01793	0.292252	0.712214	0.463923	0.496293	1.39925	1.25695	35.4527	36.3286	20.3176	12.1824	18.5368	10.018	1.16584	0.000605321	1.84673	0.319121	0.00178911	1.23515	0.66869	1.09759	1.61938	0.296067	0.511695	0.228241	0.291653
M00394	Structural complex	Genetic information processing	RNA processing	M00394 RNA degradosome [PATH:map03018]	96.8378	98.7649	92.9584	97.2797	98.365	90.0014	94.3519	81.2857	80.6291	95.3331	96.9967	96.7572	96.2378	96.3991	97.8043	98.6528	95.8579	95.5244	93.5482	88.3995	97.1243	97.9794	98.1872	97.1481	97.577	99.3296	81.8495	88.366	75.9746	86.1186	82.5507	77.6289	98.44	99.9945	96.7443	97.4845	99.9895	97.8718	96.0347	93.8572	91.8611	96.8601	96.9329	96.9733	95.4521
M00416	Cytochrome aa3-600 menaquinol oxidase				0.00269414	0.00147741	14.7053	0.000637277	0.00070527	0.879223	0.0103687	1.01609	1.13438	3.54583	0.000623508	0.00279558	0.0626269	0.0385946	0.00272301	0.00125914	0.00102659	0.00204566	0.0075731	3.78054	0.0178117	0.0382944	0.0183031	0.0697432	0.000415154	0.00188828	0.245665	0.440388	0.440314	0.756835	0.105746	0.111131	0.00636356	0.000355739	2.09501	0.0041207	0.0030526	0.777936	0.00122581	0.000297853	0.000441158	0.00175358	0.00151404	0.000927002	0.00232129
M00417	Cytochrome o ubiquinol oxidase				0.00353362	0.00147593	3.20178	0.0578856	0.0593187	0.658678	0.0275271	1.58027	1.91293	2.98716	0.0674476	0.0825262	0.183313	0.153223	0.151157	0.00315166	0.00724093	0.023263	0.0495685	2.71946	0.0047142	0.00709672	0.0275648	0.0342134	0.00423369	0.0793833	0.577472	0.99708	0.860323	1.40446	0.258938	0.217019	0.0377835	0.424057	0.607353	0.00330068	2.36277	0.125317	0.0781119	0.202614	0.459099	0.0651621	0.0921962	0.0898407	0.0665793
M00418	Pathway module	Secondary metabolism	Aromatics degradation	M00418 Toluene degradation, anaerobic, toluene => benzoyl-CoA [PATH:map00623 map01220 map01100 map01120]	0	0	0	0	0	0	0	0	0	0	0	0	0	0	0	0	0	0	0	0	0	0	0	0	0	0	0	0	0	0	0	0	0	0	0	0	0	0	0	0	0	0	0	0	0
M00419	Cymene degradation, p-cymene => p-cumate				0.00117323	0.0206417	1.3788	0.021067	0.00482732	2.65491	0.0188733	2.00521	0.763491	1.37732	0.00139848	0.00252542	0.00738426	0.0068239	0.137055	0.00179137	0.00969778	0.0603591	0.371945	1.1533	0.0132649	0.0230006	0.000325059	0.128819	0.000598322	0.0587891	0.780046	1.29407	0.261162	0.372054	0.464607	0.181902	0.00127116	3.46e-05	0.601429	0.00108914	0	0.123088	0.00514087	0.0167108	0.0100097	0.0134299	0.00325936	0.00795654	0.0113333
M00422	Pathway module	Energy metabolism	Methane metabolism	M00422 Acetyl-CoA pathway, CO2 => acetyl-CoA [PATH:map00680 map01120]	16.9809	26.3211	20.7586	18.0984	12.8173	19.0869	10.7529	24.9993	19.2091	8.55802	7.30558	8.40498	22.5854	22.4325	4.25895	7.03071	0.744993	7.19023	7.00077	3.09097	2.89918	4.82421	4.31267	6.62307	4.45183	6.43457	38.7603	40.6044	25.4964	19.9948	22.5781	14.974	2.39945	0.573629	8.11201	0.872552	0.841551	2.25228	4.80526	15.77	13.8499	22.8155	27.3925	6.6548	23.41
M00423	Molybdate/tungstate transport system				3.62678	10.2786	30.825	14.7007	17.3264	49.7005	24.2712	51.6254	49.3152	27.3239	7.10706	7.31216	21.8829	21.5346	12.0651	10.6369	57.8249	26.8818	32.4228	14.1111	4.16331	5.09149	7.32417	8.54874	9.27773	11.3839	36.7843	42.8723	24.9285	26.2865	24.2076	18.9286	2.19848	0.00164594	9.46476	1.4645	0.00260732	3.02103	20.5662	24.8958	19.146	24.4871	28.5064	9.01791	25.7411
M00429	Structural complex	Environmental information processing	Bacterial secretion	M00429 Competence-related DNA transformation transporter [BR:ko02044]	96.809	98.9661	93.1926	97.2951	98.3704	94.6329	94.5171	93.7054	87.1122	95.374	97.012	96.7635	96.2527	96.4121	96.759	98.6576	95.7601	95.4972	90.5041	88.3861	97.1648	97.8226	97.7641	97.1291	98.4718	98.3814	81.7979	88.2985	75.7653	85.8098	82.5135	77.4377	96.8986	99.9986	95.607	97.0379	99.999	96.804	95.5203	93.0546	90.3811	96.8393	96.6703	96.9532	95.4271
M00432	Pathway module	Nucleotide and amino acid metabolism	Branched-chain amino acid metabolism	M00432 Leucine biosynthesis, 2-oxoisovalerate => 2-oxoisocaproate [PATH:map00290 map01210 map01230 map01100 map01110]	39.6146	57.6295	72.4106	45.8275	37.7494	77.0825	47.8556	66.7903	54.3189	50.3348	32.614	34.6758	46.8397	46.2686	62.7964	57.3613	41.4849	41.4897	63.5675	29.3955	47.2729	48.1309	65.0973	78.6758	53.5936	65.779	74.9104	79.3603	68.6247	76.261	58.7231	51.4881	50.6938	91.4983	68.6712	33.5875	97.9357	79.5801	71.6843	61.854	65.8865	53.469	56.4187	41.5113	52.5165
M00433	Lysine biosynthesis, 2-oxoglutarate => 2-oxoadipate				1.08938	8.60349	32.3038	7.31762	11.7495	8.49052	2.14478	25.3128	19.9495	7.6751	2.56618	2.80118	18.1331	18.1976	9.69109	8.84294	21.187	14.8703	6.19039	5.16727	2.4661	2.96671	5.43036	5.35641	6.05329	7.48254	49.5111	44.9257	31.8515	20.12	28.9655	14.7748	1.36723	0.00374911	2.69732	0.617152	0.00327721	1.70642	1.5408	7.90351	4.06301	20.0921	11.8085	5.89377	21.3378
M00434	Functional set	Environmental information processing	Two-component regulatory system	M00434 PhoR-PhoB (phosphate starvation response) two-component regulatory system [PATH:map02020] [BR:ko02022]	91.1426	82.3304	77.0193	59.0458	56.8768	87.598	68.2854	65.3574	64.8011	89.8915	54.4039	56.6114	59.1891	58.9224	78.4367	67.5473	56.7715	81.3748	68.8844	79.0345	66.6535	69.2666	60.4096	73.8353	69.8058	73.6863	43.6202	46.8974	51.3293	66.9719	60.0375	64.3759	95.6685	14.0357	94.4049	96.4401	30.635	95.8475	69.3881	65.8478	63.7773	65.5844	62.2362	60.6285	60.5101
M00435	Taurine transport system				3.55267	1.6458	6.95144	1.3707	0.758917	0.749147	8.43204	2.07631	2.07268	0.578019	1.56847	1.54818	1.94823	1.84294	0.759512	3.41045	2.77606	3.18487	1.60546	3.32381	4.50962	6.88593	2.60628	13.6743	6.25766	1.67475	2.91003	4.66034	4.47745	7.13292	3.55865	3.47568	0.577636	0.141767	0.679217	0.352043	12.4134	0.686814	0.843553	1.23216	1.36695	1.65621	1.28129	1.70901	1.87869
M00436	Sulfonate transport system				58.354	24.4842	21.3096	50.4231	48.8152	12.4281	27.7561	22.524	18.8463	23.406	56.9753	54.9376	44.709	43.3511	34.685	31.3252	18.7757	41.1471	19.5993	8.59196	24.8733	26.3714	32.2902	33.0086	27.748	45.1369	19.5622	15.8164	18.837	18.4568	21.6668	15.9388	36.7622	93.3876	47.5666	24.2075	80.1622	62.7756	43.7442	56.5728	51.382	42.2359	55.0226	42.6956	47.5013
M00437	Phthalate transport system				0.000414787	0.000372252	9.09515	0.000121331	0.000122183	0.895505	0.00142907	1.04462	0.868493	1.11436	0.000474773	0.000487166	0.000817912	0.000274714	0	7.35e-05	0.000308809	0.00036493	0.0160712	0.0121315	0.00145613	0.00103963	0	0.000261336	6e-05	0	0.0111406	0.0114451	0.0124429	0.0108727	0.052158	0.0538151	0	0	0	0	0	4.58e-05	0.00140689	0.00167325	0.00108109	0	0	0.000724416	0.000257673
M00438	Nitrate/nitrite transport system				1.0873	3.60162	6.29781	0.714398	0.869909	2.65976	3.9266	0.757216	3.72652	10.1522	0.818919	0.964343	0.957924	0.845463	1.38959	1.20313	1.68565	2.89286	2.54614	2.88734	0.978604	1.37523	3.35892	4.01473	5.18012	1.76774	1.33848	2.14091	1.16853	1.79465	2.78108	1.87012	0.0378425	0.000683599	2.07091	0.0304252	0.00010528	0.529181	2.78946	2.11875	3.87859	1.11708	0.767232	4.35712	1.20438
M00439	Oligopeptide transport system				88.7766	90.7952	62.9622	92.399	93.7538	40.9556	67.8253	48.1847	52.7335	62.7193	92.313	91.8501	93.0295	92.5466	84.9287	74.5411	56.9095	78.9268	63.9883	67.1234	73.6732	73.48	83.7203	82.285	75.3473	87.7603	54.9392	48.5559	55.7263	58.1106	56.8363	39.1868	95.8671	91.6697	92.324	96.1842	87.1248	93.8919	88.3817	83.1582	76.9029	90.4344	90.6959	86.4086	88.203
M00440	Nickel transport system				17.795	25.4207	1.33533	11.9518	2.9978	0.639047	11.1491	3.45684	0.962502	3.34446	4.56251	5.35714	1.81339	2.02931	10.5389	1.45421	0.915337	3.26731	9.65351	0.372353	2.4288	3.02376	2.05344	4.14736	2.68058	8.90602	3.50479	1.67816	3.21737	3.56843	2.49983	2.39838	0.466755	0.000621158	4.69699	0.282941	0.000319497	1.38206	1.49782	7.53683	2.96872	3.04884	3.4613	4.60238	2.39798
M00442	Putative hydroxymethylpyrimidine transport system				6.34908	27.2608	6.64366	15.4708	6.96628	4.45027	12.9951	9.98276	19.9792	3.67773	8.68288	10.8114	5.12788	4.56005	4.89286	5.5903	17.2656	41.3209	15.6761	5.89854	3.16141	4.44191	10.4566	10.6456	8.05316	5.8354	7.41368	9.98782	9.65883	13.6947	14.8193	20.4514	20.241	0.00443327	19.3278	11.7719	0.00352292	13.2205	26.2839	10.8627	13.135	7.08	7.26585	6.05921	5.66645
M00443	SenX3-RegX3 (phosphate starvation response) two-component regulatory system				3.50472	6.70666	8.53157	1.65803	2.02398	8.7262	8.29277	19.1346	24.9883	18.2065	1.5629	2.01139	1.85857	1.85675	7.3375	9.65819	20.2179	38.6765	17.7383	16.4664	10.6095	11.1537	5.44437	7.1387	7.25243	11.9692	12.8015	21.4343	21.977	35.3513	10.7522	10.6997	0.12031	0.00557688	9.30813	0.0632865	0.00645658	1.58289	5.23789	3.88372	3.96169	2.89319	1.60158	1.92752	2.95013
M00444	PhoQ-PhoP (magnesium transport) two-component regulatory system				0.125618	1.1244	0.834582	1.82119	2.55883	2.30802	0.408375	1.93078	2.39916	0.845817	3.09971	3.7943	1.52029	1.09051	11.8375	0.650613	0.425637	0.180729	3.30071	1.07187	1.5345	1.33078	0.634474	2.72887	0.500468	10.455	4.94119	7.58823	7.65445	12.701	3.52936	4.14095	0.565479	0.0666983	1.75707	0.66488	1.0679	0.675328	4.15925	5.32947	7.09767	3.39495	4.06095	3.51957	3.2833
M00445	EnvZ-OmpR (osmotic stress response) two-component regulatory system				1.47922	1.96648	3.90934	13.9071	22.6048	2.85658	2.12976	1.42393	0.861474	4.99193	19.1929	19.2526	13.5043	12.9023	22.3863	2.37287	2.8549	1.66255	6.96045	0.286319	5.78086	4.97218	1.80463	2.43401	1.97493	11.974	2.75259	4.41134	4.54059	6.98179	4.49376	4.36559	0.0586804	0.42299	13.8419	0.0197535	2.36339	2.41662	2.7976	8.79655	8.9359	14.9266	12.7159	29.0875	10.7428
M00446	RstB-RstA two-component regulatory system				3.15679	0.0212645	0.282364	0.177002	0.0871417	3.81428	1.16895	5.28985	4.28423	5.47362	0.108295	0.121188	0.170733	0.185089	0.162728	1.40258	0.715253	0.240742	2.40263	0.225464	1.08234	1.45742	1.11624	0.531638	0.868481	0.0547572	1.29416	1.82268	1.18588	1.14539	2.10004	1.79006	0.0378475	0.066467	0.0909141	0.00281302	1.06777	0.0118812	3.42491	3.13121	3.58715	0.983173	2.4062	1.13727	1.60905
M00447	CpxA-CpxR (envelope stress response) two-component regulatory system				4.42423	0.21419	7.19033	0.673874	0.0644303	15.5093	2.46888	9.25826	6.82334	12.5889	0.145658	0.0540663	0.122388	0.260314	0.0186846	0.707335	1.00975	3.66861	2.23389	8.35823	0.583547	1.18779	0.897296	0.389192	0.601838	0.0353964	3.55203	4.73001	4.35167	5.94965	2.81954	3.49028	0.0500138	0.14204	0.437002	0.00455202	12.4142	0.33066	0.292901	1.02732	1.37871	0.759506	0.730619	0.722926	0.966556
M00448	CssS-CssR (secretion stress response) two-component regulatory system				0.501042	1.42822	1.7647	0.616635	1.49086	2.30887	1.46058	1.16018	3.56863	1.3853	2.02227	2.85123	1.91363	1.64512	2.37702	8.58216	1.31408	1.20791	2.47758	0.0889224	11.298	9.7581	16.2567	6.0134	7.35521	3.6455	0.57777	0.89722	0.414755	0.478257	3.50846	2.25897	0.0264261	0.00013117	0.224691	0.0175376	0.000234872	0.0992307	5.03427	4.24002	3.90841	1.58118	1.18643	1.57685	1.11762
M00449	Functional set	Environmental information processing	Two-component regulatory system	M00449 CreC-CreB (phosphate regulation) two-component regulatory system [PATH:map02020] [BR:ko02022]	0.212036	0.389482	1.23415	0.362359	0.165661	0.216022	0.657937	1.0378	0.498788	0.181805	0.202626	0.24705	0.594814	0.626983	0.49521	0.921687	3.47315	1.9394	0.612891	0.558697	1.2414	1.49831	0.7329	2.19109	0.674052	1.09014	2.12879	2.65407	3.3025	4.41652	1.67841	2.5729	0.527395	0.00252623	1.72325	0.66361	0.000451046	0.677809	0.493399	1.41393	0.81067	1.41228	0.473002	0.651851	1.20863
M00450	Functional set	Environmental information processing	Two-component regulatory system	M00450 BaeS-BaeR (envelope stress response) two-component regulatory system [PATH:map02020] [BR:ko02022]	2.47375	11.0019	15.7901	4.16917	3.51476	16.4465	6.58183	19.0262	27.4317	14.2854	7.67854	7.39208	2.93861	2.86592	19.9544	3.42431	16.9293	35.7279	16.9212	6.83415	7.05583	8.82434	1.84132	4.1243	1.57482	9.31602	14.5895	20.4394	22.4495	33.9413	25.7232	27.8602	0.186639	0.0695575	3.08993	0.239695	1.06908	1.17772	8.76089	13.2596	9.10267	7.12712	4.40794	7.89513	6.11394
M00451	BasS-BasR (antimicrobial peptide resistance) two-component regulatory system				0.0786398	0.0482039	0.0256912	4.16878	1.90431	0.00926096	0.188936	0.0320656	0.0068147	0.00924589	2.4628	2.17869	2.65006	2.75188	0.307076	0.0433172	1.93486	1.18041	0.500925	0.00714165	0.432691	0.822444	0.0596124	0.0672475	0.108148	0.329844	0.811097	1.34171	0.268529	0.41994	0.447026	0.107796	0.0044322	0.000508142	0.0562462	0.00133431	0.000774608	0.00534781	0.294818	0.211392	0.270356	0.806912	0.331463	0.94154	0.484287
M00452	Functional set	Environmental information processing	Two-component regulatory system	M00452 CusS-CusR (copper tolerance) two-component regulatory system [PATH:map02020] [BR:ko02022]	3.23737	0.278533	21.6913	0.32579	0.483802	13.9984	2.06202	13.5444	20.4781	19.587	0.763998	0.61059	0.656101	0.72922	0.827045	1.6331	1.93848	1.61342	8.87913	2.15424	1.06959	1.43013	1.0046	0.529993	1.68169	0.608178	9.94002	14.2639	14.2294	21.9266	7.68946	9.16746	0.205578	0.141941	4.4422	0.276519	12.4129	0.726672	1.434	1.86136	2.46249	1.72606	2.62774	5.47915	2.30294
M00453	QseC-QseB (quorum sensing) two-component regulatory system				4.45336	1.11163	1.44818	1.31637	2.65136	0.721445	2.39493	2.01571	6.59558	3.57566	3.29718	3.90012	1.36508	0.989038	10.8052	1.5773	10.9106	1.70009	6.63707	2.64908	0.729917	1.47968	1.44721	1.89876	1.45927	9.13374	3.58722	5.80935	4.16719	6.36503	2.59321	2.75174	0.106177	0.00153325	3.82325	0.0355559	0.00104923	0.313289	2.8597	2.10053	2.62497	2.26022	1.83405	5.47789	2.06424
M00454	Functional set	Environmental information processing	Two-component regulatory system	M00454 KdpD-KdpE (potassium transport) two-component regulatory system [PATH:map02020] [BR:ko02022]	9.42751	7.80011	34.8332	18.2087	20.2312	42.1305	11.6763	38.7106	41.1766	25.3688	10.8233	13.0062	24.3475	24.0715	22.8398	25.3821	22.4084	41.2849	26.4188	32.8938	16.5162	20.3471	27.8231	14.9318	22.831	24.5706	25.5498	25.1093	26.215	30.6357	29.1739	23.3655	52.535	86.0674	20.3556	67.728	80.7742	18.5724	31.8704	12.6239	18.693	31.8821	21.3451	18.0117	33.533
M00455	TorS-TorR (TMAO respiration) two-component regulatory system				0.164567	0.028577	0.0134235	0.00104703	0.000481738	0.0109354	0.488856	0.0244271	0.069781	0.0848974	0.0001749	0.00069759	0.00369713	0.00227298	0.00448472	0.00783119	3.6928	1.94325	0.350726	0.170422	0.0129791	0.0312074	0.00105991	0.167071	0.0437511	0.00434854	0.460085	0.604875	0.473592	0.6667	0.824496	0.803777	4.35e-05	4.15e-05	0.000850888	0.000130663	0	0.000288805	0.00329695	0.00528932	0.00455671	0.0294951	0.0351678	0.0316327	0.037283
M00456	ArcB-ArcA (anoxic redox control) two-component regulatory system				0.467474	2.59244	0.0152725	0.0125654	0.00708705	0.0748373	0.340928	0.0828741	1.34816	0.0731254	0.00880338	0.00489048	0.00764569	0.0083033	0.0208126	0.286569	0.169473	0.544068	0.883464	0.00650307	4.89116	5.77618	0.430011	0.372336	2.06516	0.00330516	0.0468614	0.0786782	0.0620433	0.109205	0.255728	0.251729	0.0003851	0.000391906	0.000542431	0.000371753	0.000950416	0.000452547	0.0774665	1.55275	2.33469	0.112152	0.0268622	0.200756	0.0908927
M00457	TctE-TctD (tricarboxylic acid transport) two-component regulatory system				0.122376	0.056967	1.95757	0.0376217	0.0302439	7.52167	2.90544	1.1146	3.64243	1.78306	0.0314286	0.0257745	0.0358444	0.0224583	0.0192995	0.109097	0.121592	1.04544	1.07029	0.619049	0.440957	0.39683	0.191795	0.660802	0.289085	0.0143424	1.9306	3.27727	2.44356	3.99252	2.68453	1.65761	0.0436884	0.0663775	2.11032	0.0063604	1.06761	0.786402	0.13378	0.997433	1.50522	0.437543	0.585783	4.65492	0.602508
M00458	ResE-ResD (aerobic and anaerobic respiration) two-component regulatory system				78.692	16.3143	24.2776	19.0141	8.51631	31.4776	36.7947	28.1224	35.3828	46.7138	8.59075	10.2594	10.9791	10.9482	17.6885	21.476	39.5502	58.0286	40.1964	47.9301	25.0785	30.6598	35.322	32.3538	38.0844	18.6837	16.9587	22.6394	20.3059	31.1195	25.2024	20.2021	58.5799	0.0107207	27.231	71.5962	0.0334639	29.7084	38.9119	30.0062	29.0942	21.7234	15.6383	22.8822	19.248
M00459	VicK-VicR (cell wall metabolism) two-component regulatory system				82.2039	66.2372	42.179	27.3745	21.7833	60.2859	45.0493	48.3693	51.326	58.1053	22.4661	24.1622	33.3414	33.6508	48.1062	50.1558	43.0445	68.7079	43.4753	43.6183	41.5554	46.862	37.1971	57.462	48.937	50.0216	36.0842	38.2363	42.7163	55.0291	49.2026	48.0695	63.6502	5.08926	37.3235	73.3816	15.8585	22.421	58.7399	34.6544	37.6822	41.8095	28.2881	24.3998	39.8895
M00460	Functional set	Environmental information processing	Two-component regulatory system	M00460 MprB-MprA (maintenance of persistent infection) two-component regulatory system [PATH:map02020] [BR:ko02022]	5.91122	25.7796	21.471	5.98681	1.03615	16.4364	12.5345	15.3877	25.2021	16.1984	4.39643	5.21884	2.07908	2.15839	1.11799	3.60837	2.1788	1.37334	16.6266	2.19667	2.85423	3.77308	3.34658	2.09202	7.75333	1.78526	9.45086	16.117	17.0439	27.7087	11.6833	12.2559	10.6003	0.0051918	11.1171	6.97082	0.00627402	11.7885	1.70833	2.33456	3.50667	2.39392	1.58415	6.23577	2.61365
M00461	Functional set	Environmental information processing	Two-component regulatory system	M00461 MtrB-MtrA (osmotic stress response) two-component regulatory system [PATH:map02020] [BR:ko02022]	0.735229	0.863444	17.6632	0.966361	0.999195	16.807	4.73572	19.5099	29.8887	19.4257	0.349687	0.465019	1.1656	1.03385	9.76805	0.632806	0.579029	1.55598	9.37062	3.43804	1.80444	2.82518	1.48674	2.4081	4.69521	2.09468	9.27024	16.4268	12.8295	20.9818	11.8149	7.66791	0.1848	0.0047413	10.4945	0.0402762	0.00625079	1.58598	8.36064	16.2636	13.3584	1.47837	15.2755	1.54674	1.70086
M00462	PrrB-PrrA (intracellular multiplication) two-component regulatory system				0.111933	0.149052	0.106367	0.385702	0.0625039	0.00762171	0.213609	0.0762044	0.104684	0.0613565	0.0508527	0.0381186	0.430139	0.664093	0.216153	0.0432527	0.0810389	0.0793367	0.240346	0.0556187	0.167569	0.195913	0.0528938	0.0642669	0.0363405	0.156468	1.20215	2.09107	3.0703	5.3469	0.548744	1.01775	0.00782074	5.99e-05	0.982042	0.00579845	0	0.175894	0.0628208	0.252336	0.251086	0.618685	0.373389	0.355082	0.803937
M00463	TrcS-TrcR two-component regulatory system				0.000604045	8.43e-05	0.029653	0.00182827	0	0	0.00892036	0.00099149	0.000578073	0	0	0	0.000119392	0.00267405	0.00137501	6.48e-05	0.000349875	0	0.00390179	0.0104083	0.000549922	0.00262154	0	0.000954187	5.06e-05	0.00255324	0.112989	0.194294	0.0476189	0.0767339	0.0537218	0.0142723	0.00454319	2.76e-05	0.0316453	0.00326224	0	0.00682575	0	0	0	0.00460304	0.00145224	0.0032731	0.00203752
M00464	NrsS-NrsR (nickel tolerance) two-component regulatory system				0	0	0	0	0	0	0	0	0	0	0	0	0	0	0	0	0	0	0	0	0	0	0	0	0	0	0	0	0	0	0	0	0	0	0	0	0	0	0	0	0	0	0	0	0
M00465	ManS-ManR (manganese homeostasis) two-component regulatory system				0.135962	0.0152641	10.7229	0.0331466	0.0174446	8.84004	0.742211	2.82991	4.30176	4.99854	0.0281773	0.0507786	0.00890257	0.0128722	0.263373	0.0476657	0.426087	4.35965	3.18842	3.20848	0.196981	0.0729544	0.0551794	0.0813261	0.186928	0.195059	1.28137	2.08555	2.008	3.38518	2.17503	1.70178	0.00468559	0.000198143	0.0305908	0.00340739	0.00012365	0.00626623	0.26126	0.224438	0.296751	0.0468622	0.263672	0.629509	0.0466701
M00466	NblS-NblR (photosynthesis) two-component regulatory system				0.0515854	0.0620553	0.328305	0.337419	0.179538	1.55695	0.190974	5.36303	8.68651	0.45639	0.196753	0.179688	0.149704	0.149553	0.300183	0.0191241	0.0117195	0.0146847	1.64556	0.0557203	0.0957271	0.116744	0.0397421	0.0705437	0.0229199	0.338201	1.4918	2.57044	2.30119	3.68935	0.807852	0.809139	0.0151298	0.000522883	0.720661	0.00615834	0.00100907	0.202558	1.29403	1.83781	2.00935	0.227373	0.16912	0.389944	0.235489
M00467	SasA-RpaAB (circadian timing mediating) two-component regulatory system				0.56387	0.0764191	24.9225	7.25424	2.62073	25.4647	1.46165	14.1285	18.302	18.5516	0.601663	0.357361	0.408135	0.519908	9.98389	2.20313	1.39636	0.85347	6.03129	11.8647	3.48781	2.31284	4.30469	2.38168	2.4137	1.97055	10.6293	17.1825	18.0646	28.988	7.55948	10.1255	0.0290452	0.0044897	2.94169	0.0197965	0.00155106	1.03987	0.327449	0.480355	0.530019	0.866558	0.575561	0.860601	1.10282
M00468	SaeS-SaeR (staphylococcal virulence regulation) two-component regulatory system				0.306515	0.0134144	2.09445	0.0152968	0.00281965	1.43915	0.135073	0.4364	3.63267	8.24151	0.00412101	0.00574155	0.00595282	0.00677636	0.0183855	0.273711	0.0228726	0.0271188	0.440519	9.98679	0.0168816	0.0326682	0.131092	0.021269	0.32089	0.00695496	1.81447	0.846772	0.887548	1.19719	0.967981	0.574866	0.00825467	0.000193529	0.0809061	0.00987033	0	0.0408067	0.228122	0.346375	0.34201	0.0297436	0.451635	0.0378642	0.0211458
M00469	BceS-BceR (bacitracin transport) two-component regulatory system				0.00944653	0.00570685	0.00197317	0.00390837	0.000956974	0.00360974	0.00554931	0.00226452	0.000583191	0.0028852	0.000500321	0.00163587	0.00127352	0.00101721	0.000688369	0.00536769	0.00155624	0.000855269	0.00176257	0.0026253	0.00660556	0.0118986	0.0114619	0.0888135	0.0298711	0.00212695	0.000639698	0.00122582	0.0039638	0.00325485	0.00286431	0.00530102	0.0169459	0	0.00710257	0.00686739	0	0.000742562	0.0017882	0.000821803	0.00177635	0.00162606	0.00182324	0.00111977	0.000905845
M00470	YxdK-YxdJ (antimicrobial peptide response) two-component regulatory system				0	0	0	0	0	0	0	0	0	0	0	0	0	0	0	0	0	0	0	0	0	0	0	0	0	0	0	0	0	0	0	0	0	0	0	0	0	0	0	0	0	0	0	0	0
M00471	NarX-NarL (nitrate respiration) two-component regulatory system				8.63321	34.1909	25.8649	5.95106	2.36479	17.8163	13.6414	11.2698	9.06223	17.1719	5.00803	5.96022	7.37467	8.02729	2.16429	3.9174	0.662834	3.65035	7.09965	7.74887	6.02448	6.09801	6.63711	7.95455	10.2483	3.20648	15.9021	12.8284	15.0597	14.0928	12.7537	7.76579	0.491556	0.00460104	6.11107	0.249971	0.0032947	1.97625	6.69185	6.40678	6.63578	2.3316	3.47311	6.18837	2.8758
M00472	NarQ-NarP (nitrate respiration) two-component regulatory system				13.1335	3.60946	0.592369	2.18354	4.02997	1.14715	5.46159	1.27411	3.71488	0.422585	3.66049	4.4119	2.36008	1.83134	11.8558	4.62992	2.08838	3.80129	1.91911	0.723086	3.18696	3.3598	1.42777	3.20376	2.83851	10.7767	0.337984	0.553668	0.56072	0.751905	0.983131	1.05206	0.0670125	0.000474075	1.8912	0.0269618	0.000966965	0.352607	4.72167	3.30729	2.71773	1.81634	1.29202	1.60933	1.38471
M00473	Functional set	Environmental information processing	Two-component regulatory system	M00473 UhpB-UhpA (hexose phosphates uptake) two-component regulatory system [PATH:map02020] [BR:ko02022]	5.90073	28.206	13.5227	6.17172	1.33813	12.594	12.4977	13.9708	19.948	17.3196	4.79184	6.09363	3.03566	2.8847	3.76186	2.52795	16.2987	9.22448	12.282	9.73001	2.16904	3.32976	3.37275	5.57539	3.91476	3.24846	12.9233	19.3827	19.1343	30.214	14.7156	11.2229	10.7969	0.0042602	16.2789	7.0225	0.00386179	12.132	12.8217	20.015	20.3317	5.38416	20.9733	6.07142	5.61799
M00474	RcsC-RcsD-RcsB (capsule synthesis) two-component regulatory system				0.0428106	0.122786	4.32647	0.0241549	0.00477954	3.25111	0.096284	2.34258	2.53848	2.24123	0.00257381	0.00345594	0.00879905	0.00789802	0.140351	0.0740089	0.246861	2.10678	2.31284	1.2286	0.0153416	0.0289489	0.114213	0.0754318	0.124409	0.0620957	1.47922	2.38211	1.68098	2.64523	1.98247	1.40428	0.0427701	0.0658271	0.604262	0.00920902	1.0676	0.124366	0.0653994	0.0223081	0.0189578	0.0556624	0.031938	0.114569	0.0529153
M00475	Functional set	Environmental information processing	Two-component regulatory system	M00475 BarA-UvrY (central carbon metabolism) two-component regulatory system [PATH:map02020] [BR:ko02022]	6.3563	24.9798	13.6344	4.31971	0.203715	16.8587	13.5372	13.5	24.6195	14.4172	3.7908	4.58273	0.434905	0.284708	0.383631	1.31627	2.15293	3.47171	21.6936	3.48351	1.23585	1.45992	1.09975	1.36981	2.06935	0.218369	8.72854	13.8574	13.5559	21.8244	8.93641	11.0021	0.0655143	0.0713905	2.92024	0.0228416	1.07777	0.965306	2.00398	3.50377	5.59473	1.02278	2.80362	2.86951	1.45289
M00476	ComP-ComA (competence) two-component regulatory system				0.020632	0.196468	0.0721113	0.37081	0.485114	0.350546	0.117568	1.61474	5.92979	0.0689165	0.404202	0.45839	0.527092	0.506955	0.640941	0.712259	0.113271	0.173611	1.15018	0.0698718	0.21809	0.235456	0.765725	5.75993	0.930308	0.998947	0.0303522	0.0374547	0.0750544	0.0659535	0.408165	0.734351	0.0237345	0.00012486	0.0126373	0.0103922	0.000244096	0.00559936	2.30249	1.25319	1.12687	0.557112	0.334574	0.420766	0.477283
M00477	Functional set	Environmental information processing	Two-component regulatory system	M00477 EvgS-EvgA (acid and drug tolerance) two-component regulatory system [PATH:map02020] [BR:ko02022]	1.8064	2.48487	12.0114	3.70554	1.72731	12.9353	13.9624	6.20871	7.5273	13.512	1.63273	1.19675	1.75418	2.49403	2.74696	5.68324	13.3605	6.26188	7.94508	7.88313	7.44062	5.89315	6.00268	6.53195	5.65437	4.16314	5.43575	8.51335	5.17949	7.86974	7.53254	4.87237	0.525556	0.0666134	0.875884	0.21585	1.06782	0.355691	3.18617	4.1124	4.88868	3.72248	3.53571	9.33526	3.05206
M00478	DegS-DegU (multicellular behavior control) two-component regulatory system				9.91669	58.1597	22.807	59.3546	54.6676	29.5335	26.4494	28.2449	37.7555	29.884	62.1884	63.2659	51.6616	52.0598	49.6658	35.4504	23.4067	18.366	16.1031	12.3612	32.4297	31.2757	30.5422	47.1845	31.9605	55.4176	23.0112	19.2862	25.7007	28.7624	21.0708	17.5988	27.2027	0.00534255	35.6748	16.5858	0.0063462	16.5363	68.8449	52.6399	52.6296	43.8469	58.5704	44.3686	47.4446
M00479	Functional set	Environmental information processing	Two-component regulatory system	M00479 DesK-DesR (membrane lipid fluidity regulation) two-component regulatory system [PATH:map02020] [BR:ko02022]	12.6646	0.346151	2.77959	0.693963	0.335682	5.87051	9.25148	4.98255	2.57895	6.27384	0.438037	0.387279	1.08656	1.04942	1.11713	2.75851	6.63173	5.32486	12.1013	0.764455	2.33227	3.93352	2.84541	7.00389	5.1103	1.26954	4.28175	7.40025	6.34748	9.82176	4.43532	4.45263	0.02624	0.00449958	2.78814	0.0196191	0.00501367	0.965863	1.68838	2.33522	2.34107	1.86851	1.38106	2.02569	1.57167
M00480	VraS-VraR (cell-wall peptidoglycan synthesis) two-component regulatory system				5.48357	1.78579	0.261328	2.87171	2.15897	0.242593	9.29259	0.305636	0.908792	0.0717232	4.32982	4.61153	3.27288	3.02111	1.75875	8.95973	2.72649	1.85946	2.30596	0.037657	4.28136	6.38991	15.3459	15.7588	9.63836	2.38618	0.369065	0.600948	0.964137	1.21939	0.789928	0.729012	0.0187425	0.000546494	0.0133529	0.00811548	0.00333476	0.0048492	7.59851	5.70252	6.28267	3.60787	4.96848	4.14867	3.96243
M00481	LiaS-LiaR (cell wall stress response) two-component regulatory system				16.3547	50.1295	11.6671	57.3454	49.8582	4.80254	25.0414	11.6558	15.016	6.34965	61.6524	62.6473	44.2068	43.7768	41.1432	24.7708	22.8997	45.0201	13.8306	5.58926	23.645	25.8524	15.0919	28.174	23.2065	43.0166	8.92401	11.5931	9.51584	13.4047	11.0017	8.07643	9.24078	0.00805406	11.4636	5.5272	0.0122719	7.62153	43.2568	37.1051	37.1997	42.4119	39.9432	41.3154	45.3291
M00482	DevS-DevR (redox response) two-component regulatory system				0.0964583	2.95843	4.99406	1.36945	0.104264	2.70877	0.543938	6.31611	8.73719	2.81423	0.164018	0.131436	0.9402	0.987819	0.241992	0.453587	0.053947	0.0699755	1.07133	2.98578	1.32002	1.37722	0.383599	0.301593	0.619499	0.373726	2.62678	4.2117	2.59727	4.15407	1.47175	0.888323	0.0344495	0.0025201	0.722935	0.0127043	0.000794494	0.1731	0.111214	0.613708	0.619171	0.542611	1.22176	0.523442	0.598492
M00483	NreB-NreC (dissimilatory nitrate/nitrite reduction) two-component regulatory system				8.82729	26.1065	5.31812	6.15898	0.869726	5.06569	13.4546	6.723	9.38313	5.16804	4.59802	5.45386	5.74687	6.80258	1.28329	1.75559	6.92474	6.76384	4.2357	0.736483	2.17239	4.29989	1.95758	14.2987	4.8622	1.78171	3.88542	5.93987	4.74401	6.8221	3.96699	4.11602	0.197982	0.00347917	3.53572	0.0827118	0.004498	1.21394	5.68996	4.28859	5.1511	2.33879	2.08162	2.33956	2.0692
M00484	YdfH-YdfI two-component regulatory system				0.132929	0.162678	0.258402	0.539581	0.153228	0.0123381	0.259736	0.0373026	0.0497861	0.0230912	0.24127	0.311337	0.133671	0.118285	0.356138	0.0645906	0.00806416	0.00946964	0.171361	0.705728	0.469303	0.890711	0.104964	0.331275	0.142078	0.556753	0.00338746	0.0046851	0.329437	0.371707	0.00772581	0.399906	0.252084	0.000645605	0.44513	0.136044	0.00196726	0.272262	0.889825	0.516539	0.752437	0.653397	0.444475	0.606707	0.552725
M00485	Functional set	Environmental information processing	Two-component regulatory system	M00485 KinABCDE-Spo0FA (sporulation control) two-component regulatory system [PATH:map02020] [BR:ko02022]	0.371825	0.53506	0.00468764	0.350862	0.241527	0.00126632	0.638514	0.0018898	0.00273504	0.00681858	0.574492	0.531036	0.178758	0.145347	0.193915	1.06524	0.00324461	0.0160595	0.00683184	0.00151164	0.549954	0.592562	0.342842	0.528206	2.31433	0.552442	6.99e-05	0.000229021	0.000326283	0.000184464	0.00274089	0.00183339	0.0214601	3.47e-05	0.0958641	0.00768926	0	0.0269929	0.662783	0.245349	0.591003	0.350762	0.355954	0.553165	0.348137
M00486	CitA-CitB (citrate fermentation) two-component regulatory system				2.62642	19.8183	0.776451	30.0878	39.9797	0.150015	8.95805	0.22986	0.183901	0.149265	39.5627	38.8089	26.8034	25.1964	23.1222	13.0395	0.384667	3.59713	0.349302	0.151574	12.8431	13.9582	6.8597	11.9792	10.7196	28.9191	0.271211	0.210895	0.394023	0.394954	0.571769	0.802327	0.24895	0.000787928	4.09095	0.0714113	0.00122928	0.419462	23.7328	19.3731	19.3739	27.4237	27.1833	25.9804	30.9153
M00487	CitS-CitT (magnesium-citrate transport) two-component regulatory system				1.24391	21.5855	1.55972	20.0063	31.2391	0.245883	8.49982	0.723203	1.11153	0.404916	31.5091	29.9323	21.7448	20.794	13.5876	11.2612	4.32818	4.37125	1.22656	0.840952	11.437	11.8004	6.44678	8.46975	8.17939	24.2743	1.44136	1.0033	0.785093	0.79363	1.61987	1.32918	0.155927	0.000981837	0.237114	0.0848392	0.00395313	0.298278	11.1628	14.1028	11.2738	19.7602	20.5385	21.0963	23.9106
M00488	DcuS-DcuR (C4-dicarboxylate metabolism) two-component regulatory system				0.209083	4.30544	0.0187338	5.64176	3.25493	0.0129744	2.34226	0.0147137	0.020229	0.0126898	5.80282	4.76746	1.19445	1.33926	0.0295575	1.57951	0.0373602	0.0792997	0.0369704	0.0197051	2.50151	2.39675	0.207866	1.97659	0.415528	0.434555	0.177287	0.076768	0.164703	0.149861	0.143486	0.0926925	0.00122691	0.000923501	0.0455127	0.000421156	0.00172256	0.00221002	0.0288659	0.0308424	0.0281816	0.626269	0.925976	0.26402	0.360201
M00489	DctS-DctR (C4-dicarboxylate transport) two-component regulatory system				9.23251	10.7571	2.84652	7.29536	5.49458	0.811426	4.44523	3.77208	4.52881	2.3186	4.74647	3.88227	4.2757	4.33107	1.29266	1.8895	4.62314	3.88505	3.27388	1.30657	3.129	3.8222	1.88852	2.75109	4.60736	2.3309	2.61871	1.89705	2.24916	2.21245	2.43915	2.75958	0.699433	0.000869289	2.60415	0.765681	0.0011046	1.0911	2.37443	5.6391	6.38558	3.55401	2.22223	2.0237	3.08944
M00490	MalK-MalR (malate transport) two-component regulatory system				1.45256	10.1124	0.162133	2.95123	4.52993	0.57657	4.74286	3.16639	3.52722	1.94612	4.9888	4.99144	3.37421	3.28152	9.97869	5.80072	4.29078	3.22111	2.13236	0.245495	6.61733	6.90157	7.18598	9.62657	9.10144	16.5349	0.467297	0.576412	0.40869	0.487767	0.974262	0.668395	0.107812	0.00121213	0.383867	0.0563184	0.00459446	0.315784	2.53383	1.30714	1.54935	1.35035	1.16232	1.12766	0.869186
M00491	arabinogalactan oligomer/maltooligosaccharide transport system				58.8972	56.3906	65.2875	59.471	65.7798	45.1945	48.3709	61.4055	63.0493	54.2172	66.8173	66.6893	73.7785	73.6823	69.9375	74.3384	71.2218	65.78	44.8043	64.0869	71.0321	70.1104	83.0031	80.521	70.821	78.3129	51.6914	63.0353	42.1159	52.3629	52.8759	45.4889	84.1405	99.0453	65.2723	88.9252	96.8739	84.9056	81.5355	60.5832	60.0364	72.0297	62.6548	60.3899	75.3531
M00492	LytS-LytR two-component regulatory system				5.81284	5.05999	3.16777	13.9851	7.81393	2.34551	8.71429	6.38981	3.92968	22.4813	5.31345	5.63364	8.58738	9.46923	10.0617	8.45831	2.56491	6.66809	11.6668	11.2542	8.41345	8.51687	9.65589	16.2126	12.141	11.2014	13.3692	4.44283	13.2045	9.84259	15.1991	13.4756	15.1903	0.57442	14.6279	8.57595	0.843959	2.59398	33.4411	30.2239	32.7978	10.233	24.5459	9.67782	9.28731
M00493	AlgZ-AlgR (alginate production) two-component regulatory system				4.31671	1.0968	19.1459	5.27437	2.53924	7.74317	4.03953	9.22207	2.28853	8.86403	1.16782	0.966643	0.823255	0.885658	0.158718	0.387532	0.430469	1.14692	2.10835	4.80897	1.79577	1.55915	0.904878	0.777402	1.70991	0.394348	0.72262	1.05097	3.95756	6.23193	1.30236	5.75098	0.00192349	0.00088913	0.112238	0.000848971	0.000408323	0.00922866	0.539203	3.17834	5.69965	1.31688	3.20381	1.10569	1.63525
M00494	NatK-NatR (sodium extrusion) two-component regulatory system				0.052548	0.0974991	0.00394074	0.0113182	0.0397409	0.00589686	0.130941	0.00262143	0.00148072	0.00490422	0.0116462	0.00913474	0.00677102	0.00810882	0.066255	0.538497	0.145637	1.23974	1.14714	0.00736073	0.332596	0.371838	0.955303	3.97173	1.04093	0.455421	0.0149838	0.00659565	0.0113715	0.00527978	0.0391411	0.0112676	0.000684385	8.71e-05	0.00487303	0.000415237	2.68e-05	0.0383537	0.757492	1.11422	1.19367	0.0053956	0.0102467	0.00595858	0.00359731
M00495	AgrC-AgrA (exoprotein synthesis) two-component regulatory system				4.51672	18.0435	0.485314	33.9777	40.649	0.224346	10.5208	2.79775	0.44465	0.319838	36.7236	36.5356	28.1569	26.7891	34.0754	21.6065	1.28782	6.21212	8.83943	0.517476	17.9853	19.1068	19.7137	28.8844	19	45.8496	10.0659	2.5833	7.94919	2.25316	9.75062	5.06583	14.7354	5.63758	18.3899	8.19865	16.6895	2.72565	44.2367	39.5401	39.1936	30.1035	45.1961	29.6637	32.8684
M00496	ComD-ComE (competence) two-component regulatory system				0.0187063	0.0143979	0.00186784	0.349209	0.680682	0.000763803	0.00811705	0.0071323	0.00338429	0.00347179	0.278983	0.777066	0.322787	0.167099	2.76498	0.0128609	0.00308253	0.00370354	0.484475	0.000960006	0.0127839	0.0163926	0.0466359	0.0714042	0.00994772	1.68701	0.00679229	0.00786125	0.00497381	0.00556041	0.068482	0.0330429	0.00148923	0.00383685	0.00092832	0.000963678	0.00863745	0.00280775	8.73629	2.98756	5.48666	2.51687	3.19162	2.9162	2.15266
M00497	GlnL-GlnG (nitrogen regulation) two-component regulatory system				23.2533	46.2665	51.0127	20.4642	9.81957	59.8684	22.181	37.7395	44.6102	43.1701	20.7996	21.3814	14.8233	15.6809	6.19263	11.1033	26.5771	46.3156	27.1938	31.9989	13.2374	13.7134	8.4518	9.45197	14.4105	8.7468	14.567	19.3823	23.1116	32.8154	27.4634	35.3885	0.758092	0.143271	6.15095	0.757128	12.4133	2.66164	9.21488	11.321	12.7041	11.7449	11.8471	16.7369	11.7739
M00498	NtrY-NtrX (nitrogen regulation) two-component regulatory system				3.62989	8.93199	53.7337	2.23198	0.992496	60.6201	7.90779	29.4736	35.5034	44.4085	0.771956	0.797059	0.667725	0.907051	1.3056	5.63942	5.68958	39.2877	23.1892	27.4141	8.97811	9.18534	13.1745	5.204	14.0621	1.65041	27.9928	40.8128	23.7483	33.024	23.629	35.0197	0.103995	0.00631439	3.39118	0.0701678	0.0125044	1.33987	2.94106	2.03203	1.71266	2.43505	2.50774	3.11394	2.25044
M00499	Functional set	Environmental information processing	Two-component regulatory system	M00499 HydH-HydG (metal tolerance) two-component regulatory system [PATH:map02020] [BR:ko02022]	29.2957	49.3454	61.1251	43.5832	39.1776	70.1918	44.019	45.53	64.1911	65.9051	43.8732	44.0814	34.0416	34.4504	36.6183	18.6247	52.73	20.8402	49.4106	40.2951	21.462	22.1121	22.6039	20.178	21.1444	34.0506	18.14	26.096	30.1843	45.255	27.9943	42.0283	22.932	0.00240235	53.2897	16.7019	0.00596835	64.546	16.727	32.7316	28.3033	28.8513	37.6506	43.8041	24.2354
M00500	AtoS-AtoC (cPHB biosynthesis) two-component regulatory system				32.4507	59.0446	64.2561	14.7467	10.4776	69.0413	26.7111	43.3833	47.4517	69.1442	14.385	15.2028	10.8905	10.7937	13.3096	10.8554	25.18	47.4027	38.4109	67.3841	20.4008	21.0073	14.5965	14.7559	21.6236	19.0389	37.1362	54.0099	36.1352	52.5221	38.9738	45.8303	74.269	0.00348969	54.3381	83.2108	0.00916649	76.67	17.2633	26.2787	23.6108	11.1393	22.9357	11.3695	10.2043
M00501	Functional set	Environmental information processing	Two-component regulatory system	M00501 PilS-PilR (type 4 fimbriae synthesis) two-component regulatory system [PATH:map02020] [BR:ko02022]	19.4805	45.2492	60.5946	21.4458	8.77037	66.5572	18.2005	35.3267	46.9457	66.9722	19.2159	20.039	13.9668	15.446	7.02715	10.086	19.4947	41.2402	27.972	51.104	14.8444	14.0965	8.27781	7.60272	13.5376	10.829	17.6861	25.9127	26.8168	41.141	27.818	33.398	46.4038	0.0782213	14.5735	62.9874	11.3512	15.5684	9.827	14.0878	17.2665	12.3072	13.8068	13.3243	12.5511
M00502	GlrK-GlrR (amino sugar metabolism) two-component regulatory system				1.31351	0.166833	45.9738	0.464166	0.124512	47.8828	5.1847	31.1964	29.1197	36.3615	0.148958	0.114393	0.541772	0.759295	0.272138	1.21636	0.906186	1.60449	12.2732	26.9371	1.60329	0.832939	3.49442	0.278982	4.85011	0.183157	9.09108	12.9519	15.1909	21.4674	18.9169	26.6476	0.010972	0.00140879	1.01423	0.0110479	0.00197416	0.215368	0.655973	0.518233	0.651104	1.95864	1.53792	1.76463	2.33862
M00503	PgtB-PgtA (phosphoglycerate transport) two-component regulatory system				0.000201832	0.0795113	0.00641765	0.00780482	0.0167472	0.0262711	0.0114622	0.0369779	0.0272089	0.0683674	0.0279955	0.0312501	0.0256506	0.0230422	0.0043092	0.00211475	0.00306268	0.0279892	0.00479835	0.00132169	0.00210595	0.0016097	0.00439736	0.03409	0.00242345	0.0204464	0.0651695	0.108839	0.102024	0.180095	0.0200028	0.0224643	0.00023164	3.35e-05	0.000237955	2.87e-05	0.000144555	0.000177851	0.015811	0.190902	0.192735	0.0228684	0.00778339	0.0356819	0.0230699
M00504	DctB-DctD (C4-dicarboxylate transport) two-component regulatory system				1.55921	17.5147	23.2972	18.4231	29.8796	25.5582	7.67577	15.1767	21.7259	16.2564	26.0442	25.1081	21.0162	19.4529	5.62521	7.53787	1.31438	4.00598	9.277	15.2769	5.99274	5.57995	4.92812	4.98651	8.84132	9.57317	10.2444	14.4066	17.0575	24.8974	16.0837	26.3143	0.0741899	0.0759196	0.75066	0.0454573	11.3453	0.190618	11.4426	18.1562	17.6958	19.9471	22.5349	21.8991	25.1848
M00505	KinB-AlgB (alginate production) two-component regulatory system				16.6346	27.8778	19.0487	9.80294	0.386927	14.2966	9.65435	4.8136	7.46524	9.17147	4.17056	5.00863	3.73408	3.2095	0.553134	1.52722	2.47528	8.26402	3.58558	8.99485	5.676	7.97426	0.678309	3.39703	1.75662	0.842798	4.96165	6.261	8.53835	12.3316	11.1373	18.8343	0.0308741	0.0756736	0.863352	0.0269443	11.3456	0.412635	0.683179	0.75619	1.4065	2.69519	1.22107	2.23837	1.73243
M00506	Functional set	Environmental information processing	Two-component regulatory system	M00506 CheA-CheYBV (chemotaxis) two-component regulatory system [PATH:map02020 map02030] [BR:ko02022 ko02030 ko02035]	10.2464	71.0629	20.3965	58.9364	62.9878	16.6377	25.9222	8.38125	10.7724	32.7948	58.1815	59.1037	60.8853	59.8879	58.8322	46.9514	25.8794	24.7876	13.0606	24.947	38.3228	37.4835	43.707	56.9029	40.9286	71.1445	23.3342	17.6542	21.4953	22.3212	23.2667	14.7766	47.0532	8.60776	57.0313	30.4377	13.4839	71.9179	74.8341	55.6626	57.0622	59.7099	65.2004	48.324	63.5905
M00507	ChpA-ChpB/PilGH (chemosensory) two-component regulatory system				0.207169	0.0090397	4.92642	0.109557	0.0202245	3.24441	0.342367	1.63973	1.90289	15.0424	0.00871211	0.00590622	0.024054	0.0189093	0.2602	0.0549673	0.167669	1.19426	0.405151	2.69666	0.694711	0.326918	0.192931	0.514835	0.0493052	0.0691672	1.1271	2.0449	4.22321	7.19996	0.545439	1.47157	0.00915109	0.00102602	0.744864	0.0105333	0.000514961	0.168996	0.248952	1.7256	3.22819	0.525994	1.0507	0.618503	0.825104
M00508	PixL-PixGH (positive phototaxis) two-component regulatory system				12.3168	0.0394123	3.96651	0.193102	0.161127	3.77293	2.45439	0.683918	4.85396	18.0305	0.378753	0.302649	0.1566	0.13511	0.116679	0.31663	0.205315	1.37931	0.816356	5.43264	0.744478	0.588949	0.781665	0.272401	0.640527	0.136524	0.294613	0.382545	0.571406	0.467112	0.784906	1.01399	0.00079478	0.000299294	0.00167978	0.000824303	5.22e-05	0.0017499	0.449583	3.60381	5.09237	0.400666	0.229356	3.56643	0.526905
M00509	WspE-WspRF (chemosensory) two-component regulatory system				2.04631	0.998747	18.9958	4.6668	3.91548	14.3564	2.27536	4.92205	6.08115	23.4217	6.2683	7.02073	8.47771	8.81715	3.04641	2.0463	0.924196	1.06648	10.8817	8.354	4.10944	3.53595	2.38029	2.41448	0.625881	3.50613	8.31892	10.993	11.658	17.6373	5.90807	6.17572	0.207325	0.00156445	7.50899	0.0676899	0.00132292	0.686563	12.2071	20.7846	18.7181	6.38659	19.8728	6.70907	6.37721
M00510	Functional set	Environmental information processing	Two-component regulatory system	M00510 Cph1-Rcp1 (light response) two-component regulatory system [PATH:map02020] [BR:ko02022]	0.000289914	0.0112	2.48102	0.00879722	0.187212	1.73887	0.00668921	0.0650565	0.142781	1.41087	0.0186204	0.00987721	0.291647	0.298213	0.147971	0.201028	0.00730303	0	0.00922891	0.239386	0.107656	0.0730433	0.00183152	0.0483585	0.0856641	0.215514	0.0172384	0.0337778	0.182011	0.27579	0.0117489	0.0934343	0.00935194	3.88e-05	0.74852	0.00609299	0	0.203935	0.000347886	0.131352	0.0541494	0.281404	0.194337	0.196931	0.277425
M00511	PleC-PleD (cell fate control) two-component regulatory system				16.5629	27.9219	8.49638	11.3067	2.07844	15.3971	9.51378	7.07873	10.5033	9.76532	3.75878	4.55578	0.632977	0.912594	0.178922	1.08383	0.479261	4.03908	4.63046	0.620782	5.14926	7.13971	0.521966	0.665509	1.42702	0.299255	4.44447	5.84374	4.61584	5.98285	3.52616	4.35152	0.0577216	0.00359645	3.62127	0.0265408	0.00166638	1.41033	0.465905	0.317204	0.260373	0.570283	2.0608	0.90719	0.6087
M00512	CckA-CtrA/CpdR (cell cycle control) two-component regulatory system				1.22364	0.125915	11.1646	0.724184	0.275375	10.73	4.41527	5.80704	7.68952	31.0794	0.42104	0.3568	0.435235	0.653854	1.15516	1.53133	0.163995	0.392973	5.68885	15.0758	0.614462	0.859702	3.62924	0.2203	5.24258	0.559185	4.85469	8.12662	7.89843	11.6799	5.07739	8.15287	0.0385983	0.357082	3.61129	0.0235977	1.29567	0.309642	0.99359	2.47665	2.24062	1.47267	0.558289	1.17657	1.45342
M00513	LuxQN/CqsS-LuxU-LuxO (quorum sensing) two-component regulatory system				0	0	0	0	0	0	0	0	0	0	0	0	0	0	0	0	0	0	0	0	0	0	0	0	0	0	0	0	0	0	0	0	0	0	0	0	0	0	0	0	0	0	0	0	0
M00514	TtrS-TtrR (tetrathionate respiration) two-component regulatory system				0.879794	0.347861	4.02861	0.244381	0.0116836	2.17692	0.310049	1.22409	1.91405	2.29906	0.00603327	0.00669381	0.0213349	0.061051	0.0546783	0.85453	0.223129	0.229511	3.33831	2.16629	0.248564	0.52019	0.579893	1.35445	0.45799	0.0425752	8.19205	12.6729	11.2896	18.1692	4.90289	5.60264	0.00456852	0.000244073	0.0066343	0.00351333	0	0.00432475	0.120014	1.18279	1.52496	0.254978	0.351189	1.23186	0.345797
M00515	FlrB-FlrC (polar flagellar synthesis) two-component regulatory system				1.34179	0.836626	36.0359	1.47867	1.14089	23.8132	5.69783	13.1397	17.4503	45.6544	0.744287	0.799547	1.68505	2.04982	2.67593	2.69302	4.22357	3.2653	10.7939	21.396	1.08623	0.996789	3.96479	2.46836	6.69674	3.56418	9.69541	13.7693	12.7401	17.1925	19.6109	25.2057	0.427772	0.0766411	2.90885	0.265272	11.3454	1.00755	3.01796	2.85952	3.70277	1.84195	1.80836	2.65328	2.00903
M00517	RpfC-RpfG (cell-to-cell signaling) two-component regulatory system				0.122132	0.197783	7.26819	0.0556075	0.0272655	3.52149	1.00993	2.7894	5.08972	3.87915	0.0232029	0.0273226	0.0527939	0.0640009	0.151621	3.58555	0.480662	0.619646	1.72019	0.120713	2.53408	1.97621	7.91569	1.50999	4.93234	0.0901139	1.65664	2.43559	2.36756	3.07803	2.83752	2.59877	0.00350641	0.000203753	0.622408	0.0024084	2.09e-05	0.130122	0.0587059	0.049323	0.0464592	0.324413	0.329254	0.254884	0.231727
M00518	GlnK-GlnL (glutamine utilization) two-component regulatory system				0.65832	5.96435	0.0421619	1.68685	1.22014	0.140348	1.25983	0.164359	0.485268	2.01244	0.98788	1.11633	1.55014	1.56085	1.59945	2.69166	0.10881	0.166936	0.53898	0.496407	1.46276	1.67709	0.980931	2.50784	4.98562	2.37565	0.00377479	0.00640564	0.00452854	0.00367181	0.044275	0.0356638	0.150294	0.572586	0.65161	0.151438	0.8401	0.177291	4.48356	3.46856	3.03739	0.708923	1.71856	0.775216	0.585938
M00519	Functional set	Environmental information processing	Two-component regulatory system	M00519 YesM-YesN two-component regulatory system [PATH:map02020] [BR:ko02022]	33.5244	68.305	27.6327	46.873	50.7548	19.7937	55.9635	9.2237	8.81058	34.9331	57.8009	58.3168	44.2738	43.7705	45.2115	44.4924	20.1237	18.0984	30.2415	27.6367	53.2685	51.6639	48.1506	56.9313	44.3344	60.148	24.3629	22.129	26.5293	31.2851	28.1108	22.4879	17.0719	5.63653	26.8964	10.3377	16.6835	10.6156	73.7835	43.718	48.9985	43.8145	43.4105	44.9675	45.1039
M00520	ChvG-ChvI (acidity sensing) two-component regulatory system				2.99552	0.711012	3.59254	0.100395	0.10064	2.6442	1.36725	1.31013	0.668312	4.59667	0.115653	0.13963	0.0737801	0.0855832	0.185873	0.425022	3.39147	1.85009	0.537049	0.0770339	0.27761	0.965685	0.30483	0.171403	0.40512	0.110622	1.66736	3.00515	2.41434	3.8756	1.49843	1.6452	0.0100659	0.356346	2.79099	0.00814846	1.29508	0.945638	0.239067	0.352926	0.43023	0.133328	0.14597	0.206909	0.106327
M00521	CiaH-CiaR two-component regulatory system				0.240169	0.0446634	0.0681673	0.513682	0.545562	0.731373	0.180854	0.109991	0.103661	0.251798	0.619708	0.347065	0.584439	0.440565	0.128326	1.03529	0.0528499	0.141256	3.65095	1.12158	1.82367	1.5602	0.966662	4.04924	2.84155	0.169012	0.0466491	0.0555357	0.130263	0.196764	0.400258	0.186057	0.00623451	0.00359924	0.0546803	0.00556713	0.00804078	0.0633676	0.230882	0.206471	0.341552	0.661447	0.736435	0.620406	0.507429
M00522	SalK-SalR two-component regulatory system				0.0269358	0.0108836	0.000875504	0.00674741	0.00202179	0.00119811	0.0729176	0.00524851	0.00121167	0.00238356	0.00225431	0.00398482	0.00164731	0.00235169	0.00990207	0.484509	0.0617311	0.16665	3.91033	0.00249537	0.202118	0.102047	0.577954	3.53322	0.719424	0.0943762	0.000456904	0.000341395	0.00027174	0.000204924	0.00669202	0.00445496	0.0167059	0	0.00671065	0.0067543	0	0.000568584	0.367251	0.534932	0.57656	0.00478277	0.00636594	0.00870443	0.00273271
M00523	RegB-RegA (redox response) two-component regulatory system				12.1939	0.0684898	5.17786	0.0339153	0.0167064	6.06861	3.994	3.12394	2.58615	8.23252	0.0129764	0.00846979	0.0114882	0.0126481	0.123272	0.0145085	0.176569	0.0809138	2.24652	3.37353	0.762783	0.359309	0.196853	0.517929	0.126325	0.0084699	6.73891	10.3231	11.4976	19.0111	3.8101	4.94393	0.00505942	0.076044	0.062065	0.000306048	11.3451	0.00518387	0.435045	3.03713	5.25314	0.623485	2.42742	0.830668	1.26721
M00524	FixL-FixJ (nitrogen fixation) two-component regulatory system				1.64689	2.76143	7.29544	0.852362	1.26903	6.68871	4.70482	2.43102	4.17725	14.8587	0.815517	1.36836	0.675179	0.563203	0.573382	1.36237	4.13112	34.0205	5.46036	7.91916	4.82693	6.03264	4.00203	1.89118	6.97812	0.462202	9.6557	13.5958	14.4045	20.9637	16.5991	22.0799	0.007908	0.000722639	2.7141	0.00554844	0.000486297	0.908126	1.40885	1.36464	1.69727	0.941808	0.821437	1.65527	0.851749
M00525	Pathway module	Nucleotide and amino acid metabolism	Lysine metabolism	M00525 Lysine biosynthesis, acetyl-DAP pathway, aspartate => lysine [PATH:map00300 map01230 map01100]	2.40642	5.43368	7.433	3.54358	1.98959	9.71969	7.71519	9.9686	6.99107	31.6651	1.8311	2.08116	3.50669	3.69581	7.66443	5.53151	4.92554	3.9244	5.61628	12.4059	10.0374	11.4818	8.34216	11.8363	13.2258	14.8156	18.3312	10.3442	15.6253	6.49585	13.8944	7.98024	31.7772	0.0238697	41.0706	22.7905	0.0383383	70.4114	2.01827	3.46539	2.51798	2.67986	1.6444	2.4858	2.06595
M00526	Pathway module	Nucleotide and amino acid metabolism	Lysine metabolism	M00526 Lysine biosynthesis, DAP dehydrogenase pathway, aspartate => lysine [PATH:map00300 map01230 map01100]	41.087	95.8574	47.5783	93.7227	95.0132	77.2518	67.8338	56.6069	39.0904	68.9539	93.9127	94.7764	91.6862	91.1081	95.4483	77.6618	43.0535	48.988	65.785	56.9511	67.9454	70.1013	75.6774	87.4235	73.5302	97.5349	77.9172	82.1697	70.6199	77.9523	67.4748	66.2366	52.4985	99.9961	84.6203	34.705	99.993	83.2236	88.8492	84.3732	82.5842	90.3217	90.3373	90.998	88.8554
M00527	Pathway module	Nucleotide and amino acid metabolism	Lysine metabolism	M00527 Lysine biosynthesis, DAP aminotransferase pathway, aspartate => lysine [PATH:map00300 map01230 map01110]	40.4722	87.8168	51.3818	89.4029	95.0816	77.492	65.2914	56.8294	40.3513	65.8016	93.8602	94.6921	90.4885	89.5559	95.1536	71.8234	40.2684	44.6014	63.2578	54.0084	64.6537	66.6439	67.716	80.7289	67.6779	97.1188	76.8244	81.2668	69.5354	77.2075	67.0818	66.5517	52.5623	99.9939	84.8256	34.7109	99.9927	83.2456	87.3529	83.1461	81.1246	89.6037	89.7682	90.0279	88.4404
M00528	Nitrification, ammonia => nitrite				0.218399	0.0730921	0.0105873	0.0971649	0.0516497	0.00635344	0.25825	0.00467919	0.00274561	0.0075401	0.0526826	0.0498238	0.0177993	0.0148115	0.0448116	0.217795	0.0141615	1.01542	0.149964	0.0190412	0.145009	0.167546	0.195109	0.273855	0.368986	0.136601	0.0631378	0.0891119	0.130731	0.198526	0.179067	0.135813	4.41e-05	9.64e-05	0.000684947	0.000194926	0	0.000446556	0.0820816	0.0367803	0.0281997	0.132558	0.131728	0.161576	0.136209
M00529	Pathway module	Energy metabolism	Nitrogen metabolism	M00529 Denitrification, nitrate => nitrogen [PATH:map00910 map01120]	0.138346	0.0516275	3.69544	0.0435396	0.0203624	0.0759412	5.55355	0.0736445	0.183204	0.0716392	0.0133918	0.0166489	0.0919058	0.0430548	0.0634138	0.0535744	2.25753	4.72709	5.61496	0.115566	0.649489	1.0025	0.0692342	0.769166	0.0785516	0.0135391	3.19768	5.94374	4.87967	7.98169	1.46823	1.45614	0.0240917	0.00341851	2.24441	0.0121609	0.000645632	0.823647	0.472539	2.15763	3.43631	0.906173	2.59177	0.910968	1.49969
M00530	Pathway module	Energy metabolism	Nitrogen metabolism	M00530 Dissimilatory nitrate reduction, nitrate => ammonia [PATH:map00910 map01120]	61.4734	5.55228	40.6185	11.5387	8.82298	45.4998	29.2035	31.3524	35.8293	37.54	8.03153	8.17546	12.7736	13.0324	16.4257	21.2947	21.3516	45.0437	45.9559	26.4172	15.8459	19.4556	24.1166	19.639	26.187	24.763	27.1822	28.6378	34.6128	43.3278	25.7398	29.8324	14.9059	0.723209	22.6789	8.36049	13.2677	3.3937	38.7938	29.6237	32.4061	11.1816	24.8524	13.1284	11.8191
M00531	Assimilatory nitrate reduction, nitrate => ammonia				0.267507	0.050895	10.1755	0.514843	0.347543	9.7457	1.27953	11.2145	7.24524	7.69592	0.314818	0.233467	0.509042	0.414158	5.82572	1.38093	0.628848	1.71604	5.86761	6.10693	0.446893	0.463455	1.66635	4.00684	1.87799	10.683	20.2248	13.4207	18.8029	11.0406	13.7104	9.00196	0.441479	0.140548	0.0822425	0.140768	12.4117	0.0971614	0.577051	1.41737	3.39139	0.661185	0.307638	0.564069	0.840612
M00533	Homoprotocatechuate degradation, homoprotocatechuate => 2-oxohept-3-enedioate				0.00119345	0.000992547	6.5038	0.00131677	0.000903818	0.431889	0.00964073	1.34491	1.27355	0.171579	0.000786625	0.00111491	0.0147718	0.0191895	0.000875423	0.00296614	0.0026214	0.00193163	0.00359282	0.00995468	0.00413623	0.00302664	0.00194305	0.0291989	0.00137348	0.00156743	0.168509	0.300064	0.272814	0.466961	0.0601078	0.0569235	0.0167704	0.000134903	0.00810052	0.00684184	0.00011452	0.000491742	0.0514797	0.270338	0.10794	0.0645994	0.102321	3.29677	0.166994
M00534	Naphthalene degradation, naphthalene => salicylate				0	0	0	0	0	0	0	0	0	0	0	0	0	0	0	0	0	0	0	0	0	0	0	0	0	0	0	0	0	0	0	0	0	0	0	0	0	0	0	0	0	0	0	0	0
M00535	Pathway module	Nucleotide and amino acid metabolism	Branched-chain amino acid metabolism	M00535 Isoleucine biosynthesis, pyruvate => 2-oxobutanoate [PATH:map00290 map01210 map01230 map01100]	37.5731	55.301	71.3897	45.7539	37.6934	66.3466	44.0861	65.0676	51.2774	45.7877	32.5553	34.6036	46.8064	46.2473	62.6375	54.2557	38.6141	40.721	61.8551	29.2986	46.5809	47.0829	56.925	75.6946	47.0595	65.6368	74.3409	78.482	67.6265	74.7073	57.482	50.4477	50.6454	91.4983	68.1101	33.5581	97.9355	79.4513	71.4973	61.5947	65.622	53.2712	56.1827	41.0992	52.3228
M00537	Xylene degradation, xylene => methylbenzoate				0.838702	0.501393	3.94952	0.668817	0.335483	0.533662	1.68587	3.26185	2.28517	0.503685	0.463065	0.41911	0.314513	0.332082	0.385505	1.9755	0.220611	0.2896	8.721	5.46482	1.88566	2.46208	2.855	2.51016	1.41164	0.72373	5.77808	10.0784	10.3199	16.5278	3.60561	4.74901	0.00992726	0.00224123	0.102916	0.0032634	0.00470688	0.0468305	0.318073	1.26914	1.72866	1.06574	1.32786	5.10779	1.21877
M00538	Toluene degradation, toluene => benzoate				0.838702	0.501393	3.94952	0.668817	0.335483	0.533662	1.68587	3.26185	2.28541	0.503685	0.463065	0.41911	0.314591	0.332082	0.385505	1.9755	0.220707	0.294012	8.721	5.46543	1.88566	2.46208	2.855	2.51016	1.41164	0.72373	5.77808	10.0784	10.3199	16.5278	3.60561	4.74901	0.00992726	0.00224123	0.102916	0.0032634	0.00470688	0.0468305	0.318073	1.26914	1.72866	1.06574	1.32786	5.10779	1.21885
M00539	Cumate degradation, p-cumate => 2-oxopent-4-enoate + 2-methylpropanoate				0	0	0	0	0	0	0	0	0	0	0	0	0	0	0	0	0	0	0	0	0	0	0	0	0	0	0	0	0	0	0	0	0	0	0	0	0	0	0	0	0	0	0	0	0
M00540	Benzoate degradation, cyclohexanecarboxylic acid =>pimeloyl-CoA				0.0466622	0.0261782	0.00108284	0.00427972	0.00725395	0.00112984	0.0544376	0.00535701	0.00228309	0.00108993	0.00250068	0.00317118	0.0346376	0.0109538	0.00826736	0.00270564	0.0124998	0.00999592	0.469582	0.0103671	0.0514	0.148299	0.0566604	0.359872	0.00414299	0.00249052	0.336283	0.592065	0.626555	1.04223	0.202113	0.24599	9.79e-05	0.000593169	0.0512541	0.000201572	0.000122534	0.00133455	0.061211	0.918314	1.40767	0.197904	0.349243	0.200478	0.232965
M00541	Benzoyl-CoA degradation, benzoyl-CoA => 3-hydroxypimeloyl-CoA				0.12969	0.2196	1.38179	0.578591	0.108939	2.65545	0.579424	1.98752	0.767777	1.38123	0.218534	0.17422	0.178961	0.270699	0.00569089	0.279897	0.063523	1.15612	0.0137909	1.15221	0.159127	0.371305	0.127717	0.374167	0.70141	0.278092	0.000509918	0.000338922	0	0.000183955	0.00283248	0.00396919	0.000553295	8.34e-05	0.00078697	0.000468619	0.000169876	0.000218344	0.191934	0.21444	0.721542	0.220948	0.0365276	0.14799	0.218787
M00542	EHEC/EPEC pathogenicity signature, T3SS and effectors				0	0	0	0	0	0	0	0	0	0	0	0	0	0	0	0	0	0	0	0	0	0	0	0	0	0	0	0	0	0	0	0	0	0	0	0	0	0	0	0	0	0	0	0	0
M00543	Biphenyl degradation, biphenyl => 2-oxopent-4-enoate + benzoate				0.00225753	0.000133551	0	0.00117529	0.000526017	0.000203337	0.00544354	0.000392762	0	0	0.000638744	0.000524333	0.00106271	0.000591346	0.000911334	0.000105587	0.000795316	0.000436759	0.00137389	0	0.000644027	0.00105845	0.000401522	0.0198294	0.000128686	0.000148538	0.023284	0.0409497	0.0292565	0.0615041	0.0151105	0.0201659	0	3.13e-05	0.000196361	0	0	4.91e-05	0.000510479	0.00130609	0.00144778	0.00222791	0.00237466	0.00332351	0.00304031
M00544	Carbazole degradation, carbazole => 2-oxopent-4-enoate + anthranilate				0	0.000988511	0	0.00128877	0.00227118	0	0.00123823	0	0	0	0.00126075	0.00129366	0.000749135	0.0007295	0.00292397	0	0	0	0	0	0.000716629	0.000516888	0.000165874	0.00058526	0.000317502	0.000171029	0	0	0	0.000573318	0.000875093	0.00089275	0	0	0	0	0	0	0.012707	0.0175051	0.0159311	0.0582663	0.0353973	0.0520518	0.0414678
M00545	Pathway module	Nucleotide and amino acid metabolism	Aromatic amino acid metabolism	M00545 Trans-cinnamate degradation, trans-cinnamate => acetyl-CoA [PATH:map00360 map01220 map01120]	0.0159812	0.00647733	2.96323	0.00168806	0.00362832	0.406082	0.0115241	1.33617	1.25981	0.16634	0.00101785	0.00160284	0.0440912	0.0214878	0.00288955	0.00180756	0.0126318	0.0164681	0.108303	2.71704	0.0429811	0.292545	0.00204642	0.175063	0.00262945	0.000732854	0.841014	1.67506	1.26507	2.13567	0.362273	0.414159	0.000142121	9.12e-05	0.00052087	7.36e-05	8.47e-05	7e-05	0.097575	1.14362	1.44264	0.117264	0.0414874	4.26284	0.239853
M00546	Purine degradation, xanthine => urea				0.00557691	0.00261734	3.55222	0.00250314	0.00269264	0.0312175	0.00641966	2.91955	0.353967	1.29941	0.000989667	0.000844379	0.0384918	0.0206676	0.00131177	0.0190763	0.0024058	0.00209207	0.0115575	0.0102312	0.0135405	0.0316925	0.0590611	0.0923042	0.0119376	0.00201179	0.0792179	0.132147	0.252105	0.391822	0.0710812	0.1149	0.00120518	0.356989	0.000124618	0.0015445	1.29936	0.000953031	0.00459053	0.000837111	0.00153602	0.00119801	0.00126077	0.000704535	0.00131759
M00547	Benzene/toluene degradation, benzene => catechol / toluene => 3-methylcatechol				0.00180372	0.000882025	0.0017709	0.000211579	0.000106532	0.000539951	0.00714489	0.0419966	0.0125618	0.00286651	0.00010349	0.000135755	0.00256968	9.49e-05	0.000455124	0.000981178	0.00363457	0.000719413	0.014384	0.000513933	0.00693138	0.0438448	0.000415832	0.0560487	0.000291319	5.62e-05	0.0656414	0.114766	0.132127	0.205091	0.0292087	0.0345741	0	0.000460168	0.0505652	5.26e-05	0	0.00120534	0.0530098	0.299025	0.133662	0.00832119	0.0939791	0.00526771	0.0656783
M00548	Benzene degradation, benzene => catechol				0.0473128	0.0158816	3.0035	0.033157	0.0165209	0.428361	0.1503	1.50364	1.41526	0.213863	0.00779271	0.0101756	0.0249823	0.026746	0.0149977	0.806866	0.062478	0.0990275	3.2208	0.0909816	0.2867	0.419748	0.38383	0.200473	0.54156	0.0359728	3.6649	5.86307	4.12284	6.54538	4.03103	3.1509	0.0171659	0.000606547	0.0648332	0.00743658	2.76e-05	0.0025444	0.094005	0.522926	0.859384	1.09642	1.06665	1.03791	0.838058
M00549	Pathway module	Carbohydrate and lipid metabolism	Other carbohydrate metabolism	M00549 Nucleotide sugar biosynthesis, glucose => UDP-glucose [PATH:map00520 map01100]	96.6953	96.7042	82.3174	96.0035	97.89	88.6645	92.7685	83.0665	81.8514	91.1506	95.9706	95.6911	95.3614	95.414	97.5045	97.653	95.422	92.8647	84.599	85.3699	95.0079	95.9322	96.6829	95.2649	96.1077	98.1598	63.5559	77.873	60.2344	79.3228	69.7658	69.9391	97.9023	99.9968	96.414	97.1272	99.9974	97.217	94.6275	92.5233	90.62	95.6044	95.9507	95.6978	93.9956
M00550	Ascorbate degradation, ascorbate => D-xylulose-5P				1.69079	0.223142	3.89363	0.430517	0.410505	1.38087	4.84179	4.49786	4.25908	1.02409	0.495274	0.581565	4.36993	5.19635	1.02899	0.118275	0.461936	0.0579751	5.82348	1.96453	0.401721	0.96857	0.798776	9.04287	1.61733	1.04195	1.75925	2.89033	4.51974	7.40251	1.24306	1.68598	0.650464	90.4066	0.291844	0.348018	83.3312	0.252134	1.49762	1.1465	1.33113	0.587976	0.671921	1.07351	0.449398
M00551	Benzoate degradation, benzoate => catechol / methylbenzoate => methylcatechol				1.44962	0.235322	0.237964	0.851842	0.853717	8.74405	1.45804	1.77504	0.24229	3.17424	0.539503	1.0233	0.648181	0.485805	2.99868	0.143976	0.289678	0.138634	1.54672	2.81339	0.824044	1.18974	0.366427	1.35421	0.195469	2.1684	1.1278	2.14994	1.50498	2.53714	1.35727	0.93412	0.0484104	0.000978747	0.182853	0.0203149	0.000550558	0.160576	9.31252	4.80517	8.32135	4.03146	6.2412	8.54996	4.47386
M00552	Pathway module	Carbohydrate and lipid metabolism	Other carbohydrate metabolism	M00552 D-galactonate degradation, De Ley-Doudoroff pathway, D-galactonate => glycerate-3P [PATH:map00052 map01100]	3.28593	1.36627	8.34732	1.46797	0.791971	0.78837	3.41701	3.30554	1.97263	1.53634	1.00474	1.12061	5.25701	6.23929	1.5981	0.907206	0.290864	1.28902	6.18006	2.73884	1.47617	1.75013	1.46533	2.10872	1.29878	1.76731	4.905	8.71078	10.8308	17.6948	4.14611	6.85018	0.670599	0.0680607	3.109	0.407019	1.06707	0.890548	4.06963	3.41025	3.41856	2.86517	1.70137	3.61764	2.95347
M00554	Pathway module	Carbohydrate and lipid metabolism	Other carbohydrate metabolism	M00554 Nucleotide sugar biosynthesis, galactose => UDP-galactose [PATH:map00520 map00052 map01100]	39.1632	71.7772	56.0887	74.2929	60.2301	50.2497	64.2127	52.9722	50.7439	72.7299	69.1844	68.6145	58.2275	58.6708	42.8044	67.953	51.5551	30.5255	53.4644	67.6323	58.1459	57.6573	69.7693	69.7818	60.8531	56.6034	68.5404	73.0155	63.6452	70.2168	62.5673	50.7752	79.3298	90.5113	69.2843	84.5377	84.4739	80.8887	64.2641	59.6466	59.8422	54.0255	66.368	55.2664	56.4325
M00555	Betaine biosynthesis, choline => betaine				53.3445	16.3266	28.3622	13.5502	15.0831	8.37944	10.799	28.0231	21.1671	11.7949	4.5162	4.70731	21.3855	21.2291	11.0543	10.6329	5.45836	8.99325	26.5117	12.6691	6.31424	9.56736	7.87224	11.7592	11.7472	10.4289	56.3608	54.3924	40.3963	32.513	33.1681	19.6074	0.907746	0.0700557	8.48808	0.986442	1.07576	1.78898	8.9252	28.1074	21.1728	23.5993	31.7443	13.0006	24.6738
M00563	Pathway module	Energy metabolism	Methane metabolism	M00563 Methanogenesis, methylamine/dimethylamine/trimethylamine => methane [PATH:map00680 map01200 map01120]2	0.53673	8.25314	18.2787	7.46818	12.051	14.7918	1.40377	23.5817	12.5748	7.11255	2.903	3.0893	18.489	18.6757	9.79301	8.71473	19.6686	12.4014	8.36485	2.15777	3.84938	4.21008	5.10863	4.86835	4.75678	7.76693	41.021	45.6978	28.2316	25.2148	21.8367	13.9782	1.47292	0.000924643	6.55745	0.638877	0.000527262	2.03918	1.14427	7.5119	3.73952	20.7675	11.9565	6.32785	21.84
M00564	Helicobacter pylori pathogenicity signature, cagA pathogenicity island				0	0	0	0	0	0	0	0	0	0	0	0	0	0	0	0	0	0	0	0	0	0	0	0	0	0	0	0	0	0	0	0	0	0	0	0	0	0	0	0	0	0	0	0	0
M00565	Pathway module	Carbohydrate and lipid metabolism	Other carbohydrate metabolism	M00565 Trehalose biosynthesis, D-glucose 1P => trehalose [PATH:map00500 map01100 map01110]	1.59129	0.481197	12.4904	0.68689	1.31496	6.30379	6.54889	3.69898	7.97761	20.039	0.559781	0.609774	2.23759	1.53004	14.0153	3.27099	4.25762	3.44547	10.5465	13.7709	1.95029	3.10825	4.82765	2.57166	3.47391	9.95828	7.71126	12.4018	11.7276	17.2977	6.16179	8.76045	20.9821	0.00457842	30.7702	15.345	0.00477949	59.367	1.16346	1.91447	1.64884	1.73675	1.47531	2.06895	1.64706
M00566	Dipeptide transport system, Firmicutes				23.069	32.0261	4.5869	32.2225	36.4614	3.08924	20.5325	5.06074	11.2532	3.76885	32.7045	31.2638	27.0798	26.078	21.9419	24.211	2.96388	8.65895	7.38616	13.768	15.3594	18.7764	21.6134	19.6373	25.7224	28.2096	7.8022	8.43614	7.06388	10.1422	7.23813	6.18484	11.145	0.00354369	16.2645	5.67303	0.002156	3.71633	33.1867	28.3525	24.0756	26.3539	26.7842	30.3342	29.7117
M00567	Pathway module	Energy metabolism	Methane metabolism	M00567 Methanogenesis, CO2 => methane [PATH:map00680 map01200 map01100 map01120]9	0.180057	8.01979	15.1373	6.86749	11.3252	5.73112	0.430976	20.0918	11.0533	2.53819	2.26443	2.52378	17.5431	17.5619	9.10056	7.91999	20.2627	14.3389	4.58607	0.908493	1.43747	1.64048	4.56374	4.37403	4.37474	6.79468	37.0303	38.6906	20.5935	12.4776	19.2249	9.35979	1.31033	0.000129626	1.17031	0.593544	0	1.0639	0.676862	6.54427	2.74067	19.5116	9.96703	5.30432	20.7126
M00568	Catechol ortho-cleavage, catechol => 3-oxoadipate				0.197711	0.0670756	3.20774	0.159537	0.0926821	0.441696	0.348707	1.45311	1.32184	0.199349	0.0959784	0.110831	0.874539	0.742764	0.0401761	0.0128629	0.0494284	0.0732621	2.43656	2.76493	0.191817	0.697817	0.0932901	1.08087	0.0152121	0.0302611	2.02194	3.63562	2.44612	3.94104	1.02768	1.04139	0.0022169	0.00136043	0.0595892	0.00212366	0.00383562	0.00465155	0.399249	1.35399	1.98692	0.961914	2.3058	5.08487	1.7473
M00569	Catechol meta-cleavage, catechol => acetyl-CoA / 4-methylcatechol => propanoyl-CoA				0.285153	0.0908641	2.98758	0.108251	0.0529631	0.419071	0.339553	1.35769	1.30001	0.18072	0.0701665	0.0573864	0.12599	0.124367	0.0977958	0.211895	0.160844	0.153541	0.358437	2.80431	0.406091	0.725914	0.832704	0.634782	0.458646	0.091677	2.52693	4.76711	3.99141	6.57269	1.22248	1.29726	0.019041	0.000865155	0.0617156	0.00837129	0.000352542	0.00355572	2.35029	5.71053	8.54674	0.704137	2.90919	4.96771	1.31226
M00570	Pathway module	Nucleotide and amino acid metabolism	Branched-chain amino acid metabolism	M00570 Isoleucine biosynthesis, threonine => 2-oxobutanoate => isoleucine [PATH:map00290 map01230 map01100]	38.1594	54.5858	48.7489	41.8614	36.1458	37.1957	43.6814	47.2576	34.3656	31.0508	29.7534	31.9931	44.0395	43.0354	60.9445	52.8476	40.4465	37.7302	61.8617	27.579	43.7885	44.0941	55.7506	74.1192	46.4605	62.4757	73.9257	77.8137	67.0933	73.9915	56.5625	50.1366	50.0435	86.4409	66.0482	32.8421	82.1209	78.7785	70.4269	58.7719	63.3414	48.6831	52.4496	38.0259	47.7606
M00571	AlgE-type Mannuronan C-5-Epimerase transport system				9.79532	4.28532	40.6338	14.7696	23.0913	45.728	32.6421	35.291	34.4998	39.268	19.353	19.4071	13.8041	13.5714	28.0622	12.6518	45.2899	18.6577	38.6924	20.1079	17.9224	15.3517	10.2561	7.67402	11.3219	11.3277	9.76225	13.319	17.7978	26.4577	14.594	24.7266	0.684184	0.431746	12.8911	0.436726	2.39491	2.92558	4.41868	9.83274	9.88671	17.726	14.5204	32.2131	13.58
M00572	Pimeloyl-ACP biosynthesis, BioC-BioH pathway, malonyl-ACP => pimeloyl-ACP				6.22498	6.55975	21.8104	7.63412	6.33732	21.9619	8.5579	13.2749	20.7098	20.2723	5.94173	6.14544	8.48017	10.3434	9.72245	15.9134	5.52331	7.94848	19.7892	11.7874	15.1506	14.944	15.5959	22.2909	12.7659	11.5034	6.16523	10.2105	10.3513	15.6017	10.2813	11.6469	1.11714	0.501484	6.5692	0.883548	13.7121	1.85431	38.9558	14.3917	23.7051	8.96215	10.4854	15.1095	8.50939
M00573	Biotin biosynthesis, BioI pathway, long-chain-acyl-ACP => pimeloyl-ACP => biotin				0.601769	1.12771	4.10277	1.20465	0.925546	7.13406	1.12738	4.1497	3.8951	9.92546	0.86789	1.31536	0.937881	0.597986	1.41651	3.54603	0.526499	0.572942	6.63978	1.78157	1.10474	1.70537	1.95135	3.03564	3.97988	1.88215	4.51109	7.60386	8.81424	14.1162	5.86186	6.71672	0.166848	1.07038	0.375995	0.137291	14.5479	0.161305	15.2384	4.76298	8.10332	1.94639	3.62093	3.8704	2.52438
M00574	Pertussis pathogenicity signature 1, pertussis toxin				0	0	0	0	0	0	0	0	0	0	0	0	0	0	0	0	0	0	0	0	0	0	0	0	0	0	0	0	0	0	0	0	0	0	0	0	0	0	0	0	0	0	0	0	0
M00575	Pertussis pathogenicity signature 2, T1SS				0.00880698	0.00498964	0.0144528	0.000149414	0	1.47069	0.0095813	0.193548	0.340505	0.446411	0.000408118	0.000299961	0.000233502	0.000169149	0.00101327	0.0149823	0.00480698	0.0042552	2.3567	0.0720724	0.00127811	0.00745554	0.0361258	0.000172547	0.00992581	0.000199858	0.0592512	0.0523804	0.117055	0.059716	0.279854	0.421	0	0.000420373	0.00024769	0.000102132	0.000774608	0.00134933	0.000544527	0.000256173	0.000437222	0.125043	0.0350596	0.0967786	0.13898
M00576	ETEC pathogenicity signature, heat-labile and heat-stable enterotoxins				0	0	0	0	0	0	0	0	0	0	0	0	0	0	0	0	0	0	0	0	0	0	0	0	0	0	0	0	0	0	0	0	0	0	0	0	0	0	0	0	0	0	0	0	0
M00577	Biotin biosynthesis, BioW pathway, pimelate => pimeloyl-CoA => biotin				0.601769	1.12771	4.10322	1.20465	0.925546	7.13406	1.12738	4.1497	3.8951	9.92546	0.86789	1.31536	0.937881	0.597986	1.41651	3.54603	0.537023	0.573898	6.63978	1.78157	1.10474	1.70545	1.95135	3.03564	3.97988	1.88215	4.51109	7.60386	8.81424	14.1162	5.86186	6.71672	0.166848	1.07038	0.375995	0.137326	14.5479	0.161305	15.2384	4.76298	8.10332	1.94639	3.62124	3.8704	2.52454
M00579	Pathway module	Energy metabolism	Carbon fixation	M00579 Phosphate acetyltransferase-acetate kinase pathway, acetyl-CoA => acetate [PATH:map00710 map01200 map01100 map01120]	79.1563	56.424	63.8481	86.1057	87.7322	80.2131	81.5235	54.1544	48.3854	76.8213	89.7295	88.527	73.9585	74.7262	87.5997	78.5352	70.0928	46.1764	79.389	71.5756	93.0236	92.2387	89.7738	87.0324	84.9804	90.9103	40.0373	42.0924	49.5011	64.9343	53.9875	62.3306	95.4468	99.0458	91.777	96.0384	96.8791	95.618	93.2245	84.6406	84.966	73.168	84.857	88.8802	71.6117
M00580	Pathway module	Carbohydrate and lipid metabolism	Central carbohydrate metabolism	M00580 Pentose phosphate pathway, archaea, fructose 6P => ribose 5P [PATH:map00030 map01200 map01230 map01100 map01120] (complete)	2.63494	11.3997	28.3122	14.4895	18.0143	13.0828	5.46255	27.084	19.3496	13.6458	10.8965	11.8275	27.9565	28.5298	15.3606	23.5498	21.9605	18.8162	17.1545	11.3526	16.1606	13.9322	31.4623	18.5532	19.7702	15.7906	44.0985	50.6158	33	32.3052	28.2411	17.6001	2.68529	90.9319	4.66144	1.26207	97.0751	3.67533	24.7454	21.4136	23.0166	29.278	21.6142	19.3721	30.1707
M00581	Biotin transport system				64.1821	71.5538	24.9793	57.1325	41.2344	18.3268	40.0054	29.7268	25.8113	30.6796	42.6986	44.2356	56.4943	57.8259	59.5558	51.3945	34.4167	34.0297	35.7476	52.5739	38.3896	43.2495	56.4108	71.96	48.4912	60.93	32.9726	32.3781	32.6395	39.8105	29.1145	21.2383	76.3261	90.9931	48.3419	81.1851	84.2184	33.4497	61.0902	60.8709	60.2218	54.9996	57.7103	38.6329	53.9178
M00582	Energy-coupling factor transport system				85.6948	91.1136	38.1043	80.867	74.5418	40.5996	60.2803	44.3636	46.7731	52.8536	76.7894	76.8166	82.0301	81.8787	75.187	70.3764	50.8512	42.6903	45.1725	68.6346	70.419	72.5499	80.114	85.6817	69.8353	86.746	37.0997	38.606	39.0912	49.8436	42.3291	30.5122	97.5751	91.6045	81.9042	96.692	86.0574	93.8006	91.3355	82.9524	80.1674	79.3967	82.4521	64.3333	81.9507
M00583	Putative peptide transport system				0	0	0	0	0	0	0	0	0	0	0	0	0	0	0	0	0	0	0	0	0	0	0	0	0	0	0	0	0	0	0	0	0	0	0	0	0	0	0	0	0	0	0	0	0
M00584	Acetoin utilization transport system				0.00388036	0.0265241	0.427472	0.854003	0.111219	7.05139	0.0317603	0.220244	0.23653	0.371979	0.0871413	0.158974	1.87407	1.0101	0.342358	0.177773	0.0156954	1.59415	0.7439	4.7788	0.126997	0.126757	0.0482242	3.52441	0.107927	0.207859	0.164016	0.181125	0.252728	0.359552	0.13527	0.109979	8.8e-05	3.23e-05	0.00136481	0.00024207	0	0.000369717	0.175975	0.0769911	0.0768312	1.12708	0.234808	0.200534	0.611421
M00585	L-Cystine transport system				2.0133	10.795	2.32493	20.5045	30.8901	0.240184	8.55077	1.19129	0.731371	0.532179	28.0417	27.6622	22.04	20.8931	9.66216	10.9882	1.44279	2.78256	4.8561	0.126036	9.29355	9.78045	6.11734	12.5674	9.93893	16.3461	2.13686	1.28513	0.811688	1.16373	1.15456	0.337424	9.06308	0.00505003	6.75989	4.17967	0.0123155	0.742418	15.5972	17.2962	14.204	22.971	21.7774	23.2877	26.5058
M00586	Putative amino-acid transport system				1.67701	1.72734	2.75534	1.57932	2.51073	0.544739	4.10834	0.474775	0.139822	0.329516	3.1875	3.82691	1.0252	0.593488	10.5787	2.92625	0.870083	1.31994	2.17919	3.55496	2.68962	2.5198	1.30762	2.3619	2.85681	9.03988	0.887899	0.850948	1.31282	1.85143	1.09633	1.4678	0.0515404	0.000823718	0.168164	0.0304555	0.00391941	0.132243	2.30269	0.694652	0.746311	2.28058	1.58001	2.06405	1.82822
M00587	Arginine/lysine/histidine/glutamine transport system				1.98055	24.2322	0.552542	32.9465	41.147	1.39332	8.89357	1.4506	3.79159	0.480462	42.4174	41.0498	30.513	29.36	19.0412	11.467	2.69157	3.2996	2.62956	2.23537	12.677	12.8619	3.05249	11.0582	6.23806	17.485	11.9065	2.9375	7.67679	1.54761	9.70211	3.90652	0.30814	0.00293216	7.99375	0.153744	0.000734517	1.80606	24.8118	23.7652	20.5894	29.4859	28.5074	28.2327	34.3277
M00589	Putative lysine transport system				8.76443	19.3703	1.10179	12.234	7.10824	0.744165	9.38501	1.13618	0.763434	0.72631	5.75082	5.04341	6.3996	6.89825	6.00173	14.861	5.195	8.84791	13.7814	2.07516	14.048	17.4479	22.7166	17.925	14.952	8.08261	16.7197	7.88091	12.0244	8.25445	15.1581	8.55425	5.77653	0.0245468	8.39209	4.36533	0.0322816	3.25176	11.1806	24.6152	22.7337	10.049	23.3728	9.92298	9.69622
M00590	Erythritol transport system				1.2337	0.673919	4.54233	0.929101	0.518079	2.63648	4.47119	6.30617	9.08707	6.03939	0.578268	0.569916	0.516848	0.460562	0.468625	0.981014	1.50357	4.71767	7.2241	9.14248	3.08422	3.24088	1.80774	1.21835	1.76302	0.705046	3.27884	4.89994	6.50353	10.2083	3.99996	4.47846	0.159708	0.00263923	0.444508	0.0839428	0.00037448	0.109334	0.837312	1.2619	2.29828	2.20289	1.48973	1.77826	2.01223
M00591	Putative xylitol transport system				4.33732	17.4072	5.36656	20.7278	31.8094	4.74148	12.7874	8.34943	10.4865	7.84561	27.6245	26.8073	24.4917	22.5432	12.8716	12.9113	9.57273	7.48347	13.2625	6.69378	10.711	12.3413	10.0954	17.109	11.1292	20.4716	10.46	15.5561	16.7354	26.4737	12.1915	10.3024	30.2187	0.0037884	39.4908	19.6241	0.00368508	60.5922	16.3454	18.7406	16.0964	22.6627	22.7128	24.6005	26.7092
M00592	Inositol transport system				0.679579	0.240164	2.37556	0.320929	0.15502	0.722891	0.53978	1.99617	2.16976	0.728825	0.166916	0.180265	0.117347	0.156164	0.696051	1.20793	0.795895	0.943955	4.52771	4.00819	1.18294	1.37986	1.97715	0.430309	0.792439	0.850182	6.07533	9.51402	10.0834	16.6204	3.89775	4.56323	9.26837	0.00263193	6.82116	4.30831	0.000640143	0.984616	0.675974	0.87131	0.707172	0.734117	0.605298	0.728961	0.635449
M00593	Inositol transport system				55.2502	21.4927	12.7061	13.1117	6.80474	7.74495	24.2182	9.15255	11.7773	15.645	5.89898	7.2628	9.90427	9.18941	16.332	21.6477	10.5711	9.01894	14.5693	17.6837	18.0414	20.4439	31.8869	26.5963	30.3613	22.1832	12.0218	18.0495	18.0299	28.5606	11.8013	11.9677	31.0314	0.0738962	43.3085	20.3841	1.08061	63.3156	22.3877	17.0497	20.2708	15.7453	12.7744	13.6098	12.6738
M00595	Thiosulfate oxidation by SOX complex, thiosulfate => sulfate				5.30261	7.95664	3.78014	0.20811	0.171491	0.402683	5.99192	0.525008	0.212606	0.175604	0.0964791	0.0878972	0.251802	0.188124	9.28952	4.43149	21.2023	15.6441	3.86077	0.75842	2.59214	3.64236	3.77762	14.332	5.7663	6.14477	5.16363	8.18075	3.67551	6.07591	2.92682	1.56393	1.18044	0.000583989	1.20134	0.40976	0.000257038	1.06403	2.56578	11.6353	9.20577	3.91883	4.51278	9.61104	3.88522
M00596	Pathway module	Energy metabolism	Sulfur metabolism	M00596 Dissimilatory sulfate reduction, sulfate => H2S [PATH:map00920 map01100 map01120]	2.91087	2.2646	13.8475	10.1306	8.53303	45.784	9.52823	19.0198	12.7304	13.0611	6.92958	8.44102	6.39216	4.73304	17.8284	4.42435	2.15595	4.51247	21.1391	12.2952	3.73321	4.1049	4.96884	9.29829	5.87753	20.2601	16.1114	14.0287	21.4923	24.9186	14.0968	11.6977	20.9528	0.0701653	35.4653	15.2753	1.07583	59.6399	22.8198	18.4134	17.6233	4.44266	19.2794	6.35031	3.53621
M00597	Anoxygenic photosystem II				0	0	0	0	0	0	0	0	0	0	0	0	0	0	0	0	0	0	0	0	0	0	0	0	0	0	0	0	0	0	0	0	0	0	0	0	0	0	0	0	0	0	0	0	0
M00598	Anoxygenic photosystem I				0	0	0	0	0	0	0	0	0	0	0	0	0	0	0	0	0	0	0	0	0	0	0	0	0	0	0	0	0	0	0	0	0	0	0	0	0	0	0	0	0	0	0	0	0
M00599	Inositol-phosphate transport system				5.1504	2.48922	11.6183	3.3972	4.27855	3.15483	7.69218	7.6565	9.57452	19.4078	3.26162	3.10073	6.20628	5.65016	15.5316	14.9253	6.96174	5.02324	9.12017	11.0011	20.7023	18.1165	30.5921	8.35194	20.3809	16.2389	4.74859	7.11575	6.25045	10.3513	4.56925	4.11899	20.8747	0.00244966	33.9612	15.4405	0.00280499	60.6652	18.6858	13.7731	9.37416	5.26284	4.58522	8.31767	4.56689
M00600	alpha-1,4-Digalacturonate transport system				2.86585	20.3078	13.3969	22.2982	33.1642	4.86868	8.99866	4.55303	7.10118	22.3	29.242	28.7996	29.7868	28.6084	12.8638	11.6916	6.01785	5.91521	12.9874	20.681	9.04249	10.227	14.5522	10.2724	9.82767	20.0779	4.64037	5.06557	6.95046	11.2447	6.66777	5.01806	21.2566	0.00327039	33.7631	15.499	0.00298554	61.1518	20.2407	23.8724	20.489	26.0754	24.4532	26.9414	29.526
M00601	Putative chitobiose transport system				3.71195	5.41669	6.39651	4.20703	4.67047	4.14544	11.885	3.87912	6.53502	21.2594	4.15575	5.17195	9.24596	8.9852	14.4666	10.8106	5.17584	4.77783	9.3261	11.6843	8.70633	7.57029	23.9043	8.74123	23.1441	21.8966	5.24858	8.02178	7.8209	12.5366	6.208	4.86094	21.2455	0.00100658	33.2901	15.7721	0.00295248	60.8918	20.9109	13.0861	14.7448	7.16028	4.74208	6.31677	5.84445
M00602	Arabinosaccharide transport system				57.3266	54.1193	65.0968	54.7051	63.3618	44.9764	45.4116	58.1947	62.7742	53.7417	64.1612	64.2498	70.9421	70.7808	67.3581	69.8176	70.7119	64.6816	43.2647	63.1148	68.1772	66.7889	79.0387	78.2744	64.5577	74.481	41.0402	59.2805	34.9583	50.6856	44.8388	42.4367	82.3576	99.0448	60.3597	87.3011	96.8732	80.1356	76.866	55.2943	53.7126	69.2293	59.1707	57.8376	72.4983
M00603	Putative aldouronate transport system				5.71502	19.0678	3.37461	31.9239	42.0019	7.7248	17.8967	5.07736	2.84898	9.58877	43.9302	44.0852	33.8742	32.8093	30.4255	24.7482	6.30056	4.70221	17.0374	11.9743	27.3831	26.6018	23.0905	36.291	17.9775	37.4962	5.04559	7.48191	6.25438	9.96017	11.9069	8.89611	0.237456	0.0111374	7.34672	0.106073	0.0339168	2.10666	63.9275	33.9222	37.6191	36.4298	33.8225	36.8729	38.3642
M00604	Trehalose transport system				0.0316725	0.102507	0.0256108	0.197774	0.183427	0.0688913	0.0788062	0.0154399	0.0212323	0.0601792	0.197586	0.244802	0.145052	0.0993429	0.604361	0.447739	0.000697793	0.001053	1.30312	0.0125411	0.203928	0.277449	0.140362	0.0791478	0.312629	0.317781	0.141895	0.178844	0.183172	0.211872	1.37144	1.26832	0.00165222	2.45e-05	0.006368	0.000903487	0	0.00602346	0.168814	0.103901	0.0715083	0.183421	0.26962	0.46033	0.00494145
M00605	Glucose/mannose transport system				57.3293	54.1186	65.0968	54.7092	63.3646	44.9769	45.4472	58.1994	62.7768	53.7423	64.162	64.2506	70.9423	70.7809	67.388	69.8167	70.7563	64.6851	46.0253	63.1161	68.5149	66.8673	79.0654	78.162	64.5945	74.4813	40.9031	59.0636	34.9255	50.6563	44.3808	42.3527	82.3576	99.0449	60.3597	87.3011	96.8732	80.1357	76.9294	56.7826	55.9663	69.2625	59.2428	57.9342	72.556
M00606	N,N'-Diacetylchitobiose transport system				57.5371	54.165	65.1004	54.757	63.375	44.9879	45.8771	58.2052	62.7769	53.7426	64.2008	64.2865	70.979	70.8266	67.3614	69.8493	70.714	64.6739	43.3632	63.1184	68.216	66.8142	79.0291	78.0929	64.5536	74.4845	41.0568	59.3108	34.9981	50.7473	45.1204	42.5624	82.3671	99.0448	60.36	87.305	96.8732	80.1358	76.8935	55.3208	53.8311	69.2395	59.2044	57.8547	72.5135
M00607	Glycerol transport system				0.0331938	0.0537181	4.49988	0.0917577	0.0241725	0.220221	0.0805097	1.07718	0.728509	0.154987	0.0187191	0.0372771	0.0225897	0.039718	0.224287	0.0834392	0.0265717	0.0283467	0.213348	0.713482	0.250274	0.3818	0.280744	0.55706	0.0623754	0.175096	0.193619	0.28777	0.387829	0.567267	0.316287	1.04586	0.241898	0.00211254	0.31475	0.131491	0.000202338	0.23844	0.311431	0.166746	0.126071	0.216623	0.102556	0.0821824	0.151734
M00608	Pathway module	Energy metabolism	Methane metabolism	M00608 2-Oxocarboxylic acid chain extension, 2-oxoglutarate => 2-oxoadipate => 2-oxopimelate => 2-oxosuberate [PATH:map00680 map01210 map01120]	4.34404	9.36587	19.7559	9.22541	12.0461	10.3277	4.30835	25.2041	23.3347	8.57095	2.93125	3.10436	18.852	19.4025	10.0853	9.29484	21.3558	16.0711	7.28622	2.406	3.37451	4.51426	6.4458	8.29903	7.04012	7.92258	50.5623	46.0433	32.4295	20.8224	30.8525	16.4124	1.46166	0.00395735	4.27942	0.676597	0.00309905	2.05969	2.664	10.5476	7.11761	21.6488	13.1879	6.99433	22.7743
M00609	Pathway module	Nucleotide and amino acid metabolism	Cysteine and methionine metabolism	M00609 Cysteine biosynthesis, methionine => cysteine [PATH:map00270 map01230 map01100]	0.0327947	0.218184	1.62384	0.152577	0.181648	0.45951	0.078672	0.137536	0.0329193	0.161741	0.519914	0.543417	0.10719	0.0545107	6.5694	5.73454	0.0179075	0.0215058	0.0634081	3.21405	1.08331	1.23676	2.76312	12.4967	3.67273	11.4662	0.0156021	0.0134668	0.0291462	0.0254262	0.321908	0.43947	0.0510114	0.000423801	0.56396	0.0322414	0.00300447	0.132701	0.153661	0.260365	0.362196	0.0340122	0.0132363	0.0404441	0.0243043
M00610	PTS system, D-glucosaminate-specific II component				48.609	4.80555	5.87335	0.610629	0.918156	11.1461	8.49752	2.80983	3.41535	3.07988	5.48596	5.25944	0.332538	0.426302	1.28142	10.0764	0.521007	0.550932	14.6521	4.70641	5.34629	6.43403	14.7499	2.51719	13.0282	1.18904	0.318246	0.360807	0.932099	1.27059	0.748178	1.91359	13.9967	0.000879723	6.99831	7.92774	0.00226134	1.09499	1.05114	0.444973	0.580512	0.583556	0.37927	0.519892	0.510321
M00611	Oxygenic photosynthesis in plants and cyanobacteria				0	0	0	0	0	0	0	0	0	0	0	0	0	0	0	0	0	0	0	0	0	0	0	0	0	0	0	0	0	0	0	0	0	0	0	0	0	0	0	0	0	0	0	0	0
M00612	Anoxygenic photosynthesis in purple bacteria				0	0	0	0	0	0	0	0	0	0	0	0	0	0	0	0	0	0	0	0	0	0	0	0	0	0	0	0	0	0	0	0	0	0	0	0	0	0	0	0	0	0	0	0	0
M00613	Anoxygenic photosynthesis in green nonsulfur bacteria				0	0	0	0	0	0	0	0	0	0	0	0	0	0	0	0	0	0	0	0	0	0	0	0	0	0	0	0	0	0	0	0	0	0	0	0	0	0	0	0	0	0	0	0	0
M00614	Anoxygenic photosynthesis in green sulfur bacteria				0	0	0	0	0	0	0	0	0	0	0	0	0	0	0	0	0	0	0	0	0	0	0	0	0	0	0	0	0	0	0	0	0	0	0	0	0	0	0	0	0	0	0	0	0
M00615	Nitrate assimilation				0.78445	0.285626	7.48988	0.147267	0.413576	5.98935	2.17596	7.07124	2.63361	10.9149	0.64906	0.562313	1.21403	1.21138	0.433998	0.65117	1.82003	6.15521	8.99544	4.17494	0.821849	1.68424	0.741887	1.50451	0.721743	0.518449	5.00196	8.78252	7.3601	11.6032	2.80339	3.17133	0.155799	0.0667888	5.93793	0.0332093	1.06812	1.11091	0.782484	1.11096	1.18924	2.11687	2.23121	4.55069	2.5344
M00616	Sulfate-sulfur assimilation				0	0	0	0	0	0	0	0	0	0	0	0	0	0	0	0	0	0	0	0	0	0	0	0	0	0	0	0	0	0	0	0	0	0	0	0	0	0	0	0	0	0	0	0	0
M00617	Methanogen				0	0	0	0	0	0	0	0	0	0	0	0	0	0	0	0	0	0	0	0	0	0	0	0	0	0	0	0	0	0	0	0	0	0	0	0	0	0	0	0	0	0	0	0	0
M00618	Acetogen				0	0	0	0	0	0	0	0	0	0	0	0	0	0	0	0	0	0	0	0	0	0	0	0	0	0	0	0	0	0	0	0	0	0	0	0	0	0	0	0	0	0	0	0	0
M00619	Xylobiose transport system				0.639998	0.705942	0.0718742	1.28485	1.71911	0.0901678	1.10582	0.195889	0.105573	0.161735	1.3164	1.94855	0.711546	0.59549	1.20656	2.15946	1.77019	2.33938	1.61509	0.789352	2.1057	1.85337	2.57415	4.80361	1.1405	1.09978	1.00594	1.30488	1.11361	1.63704	1.6269	1.00994	0.270168	0.000457365	2.72902	0.146379	0.000344817	1.2954	5.1319	3.43797	3.69944	2.38791	1.62489	2.0891	1.80246
M00620	Pathway module	Energy metabolism	Carbon fixation	M00620 Incomplete reductive citrate cycle, acetyl-CoA => oxoglutarate [PATH:map00710 map01200 map01120]2	0.139593	10.7145	1.77728	0.323067	9.4763	14.8089	0.283575	14.8314	9.01782	2.47006	2.2701	2.52536	17.5883	17.5224	9.09997	7.97389	20.2069	14.2107	2.07207	1.48438	1.352	1.27213	4.58535	4.60158	4.40772	6.71	2.88419	4.26177	1.54778	2.17755	1.76149	1.10448	1.31045	0.000485138	1.16044	0.593553	0.000641329	1.05727	0.458135	6.78761	2.94248	19.5111	9.90576	5.29904	20.7134
M00622	Nicotinate degradation, nicotinate => fumarate				0	0	0	0	0	0	0	0	0	0	0	0	0	0	0	0	0	0	0	0	0	0	0	0	0	0	0	0	0	0	0	0	0	0	0	0	0	0	0	0	0	0	0	0	0
M00623	Phthalate degradation, phthalate => protocatechuate				0.119376	0.062749	0.175067	0.145835	0.00899752	0.0376269	0.20386	0.155768	0.18053	0.0286324	0.110534	0.0878003	0.122899	0.191044	0.0033391	0.318238	0.0427152	0.0364292	0.331421	0.0788909	0.17627	0.415776	0.174106	0.0618814	0.392322	0.0191949	0.723811	1.13637	1.46059	2.47451	0.357458	0.547124	0.000687384	0.000404929	0.02152	0.000697033	0.000774608	0.00708324	0.0104065	0.00852775	0.012092	0.277773	0.0482082	0.376187	0.329763
M00624	Terephthalate degradation, terephthalate => 3,4-dihydroxybenzoate				0	0	0	0	0	0	0	0	0	0	0	0	0	0	0	0	0	0	0	0	0	0	0	0	0	0	0	0	0	0	0	0	0	0	0	0	0	0	0	0	0	0	0	0	0
M00625	Methicillin resistance				3.22962	0.188607	0.0417661	0.130945	0.0233806	0.0161969	5.26347	0.0339772	0.0344992	0.0297531	0.0355247	0.0304747	0.0250261	0.0162755	0.116811	0.41785	0.515576	0.193765	1.17752	0.0118997	0.46352	1.37025	2.0651	10.3002	2.49011	0.0971281	0.273765	0.117196	0.344649	0.125158	0.303545	0.196408	0.00657888	0.000170597	0.0040146	0.0047159	0	0.00881733	1.00854	1.40217	1.51592	0.748274	2.08133	0.948567	0.709405
M00627	beta-Lactam resistance, Bla system				24.8152	53.7562	12.4581	22.4706	12.6103	17.2231	26.3926	18.5051	19.8347	14.1534	16.0199	18.1873	17.8063	17.6041	32.9159	37.5491	24.4889	47.0276	18.4581	29.557	18.537	21.0856	39.2357	39.297	30.8692	34.8302	24.1198	22.8286	28.2813	34.1301	28.2113	18.8612	63.2651	91.5949	34.9283	72.7505	86.044	20.5379	55.1656	35.6489	39.5378	16.8243	27.9943	14.6249	15.1992
M00628	Functional set	Environmental information processing	Drug resistance	M00628 beta-Lactam resistance, AmpC system [PATH:map01501]	17.1345	15.4186	34.6775	10.7883	6.30927	23.7228	11.5145	22.6992	25.4132	16.4944	5.33154	6.69796	8.95099	8.17312	24.7684	21.1518	20.6228	42.0928	23.6175	18.3645	8.46206	9.25106	7.83202	18.4818	11.3056	25.491	6.05274	9.6468	13.4448	21.0527	10.7773	15.0072	1.77402	0.737063	8.57771	0.861295	13.2792	2.55767	21.3146	15.2204	19.8828	8.43674	7.61828	11.0057	8.15834
M00631	D-Galacturonate degradation (bacteria), D-galacturonate => pyruvate + D-glyceraldehyde 3P				10.2167	23.8828	19.3441	36.0944	41.7639	17.2034	22.5566	21.377	25.8315	22.115	43.7782	43.4106	38.0434	37.158	33.7719	26.087	9.5714	7.71264	30.0297	15.9039	32.2087	32.6103	17.4933	30.9919	12.446	42.8504	11.5203	18.5872	19.4686	31.4859	15.6584	22.3066	33.5395	0.643735	48.9464	23.9923	1.91613	73.5786	45.1657	32.9752	34.1213	36.8878	36.1886	39.8433	40.4649
M00632	Pathway module	Carbohydrate and lipid metabolism	Other carbohydrate metabolism	M00632 Galactose degradation, Leloir pathway, galactose => alpha-D-glucose-1P [PATH:map00052 map01100]	39.6115	71.8967	59.4234	68.7648	58.4695	49.4795	66.6054	55.8202	52.6139	74.9264	69.496	69.5693	57.7744	57.5994	49.2439	69.7714	53.2389	27.1548	62.3737	61.7814	64.389	61.9656	76.0876	78.8116	62.3633	66.8637	68.6732	73.4848	64.1842	71.0906	63.1906	51.0394	79.1741	90.5868	64.5793	84.5512	95.8182	80.6982	75.3996	49.0414	53.8433	52.0119	50.7782	54.6073	53.5951
M00633	Semi-phosphorylative Entner-Doudoroff pathway, gluconate/galactonate => glycerate-3P				6.83e-05	0.000171544	0.00152207	5.59e-05	5.63e-05	0.0964021	0.00021488	0.00983601	0.106404	0.0181762	0	0	0.00015994	0	6.34e-05	0.000145286	0.000285539	0.000527351	0.00637939	0.00641194	6.22e-05	6.04e-05	5.76e-05	0.000169194	5.56e-05	5.94e-05	0.0219968	0.0346434	0.0672029	0.108615	0.23333	0.159297	0	4.5e-05	0	0	0	0	0.000181853	2.17e-05	4.69e-05	0	0.0001226	0.0001247	0.000119128
M00634	Oleandomycin transport system				0.10366	7.90255	3.10321	0.00581474	0.0289049	0.652125	0.21615	1.58814	1.82851	2.99755	0.0128568	0.0148352	0.163415	0.103612	0.0241235	3.06722	3.26409	3.12116	0.293428	2.72666	0.727962	0.571937	0.336812	2.59343	1.29559	0.0105795	1.05277	1.9783	1.60349	2.66478	0.49228	0.53196	0.000327874	0	0.0143882	6.48e-05	6.49e-05	0.00136754	0.0790117	0.0629214	0.181707	0.053429	0.0203178	0.00793322	0.0709565
M00635	Tetracycline resistance, TetAB(46) transporter				0.058851	0.00809006	0	0.031752	0.0291955	0.00253585	0.195016	0.00134898	0	0.00307161	0.038759	0.046557	0.0148098	0.0168443	0.069917	0.174746	0.107983	0.150738	3.73247	0.00351289	0.347267	0.315138	0.0405264	0.205867	0.0232143	0.0252088	0.00241206	0.00307439	0.00141362	0.00200394	0.0595032	0.0475222	0.000642883	0	0.00122085	0.000176932	0	0.000266378	0.241057	0.400078	0.431057	0.253328	0.0961798	0.144055	0.194206
M00636	Phthalate degradation, phthalate => protocatechuate				0	0	0	0	0	0	0	0	0	0	0	0	0	0	0	0	0	0	0	0	0	0	0	0	0	0	0	0	0	0	0	0	0	0	0	0	0	0	0	0	0	0	0	0	0
M00637	Anthranilate degradation, anthranilate => catechol				0.0329548	0.07169	1.03806	0.041383	0.221298	1.09318	2.67907	2.90767	3.32586	2.21179	0.066604	0.0661863	0.320423	0.320673	0.175659	0.0304543	0.0303633	0.0291422	0.146614	2.37068	0.127597	0.218204	0.0403346	0.439359	0.0781778	0.291974	1.09727	2.01089	1.93237	3.14985	0.641915	1.13882	0.01083	0.00129481	0.842799	0.00760973	0.00459733	0.246576	0.0513205	0.258672	0.225749	0.529866	0.314466	0.430785	0.466922
M00638	Salicylate degradation, salicylate => gentisate				0.0827492	0.0469449	2.26257	0.0500073	0.0331069	8.71989	0.34757	2.37986	0.403968	3.61734	0.0435394	0.053243	0.0222747	0.0241721	0.0414514	0.0118509	0.0452778	0.0254607	0.327165	0.100709	0.032398	0.0506172	0.0172379	0.432938	0.123742	0.125927	2.41009	4.48962	3.40422	5.51904	1.1267	1.03832	0.00656178	0.000203836	0.00106708	0.00760195	0.000545905	0.00068084	0.107311	0.370831	0.245876	0.180272	0.142542	1.06116	0.155421
M00639	Multidrug resistance, efflux pump MexCD-OprJ				0.0753323	3.98363	0.0522329	0.37565	0.698462	0.0435305	2.23969	0.00925167	0.00629271	0.00625349	4.59833	3.75718	0.236328	0.34704	0.010447	1.49762	0.0126678	0.0597219	0	0.00314489	2.39403	2.26266	0.144431	1.52441	0.158884	0.0662713	0.000190607	0.000103881	0.000109028	0	0.000189631	0	0.00151236	5.56e-05	0.00181159	0.00149924	0	0.00289466	0.0185665	0.0103275	0.0140477	0.062565	0.0417658	0.0193197	0.0688567
M00641	Multidrug resistance, efflux pump MexEF-OprN				0.0592193	0.00444124	0.193919	0.00476619	0.00170824	0.0253772	0.307707	0.511363	1.3199	0.0233458	0.01062	0.00871694	0.00704645	0.00319974	0.0143803	0.0157834	0.0329272	0.0707796	2.87023	0.0740601	0.0228424	0.0372178	0.0271671	0.0702836	0.0762364	0.0115286	7.42329	11.7095	11.5487	18.8748	5.5489	6.03293	0.0103051	0.0778632	0.0658134	0.00271673	11.3451	0.00783411	0.239232	0.804666	0.90942	0.459786	0.178859	0.209495	0.684277
M00642	Multidrug resistance, efflux pump MexJK-OprM				1.94836	0.791781	26.8322	0.813341	0.433164	38.5551	4.16637	22.8004	22.7191	14.0161	0.398224	0.426905	1.5227	1.55617	0.775188	2.08474	1.27038	1.87414	25.8678	10.9556	3.40157	3.21119	4.11502	2.81437	2.73624	1.27565	12.1418	16.0979	14.5632	21.1843	9.89203	11.8738	0.657096	0.498867	2.02358	0.732562	13.709	0.808474	1.51847	7.35593	9.36749	3.79038	3.93441	7.99625	5.16167
M00643	Multidrug resistance, efflux pump MexXY-OprM				1.67232	0.489641	25.3795	0.160292	0.0661621	21.141	3.27755	7.00262	13.092	10.7785	0.0378974	0.0298726	0.105777	0.151557	0.161948	1.24921	0.516683	1.4452	14.3681	9.23574	2.01861	1.52464	3.42304	1.17096	2.08631	0.0387263	10.3907	14.0161	12.7418	18.3575	7.4223	8.27361	0.096579	0.0671601	0.114052	0.0415582	1.06794	0.0384562	0.816424	5.35971	7.94836	1.57735	3.2798	6.53662	2.47695
M00644	Vanadium resistance, efflux pump MexGHI-OpmD				0	0	0.000383038	0	0	0.00189199	0	0.0028126	0.0020378	0.00133923	0	0	0	0	0	2.38e-05	0.00578344	0.984949	0.000578974	0.000436206	0	0	0	0.000822735	0	0	0	8.65e-05	0	0	0	0.000161054	3.01e-05	0	0.00147213	0	0.00011452	3.59e-05	0.000530595	0.00131411	0.00106232	0.0173951	0.0194667	0.850226	0.054031
M00645	Functional set	Environmental information processing	Drug efflux	M00645 Multidrug resistance, efflux pump SmeABC [PATH:map02020]	2.47375	11.0019	15.7901	4.16917	3.51476	16.4465	6.58183	19.0262	27.4317	14.2854	7.67854	7.39208	2.93861	2.86592	19.9544	3.42431	16.9293	35.7279	16.9212	6.83415	7.05583	8.82434	1.84132	4.1243	1.57482	9.31602	14.5895	20.4394	22.4495	33.9413	25.7232	27.8602	0.186639	0.0695575	3.08993	0.239695	1.06908	1.17772	8.76089	13.2596	9.10267	7.12712	4.40794	7.89513	6.11394
M00646	Functional set	Environmental information processing	Drug efflux	M00646 Multidrug resistance, efflux pump AcrAD-TolC [PATH:map02020]	2.48182	11.0029	15.7901	4.17029	3.51485	16.4465	6.59438	19.0276	27.4322	14.2861	7.67878	7.39252	2.93872	2.86606	19.9682	3.42539	16.9305	35.7341	17.166	6.83764	7.06345	8.84902	1.84189	4.14082	1.5764	9.31766	14.6015	20.4644	22.4632	33.9639	25.7322	27.8661	0.186712	0.0695575	3.09003	0.239901	1.06908	1.17829	8.76906	13.2616	9.10501	7.13727	4.46601	8.35619	6.13077
M00647	Multidrug resistance, efflux pump AcrAB-TolC/SmeDEF				66.6139	21.3534	54.497	34.2711	34.3435	80.4157	49.3951	53.3986	56.1292	63.7073	29.8545	31.251	24.3201	23.1426	49.5688	21.9536	52.951	32.839	58.5545	40.4886	27.5495	25.4243	21.0349	19.2129	26.2506	30.8715	32.0582	31.5989	41.8068	52.0441	44.5099	54.3343	12.3768	1.08387	31.7844	8.22905	14.5839	17.7349	30.3371	40.0658	40.5384	30.7292	38.446	42.6271	24.4102
M00648	Functional set	Environmental information processing	Drug efflux	M00648 Multidrug resistance, efflux pump MdtABC [PATH:map02020]	2.52256	11.0061	15.7935	4.25007	3.53643	16.4501	6.69179	19.0358	27.4361	14.2892	7.69151	7.39876	2.9559	2.87785	20.0825	3.43651	17.0876	36.7362	17.008	6.83927	7.77871	9.06294	1.99986	4.91493	1.5891	9.32453	14.6511	20.5568	22.5497	34.1084	25.7641	27.8986	0.194842	0.501397	4.05766	0.243235	13.7092	2.07598	9.23872	17.1707	15.7074	7.84798	6.76107	12.9163	7.47066
M00649	Multidrug resistance, efflux pump AdeABC				0.0477459	0.0041209	0.548035	0.0458397	0.00363493	1.36366	0.348881	4.08831	8.82955	14.8247	0.0242935	0.0187171	0.0895519	0.0431928	0.0749753	0.0324973	2.48894	0.432149	4.79144	2.33218	0.0382408	0.0613019	0.0176684	0.0443377	0.192163	0.0129425	1.63208	2.704	1.70334	2.72305	7.74944	1.84362	0.00596814	0.00220357	0.0919653	0.00357177	0.000409784	0.0449929	0.321955	1.49527	1.57411	0.158653	0.104748	0.232004	0.207862
M00651	Vancomycin resistance, D-Ala-D-Lac type				18.7064	54.0468	12.1152	31.2885	20.748	20.1668	47.7472	19.7518	22.5098	23.6082	27.6401	27.9799	25.287	25.5939	30.952	33.7736	47.0252	28.2502	43.8232	28.2421	32.4912	34.7839	47.2784	56.7776	39.4928	28.5867	12.2031	13.0076	14.9989	20.8753	18.9007	18.0842	13.3306	5.70839	28.4465	7.24081	17.7657	9.40325	54.2922	48.2647	50.8179	27.7032	39.2769	30.4663	26.3266
M00652	Vancomycin resistance, D-Ala-D-Ser type				0.0361298	0.225551	0.129047	0.0664108	0.0449424	0.0440612	0.10075	0.0244505	0.105376	0.0253873	0.0770993	0.0694718	0.054032	0.0387897	0.418739	0.32285	0.0258494	0.0231671	0.131104	1.50886	0.352976	0.244486	0.154344	0.40478	0.168625	0.489574	2.06191	0.506238	0.522061	0.441784	1.1644	0.182547	0.0584603	6.67e-05	0.0166972	0.0413468	0	0.504418	0.276897	0.236342	0.290826	0.257001	0.127601	0.30281	0.203485
M00653	AauS-AauR (acidic amino acids utilization) two-component regulatory system				0.0057382	0.000254604	0.50471	0.000437182	0.000500375	1.00661	0.0136228	1.28234	3.5963	0.224374	0.000518221	0.000305449	0.00051452	0.00055399	0.00161578	0.0101195	0.00393421	0.00367107	0.122571	0.061022	0.00786361	0.016985	0.0048281	0.0424351	0.0314324	0.00212638	0.109867	0.146464	0.148593	0.233863	0.109466	0.161028	0	0	0.00162683	0	0.00011452	0.000148481	0.000886654	0.0124767	0.0287155	0.00307366	0.176023	0.00118402	0.0075745
M00654	ParS-ParR (polymyxin-adaptive resistance) two-component regulatory system				0.000826449	0.000865362	0.988641	0.00193584	0.000562279	1.09169	0.0133921	2.76558	3.31584	2.20301	0.00576397	0.00532082	0.00803197	0.00376834	0.00213969	0.000169737	0.0098993	0.050109	0.321334	0.00894621	0.0133816	0.0228961	0.000951044	0.0428789	0.000243565	0.000353196	0.000633945	0.000684938	0.00262187	0.00214288	0.00172509	0.00845851	0	0	0.0077754	0	0	0.00251118	0.000802398	0.00625193	0.00411145	0.115679	0.0162489	0.057918	0.0985729
M00655	AdeS-AdeR two-component regulatory system				0.0254852	0.0041209	0.548035	0.0409622	0.00363493	1.36346	0.0846922	4.08516	8.82955	14.8247	0.0224191	0.0171434	0.0846916	0.0396431	0.0276259	0.0150498	0.047247	0.0994808	3.39769	2.33178	0.037645	0.0605298	0.0157004	0.0399432	0.0541312	0.00580386	1.56567	2.58282	1.24418	1.98613	7.70796	1.56179	0.00596814	0.00217223	0.0918971	0.00357177	0.000409784	0.0449271	0.303159	1.2877	1.35511	0.136661	0.0224105	0.113075	0.179367
M00656	VanS-VanR (VanB type vancomycin resistance) two-component regulatory system				4.39541	24.9924	0.136821	4.07941	0.132731	0.0966424	6.04178	0.145851	0.307774	0.438171	3.73626	4.54858	0.501117	0.291161	0.0176494	1.50772	1.06293	0.691744	3.30079	0.141267	3.41758	3.41486	1.86143	1.3801	1.89427	0.0370359	0.393141	0.507024	0.438206	0.682016	1.75073	0.946885	0.0130545	0.00018015	0.00524035	0.0112284	0.000169876	0.0101758	0.5375	0.950045	1.46088	0.279603	0.271704	0.269696	0.223203
M00657	VanS-VanR (VanE type vancomycin resistance) two-component regulatory system				0.0623577	0.60429	1.30009	0.489314	1.18685	0.203439	0.286211	0.245713	0.439593	0.439983	0.270336	0.276921	0.309687	0.270775	0.967079	1.02246	2.1443	1.31927	1.71532	1.9575	1.77741	0.91993	0.865335	1.52647	0.789337	1.13627	3.05266	1.91944	2.83003	3.57385	2.96788	3.05091	0.183333	0.000713056	4.21578	0.100057	0.000147181	1.78375	1.5485	0.914693	1.03664	0.967279	0.533144	0.799731	0.78772
M00658	VanS-VanR (actinomycete type vancomycin resistance) two-component regulatory system				0.00104164	0	0	0	0	0.000336553	0.000297915	0.000932596	0.000815604	0.000536011	0	0	0.000464288	8.78e-05	0	0	0.000236058	0	0.00020389	2.34561	0	8.12e-05	0	4.64e-05	0	8.18e-05	0.0784763	0.130242	0.25139	0.390918	0.0697956	0.114485	0	0	0	0	2.76e-05	0	0.000531093	0.000321875	0.00058579	0.000176336	0	0	9.15e-05
M00660	Xanthomonas spp. pathogenicity signature, T3SS and effectors				0	0	0	0	0	0	0	0	0	0	0	0	0	0	0	0	0	0	0	0	0	0	0	0	0	0	0	0	0	0	0	0	0	0	0	0	0	0	0	0	0	0	0	0	0
M00662	Hk1-Rrp1 (glycerol uptake and utilization) two-component regulatory system				0.00296501	0	0.0112268	0.0144313	0.00675226	0.0148773	0.0132255	0.132433	0.00358322	0.0323346	0.0218786	0.0139338	0.00622444	0.00652152	0.0257052	0.16266	0.00369137	0.000582515	0.337697	0	0.00196588	0.00235158	0.176472	0.152487	0.246766	0.03105	0.391726	0.770381	1.34056	2.17615	0.275657	0.873304	0.000200566	6.44e-05	0	3.93e-05	0	0.000186054	0.0637895	0.00540236	0.00824535	0.00262093	0.00792487	0.00812498	0.00580173
M00663	SsrA-SsrB two-component regulatory system				0.0046875	0.00361649	0.064716	0.0260826	0.012968	0.0626264	0.0143913	0.0228596	0.0285694	0.010908	0.00632953	0.00519092	0.0184035	0.0162503	0.150727	0.00746905	0.00413485	0.00887255	0.143947	0.00462628	0.0143895	0.0171091	0.00826545	0.182319	0.00361654	0.0651983	0.0853488	0.100286	0.132079	0.165488	0.523625	0.311022	0.00248194	0	0.603486	0.00261449	0	0.126003	0.107476	0.0519505	0.0497159	0.0608015	0.403089	0.273244	0.0481508
M00664	Nodulation				0	0	0	0	0	0	0	0	0	0	0	0	0	0	0	0	0	0	0	0	0	0	0	0	0	0	0	0	0	0	0	0	0	0	0	0	0	0	0	0	0	0	0	0	0
M00667	Tetracycline resistance, efflux pump				0.211336	1.46906	0.908948	12.9119	5.97728	0.027964	2.12686	0.0917423	0.0752133	0.0408143	12.9683	12.6858	11.2129	12.5414	3.24179	4.62158	0.771382	2.07216	0.331309	2.84122	1.59195	1.81349	1.13025	1.66976	0.825925	6.17435	0.950419	0.673822	1.11371	0.992273	0.441887	0.770327	0.579708	0.000223497	0.697045	0.377205	0.000171102	0.629319	1.51218	3.36456	2.698	5.74983	6.18987	6.52378	6.34106
M00668	Tetracycline resistance, TetA transporter				0.27104	0.0667078	20.7906	0.208881	0.372075	5.49145	0.385442	12.1479	16.5715	16.7967	0.428359	0.339888	0.631855	0.530558	0.509543	0.162787	0.961368	1.68252	1.27174	4.10947	0.20487	0.248425	0.170323	0.427585	0.325643	0.449637	1.68401	2.96668	5.20623	8.89045	0.870766	2.58466	0.0109623	0.00331113	1.40987	0.00765084	0.00428972	0.375071	1.13224	0.872554	0.692548	0.689271	0.333893	0.762554	0.698986
M00669	gamma-Hexachlorocyclohexane transport system				5.31027	9.60432	49.4578	21.0554	29.381	74.8724	30.3957	47.9998	45.2275	59.781	28.1024	29.2953	19.2028	18.3565	45.9632	11.9265	41.334	18.4885	45.4019	31.5775	25.5397	23.8095	13.4652	12.7464	16.9203	28.2247	17.0789	24.6443	30.0958	44.8036	25.4082	44.9188	11.9312	0.503958	23.7991	8.38576	13.7198	14.5327	25.6291	15.2318	16.7021	22.8098	19.0486	37.5198	18.711
M00670	Mce transport system				5.31027	9.60432	49.4578	21.0554	29.381	74.8724	30.3957	47.9998	45.2275	59.781	28.1024	29.2953	19.2028	18.3565	45.9632	11.9265	41.334	18.4885	45.4019	31.5775	25.5397	23.8095	13.4652	12.7464	16.9203	28.2247	17.0789	24.6443	30.0958	44.8036	25.4082	44.9188	11.9312	0.503958	23.7991	8.38576	13.7198	14.5327	25.6291	15.2318	16.7021	22.8098	19.0486	37.5198	18.711
M00673	Cephamycin C biosynthesis, aminoadipate + cycteine + valine => cephamycin C				0	0	0	0	0	0	0	0	0	0	0	0	0	0	0	0	0	0	0	0	0	0	0	0	0	0	0	0	0	0	0	0	0	0	0	0	0	0	0	0	0	0	0	0	0
M00674	Clavaminate biosynthesis, arginine + glyceraldehyde-3P => clavaminate				0	0	0	0	0	0	0	0	0	0	0	0	0	0	0	0	0	0	0	0	0	0	0	0	0	0	0	0	0	0	0	0	0	0	0	0	0	0	0	0	0	0	0	0	0
M00675	Carbapenem-3-carboxylate biosynthesis, pyrroline-5-carboxylate + malonyl-CoA => carbapenem-3-carboxylate				0	0	0	0	0	0	0	0	0	0	0	0	0	0	0	0	0	0	0	0	0	0	0	0	0	0	0	0	0	0	0	0	0	0	0	0	0	0	0	0	0	0	0	0	0
M00696	Multidrug resistance, efflux pump AcrEF-TolC				9.79383	4.31563	40.6154	14.7675	23.0999	45.9057	32.6309	35.364	37.8724	39.2641	19.3564	19.4127	13.8082	13.5574	28.0626	12.6378	45.2885	18.6637	38.6606	20.1296	17.8662	15.2907	10.2398	7.91849	11.3243	11.3056	9.82291	13.3937	18.0353	26.8003	14.6511	24.8822	0.684168	0.431702	12.8861	0.436795	2.39491	2.92348	4.42291	9.8376	9.90784	17.73	14.4652	32.1483	13.5514
M00697	Multidrug resistance, efflux pump MdtEF-TolC				9.87619	4.30158	40.6047	14.7976	23.0979	45.7294	33.0722	35.3011	34.5023	39.2575	19.3707	19.4211	13.8087	13.5587	28.1711	12.6539	45.7778	18.8612	39.5454	20.1125	18.3328	15.4327	10.2625	7.67317	11.375	11.3639	11.2466	16.0457	20.1451	30.2044	15.4407	25.6546	0.690313	0.431825	12.8924	0.442361	2.39491	2.92434	5.03689	10.422	10.472	18.6333	14.8607	33.2106	14.2574
M00698	Multidrug resistance, efflux pump BpeEF-OprC				0.214975	0.0711907	2.57084	0.0721028	0.0308418	1.15416	0.589374	4.89591	6.1595	2.93686	0.0298558	0.0286053	0.0634178	0.125284	0.0525589	0.792285	0.1916	1.21797	5.01133	3.05291	0.201307	0.349594	0.942837	0.350161	0.693413	0.0404867	9.27916	12.0169	13.8139	19.7306	14.0353	22.4371	0.0571955	0.000467737	0.0561102	0.0375689	0.000641329	0.0589116	0.765715	2.60238	2.82059	1.21174	0.701109	0.800258	1.23763
M00699	Multidrug resistance, efflux pump AmeABC				53.4266	18.0539	49.4734	27.5301	31.3372	70.2909	43.6651	49.2881	47.4317	59.2161	28.2215	30.0132	20.4056	19.9754	47.8684	19.8792	49.5419	24.6742	55.9827	33.0981	25.2149	23.6835	19.1245	17.6711	24.3546	28.2645	28.7869	29.0376	39.2735	48.9466	40.5922	52.0417	2.81548	0.151466	22.3165	2.48644	12.4259	10.2559	17.7317	24.7204	26.2405	27.474	21.7809	39.6113	21.9185
M00700	Multidrug resistance, efflux pump AbcA				0.898661	2.40503	3.51026	2.53775	1.52802	22.7983	1.29557	13.8221	6.29586	3.51661	1.79177	1.82848	2.04978	2.43351	1.68284	2.03213	0.233838	0.852807	0.75157	4.41237	2.69406	2.98983	1.26008	4.21935	1.39548	2.46326	0.266216	0.387815	0.950678	1.37508	1.04839	1.46951	0.558663	0.0201372	1.83634	0.684565	0.0269348	0.699193	3.17975	3.09501	2.93958	2.46282	2.30415	2.17502	1.93599
M00701	Multidrug resistance, efflux pump EmrAB				0.0746625	0.583054	7.46118	0.513667	0.103442	13.8606	1.00811	7.87223	7.44557	9.15811	0.166545	0.145447	0.15831	0.221523	0.305594	0.4709	0.252171	1.24036	1.73985	5.07537	0.321234	0.315816	0.645441	0.604422	0.589329	0.230028	3.02465	3.89656	2.98312	4.11219	1.6588	1.85919	0.221536	0.502138	5.49302	0.0306706	13.7174	0.490842	2.69132	12.422	9.36921	0.723637	15.2858	1.70962	0.753216
M00702				M00702 Multidrug resistance, efflux pump NorB -1	3.74879	0.619914	0.921875	0.436353	0.90544	0.294471	3.53875	0.351482	0.446277	0.414776	0.814797	0.999761	1.8561	1.66039	1.32843	6.20871	2.04926	2.6845	2.33394	0.327185	4.78115	4.98431	2.1005	3.33213	3.22307	2.44952	1.25226	2.357	1.88534	3.11559	2.1963	1.31616	0.535312	0.000994193	1.83781	0.668581	0.00390392	0.696036	3.71068	3.76778	2.61091	1.84412	1.3549	0.968557	1.38039
M00704	Tetracycline resistance, efflux pump Tet38				0.0757439	0.0403757	0.009359	0.0149674	0.0480579	7.25458	0.0500908	0.267079	1.62729	0.672473	0.0157023	0.0185204	0.0198569	0.0117535	0.00591637	0.0264654	0.0486192	0.0686183	3.6566	0.10601	0.0394873	0.181145	0.0556435	0.475587	0.027742	0.00347217	0.304181	0.467887	0.380422	0.612059	0.388273	0.864534	0	0.000935704	0	0.000345006	0.00299104	0.000192669	0.0445979	0.182796	0.356994	0.198331	0.0812616	0.0813061	0.245183
M00705	Multidrug resistance, efflux pump MepA				0.254875	0.169495	0.00465242	0.541523	0.484971	0.00501565	0.119642	0.0061284	0.00295884	0.0053054	0.58196	0.312724	0.578241	0.433281	0.130739	0.416849	0.0338972	0.0117066	0.013812	0.00224705	0.756612	0.827576	0.260434	0.259272	0.180778	0.0673298	0.000563462	0.00122582	0.0039638	0.00325485	0.00225822	0.00506834	0.00026311	0.0196681	8.55e-05	0.000108418	0.023663	8.12e-05	0.0788867	0.0348303	0.161069	0.192284	0.337581	0.264707	0.217565
M00706	Multidrug resistance, EfrAB transporter				2.86836	0.724768	2.59604	1.04091	0.729739	2.39028	4.70655	2.06209	5.25423	5.26096	0.5421	0.359695	0.268939	0.413576	0.457035	3.80172	0.789483	1.78511	4.70274	10.8635	3.00412	3.03813	6.26897	13.4922	4.54792	0.761003	1.89959	2.91023	1.19969	2.02176	2.07779	1.34483	0.0152502	0.000157473	0.241392	0.00465183	0	0.135947	0.72787	1.02971	1.14573	1.69887	1.47316	2.35874	1.39221
M00707	Multidrug resistance, MdlAB/SmdAB transporter				60.4224	49.9564	39.3126	48.6352	48.3253	39.7202	30.434	31.1518	32.8961	41.8977	56.6829	55.6086	50.5788	51.5548	35.9488	34.0217	24.267	50.0626	25.698	56.8315	53.0515	53.6041	41.7351	42.6631	33.9804	46.5725	11.7517	16.1916	13.5577	18.9266	28.1852	27.7671	77.0386	5.15573	53.3911	84.3684	16.9494	82.5808	53.0275	48.8727	44.7872	45.7291	45.9731	50.2055	47.0909
M00708	Multidrug resistance, PatAB transporter				0.310071	0.469717	0.00734227	0.694209	1.28544	0.0161834	0.275343	0.0555468	0.0354566	0.0147669	0.962539	0.579039	1.79275	1.92611	0.162886	0.243769	0.14092	0.896293	0.0785977	0.00664528	1.09261	1.15896	0.309357	0.963265	0.806825	0.180365	0.0752603	0.101941	0.182581	0.264422	0.325887	0.329215	0.0764614	0.0254438	0.0757165	0.111716	0.0318695	0.110531	0.473327	0.858443	1.07639	0.573904	0.910171	0.836933	0.513234
M00709	Macrolide resistance, MacAB-TolC transporter				0.189193	1.29437	1.11829	1.90374	2.63263	4.96862	0.613769	3.18474	2.99605	5.75254	3.17092	3.87483	1.66738	1.27021	11.8586	1.10439	0.92501	0.335726	3.89738	1.73776	3.45866	3.34885	1.11955	2.91886	0.825324	10.481	5.45586	8.43693	8.54998	13.6652	4.33588	5.61175	0.565691	0.0702229	1.76494	0.665117	1.08995	0.680187	4.27435	5.94529	7.82873	3.56254	4.23671	3.71942	3.39369
M00710	Multidrug resistance, efflux pump EbrAB				0.00938513	0.00506545	0	0.00285509	0.00033825	0	0.00473323	0	0	0	0.000328591	0.000842919	0.00131713	0.000522089	0.000474759	0.00927541	0.000712988	0.000561707	0.0013252	0.000378246	0.00512275	0.00945259	0.0145143	0.126733	0.0165275	0.00115137	0	0	0	0	0.000456151	0.000232678	3.79e-05	0	0	0	0	0	0.0012853	0.000673783	0.00062903	0.00147962	0.00159776	0.000557518	0.000594923
M00711	Multidrug resistance, efflux pump MdtIJ				0.0141834	0.000271196	0.000431255	0.0269497	0.00624127	0.000615279	0.0671278	0.00313512	0.00149107	0.000326641	0.00575235	0.00289283	0.00172094	0.000697315	0.0396431	0.00332597	0.138243	0.0124836	0.043311	0.000252029	0.491417	0.147229	0.0901154	0.199369	0.00312277	0.00145339	0	0	8.29e-05	0.0001833	0.000681047	0.0020141	2.92e-05	0.000150128	0.00148555	0	0.000350652	7.93e-05	0.403324	2.92619	5.06613	0.485085	1.93498	0.648117	0.995841
M00712	Multidrug resistance, efflux pump YkkCD				0.0716326	0.251442	0.00293253	0.0816065	0.0593083	0.004026	0.151838	0.00328575	0.00259496	0.00275005	0.0550051	0.0498706	0.0286488	0.0293018	0.182149	0.374489	0.134166	1.15209	3.17203	0.00558277	0.141501	0.169632	0.258549	0.561958	0.34478	0.195629	0.0310377	0.0186933	0.046616	0.0295067	0.0353591	0.0516803	0.030816	0.000277815	0.622258	0.0144064	0.0029322	0.127024	0.087702	0.315346	0.171999	0.025587	0.0551479	0.0209582	0.0273367
M00713	Fluoroquinolone resistance, efflux pump LfrA				0.125346	0.0655339	0.0978248	0.0526524	0.0209005	0.00611575	0.224343	0.0614202	0.13541	0.0610447	0.0192056	0.0168078	0.0984366	0.0397368	0.0130728	0.0152494	0.038657	0.078882	4.24911	2.38737	0.183836	0.654363	0.122721	1.05664	0.0244915	0.00794051	1.38557	2.66939	1.81197	3.05585	0.687874	0.603573	0.000251118	0.00141486	0.00242425	0.000127703	0.00471002	0.000694972	0.481895	0.423099	0.594926	0.693679	1.81019	0.675084	1.22571
M00714	Multidrug resistance, efflux pump QacA				0.125346	0.0655339	0.0978248	0.0526524	0.0209005	0.00611575	0.224343	0.0614202	0.13541	0.0610447	0.0192056	0.0168078	0.0984366	0.0397368	0.0130728	0.0152494	0.038657	0.078882	4.24911	2.38737	0.183836	0.654363	0.122721	1.05664	0.0244915	0.00794051	1.38557	2.66939	1.81197	3.05585	0.687874	0.603573	0.000251118	0.00141486	0.00242425	0.000127703	0.00471002	0.000694972	0.481895	0.423099	0.594926	0.693679	1.81019	0.675084	1.22571
M00715	Lincosamide resistance, efflux pump LmrB				0.652141	1.00918	0.341179	0.264691	0.15252	0.215201	0.641533	0.201535	0.103243	0.14532	0.177765	0.166819	0.856539	0.79562	0.213377	2.62416	1.63232	1.1334	2.11501	2.97787	12.2718	10.4173	7.67613	2.63933	2.36261	0.257238	2.4369	3.02195	2.51522	3.65869	1.56243	1.64289	0.0262286	0.602394	0.0145087	0.0109064	0.900759	0.00695964	1.04931	1.91157	2.91529	0.968679	2.03356	0.863142	1.51308
M00716	ArlS-ArlR (virulence regulation) two-component regulatory system				0.322829	0.209189	0.999853	0.445322	1.08631	2.15219	0.413477	0.2272	3.07274	1.22472	0.578779	0.61469	2.06827	1.35902	4.79716	0.155893	0.0423783	0.063317	1.21524	1.22729	0.208253	0.282018	0.424397	0.392995	0.345088	8.27314	0.415669	0.670485	0.267985	0.414726	0.956695	0.282675	20.6984	0.000381027	29.7356	15.1876	0.00525767	58.9831	0.987812	1.45357	0.630499	0.581845	0.588373	1.33026	0.489088
M00717	Functional set	Environmental information processing	Drug efflux	M00717 Multidrug resistance, efflux pump NorA -1	49.5394	3.48405	11.4466	8.50421	12.8213	5.93858	10.2645	12.6272	20.1558	4.58583	3.60981	3.70059	20.3874	19.743	5.44372	12.5447	15.8986	7.40502	17.4761	5.25049	5.30833	6.0539	18.782	5.63545	12.4945	9.57096	23.4079	15.4421	21.469	14.155	17.4754	11.3786	20.909	0.00327018	34.5032	15.411	0.00754197	60.316	2.10989	5.04852	4.85138	22.5105	13.3412	6.87498	23.7673
M00718	Multidrug resistance, efflux pump MexAB-OprM				53.4289	18.0581	49.485	27.5414	31.3549	70.305	43.6855	49.2933	47.4335	59.2487	28.2358	30.029	20.4445	20.0182	47.8689	20.0428	49.5447	24.6754	56.2922	33.0979	26.0038	23.9212	19.1695	17.6744	24.4276	28.2653	28.8234	29.0846	39.3153	49.0067	40.6577	52.0841	2.81682	0.151511	22.351	2.48734	12.4259	10.2628	17.7399	24.7215	26.2418	27.4893	21.7922	39.6213	21.9453
M00719	Ihk-Irr (virulence regulation) two-component regulatory system				0.54693	0.0207132	0.019559	0.0698623	0.00157746	0.00934231	0.0598807	0.019418	0.0270015	0.0206926	0.00291548	0.00116738	0.00178138	0.00171743	0.00811226	0.294571	0.0436169	0.0906922	0.289262	0.00843938	0.507901	0.546181	0.82358	0.875657	0.392316	0.0145682	0.00258485	0.00385393	0.00503176	0.00796246	0.020581	0.0322867	0.000374521	0	0.00055958	0.000330116	0	0.00226691	0.346879	0.518053	0.55016	0.103876	0.0523049	0.0349683	0.0864786
M00720	Multidrug resistance, efflux pump VexEF-TolC				9.79637	4.33238	40.6284	16.0994	24.4563	45.8727	32.6471	35.5612	35.0907	41.2512	20.7181	21.195	14.889	14.4412	29.2108	12.6438	45.3037	18.7126	39.6444	20.1448	17.8634	15.2922	10.2059	7.8402	11.3122	12.2006	11.5856	16.2368	19.4502	29.1554	15.834	25.7364	0.684183	0.431823	12.8883	0.436786	2.39491	2.92496	9.01003	13.2068	13.063	20.7273	15.9277	33.8907	15.9457
M00721	Cationic antimicrobial peptide (CAMP) resistance, arnBCADTEF operon				2.2653	2.25605	29.3803	6.77602	4.84411	51.0849	11.7642	31.3342	40.4011	33.6357	5.96139	6.35676	4.57046	4.43866	13.829	8.86206	32.63	12.292	30.8285	19.6456	6.70999	7.1836	7.33231	5.44349	7.51789	13.3191	16.9413	22.0669	23.4946	34.1937	22.0081	33.3543	11.3248	0.143108	12.4981	7.7068	12.4148	12.8684	7.26503	9.98669	12.9173	7.16949	5.62721	6.89883	7.50646
M00722	Cationic antimicrobial peptide (CAMP) resistance, phosphoethanolamine transferase PmrC				0.113106	1.89774	0.105159	17.5979	24.584	1.24865	0.307606	0.503398	0.525373	6.39047	21.7372	21.473	16.0659	15.5698	18.8056	2.09951	1.94871	1.26292	1.3242	0.512773	5.10748	5.0628	1.22947	1.74238	1.98136	9.66106	0.852426	1.41505	0.32031	0.524738	0.580748	0.227538	0.0878697	0.000615412	12.5997	0.0197229	0.00120056	2.22513	2.5155	4.28051	2.09373	14.2991	10.2191	24.029	9.06704
M00723	Cationic antimicrobial peptide (CAMP) resistance, phosphoethanolamine transferase EptB				0.0144925	0.00019509	0.00141848	0.0286331	0.0136065	0.00174486	0.122979	0.00587796	0.00228827	0.00120196	0.00913029	0.00417937	0.0063459	0.0012047	0.112473	0.00408206	0.128821	0.00810175	0.0653874	0.00422614	0.703145	0.235884	0.150334	0.336709	0.00498112	0.00383443	0.189914	0.376321	0.398854	0.625636	0.104153	0.111546	0.0355517	0.0664324	0.0531346	0.000751811	1.06784	0.00148913	0.418218	3.02736	5.2498	0.601085	2.29981	0.782292	1.20557
M00724	Cationic antimicrobial peptide (CAMP) resistance, palmitoyl transferase PagP				0.125618	1.12456	0.834882	1.82119	2.55883	2.30802	0.40857	1.93078	2.39916	0.845817	3.09971	3.7943	1.52029	1.09051	11.8375	0.650613	0.425637	0.180729	3.30071	1.07187	1.5345	1.3309	0.634474	2.72892	0.500468	10.455	4.98419	7.65802	7.76152	12.8834	3.55027	4.16838	0.565479	0.0666983	1.75707	0.66488	1.0679	0.675328	4.15925	5.32947	7.09767	3.39495	4.06095	3.51957	3.2833
M00725	Cationic antimicrobial peptide (CAMP) resistance, dltABCD operon				0.293777	0.154634	0.00272556	0.10236	0.0272409	0.00208874	0.214479	0.0146578	0.0028703	0.00595281	0.0247888	0.0282132	0.0272617	0.0195432	0.0345697	0.622191	0.0667625	0.052864	0.135845	0.00814857	0.270061	0.3034	0.861408	4.0756	0.995853	0.150262	0.0175859	0.0216391	0.0290136	0.0353046	0.072916	0.0559035	0.0025396	0.0235492	0.000814032	0.00195048	0.034636	0.00103629	0.31922	0.330076	0.497915	0.0483889	0.0272467	0.0479309	0.0338356
M00726	Cationic antimicrobial peptide (CAMP) resistance, lysyl-phosphatidylglycerol (L-PG) synthase MprF				1.89259	0.207694	17.0106	6.80989	1.92261	7.62274	1.01632	3.39086	8.25681	10.066	0.0320381	0.0349557	0.0240608	0.147669	0.045422	0.157292	0.167794	0.113331	3.99068	6.71019	0.52404	0.903265	1.14649	1.24191	1.04981	0.203688	1.17368	2.04952	2.22619	3.46147	1.64903	1.7619	0.149424	5.4924	0.749517	0.0892901	28.4658	0.450459	1.13529	2.32929	2.50519	0.819948	1.99216	0.931499	0.692247
M00727	Functional set	Environmental information processing	Drug resistance	M00727 Cationic antimicrobial peptide (CAMP) resistance, N-acetylmuramoyl-L-alanine amidase AmiA and AmiC [PATH:map01503]	46.7724	89.9591	75.7961	92.8571	88.5395	87.2669	83.6149	70.7726	69.9138	74.9938	94.5751	94.0467	77.1775	77.0503	88.2209	67.0609	72.0854	74.344	71.5791	74.1476	71.3731	74.0667	62.5285	87.0509	66.7039	92.2024	41.2586	43.4171	49.2681	63.8952	57.8254	61.0438	96.7423	99.9954	94.834	96.7555	99.9927	96.571	91.6647	81.8562	82.5063	73.2326	83.6755	87.993	71.1376
M00728	Cationic antimicrobial peptide (CAMP) resistance, envelope protein folding and degrading factors DegP and DsbA				86.3035	70.0114	66.9535	54.2747	30.4891	65.5547	57.154	47.0583	39.5456	69.442	44.6502	46.2997	40.0189	41.6309	58.833	65.9946	29.713	40.7765	56.0316	78.0598	54.9995	60.5832	69.6216	71.5064	67.9264	68.674	56.2984	65.9683	51.424	65.507	55.835	53.1533	90.3431	14.6421	75.5382	91.914	32.4648	91.8869	77.7793	64.2185	70.6589	40.4958	52.8367	43.4574	37.5678
M00729	Fluoroquinolone resistance, gyrase-protecting protein Qnr				96.2772	90.5473	76.6124	90.219	86.7858	88.8086	93.7602	73.4425	76.0057	92.6539	94.6837	94.1917	78.3916	78.5081	88.5093	89.316	75.1748	80.9264	87.7205	86.9723	95.1197	95.8036	93.3454	91.918	92.2944	92.1268	44.2709	48.8974	54.8618	72.7675	62.7017	67.1307	96.6681	99.9986	94.0701	96.7132	99.999	96.1149	95.2036	87.0972	88.9426	76.9778	85.2556	91.165	74.3847
M00730	Cationic antimicrobial peptide (CAMP) resistance, VraFG transporter				0	0	0	0	0	0	0	0	0	0	0	0	0	0	0	0	0	0	0	0	0	0	0	0	0	0	0	0	0	0	0	0	0	0	0	0	0	0	0	0	0	0	0	0	0
M00731	Bacitracin transport system				0	0	0	0	0	0	0	0	0.000295942	0.000583475	0	0	0	0	0	0	0	0	0	0	0	4.42e-05	0	0	0	0	0	0	0	0	0	0	0	2.82e-05	0	0	0	0	0	0	0	0	0	0	0
M00732	Cationic antimicrobial peptide transport system				0	0	0	0	0	0	0	0	0	0	0	0	0	0	0	0	0	0	0	0	0	0	0	0	0	0	0	0	0	0	0	0	0	0	0	0	0	0	0	0	0	0	0	0	0
M00733	GraS-GraR (cationic antimicrobial peptide transport) two-component regulatory system				0	0	0	0	0	0	0	0	0	0	0	0	0	0	0	0	0	0	0	0	0	0	0	0	0	0	0	0	0	0	0	0	0	0	0	0	0	0	0	0	0	0	0	0	0
M00734	BraS-BraR (bacitracin transport) two-component regulatory system				0.0358704	0.00347292	0	0.0109867	0.00804637	0	0.0304518	0	0	0.000460414	0.00508078	0.00541391	0.00255452	0.0027137	0.00181284	0.00142157	0.000282678	0	0.0115589	0	0	0.000847004	0.0118918	0.0429801	0.00108436	0.000740914	0.00122542	0.00191386	0.00112092	0.00106636	0.0534412	0.0412356	0	0	0	0	0	0	0.0389855	0.0362669	0.0378666	0.142681	0.0345487	0.0669748	0.112509
M00736	Nocardicin A biosynthesis, L-pHPG + arginine + serine => nocardicin A				0	0	0	0	0	0	0	0	0	0	0	0	0	0	0	0	0	0	0	0	0	0	0	0	0	0	0	0	0	0	0	0	0	0	0	0	0	0	0	0	0	0	0	0	0
M00737	Bacitracin resistance, VraDE transporter				0	0	0	0	0	0	0	0	0	0	0	0	0	0	0	0	0	0	0	0	0	0	0	0	0	0	0	0	0	0	0	0	0	0	0	0	0	0	0	0	0	0	0	0	0
M00738	Bacitracin resistance, BceAB transporter				0.0106325	0.00669977	0.00197317	0.00427246	0.00107919	0.00360974	0.0066376	0.00299455	0.000583191	0.0028852	0.000500321	0.00187952	0.0029666	0.00184157	0.00137674	0.00649179	0.00155624	0.000855269	0.00208178	0.0026253	0.0072804	0.0122185	0.029765	0.134782	0.0302306	0.00385983	0.000639698	0.00122582	0.0040615	0.00325485	0.00286431	0.00530102	0.0169459	0.000239936	0.00710257	0.00689758	0.0029322	0.000742562	0.00208176	0.000868843	0.00187689	0.00176409	0.00195526	0.00125407	0.00104915
M00739	Cationic peptide transport system				0.0514634	0.186502	0.292239	0.304195	0.0502736	1.59901	0.513407	4.10182	6.88509	2.04893	0.0963962	0.0877394	0.0638382	0.0920423	0.0155677	0.106375	0.0870706	0.80121	0.104745	0.118302	0.0976936	0.11424	0.170269	0.765322	0.243383	0.110662	0.106775	0.161779	0.081709	0.126624	0.109328	0.114039	0.00471255	0.000358443	0.030608	0.00349267	0.000774608	0.00618694	0.0552878	0.260765	0.311967	0.274523	0.0356547	0.128228	0.318389
M00740	Pathway module	Carbohydrate and lipid metabolism	Other carbohydrate metabolism	M00740 Methylaspartate cycle [PATH:map00020 map00250 map00630 map01200 map01120]	0	0	0	0	0	0	0	0	0	0	0	0	0	0	0	0	0	0	0	0	0	0	0	0	0	0	0	0	0	0	0	0	0	0	0	0	0	0	0	0	0	0	0	0	0
M00741	Propanoyl-CoA metabolism, propanoyl-CoA => succinyl-CoA				22.7418	20.2558	66.8073	30.1826	30.156	73.8629	42.8758	62.2893	67.5243	80.4506	27.02	27.6399	27.359	26.7796	35.6245	18.9924	62.2374	60.1794	53.0222	71.8217	30.109	31.0008	16.9402	17.6363	21.2215	31.9383	13.2147	18.7237	21.2142	30.6608	29.9775	41.1438	85.9256	0.583	69.3805	91.5603	0.860957	90.251	32.5321	22.6765	21.4924	27.9282	20.0185	34.1422	21.5022
M00742	Aminoglycoside resistance, protease FtsH				95.0865	90.4524	75.5517	90.0023	86.8045	86.9978	88.0607	66.3508	67.7614	90.3489	94.7195	94.222	78.4092	78.4859	88.509	90.1942	88.6844	89.1722	84.5075	85.9721	95.3912	95.019	91.0424	82.9797	90.2067	92.2169	44.2213	48.81	54.9294	72.8709	62.1849	67.1001	96.6997	99.9979	94.1039	96.7404	99.9972	96.1351	95.0973	87.0177	88.8742	77.0137	85.304	91.2201	74.4033
M00743	Aminoglycoside resistance, protease HtpX				20.2773	41.5699	64.1253	35.2267	39.6204	53.5372	21.0441	47.5845	41.253	62.1066	33.1819	33.9593	40.9626	39.4956	43.9025	24.798	28.2686	28.9407	37.1949	28.6366	17.0665	19.3078	15.7822	20.4459	23.0075	25.5895	57.2738	67.5449	51.0074	58.1022	43.6601	51.0836	11.6283	90.9309	26.9224	5.28844	97.0702	5.14152	14.2815	23.276	21.1222	41.7291	31.2018	41.7946	38.4488
M00744	Cationic antimicrobial peptide (CAMP) resistance, protease PgtE				0.129291	1.12453	0.886628	1.82158	2.55896	2.32955	0.438902	1.99482	2.49593	0.970185	3.10008	3.79469	1.52059	1.09095	11.8432	0.652705	0.42955	0.186615	3.78139	1.15395	1.54486	1.34871	0.753606	2.74828	0.549135	10.4558	5.18864	7.71326	8.25315	12.9951	3.90493	4.59621	0.565512	0.0666983	1.75746	0.664906	1.0679	0.675328	4.18692	5.34824	7.12212	3.60841	4.32794	3.7459	3.6491
M00745				M00745 Imipenem resistance, repression of porin OprD -1	3.24218	0.279399	22.6765	0.328096	0.492089	15.0884	2.09392	16.3112	23.792	21.7887	0.768069	0.612285	0.657366	0.730427	0.902857	1.63478	2.0036	1.65732	9.03002	2.16312	1.42883	1.57363	1.06666	0.744479	1.68468	0.608778	9.99809	14.3491	14.3128	22.0347	7.85998	9.29138	0.205578	0.1421	4.44337	0.276549	12.413	0.726778	1.52933	3.10712	5.05714	1.8141	3.01324	5.68486	2.52968
M00746	Multidrug resistance, repression of porin OmpF				0	0	0.000535021	0	0	0	0	0	0	0	0	0	0	0	0	0	0	0	0	0	0	0	0	0	3.33e-05	7.16e-05	0	0	0	0	0	0	0	0.000358443	0	6.61e-05	0.000774608	0	0	0	0	0	0	0	0
M00747	Bacitracin transport system				2.01689	2.77701	16.0574	3.22071	5.38795	1.51655	7.25821	4.10278	1.32139	1.6531	4.68434	5.13633	4.40251	3.23047	17.7937	3.85513	2.18903	2.00315	7.81599	7.43453	6.4399	5.91939	8.87117	17.0145	4.94506	19.5727	1.78775	2.45867	2.28047	3.63958	3.00105	2.81962	29.9411	0.00112944	36.2183	19.426	0.00606706	59.6355	14.4204	8.83365	9.88317	4.43442	3.6384	4.56473	3.50502
M00754	Nisin resistance, phage shock protein homolog LiaH				16.3547	50.1295	11.6671	57.3454	49.8582	4.80254	25.0414	11.6558	15.016	6.34965	61.6524	62.6473	44.2068	43.7768	41.1432	24.7708	22.8997	45.0201	13.8306	5.58926	23.645	25.8524	15.0919	28.174	23.2065	43.0166	8.92401	11.5931	9.51584	13.4047	11.0017	8.07643	9.24078	0.00805406	11.4636	5.5272	0.0122719	7.62153	43.2568	37.1051	37.1997	42.4119	39.9432	41.3154	45.3291
M00760	Erythromycin resistance, macrolide 2'-phosphotransferase I MphA				0.424929	0.395182	0.0261554	1.06727	0.778322	0.0115108	0.380666	0.0540889	0.0234674	0.0169294	0.855135	1.16723	5.01113	5.7246	1.55644	1.10487	0.0358601	0.0958037	3.29868	0.0576165	1.37711	1.68779	1.25722	3.1373	0.966562	2.08346	0.0771064	0.137216	0.174511	0.248858	0.0783745	0.123607	0.0196767	9.24e-05	2.15708	0.00828653	0.0001577	0.787397	0.245569	0.210347	0.265451	1.09756	1.11314	0.409976	0.733263
M00761	Undecaprenylphosphate alpha-L-Ara4N biosynthesis, UDP-GlcA => undecaprenyl phosphate alpha-L-Ara4N				0.285459	0.0349092	5.08911	0.0506914	0.0086812	31.9358	0.774137	16.6871	15.7766	12.8274	0.0312751	0.0321129	0.0128604	0.0339255	0.0549423	0.249898	4.18797	2.2001	10.2742	5.13049	0.0565093	0.0706478	0.531804	0.0806739	0.724889	0.0353451	2.99302	3.17629	5.41774	7.46241	2.46608	4.45052	0.0936583	0.0661554	0.0129531	0.0389241	1.06763	0.0183142	0.913469	2.63249	2.97919	1.05318	0.368853	0.528523	0.985603
M00762	Copper-processing system				0.824818	1.01685	19.4024	2.4949	2.23143	21.4541	7.83384	16.2072	8.31333	9.60798	1.88671	1.90297	3.0649	3.35591	2.26082	8.29796	3.11291	5.76976	13.1198	7.44744	10.052	9.02962	14.3147	2.26526	6.83231	2.008	2.30545	3.77177	3.279	4.5784	8.79307	4.83096	0.0351897	0.00300859	0.545735	0.0196349	0.00051634	0.132191	16.0401	6.95774	9.9422	2.78661	4.1805	3.02117	3.46516
M00763	Pathway module	Nucleotide and amino acid metabolism	Arginine and proline metabolism	M00763 Ornithine biosynthesis, mediated by LysW, glutamate => ornithine [PATH:map00220 map01210 map01230 map01100]	0.112231	0.0331611	2.97215	0.0591428	0.00849889	1.4827	0.24483	1.74727	1.97281	2.78793	0.0221429	0.0269906	0.0287958	0.20705	0.0202404	0.0397435	0.0323383	0.090018	1.32986	1.40738	0.0600964	0.104901	0.311508	0.0348612	0.348291	0.035179	2.01486	2.76455	2.8689	4.54876	1.63045	2.26943	11.1157	0.00288552	8.23542	7.29948	0.00308083	11.0951	0.458055	1.69422	1.91343	0.777617	0.133672	0.176691	0.669252
M00764	PTS system, fructoselysine/glucoselysine-specific II component				0.535405	0.332296	6.18072	0.921329	0.640864	14.0678	1.75959	2.16167	4.44619	7.82154	0.815467	0.987445	1.22177	1.50094	2.8828	8.66834	0.310016	0.437394	12.173	5.41394	2.06732	2.6027	15.1134	0.996774	9.72176	3.78122	0.338684	0.440398	0.34107	0.373233	0.394824	0.96282	5.22647	0.000314439	0.403817	3.86601	0.000158077	0.491588	1.28641	1.60084	1.56677	0.803716	0.641419	0.953659	0.733249
M00765	Multidrug resistance, efflux pump Bmr				0.637126	0.129579	4.49921	0.0122964	0.00295258	0.264982	0.328864	7.25009	2.35731	2.11747	0.0043468	0.00628362	0.0052535	0.00233481	0.0131588	0.212907	0.0554164	0.210083	5.46467	0.363477	0.777067	1.32317	0.964932	1.28861	1.27549	0.0205968	20.0582	12.6163	17.9681	9.77614	12.7784	7.87495	0.0010182	0.00220371	0.000708744	0.000891877	0.000213089	0.000765746	0.226148	0.346561	0.349888	0.0315405	0.453158	0.0288829	0.0223482
M00766	Streptomycin resistance, deactivating enzyme StrAB				0.063774	0.158937	3.08755	0.0744658	0.11175	0.629865	0.118966	1.58031	1.83279	3.01537	0.150068	0.140394	0.320445	0.235409	0.0379553	1.01053	0.300576	0.12863	0.348926	0.0273675	0.54705	0.881304	0.584507	0.844202	0.155761	0.0392302	2.12311	3.82181	3.44263	5.54223	0.963263	0.970495	0.00240366	0.00251167	0.0492356	0.00066638	0.000577951	0.028024	0.185462	0.464449	0.496133	0.207324	0.209878	0.138067	0.253426
M00767	Multidrug resistance, efflux pump OqxAB				0.492972	0.116635	0.0654972	0.323578	0.193529	0.117252	0.48542	0.291187	0.312568	0.067142	0.369077	0.177894	0.237993	0.197923	0.239217	1.21649	0.377087	0.227713	1.31212	0.0775778	1.35336	0.958484	0.919202	0.847929	0.75844	0.206912	1.16561	1.74443	2.01385	2.89187	1.58571	1.82351	0.00234101	0.00129182	0.0597421	0.00232412	0.000882683	0.00720066	0.449547	0.676796	0.768367	0.840088	0.458697	0.999471	1.0495
M00768	Multidrug resistance, efflux pump GesABC				1.72809	0.493331	25.4132	0.164117	0.0674049	21.1718	3.53726	7.16789	13.1348	10.8013	0.0430436	0.0355801	0.111116	0.154903	0.17616	1.2635	0.540482	1.49769	16.2285	9.25767	2.02841	1.54675	3.46408	1.29777	2.1592	0.0465766	11.9967	16.8902	15.9712	23.6207	9.80027	11.0953	0.106516	0.142495	0.127398	0.0438989	12.4127	0.0443646	0.907785	5.6355	8.27461	1.79726	3.48572	6.64923	2.65217
M00769	Multidrug resistance, efflux pump MexPQ-OpmE				0.156016	0.396987	3.63077	0.765456	0.261682	12.405	0.551645	2.36126	3.17111	10.0168	0.355729	0.328997	0.86695	1.07841	0.630248	0.390373	2.98817	1.50512	13.0338	8.11616	1.40494	0.635229	0.955934	1.28665	1.03486	0.312261	3.88199	5.5919	5.04414	7.9241	4.39442	3.67593	0.0437058	0.142108	0.672563	0.00405691	12.4129	0.13107	1.13157	5.80383	8.97955	1.39646	3.17607	5.70806	2.20378
M00770	PfeS-PfeR (enterobactin-dependent iron acquisition) two-component regulatory system				0.0694636	0	0.00830207	0.00031253	0	0.0636817	0.0264955	0.0743282	0.246057	0.164732	0	0	0	0	0.000945426	0.000922461	0.0378188	0.00527581	0.00801792	0.0153924	0.0110586	0.0217899	0.030723	0.0125353	0.0263028	5.5e-05	0.0137425	0.0162164	0.0243103	0.0434587	0.0223145	0.0299361	0	0	0.0025121	0	0.00011452	7.52e-05	8.41e-05	0.00260617	0.00208079	0.0294161	0.144655	0.0499746	0.126408
M00771	FitF-FitH (insecticidal toxin regulation) two-component regulatory system				0.0217861	0.00257398	9.11863	0.00164519	0.000277818	1.04203	0.0342873	2.65111	6.77939	1.13982	0.000919196	0.00109833	0.00115588	0.000562792	0.00188735	0.0390034	0.0385894	0.0233021	0.179876	0.0375609	0.0797708	0.0732434	0.0954043	0.0542494	0.0241958	0.000275976	0.0139212	0.0228768	0.0535298	0.0796208	0.0624244	0.0289477	0.000101355	2.99e-05	0.000195803	7.48e-05	0	8.33e-05	0.00272479	0.00283105	0.00246299	0.0686944	0.0172188	4.1282	0.183267
M00772	HupT-HupR (hydrogenase synthesis regulation) two-component regulatory system				0.116523	0.124587	2.5241	5.2354	2.52548	10.7854	0.158255	1.62445	3.94217	5.71503	1.14312	0.933472	0.805381	0.868794	0.0597905	0.14178	0.108283	0.0733424	0.988537	5.15965	0.102187	0.113929	0.0674404	0.243787	0.269319	0.40223	1.91461	3.17582	4.68475	7.95875	1.41181	2.40165	0.0222988	0.000397564	0.16354	0.0228933	0	0.206298	0.101192	0.0421549	0.0395401	0.826468	0.823353	0.310453	0.768437
M00774	Erythromycin biosynthesis, propanoyl-CoA + methylmalonyl-CoA => deoxyerythronolide B => erythromycin A/B				0	0	0	0	0	0	0	0	0	0	0	0	0	0	0	0	0	0	0	0	0	0	0	0	0	0	0	0	0	0	0	0	0	0	0	0	0	0	0	0	0	0	0	0	0
M00777	Avermectin biosynthesis, 2-methylbutanoyl-CoA/isobutyryl-CoA => 6,8a-Seco-6,8a-deoxy-5-oxoavermectin 1a/1b aglycone => avermectin A1a/B1a/A1b/B1b				0	0	0	0	0	0	0	0	0	0	0	0	0	0	0	0	0	0	0	0	0	0	0	0	0	0	0	0	0	0	0	0	0	0	0	0	0	0	0	0	0	0	0	0	0
M00778	Type II polyketide backbone biosynthesis, acyl-CoA + malonyl-CoA => polyketide				0.524661	0.581512	29.4552	0.974857	0.225951	16.8805	1.4727	15.1043	21.8706	27.569	0.458745	0.347551	0.739422	1.15643	0.197678	0.200527	4.89599	32.0502	5.6602	8.08611	0.502489	0.640296	0.195788	0.208555	0.450814	0.123418	5.4089	8.69443	6.83699	10.1549	10.9657	6.24233	0.0220448	0.00309008	2.93548	0.0145639	0.000911728	0.965133	0.447855	1.80602	2.58452	0.508371	0.354333	0.495364	0.620703
M00779	Dihydrokalafungin biosynthesis, octaketide => dihydrokalafungin				0	0	0	0	0	0	0	0	0	0	0	0	0	0	0	0	0	0	0	0	0	0	0	0	0	0	0	0	0	0	0	0	0	0	0	0	0	0	0	0	0	0	0	0	0
M00780	Tetracycline/oxytetracycline biosynthesis, pretetramide => tetracycline/oxytetracycline				0	0	0	0	0	0	0	0	0	0	0	0	0	0	0	0	0	0	0	0	0	0	0	0	0	0	0	0	0	0	0	0	0	0	0	0	0	0	0	0	0	0	0	0	0
M00781	Nogalavinone/aklavinone biosynthesis, deoxynogalonate/deoxyaklanonate => nogalavinone/aklavinone				0	0	0	0	0	0	0	0	0	0	0	0	0	0	0	0	0	0	0	0	0	0	0	0	0	0	0	0	0	0	0	0	0	0	0	0	0	0	0	0	0	0	0	0	0
M00783	Tetracenomycin C/8-demethyltetracenomycin C biosynthesis, tetracenomycin F2 => tetracenomycin C/8-demethyltetracenomycin C				0	0	0	0	0	0	0	0	0	0	0	0	0	0	0	0	0	0	0	0	0	0	0	0	0	0	0	0	0	0	0	0	0	0	0	0	0	0	0	0	0	0	0	0	0
M00787	Bacilysin biosynthesis, prephenate => bacilysin				0	0	0	0	0	0	0	0	0	0	0	0	0	0	0	0	0	0	0	0	0	0	0	0	0	0	0	0	0	0	0	0	0	0	0	0	0	0	0	0	0	0	0	0	0
M00790	Pyrrolnitrin biosynthesis, tryptophan => pyrrolnitrin				0	0	0	0	0	0	0	0	0	0	0	0	0	0	0	0	0	0	0	0	0	0	0	0	0	0	0	0	0	0	0	0	0	0	0	0	0	0	0	0	0	0	0	0	0
M00791	Manganese/zinc transport system				0.0943378	0.190523	0.790478	0.0675541	0.029468	0.219789	0.486493	0.196116	0.279141	0.154817	0.0367869	0.0326837	0.0402592	0.0300544	0.0104472	0.0966013	0.830293	1.07559	3.74014	0.0616484	0.151678	0.0902094	0.233503	0.543981	0.158489	0.00571867	0.127531	0.215368	0.165173	0.271211	0.408905	0.481749	0.000224424	0.00534618	0.000211175	0.000148039	0.0135188	0.000481567	0.24474	0.577799	0.478841	0.303601	0.21774	0.250368	0.198137
M00792	Manganese/zinc transport system				3.17648	13.2818	29.0009	27.3702	33.2175	15.821	14.8854	19.3752	19.971	23.8867	32.031	30.6795	26.4617	25.8396	32.6268	21.6838	2.63843	8.77661	15.6281	11.6592	27.174	25.0845	19.4339	19.9504	25.2109	33.4976	45.8759	51.3177	35.7513	35.2993	32.4872	31.7347	0.932292	90.4348	4.54452	0.600956	83.3725	1.69586	15.6907	22.0896	14.6092	25.217	25.6652	29.3944	28.9048
M00793	dTDP-L-rhamnose biosynthesis				14.9433	9.59282	73.0731	27.5979	30.1804	77.4862	44.7179	81.1142	76.7445	83.6027	23.9694	25.9755	17.6449	17.4919	47.6345	28.1672	77.8682	70.4812	70.8322	40.7631	27.0535	25.9287	35.8201	21.0956	32.8286	33.8218	60.5264	72.1774	56.6303	67.5402	60.8366	61.3846	12.3694	94.3269	26.8075	5.91409	82.3305	8.27995	43.2612	26.6122	33.658	23.9956	21.0026	38.6771	19.3228
M00794	dTDP-6-deoxy-D-allose biosynthesis				0	0	0	0	0	0	0	0	0	0	0	0	0	0	0	0	0	0	0	0	0	0	0	0	0	0	0	0	0	0	0	0	0	0	0	0	0	0	0	0	0	0	0	0	0
M00795	dTDP-beta-L-noviose biosynthesis				0	0	0	0	0	0	0	0	0	0	0	0	0	0	0	0	0	0	0	0	0	0	0	0	0	0	0	0	0	0	0	0	0	0	0	0	0	0	0	0	0	0	0	0	0
M00796	dTDP-D-mycaminose biosynthesis				0.0448053	0.0447206	6.93958	0.0223496	0.0233868	0.536053	0.0625373	0.960936	1.53412	8.41591	0.0247286	0.0209522	0.0853196	0.071114	0.0015804	0.0694048	0.000931663	0.000781015	0.0244343	0.373941	0.0824604	0.191763	0.372222	0.0143884	0.20817	0.0247749	17.7962	26.9384	5.48173	6.63079	6.50617	2.74238	0.00167368	0	0.000969553	0.00152446	0	0.00101491	0.0016306	0.00303748	0.0020908	0.0113233	0.00647497	0.0105216	0.00928227
M00797	dTDP-D-desosamine biosynthesis				0.056097	5.76e-05	0.0490252	0.000169038	0.000113483	0.00237692	0.00600966	0.00683991	0.00210994	0.0437568	5.51e-05	0.00016968	0.000131011	0.00044652	0.00127838	0.0341966	0	0	0.00857673	0.0579183	0.0024991	0.00248113	0.0118878	0.000340417	0.0970606	8.97e-05	0.016119	0.0289467	0.0407296	0.0607536	0.00756474	0.00860047	0.00632831	1.84e-05	2.09504	0.00406245	0.000120407	0.778068	0.000135978	0	2.3e-05	0	6.13e-05	0.000374095	0.000127847
M00798	dTDP-L-mycarose biosynthesis				0	0	0	0	0	0	0	0	0	0	0	0	0	0	0	0	0	0	0	0	0	0	0	0	0	0	0	0	0	0	0	0	0	0	0	0	0	0	0	0	0	0	0	0	0
M00799	dTDP-L-oleandrose biosynthesis				0	0	0	0	0	0	0	0	0	0	0	0	0	0	0	0	0	0	0	0	0	0	0	0	0	0	0	0	0	0	0	0	0	0	0	0	0	0	0	0	0	0	0	0	0
M00800	dTDP-L-megosamine biosynthesis				0	0	0	0	0	0	0	0	0	0	0	0	0	0	0	0	0	0	0	0	0	0	0	0	0	0	0	0	0	0	0	0	0	0	0	0	0	0	0	0	0	0	0	0	0
M00804	Complete nitrification, comammox, ammonia => nitrite => nitrate				0.381691	0.132418	7.89223	0.231881	0.0862089	5.84443	0.836362	6.43836	3.51241	8.20292	0.0984062	0.0779058	0.11975	0.0680652	0.0782952	0.282457	1.34697	2.63499	7.22397	1.35526	0.588446	1.16517	0.269385	0.897805	0.439149	0.147735	4.18994	7.59519	5.33716	8.54865	2.00754	1.92596	0.0245635	0.00339575	2.18666	0.0125697	0.0014433	0.820753	0.691256	1.00542	1.05621	0.93287	2.19582	4.24178	1.48715
M00805	Staurosporine biosynthesis, tryptophan => staurosporine				0	0	0	0	0	0	0	0	0	0	0	0	0	0	0	0	0	0	0	0	0	0	0	0	0	0	0	0	0	0	0	0	0	0	0	0	0	0	0	0	0	0	0	0	0
M00806	PTS system, maltose-specific II component				1.96378	3.57818	0.0432178	0.803844	1.05256	0.0322581	5.1784	0.12849	0.0743557	0.109133	1.11603	1.85832	1.25037	1.24421	7.70119	7.1477	3.92255	1.97412	4.34086	0.0786996	1.77442	2.35627	4.56098	25.835	6.5743	12.5678	0.174594	0.294537	0.233247	0.372327	0.455293	0.33578	9.26623	0.0245018	7.88447	4.51503	0.036317	1.00932	6.02587	3.32481	3.39489	1.91225	1.5328	1.58643	1.42444
M00807	PTS system, galactose-specific II component				0.25564	0.0211642	0	0.0671652	0.0151762	0	0.169971	0.00176043	0	0.000540822	0.0155682	0.0181149	0.0160216	0.0119239	0.026359	0.0421935	0.0360537	0.0270356	0.0650783	0	0.0561828	0.0337377	0.448851	0.0897601	0.177325	0.00204251	0	8.63e-05	9.06e-05	0	0.00472723	0.00494712	0.000361313	0.019706	0.000221777	0.000242829	0.023663	0.000168629	0.143838	0.165555	0.278903	0.0316732	0.013353	0.0500473	0.0267196
M00808	Violacein biosynthesis, tryptophan => violacein				0	0	0	0	0	0	0	0	0	0	0	0	0	0	0	0	0	0	0	0	0	0	0	0	0	0	0	0	0	0	0	0	0	0	0	0	0	0	0	0	0	0	0	0	0
M00809	PTS system, glucose-specific II component				1.79457	0.560997	0.357582	0.514448	0.386185	0.270953	5.58557	0.41929	0.889049	0.173216	0.635326	1.2182	1.01409	1.29701	7.22713	12.3458	0.494645	0.483741	0.897768	0.433559	3.69541	4.49635	17.7177	19.3051	11.011	11.4534	0.0267217	0.0439163	0.0253494	0.0225881	0.715974	0.441849	10.603	0.00124921	9.15688	7.1824	0.00556346	10.918	2.63631	3.80326	3.58019	1.73584	1.30788	1.94024	1.237
M00810	Nicotine degradation, pyridine pathway, nicotine => 2,6-dihydroxypyridine/succinate semialdehyde				0	0	0	0	0	0	0	0	0	0	0	0	0	0	0	0	0	0	0	0	0	0	0	0	0	0	0	0	0	0	0	0	0	0	0	0	0	0	0	0	0	0	0	0	0
M00811	Nicotine degradation, pyrrolidine pathway, nicotine => succinate semialdehyde				0	0	0	0	0	0	0	0	0	0	0	0	0	0	0	0	0	0	0	0	0	0	0	0	0	0	0	0	0	0	0	0	0	0	0	0	0	0	0	0	0	0	0	0	0
M00812	AgrC2-AgrA2 (virulence regulation) two-component regulatory system				0.178987	0.249916	0.264177	0.972599	0.91333	0.0721477	0.351572	2.50121	0.100578	0.143494	0.626785	1.05519	0.654299	0.577609	2.84393	3.24145	0.218954	0.159011	1.54441	0.152725	2.5385	2.43153	5.21963	2.52307	1.95927	2.41618	0.131321	0.126032	0.140685	0.157372	0.377203	0.427858	0.0427142	0.000156464	2.81049	0.0153616	0.000120407	1.20489	13.2853	7.28276	10.3655	2.72112	3.33359	3.11309	2.23781
M00813	Lantibiotic transport system				0.757877	3.54431	5.12635	4.16759	5.41449	12.4108	2.811	4.49302	4.38647	4.1741	6.31906	7.68193	6.5066	5.83338	21.0118	6.60962	12.511	2.32214	4.91368	6.43587	4.93378	3.67139	4.1837	10.3298	4.4066	25.8695	2.29027	3.79025	3.62304	5.72473	3.32273	3.35245	30.2537	0.573127	39.8918	19.5808	0.843336	60.7067	16.0087	8.63984	10.2539	3.16438	2.96916	4.10314	2.45612
M00814	Acarbose biosynthesis, sedoheptulopyranose-7P => acarbose				0	0	0	0	0	0	0	0	0	0	0	0	0	0	0	0	0	0	0	0	0	0	0	0	0	0	0	0	0	0	0	0	0	0	0	0	0	0	0	0	0	0	0	0	0
M00815	Validamycin A biosynthesis, sedoheptulopyranose-7P => validamycin A				0	0	0	0	0	0	0	0	0	0	0	0	0	0	0	0	0	0	0	0	0	0	0	0	0	0	0	0	0	0	0	0	0	0	0	0	0	0	0	0	0	0	0	0	0
M00816	NisK-NisR (Lantibiotic biosynthesis) two-component regulatory system				3.48217	5.16481	0.124274	0.485133	1.22284	0.0648239	4.43068	2.52112	0.0492985	0.46045	0.401595	0.432991	0.314244	0.35933	1.49606	4.31998	1.51162	5.69975	3.63667	0.174419	4.58433	4.79747	5.45129	9.5857	5.35549	1.98869	0.528195	0.663732	2.75607	4.70526	2.90948	3.57374	0.0391141	0.00269547	0.711134	0.0149276	0.000562122	0.26501	6.02419	5.48997	5.73989	1.03073	1.12266	1.06081	0.902644
M00817	Lantibiotic transport system				0.584012	5.29385	0.417597	0.777152	1.33403	0.0800632	3.07929	0.593908	2.05206	0.122536	0.445432	0.458182	0.536123	0.795247	3.01484	1.86353	10.8002	0.521756	5.59281	0.100021	0.933561	0.930176	1.07608	6.05657	2.00512	4.5355	0.180028	0.190926	0.811562	1.04283	1.66688	2.53265	0.0169478	0.000453218	0.266213	0.0100669	0.00307745	0.0509201	10.6836	3.56963	5.57765	0.73089	0.791468	0.904348	0.64084
M00818	FusK-FusR (virulence regulation) two-component regulatory system				0.00027612	0.000174907	2.56103	0.000171027	8.61e-05	3.0274	0.000515672	0.579457	1.30374	0.105056	0.000418271	0.000257513	0.000298242	0.000193616	0	0.00209266	0.000455732	0	0.00224362	0.211892	0.000197529	0.000569927	0.0074761	7.22e-05	0.0258864	0.000165859	0.237532	0.391286	0.38347	0.60363	0.099378	0.0872931	0	0.000415677	0.000439298	7.94e-05	0.000774608	0.000282598	0	6.73e-05	0.000149486	0.000808066	0.000193204	7.25e-05	6.49e-05
M00819	Pentalenolactone biosynthesis, farnesyl-PP => pentalenolactone				0	0	0	0	0	0	0	0	0	0	0	0	0	0	0	0	0	0	0	0	0	0	0	0	0	0	0	0	0	0	0	0	0	0	0	0	0	0	0	0	0	0	0	0	0
M00820	SagS-HptB-HsbR (swarming activity and biofilm formation) two-component regulatory system				0.478949	0.795847	14.8515	1.39833	1.34471	6.78974	1.4394	10.1032	17.4659	10.9829	1.28893	1.36387	1.89845	2.01897	0.390672	2.11897	4.23335	5.30903	10.1674	1.82246	3.01274	2.26209	2.31007	1.15951	1.97005	0.188708	3.12614	5.17233	3.48962	5.64041	6.0234	4.67542	0.0353948	0.0780639	0.72197	0.0232787	11.3455	0.263104	1.61765	4.64344	7.11654	1.60164	3.67813	2.25568	2.11735
M00821	Multidrug resistance, efflux pump TriABC-TolC				10.1048	4.35978	40.605	14.8407	23.1125	45.8856	33.2086	35.3593	37.8608	39.3107	19.3754	19.4293	13.8324	13.5906	28.0976	13.0568	45.3185	18.6868	38.6717	20.2282	18.0999	15.5518	10.9583	8.08104	12.6633	11.3568	18.8934	15.1762	24.5806	27.6307	22.1051	27.6629	0.761796	0.43172	12.8893	0.443836	2.39491	2.96351	4.48122	9.88676	9.97208	17.7509	14.4889	32.164	13.5824
M00822	Multidrug resistance, efflux pump MexMN-OprM				1.6734	0.49328	25.6815	0.165581	0.0691313	22.1972	3.2786	7.80329	13.7749	13.0152	0.0407198	0.0323825	0.109131	0.153807	0.179621	1.25423	0.516896	1.44562	14.3714	9.23786	2.02631	1.53247	3.42777	1.18301	2.0924	0.0761313	10.6871	14.6238	13.4705	19.6148	7.63203	8.72543	0.10185	0.0672082	0.116264	0.0449129	1.06794	0.0427006	0.819598	5.36178	7.95109	1.57804	3.28	6.5374	2.47731
M00823	Chlortetracycline biosynthesis, pretetramide => chlortetracycline				0	0	0	0	0	0	0	0	0	0	0	0	0	0	0	0	0	0	0	0	0	0	0	0	0	0	0	0	0	0	0	0	0	0	0	0	0	0	0	0	0	0	0	0	0
M00824	9-membered enediyne core biosynthesis, malonyl-CoA => 3-hydroxyhexadeca-4,6,8,10,12,14-hexaenoyl-ACP => 9-membered enediyne core				0	0	0	0	7.52e-05	0.0184815	0	0	0.00261919	0	0	0	0	0	0	0	0	0	0.000196429	0	0	0	0	0	0	0	0.0230843	0.0337204	0.0431058	0.083854	0.00902637	0.016865	0	0	0	0	0	0	0	0	0	0	0	8.26e-05	0
M00826	C-1027 benzoxazolinate moiety biosynthesis, chorismate => benzoxazolinyl-CoA				0	0	0	0	0	0	0	0	0	0	0	0	0	0	0	0	0	0	0	0	0	0	0	0	0	0	0	0	0	0	0	0	0	0	0	0	0	0	0	0	0	0	0	0	0
M00827	C-1027 beta-amino acid moiety biosynthesis, tyrosine => 3-chloro-4,5-dihydroxy-beta-phenylalanyl-PCP				0	0	0	0	0	0	0	0	0	0	0	0	0	0	0	0	0	0	0	0	0	0	0	0	0	0	0	0	0	0	0	0	0	0	0	0	0	0	0	0	0	0	0	0	0
M00828	Maduropeptin beta-hydroxy acid moiety biosynthesis, tyrosine => 3-(2-chloro-3-hydroxy-4-methoxyphenyl)-3-hydroxypropanoyl-PCP				0	0	0	0	0	0	0	0	0	0	0	0	0	0	0	0	0	0	0	0	0	0	0	0	0	0	0	0	0	0	0	0	0	0	0	0	0	0	0	0	0	0	0	0	0
M00829	3,6-Dimethylsalicylyl-CoA biosynthesis, malonyl-CoA => 6-methylsalicylate => 3,6-dimethylsalicylyl-CoA				0.000160614	0	0.00298332	0	0	0.00303367	0.0188647	0.00470282	0.00480455	0.00186964	0	0	0	0	0	0.000243123	0.0105643	1.01859	0.193662	0.000658371	0	7.1e-05	6.72e-05	0	6.5e-05	0	0.0121843	0.0220764	0.0993912	0.165061	0.00874927	0.050276	0	0	0	3.17e-05	0	0	0	0	0	0	0	0	0
M00830	Neocarzinostatin naphthoate moiety biosynthesis, malonyl-CoA => 2-hydroxy-5-methyl-1-naphthoate => 2-hydroxy-7-methoxy-5-methyl-1-naphthoyl-CoA				0	0	0	0	0	0	0	0	0	0	0	0	0	0	0	0	0	0	0	0	0	0	0	0	0	0	0	0	0	0	0	0	0	0	0	0	0	0	0	0	0	0	0	0	0
M00833	Calicheamicin biosynthesis, calicheamicinone => calicheamicin				0	0	0	0	0	0	0	0	0	0	0	0	0	0	0	0	0	0	0	0	0	0	0	0	0	0	0	0	0	0	0	0	0	0	0	0	0	0	0	0	0	0	0	0	0
M00834	Calicheamicin orsellinate moiety biosynthesis, malonyl-CoA => orsellinate-ACP => 5-iodo-2,3-dimethoxyorsellinate-ACP				0	0	0	0	0	0	0	0	0	0	0	0	0	0	0	0	0	0	0	0	0	0	0	0	0	0	0	0	0	0	0	0	0	0	0	0	0	0	0	0	0	0	0	0	0
M00835	Pyocyanine biosynthesis, chorismate => pyocyanine				0	0	0	0	0	0	0	0	0	0	0	0	0	0	0	0	0	0	0	0	0	0	0	0	0	0	0	0	0	0	0	0	0	0	0	0	0	0	0	0	0	0	0	0	0
M00836	Coenzyme F430 biosynthesis, sirohydrochlorin => coenzyme F430				0.213139	8.04511	11.5237	6.87995	11.5143	5.15441	0.535849	19.562	9.26308	2.66705	2.28391	2.53461	17.8386	17.8652	9.25014	8.28271	20.3619	14.3956	4.93173	1.20402	1.5811	1.75924	4.77034	4.9097	4.58536	7.0189	37.2983	39.0937	20.905	13.0045	19.5414	9.72883	1.31604	0.000620557	1.88977	0.597131	0.00178911	1.26257	0.689242	6.71419	2.83886	19.7968	10.1639	5.5018	20.9941
M00837	Prodigiosin biosynthesis, L-proline => prodigiosin				0	0	0	0	0	0	0	0	0	0	0	0	0	0	0	0	0	0	0	0	0	0	0	0	0	0	0	0	0	0	0	0	0	0	0	0	0	0	0	0	0	0	0	0	0
M00838	Undecylprodigiosin biosynthesis, L-proline => undecylprodigiosin				0	0	0	0	0	0	0	0	0	0	0	0	0	0	0	0	0	0	0	0	0	0	0	0	0	0	0	0	0	0	0	0	0	0	0	0	0	0	0	0	0	0	0	0	0
M00839	PdtaS-PdtaR two-component regulatory system				1.82986	2.57163	6.57395	9.93113	6.27514	4.01948	5.99675	5.21743	4.42899	5.08428	7.01039	6.78989	9.37009	9.09397	17.5107	5.05048	0.47311	1.5136	8.96671	8.47633	5.82638	6.56819	6.4718	5.12639	5.80101	27.5578	15.0904	11.7285	17.909	18.1979	15.0021	14.4224	36.6024	85.3589	49.5132	24.1373	67.5476	63.5826	26.1582	27.4911	27.3341	8.04857	23.9019	11.9606	8.28378
M00840	Tetrahydrofolate biosynthesis, mediated by ribA and trpF, GTP => THF				0	0	0	0	0	0	0	0	0	0	0	0	0	0	0	0	0	0	0	0	0	0	0	0	0	0	0	0	0	0	0	0	0	0	0	0	0	0	0	0	0	0	0	0	0
M00843	L-threo-Tetrahydrobiopterin biosynthesis, GTP => L-threo-BH4				33.2463	48.8733	83.3777	56.1145	48.8817	85.5588	56.7975	85.5906	80.4616	89.9479	44.8671	45.1343	51.5179	51.8318	46.4858	37.9123	82.3754	79.8769	71.9069	56.8504	31.0249	30.6198	28.5967	34.7704	39.1425	42.7727	75.4137	81.2243	68.963	75.6132	72.0239	68.3327	5.55643	1.08678	36.3906	4.32448	14.5789	14.5817	35.2991	46.3311	42.9554	54.9086	56.9267	53.7539	51.9894
M00844	Pathway module	Nucleotide and amino acid metabolism	Arginine and proline metabolism	M00844 Arginine biosynthesis, ornithine => arginine [PATH:map00220 map01230 map01100]	30.1392	61.2571	90.8689	61.5139	42.8714	92.9499	64.3501	89.585	85.7531	86.2206	44.0063	45.8949	57.7073	58.5257	69.3316	58.6006	68.412	79.1845	79.6741	78.1448	48.816	49.8023	52.8154	77.9739	52.6342	73.1144	68.8242	82.0703	65.0814	80.0178	63.9312	56.0283	97.1322	99.4093	84.0873	96.723	98.1856	95.5308	74.6004	66.8832	70.8562	61.0973	63.0656	49.9351	60.8714
M00845	Pathway module	Nucleotide and amino acid metabolism	Arginine and proline metabolism	M00845 Arginine biosynthesis, glutamate => acetylcitrulline => arginine [PATH:map00220 map01230 map01100]	9.76897	3.6221	26.2788	3.10796	10.9417	9.6757	12.3275	8.67511	5.86704	11.3676	4.15593	4.28094	18.9432	19.678	1.55674	13.8414	4.06563	4.12607	25.055	9.56669	12.769	13.1281	12.0278	7.02155	9.56285	2.72839	13.6741	22.1657	22.4691	37.0486	16.1298	21.7212	10.1343	0.144658	7.90769	6.47404	12.4157	9.10903	2.57721	3.26961	4.45574	22.3422	11.2879	10.3317	24.3177
M00846	Siroheme biosynthesis, glutamate => siroheme				5.65024	12.1363	38.7037	17.4241	16.6079	28.3355	5.45371	31.5784	27.2179	22.2627	5.66366	5.99281	22.883	22.5496	18.4275	14.0159	21.4137	19.0532	29.2369	13.1131	8.22194	8.46195	11.7923	17.9531	11.6301	22.9505	63.0195	64.6076	53.0567	53.6807	41.4615	28.335	7.71263	0.718747	13.045	5.01635	13.2595	4.55599	24.4491	30.2511	28.0402	26.3403	33.8576	15.5191	28.5602
M00847	Heme biosynthesis, archaea, siroheme => heme				5.65624	28.5622	49.8465	32.2084	14.2817	56.7108	10.4646	40.3955	39.3202	34.4496	19.4028	18.8509	16.6042	18.4419	17.652	20.3937	37.995	54.7858	35.5339	23.0549	16.8194	18.5912	17.4154	16.8308	16.616	20.0977	68.0457	70.3114	57.5279	59.3661	60.1409	47.6097	0.766196	0.00460844	16.2963	0.403148	0.00414253	4.20761	26.5079	33.5704	28.5991	14.7686	30.6785	18.5488	15.6169
M00849	Pathway module	Carbohydrate and lipid metabolism	Terpenoid backbone biosynthesis	M00849 C5 isoprenoid biosynthesis, mevalonate pathway, archaea [PATH:map00900 map01110 map01130]	0.653797	8.10047	20.7685	7.13964	11.6302	8.9111	1.01262	30.0484	27.1374	5.90774	2.3222	2.58557	17.9182	17.9184	9.42664	8.32099	32.0543	15.1145	13.4339	1.42498	1.87797	2.10239	5.0139	7.61839	5.78866	7.16748	41.8984	46.2998	25.1675	19.857	29.4987	13.1712	1.75758	0.0240778	5.45586	0.75682	0.0335931	2.68743	1.23194	7.1161	3.46435	20.4513	11.9242	6.13785	21.5678
M00850	Vibrio cholerae pathogenicity signature, cholera toxins				0	0	0	0	0	0	0	0	0	0	0	0	0	0	0	0	0	0	0	0	0	0	0	0	0	0	0	0	0	0	0	0	0	0	0	0	0	0	0	0	0	0	0	0	0
M00851	Carbapenem resistance				0.00274655	0.000821167	0.0710504	0.00239828	0.000401822	0.0409967	0.00222854	3.05676	1.33792	1.31701	0.000879803	0.000601845	0.000462685	0.00053623	0.00194596	0.0176666	0.00235728	0.0028511	0.118419	0.00875589	0.00857585	0.00947222	0.0195146	0.0112897	0.00995404	0.00125437	3.74171	5.71438	7.14497	11.7855	2.40133	4.29926	0.000105072	8.19e-05	3.65e-05	2.9e-05	0	0.00011392	0.0130911	0.211513	0.0572638	0.00671163	0.0221594	0.011874	0.00586343
M00852	Vibrio cholerae pathogenicity signature, toxin coregulated pilus				0	0	0	0	0	0	0	0	0	0	0	0	0	0	0	0	0	0	0	0	0	0	0	0	0	0	0	0	0	0	0	0	0	0	0	0	0	0	0	0	0	0	0	0	0
M00853	ETEC pathogenicity signature, colonization factors				0	0	0	0	0	0	0	0	0	0	0	0	0	0	0	0	0	0	0	0	0	0	0	0	0	0	0	0	0	0	0	0	0	0	0	0	0	0	0	0	0	0	0	0	0
M00854	Pathway module	Carbohydrate and lipid metabolism	Other carbohydrate metabolism	M00854 Glycogen biosynthesis, glucose-1P => glycogen/starch [PATH:map00500]	95.8254	92.4933	87.8141	92.4056	94.8883	90.583	89.3123	89.0027	85.2512	92.8076	89.0773	90.0508	92.3677	91.9153	85.7551	91.6941	95.1574	92.4224	85.6286	85.466	86.156	88.156	91.0667	90.4179	94.0303	88.2279	79.5531	84.5032	72.8933	81.223	80.0478	74.503	93.0749	99.9967	95.6511	93.3926	99.9971	97.1252	89.1193	82.4135	85.0537	93.5195	93.2751	91.1865	92.6368
M00855	Pathway module	Carbohydrate and lipid metabolism	Other carbohydrate metabolism	M00855 Glycogen degradation, glycogen => glucose-6P [PATH:map00500]	96.4978	97.4774	90.4194	83.9441	92.3733	91.8848	92.1667	89.2021	85.2235	91.2736	83.7168	83.7112	84.9248	83.6521	94.4907	85.5136	95.4643	92.5789	89.8451	87.3778	94.9665	95.6872	96.2945	95.712	91.6934	93.1029	80.7629	86.9677	74.7343	84.3095	81.2505	76.4583	98.394	99.9962	96.6082	97.4567	99.9918	97.7197	94.5251	90.6813	89.1451	90.9145	90.8133	90.1139	88.9409
M00857	Salmonella enterica pathogenicity signature, Vi antigen				0	0	0	0	0	0	0	0	0	0	0	0	0	0	0	0	0	0	0	0	0	0	0	0	0	0	0	0	0	0	0	0	0	0	0	0	0	0	0	0	0	0	0	0	0
M00858	Vi polysaccharide transport system				0	0	0	0	0	0	0	0	0	0	0	0	0	0	0	0	0	0	0	0	0	0	0	0	0	0	0	0	0	0	0	0	0	0	0	0	0	0	0	0	0	0	0	0	0
[truncated: 46 more columns]

## Sheet: KEGG pathways abund HQ only
KEGG pathways abundance in different microbial samples. Abundance of all HQ MAGs having a complete or "one block missing" KEGG module were summed and the value is reported here as an esitmate of the abundance of this pathway in each sample.
KEGG module ID	KEGG description	KEGG description	KEGG description	KEGG description	BP-Nysted-Rep1	BP-Fangel-Rep1	BP-Fakse-Rep1	BP-Sinding-Rep1	BP-Filskov-Rep1	BP-Maabjerg-Sew-Rep1	BP-Maabjerg-Man-Rep1	BP-Luntoft-Rep1	BP-Avedore-Rep1	BP-Helsinger-Rep1	BP-BlahojFS-Rep1	BP-BlahojSS-Rep1	BP-LemvigFS-Rep1	BP-LemvigSS-Rep1	BP-NRW-thermo-BP4-T1	BP-NRW-meso-BP3-T1	BP-Vilasana-Rep1	BP-Torregrossa-Rep1	BP-Gimenells-Rep1	BP-LaLlagosta-Rep1	BP-Cologne-QA-Rep1	BP-Cologne-CTAB-Rep1_AVER	BP-NRW-meso-BP2-Rep1_AVER	BP-NRW-meso-BP1-Rep1_AVER	BP-NRW-meso-BP3-T2	BP-NRW-thermo-BP4-T2	LSBR-R1A-C13-SIP-Rep1_AVER	LSBR-R1A-C12-SIP-Rep1_AVER	LSBR-R2A-C13-SIP-Rep1_AVER	LSBR-R2B-C12-SIP-Rep1	LSBR-R1-T0-SIP-Rep1	LSBR-R2-T0-SIP-Rep1	LSBR-SS-preH2-Rep1_AVER	LSBR-DSAc-preH2-Rep1_AVER	LSBR-DSMet-preH2-Rep1_AVER	LSBR-SS-postH2-Rep1_AVER	LSBR-DSAc-postH2-Rep1_AVER	LSBR-DSMet-postH2-Rep1_AVER	LSBR-FirAtt-Rep1_AVER	LSBR-Liq-Rep1_AVER	LSBR-Pmm-Rep1_AVER	LSBR-R1-without-lipids-Rep1	LSBR-R1-with-lipids-Rep1	LSBR-R1-without-lipids-adaptation-Rep1	LSBR-R2-without-lipids-Rep1
M00001	Pathway module	Carbohydrate and lipid metabolism	Central carbohydrate metabolism	M00001 Glycolysis (Embden-Meyerhof pathway), glucose => pyruvate [PATH:map00010 map01200 map01100]1	90.2816	86.1887	60.7702	93.0788	96.6092	60.7137	70.7239	57.8799	61.8605	63.286	94.6562	94.4936	93.8752	93.9819	93.7892	74.0472	64.6171	74.2082	56.392	60.586	82.6526	82.3335	78.506	88.3337	73.1691	94.4029	72.8215	77.9694	65.5625	71.951	63.4169	50.2695	95.7779	99.6134	94.9649	96.3847	98.6624	96.0796	87.9859	81.4912	75.4993	92.5006	90.6992	87.2391	90.8217
M00002	Pathway module	Carbohydrate and lipid metabolism	Central carbohydrate metabolism	M00002 Glycolysis, core module involving three-carbon compounds [PATH:map00010 map01200 map01230 map01100]	94.5508	97.9857	87.4138	95.3109	97.9875	82.9985	86.0605	76.4395	72.2191	88.6853	96.6418	96.3731	95.9137	96.0134	96.5712	91.337	91.9819	88.9589	83.5684	81.6733	89.6706	89.5246	92.6185	95.0722	88.4301	97.8684	80.2059	85.8067	74.2922	83.5093	76.8739	72.9401	98.4317	99.9976	96.607	97.4796	99.9983	97.8458	94.0494	92.2464	89.9278	95.7773	95.3724	95.6533	94.6856
M00003	Pathway module	Carbohydrate and lipid metabolism	Central carbohydrate metabolism	M00003 Gluconeogenesis, oxaloacetate => fructose-6P [PATH:map00010 map00020 map01100]	92.4594	88.7175	83.0013	78.0372	87.9294	74.461	79.7689	67.0044	66.5167	81.7851	77.5746	76.7185	80.7336	80.0497	84.0613	56.6602	89.3193	85.4329	78.0413	66.2021	62.6868	66.9426	49.3823	71.1748	53.9446	78.9818	77.8445	84.883	73.0753	82.0937	74.1658	70.4543	97.8646	14.2855	95.853	97.1747	31.1741	97.5227	69.4191	80.6764	77.5534	85.5582	83.4001	83.303	83.9269
M00004	Pathway module	Carbohydrate and lipid metabolism	Central carbohydrate metabolism	M00004 Pentose phosphate pathway (Pentose phosphate cycle) [PATH:map00030 map01200 map01100 map01120]	4.10021	2.7894	24.3804	6.83346	6.59946	17.1088	6.71078	23.6513	28.6052	24.7752	8.3485	9.01856	12.9749	12.692	26.871	15.0434	6.22555	4.50385	25.8255	12.6333	12.8179	12.9114	19.1706	17.0401	11.083	34.7628	17.5451	29.2024	30.0161	48.2465	13.7845	20.7315	26.9518	90.9164	35.7392	19.6052	97.063	62.0322	19.7747	13.2237	16.5299	10.6962	10.3133	12.4251	11.2647
M00005	Pathway module	Carbohydrate and lipid metabolism	Central carbohydrate metabolism	M00005 PRPP biosynthesis, ribose 5P => PRPP [PATH:map00030 map00230 map01200 map01230 map01100]	95.7622	98.4521	91.5221	94.5903	96.6857	91.7911	92.4891	93.0012	82.7413	92.3791	96.0426	96.3343	94.4429	94.3019	97.37	84.0805	92.5886	92.0441	89.2132	81.2928	90.191	92.055	88.9278	94.278	82.3632	99.0516	81.0518	87.3436	75.022	84.7247	80.3422	75.8527	98.3914	99.9987	96.6302	97.4627	99.999	97.8517	93.6944	92.065	89.9798	96.3551	95.3071	95.8833	94.9764
M00006	Pentose phosphate pathway, oxidative phase, glucose 6P => ribulose 5P				16.731	22.9913	36.5482	45.7179	49.8705	21.9558	27.427	30.207	29.9814	33.6171	53.841	53.8601	50.0624	49.9654	46.6985	48.96	13.6835	14.9204	38.6125	25.1134	44.283	45.2219	48.8933	46.0334	34.7754	64.6729	39.3719	62.3402	40.5771	63.0732	28.2012	32.2924	27.2716	90.9375	41.6131	19.756	97.0872	63.7619	60.3124	39.9906	44.7626	44.1237	45.4157	48.9851	47.2772
M00007	Pathway module	Carbohydrate and lipid metabolism	Central carbohydrate metabolism	M00007 Pentose phosphate pathway, non-oxidative phase, fructose 6P => ribose 5P [PATH:map00030 map01200 map01230 map01100 map01120]	93.476	87.9081	76.6301	76.8411	80.5947	86.231	88.3066	69.4658	71.6506	89.814	81.9156	81.9299	68.2275	66.8675	85.4727	71.3191	73.9634	77.2938	82.9482	85.2778	88.7356	89.2796	84.9054	84.8907	81.6096	86.6395	41.8365	47.3996	53.8834	71.482	56.5581	63.2523	95.8991	99.975	93.9751	95.9741	99.9533	95.088	92.0777	82.6224	84.7108	71.5756	79.3994	84.3132	68.5826
M00008	Entner-Doudoroff pathway, glucose-6P => glyceraldehyde-3P + pyruvate				1.50234	0.951788	8.8876	1.82317	1.32331	4.98226	3.96747	3.92038	5.06229	6.98019	0.817191	0.818977	7.37192	7.55203	6.1887	9.63592	3.69101	2.48855	15.23	4.56112	5.95957	4.88597	17.405	7.04317	8.66406	10.1921	9.80895	15.6692	18.183	29.0274	10.3788	11.846	20.8078	0.146296	33.7475	15.2297	12.4235	60.8919	11.36	7.2761	10.6776	4.49739	4.82151	6.0997	4.83978
M00009	Pathway module	Carbohydrate and lipid metabolism	Central carbohydrate metabolism	M00009 Citrate cycle (TCA cycle, Krebs cycle) [PATH:map00020 map01200 map01100]5	3.29205	1.71392	28.9024	2.22621	1.13451	13.3489	11.7515	9.97031	4.60057	14.0642	1.20629	0.908785	1.04809	1.43983	0.429728	4.19384	3.21437	5.98345	13.0313	12.2604	5.99765	5.96072	2.83303	5.1266	2.91779	0.676222	7.63472	13.8641	12.8992	20.7253	7.0932	12.8285	0.826171	0.506982	3.61706	0.760334	13.7255	1.84926	1.92513	6.35382	9.6894	2.98764	4.24387	7.38251	3.62631
M00010	Pathway module	Carbohydrate and lipid metabolism	Central carbohydrate metabolism	M00010 Citrate cycle, first carbon oxidation, oxaloacetate => 2-oxoglutarate [PATH:map00020 map01200 map01210 map01230 map01100]	73.386	39.67	49.5807	40.181	21.4365	40.0042	47.2258	32.3754	21.9458	39.5366	24.6751	28.0204	24.7263	24.6847	48.0399	44.9192	15.2672	20.2513	61.1852	32.3848	40.0858	41.5225	57.1186	68.2723	45.8178	49.8708	60.1425	71.0335	54.8152	65.6245	45.0857	41.6975	18.2244	86.4406	23.4587	10.7093	82.1162	9.76606	68.7588	41.7773	53.3867	29.4836	27.8637	32.2029	27.4825
M00011	Pathway module	Carbohydrate and lipid metabolism	Central carbohydrate metabolism	M00011 Citrate cycle, second carbon oxidation, 2-oxoglutarate => oxaloacetate [PATH:map00020 map01200 map01100]2	8.23481	11.4463	35.0373	2.75427	10.8838	28.5139	18.7501	27.2434	13.7442	23.3013	3.69877	3.62741	18.9078	19.137	9.64578	17.7317	26.1281	24.8733	21.6651	17.5083	13.7038	13.4068	9.7792	12.3545	10.2699	7.55738	10.5487	18.3655	17.7029	28.0702	9.7258	17.3716	2.5873	0.507698	5.77873	1.54311	13.7266	3.87173	2.61141	13.5923	14.0531	22.8026	14.4122	13.0279	24.5587
M00012	Pathway module	Carbohydrate and lipid metabolism	Other carbohydrate metabolism	M00012 Glyoxylate cycle [PATH:map00630 map01200 map01100 map01110]	0.187096	0.074069	18.2422	0.0550003	0.0428668	0.707083	0.289468	0.897645	0.757211	0.784031	0.0266727	0.0240268	0.114009	0.0592402	0.144471	0.0183201	0.179921	1.10384	1.27422	6.1993	0.843299	1.11844	0.212735	1.65811	0.0133958	0.0202301	1.78561	3.34955	3.0935	4.88185	0.895303	1.25535	0.0604502	0.144555	0.151005	0.0108268	12.4165	0.048836	0.696452	4.33151	7.19002	1.26599	2.93558	5.268	2.18126
M00015	Pathway module	Nucleotide and amino acid metabolism	Arginine and proline metabolism	M00015 Proline biosynthesis, glutamate => proline [PATH:map00330 map01230 map01100]	41.8521	59.1212	49.0332	49.3378	38.1452	41.0562	47.7692	51.5431	45.7509	52.093	33.2145	36.1635	48.3332	47.7239	62.5411	57.2218	24.0841	29.4443	65.201	34.216	47.6313	49.1629	64.5068	79.1834	51.6202	66.1082	76.0409	81.6674	67.4506	74.93	64.6271	49.8182	49.8313	99.9964	69.8275	33.5686	99.9951	79.8558	77.2587	66.5779	69.7977	54.4316	58.1875	42.9317	52.9942
M00016	Pathway module	Nucleotide and amino acid metabolism	Lysine metabolism	M00016 Lysine biosynthesis, succinyl-DAP pathway, aspartate => lysine [PATH:map00300 map01230 map01100]	6.24903	11.1607	25.7853	6.28426	15.4143	23.1695	6.71132	27.7713	22.6878	33.0063	8.37123	8.31284	25.9572	25.818	31.3242	14.6593	11.3401	10.4011	28.2732	20.4874	7.5513	8.61769	8.29243	12.9866	9.53174	31.2961	51.0362	61.2357	43.1846	47.9935	34.2878	24.9158	33.3997	99.3695	43.3413	23.9963	98.1064	73.2775	8.35556	16.2721	12.7041	25.9256	14.8672	16.4101	26.7085
M00017	Pathway module	Nucleotide and amino acid metabolism	Cysteine and methionine metabolism	M00017 Methionine biosynthesis, apartate => homoserine => methionine [PATH:map00270 map01230 map01100]	1.68094	1.2025	5.15547	3.85686	2.78242	2.81382	1.69534	7.32706	7.09771	2.41496	2.98856	3.6652	2.31545	1.77906	21.2529	11.6336	1.09346	1.44844	7.85623	18.1547	5.70586	6.37629	8.14445	17.6326	7.66249	20.8548	7.89725	12.2212	11.6924	18.5655	6.50209	8.04173	55.8707	91.0527	21.7956	67.3942	85.2743	16.9849	30.0962	7.1085	10.8149	2.94973	2.84126	2.61723	2.10942
M00018	Pathway module	Nucleotide and amino acid metabolism	Serine and threonine metabolism	M00018 Threonine biosynthesis, aspartate => homoserine => threonine [PATH:map00260 map01230 map01100 map01110]	42.4453	57.858	82.535	48.295	37.2219	49.2306	52.9319	63.4284	55.6342	49.5173	32.0788	35.5526	47.5814	46.9903	63.3825	49.2368	60.1493	37.756	67.0192	49.1692	41.2027	43.8019	62.6558	72.4631	54.5579	66.358	74.6621	79.835	66.4533	73.0857	55.7272	49.1904	52.3088	99.0323	71.2121	34.5556	96.863	80.9697	77.3707	68.6024	73.0417	54.1252	58.0456	42.5427	53.5444
M00019	Pathway module	Nucleotide and amino acid metabolism	Branched-chain amino acid metabolism	M00019 Valine/isoleucine biosynthesis, pyruvate => valine / 2-oxobutanoate => isoleucine [PATH:map00290 map01210 map01230 map01100 map01110] (complete)	38.1216	54.5649	43.4157	41.7412	36.0872	35.7508	43.58	42.805	29.6755	28.8835	29.6823	31.9379	43.9302	42.7577	60.1312	52.7532	40.3921	37.689	61.703	24.231	43.6697	43.9894	55.646	73.9009	46.2804	61.531	72.5135	76.5208	65.5238	72.4014	55.2927	48.3778	41.1672	86.4405	62.1934	27.4765	82.1197	72.8508	70.2311	58.5851	62.9688	48.2004	52.214	36.7259	47.3844
M00020	Pathway module	Nucleotide and amino acid metabolism	Serine and threonine metabolism	M00020 Serine biosynthesis, glycerate-3P => serine [PATH:map00260 map01200 map01230 map01100]	36.8993	61.2733	66.9687	64.6582	65.3651	65.3324	71.6945	59.3913	59.2864	61.5669	65.2022	63.7254	53.0869	53.0056	57.7697	54.8979	65.7542	62.5271	68.2494	42.3779	60.4187	60.3878	54.0463	64.6346	43.8308	56.1583	53.8561	63.5823	46.6249	52.9997	43.2437	40.9266	18.1164	90.9243	29.6823	10.2628	97.0876	8.92783	44.508	43.1673	45.9147	51.8156	47.882	67.1651	51.6692
M00021	Pathway module	Nucleotide and amino acid metabolism	Cysteine and methionine metabolism	M00021 Cysteine biosynthesis, serine => cysteine [PATH:map00270 map01200 map01230 map01100 map01110]	38.8218	72.1325	48.7232	62.2818	35.7044	40.6204	51.4016	34.2001	38.7213	64.0841	43.4893	45.1064	43.0738	44.2007	66.753	66.0266	22.3775	58.8688	59.8654	75.1024	58.0373	61.8843	67.1171	75.4127	61.1697	70.1107	44.6194	49.4832	53.1367	70.4394	57.2946	59.225	95.6999	14.6278	82.0917	96.1996	32.4588	93.9037	80.437	72.1805	74.5782	41.0281	55.1787	46.9703	38.1891
M00022	Pathway module	Nucleotide and amino acid metabolism	Aromatic amino acid metabolism	M00022 Shikimate pathway, phosphoenolpyruvate + erythrose-4P => chorismate [PATH:map00400 map01230 map01100 map01110 map01130]	35.5371	68.1517	55.7575	68.9055	79.7739	65.3899	55.3609	44.3132	38.591	67.4222	81.5341	81.4882	64.9522	62.3488	80.1847	61.1543	44.8626	33.0213	48.7693	45.2335	69.1166	67.9429	64.0576	81.3627	54.8019	83	33.7775	35.7081	41.6912	54.2064	34.2174	37.4051	40.9538	91.4972	77.1702	27.8874	97.9352	74.6872	86.7303	75.7798	77.3613	64.6977	74.1433	77.4672	61.7403
M00023	Pathway module	Nucleotide and amino acid metabolism	Aromatic amino acid metabolism	M00023 Tryptophan biosynthesis, chorismate => tryptophan [PATH:map00400 map01230 map01100 map01110]0	6.27167	10.9712	48.0534	28.8145	28.4711	29.2232	12.1208	33.3287	26.7273	25.6033	19.0555	21.456	35.3041	34.7074	54.3048	31.8572	5.17646	8.13905	33.073	18.0187	27.0914	25.0746	33.9201	44.3004	24.0657	54.6452	66.7303	68.3223	58.121	61.4784	48.8254	37.3678	44.1241	1.0881	51.5779	28.8084	14.6004	75.8996	60.9818	36.6282	41.472	40.4732	30.5537	29.3096	40.4212
M00024	Pathway module	Nucleotide and amino acid metabolism	Aromatic amino acid metabolism	M00024 Phenylalanine biosynthesis, chorismate => phenylalanine [PATH:map00400 map01230 map01100 map01110]	34.3812	65.4065	57.0012	60.6261	66.7685	39.1801	44.8068	43.1837	33.3202	39.3065	57.135	57.8012	62.6634	59.6634	67.9343	58.7586	37.1164	37.1555	46.6358	35.4689	55.7761	56.8838	51.1557	72.5013	52.2968	76.6193	70.175	74.1147	62.8108	68.7581	55.0523	47.7333	41.4688	99.4061	61.8976	28.053	98.1737	73.6156	80.4043	72.042	73.0224	68.2223	72.9372	58.3882	71.4891
M00025	Pathway module	Nucleotide and amino acid metabolism	Aromatic amino acid metabolism	M00025 Tyrosine biosynthesis, chorismate => tyrosine [PATH:map00400 map01230 map01100]	32.9029	58.028	57.2751	42.4082	35.7199	39.0331	38.4318	43.6911	33.2882	54.251	29.1625	31.5152	40.8455	39.0345	60.595	48.5465	39.4756	37.0321	48.3452	43.9465	42.8271	43.9743	49.2633	67.2011	44.6042	62.853	70.2184	73.5271	63.104	68.7209	55.5233	48.2381	42.5912	99.0511	58.2916	28.715	96.8859	73.2772	70.9215	58.0978	61.9498	49.0948	53.668	38.4636	48.3469
M00026	Pathway module	Nucleotide and amino acid metabolism	Histidine metabolism	M00026 Histidine biosynthesis, PRPP => histidine [PATH:map00340 map01230 map01100 map01110]2	34.4159	54.2555	33.7891	47.1417	26.06	19.3442	36.2943	37.227	21.5608	21.8862	28.3383	30.4578	28.1603	28.0161	59.4924	45.6548	10.2817	15.5847	41.3889	30.7485	40.6185	41.7282	53.217	55.5116	42.5731	61.4482	66.6885	66.8317	57.2157	58.4068	50.0173	44.3408	51.3576	99.026	63.5694	33.2497	96.8511	78.8549	66.8929	53.0507	56.8785	29.8815	43.6716	35.8827	28.4835
M00027	Pathway module	Nucleotide and amino acid metabolism	Other amino	M00027 GABA (gamma-Aminobutyrate) shunt [PATH:map00250 map01100]	0.484391	0.257718	23.6034	7.22698	2.3127	2.08452	1.05743	2.71153	2.13637	8.15762	0.501027	0.603513	1.51646	1.51355	8.45438	1.26985	0.172018	0.184763	5.64718	11.4122	1.12415	1.83599	0.70835	1.31293	0.514205	5.6665	5.32914	9.55299	7.6809	12.3726	2.5498	3.02702	0.686613	90.8386	4.52604	0.447236	85.7304	1.7487	0.630159	7.31635	3.74098	1.47921	3.01366	7.82613	1.40366
M00028	Pathway module	Nucleotide and amino acid metabolism	Arginine and proline metabolism	M00028 Ornithine biosynthesis, glutamate => ornithine [PATH:map00220 map01210 map01230 map01100]	38.4671	58.6985	57.4252	57.8891	39.6798	34.8986	44.4293	40.9939	29.0205	30.7375	41.0218	43.3787	49.729	49.3834	62.8046	52.2445	22.5163	27.9202	54.3366	35.7399	42.9776	43.6037	48.2385	71.2348	43.9575	66.8568	61.7612	72.583	56.0409	67.3619	48.1775	43.2691	34.6019	99.3832	55.9006	22.1232	98.1473	67.4966	69.2054	56.7887	60.0441	51.502	57.1019	42.6493	51.4011
M00031	Pathway module	Nucleotide and amino acid metabolism	Lysine metabolism	M00031 Lysine biosynthesis, mediated by LysW, 2-aminoadipate => lysine [PATH:map00300 map01210 map01230 map01100]	0.112231	0.0331611	2.97215	0.0591428	0.00849889	1.4827	0.24483	1.74727	1.97281	2.78793	0.0221429	0.0269906	0.0287958	0.20705	0.0202404	0.0397435	0.0323383	0.090018	1.32986	1.40738	0.0600964	0.104901	0.311508	0.0348612	0.348291	0.035179	2.01486	2.76455	2.8689	4.54876	1.63045	2.26943	11.1157	0.00288552	8.23542	7.29948	0.00308083	11.0951	0.458055	1.69422	1.91343	0.777617	0.133672	0.176691	0.669252
M00033	Pathway module	Nucleotide and amino acid metabolism	Other amino	M00033 Ectoine biosynthesis, aspartate => ectoine [PATH:map00260 map01210 map01230 map01100 map01120]	0.117011	2.13285	17.3483	0.0622265	0.0761394	2.59946	0.179238	8.18811	4.73173	3.61238	0.0703748	0.0708913	0.0892478	0.0523607	0.129778	0.0301666	0.274221	2.50323	4.36652	1.0843	0.750343	0.491496	0.224543	0.872547	0.0686713	0.0558726	36.6654	37.6721	21.5514	13.9982	19.1206	10.3711	0.00340756	0.0014587	0.110617	0.00136114	0.00385156	0.0338031	0.514222	4.61775	6.91111	0.89946	2.5032	5.05238	1.79653
M00034	Pathway module	Nucleotide and amino acid metabolism	Cysteine and methionine metabolism	M00034 Methionine salvage pathway [PATH:map00270 map01100]	0.00334275	0	0.000966276	0.0242121	0.00501198	0.00131939	0.0489782	0.00548098	0.00149107	0.000831704	0.00424497	0.00222424	0.00171955	0.000385568	0.0321208	0.00301952	0.0968646	0.00259752	0.0353937	0	0.438307	0.115549	0.0226771	0.0276475	0.00402877	0.00098209	0.00397355	0.00778867	0.00807818	0.0143115	0.00293408	0.00429308	0.00118917	0.356434	0.00161017	0.0015445	1.29602	0.000988909	0.350856	2.02909	3.83861	0.542064	2.00431	0.66117	0.987483
M00035	Pathway module	Nucleotide and amino acid metabolism	Cysteine and methionine metabolism	M00035 Methionine degradation [PATH:map00270 map01100]	11.1354	3.28299	25.8189	6.08961	0.912227	22.6077	17.9537	11.1766	11.5517	26.2861	1.01645	1.06288	2.55019	3.30317	2.40016	8.29325	21.5293	23.4812	14.9952	8.74111	9.73965	12.4525	9.6177	8.99068	8.90224	3.7463	16.7385	12.5794	19.0347	20.4926	17.6815	16.4394	2.49866	0.143796	14.1927	2.3138	12.4205	7.42369	10.2617	18.3135	15.9273	4.19884	17.5871	8.42635	3.66851
M00036	Pathway module	Nucleotide and amino acid metabolism	Branched-chain amino acid metabolism	M00036 Leucine degradation, leucine => acetoacetate + acetyl-CoA [PATH:map00280 map01100]	0.0211956	0.00269824	0.0259576	0.0235597	0.00398164	2.58735	5.21408	1.16052	0.55885	4.57353	0.00547346	0.00879098	0.00737228	0.00312031	0.0157047	0.0284468	1.42412	3.75811	4.64117	0.0340871	0.0574929	0.109295	0.0112537	0.237639	0.0458703	0.00432392	0.469061	0.838885	0.823671	1.31825	0.235936	0.309543	0.000297974	0.00266983	0.0609442	0.000231693	0.000365509	0.0038923	0.352106	0.457154	0.942164	0.557013	2.00898	0.720033	1.1461
M00038	Tryptophan metabolism, tryptophan => kynurenine => 2-aminomuconate				0.00043428	0	0	0	0	0	0.000759043	0	0	0	0	0	0.000826603	0	0	4.55e-05	0	0	0.000623379	0	0	6.21e-05	0	0.000569255	5.84e-05	0	0.00397355	0.00778867	0.00791053	0.0141282	0.00225304	0.00246268	0	3.97e-05	0	0	0	0	0	0	0	0.0653699	0.163707	0.00721209	0.00167912
M00040	Tyrosine biosynthesis, prephanate => pretyrosine => tyrosine				2.26824	9.13682	12.4469	3.09314	3.56783	10.0189	4.89098	6.8422	16.815	11.3681	3.03921	2.48602	5.57313	4.94295	6.17309	11.8871	1.51834	2.34727	11.5461	20.1487	6.03073	7.53634	18.7322	3.17595	14.5432	8.81219	10.6034	16.4852	16.0765	26.3542	10.4427	10.1652	22.2166	13.4688	33.1349	16.0572	29.773	60.3276	3.08868	7.97894	10.0398	2.67237	4.95549	7.54262	3.53573
M00045	Pathway module	Nucleotide and amino acid metabolism	Histidine metabolism	M00045 Histidine degradation, histidine => N-formiminoglutamate => glutamate [PATH:map00340 map01100]	73.1413	33.5666	51.2992	42.4256	58.7475	60.2319	41.5656	51.7141	48.9366	69.3356	56.468	53.2742	46.0145	45.0695	34.1289	21.2971	49.6856	55.0476	28.0848	61.9437	34.0181	39.1615	16.5222	18.2673	28.2668	36.3987	11.7361	15.5491	15.4402	21.8322	25.5195	36.5649	83.8974	0.717745	71.713	89.9997	13.2637	88.7965	22.4279	31.165	24.988	43.2099	39.3027	51.5261	42.2214
M00046	Pyrimidine degradation, uracil => beta-alanine, thymine => 3-aminoisobutanoate				3.54803	0.959892	8.19915	1.10314	0.457765	6.71781	2.25012	7.82521	6.31483	6.93504	0.572103	0.570676	1.2003	1.50849	1.09407	1.00687	3.89888	3.53514	4.75799	9.83242	2.14945	3.38648	1.11619	2.31603	1.05603	1.74905	2.86633	3.53892	4.58037	7.4631	3.29298	3.47113	20.7468	0.00359985	17.0901	12.2509	0.0043071	12.7125	2.50348	4.85584	4.51922	2.3362	0.838005	1.21074	2.14055
M00048	Pathway module	Nucleotide and amino acid metabolism	Purine metabolism	M00048 Inosine monophosphate biosynthesis, PRPP + glutamine => IMP [PATH:map00230 map01100]2	15.8049	29.1001	56.8329	31.5448	26.4493	72.9384	42.7552	62.9632	56.5035	77.3001	16.3082	17.5673	31.8846	32.6046	46.8382	39.6395	49.8526	26.0673	60.4219	49.3233	34.0422	35.0448	30.3417	43.5531	35.8637	49.8659	72.5069	75.1313	65.262	69.9565	62.0533	65.3539	50.1056	99.9862	61.02	33.6579	99.9589	77.5572	49.4255	42.9702	46.7638	40.8599	43.3183	28.3136	42.1826
M00049	Pathway module	Nucleotide and amino acid metabolism	Purine metabolism	M00049 Adenine ribonucleotide biosynthesis, IMP => ADP,ATP [PATH:map00230 map01100]	17.8011	44.8124	78.6641	63.8065	79.1384	87.7711	56.7262	78.2768	69.7179	86.6313	65.9778	64.5971	67.0631	65.7744	79.0452	51.4349	70.384	41.8423	71.8276	79.4698	58.101	58.1669	39.3636	48.694	47.6685	75.8103	78.2974	84.0314	71.118	78.7735	68.3754	70.1529	92.2648	99.9964	88.2057	93.0264	99.9972	95.8906	61.4731	68.2399	63.3602	76.2696	75.2012	76.8185	76.6594
M00050	Pathway module	Nucleotide and amino acid metabolism	Purine metabolism	M00050 Guanine ribonucleotide biosynthesis IMP => GDP,GTP [PATH:map00230 map01100]	95.0047	96.8165	74.217	86.7153	93.8291	91.1617	90.1601	82.6517	80.4684	91.1793	94.624	94.2263	93.9366	93.9376	91.9136	74.1914	92.9319	90.5546	80.1376	63.4615	79.0987	81.3943	75.9662	87.1193	75.0775	93.9688	46.0227	51.6783	53.4984	70.1262	59.6561	64.4861	52.3192	99.997	84.6949	34.5287	99.9953	82.9196	83.4546	88.7699	84.3692	92.5572	90.3668	92.1194	91.9832
M00051	Pathway module	Nucleotide and amino acid metabolism	Pyrimidine metabolism	M00051 Uridine monophosphate biosynthesis, glutamine (+ PRPP) => UMP [PATH:map00240 map01100]	31.9964	70.6182	54.0298	59.2709	42.2884	74.2967	69.0829	75.9026	63.3763	78.6493	43.0232	45.898	56.9328	58.014	67.8577	58.8543	87.8117	53.9547	75.3334	66.6332	50.4442	53.244	54.5373	79.7417	54.8913	71.5601	78.7832	83.8466	71.7852	79.537	68.6337	70.4689	98.3376	99.6364	80.1187	97.4255	98.6757	95.2431	78.8607	69.5739	73.1591	56.8357	60.5269	46.0922	56.1205
M00052	Pathway module	Nucleotide and amino acid metabolism	Pyrimidine metabolism	M00052 Pyrimidine ribonucleotide biosynthesis, UMP => UDP/UTP,CDP/CTP [PATH:map00240 map01100]	90.2608	92.9688	89.6385	92.2874	94.8378	71.2535	82.2494	72.2391	72.7521	87.9052	93.5058	93.136	89.3674	88.4329	90.3865	58.01	89.9787	86.2402	80.7978	82.0478	69.6319	73.1321	51.9929	72.7297	63.6936	91.5044	76.2889	82.2561	71.7928	79.4388	74.2047	71.4484	97.8539	14.6469	93.9053	97.1725	32.4815	97.4757	79.3019	82.6636	77.1767	89.3264	88.941	89.5762	89.6519
M00053	Pathway module	Nucleotide and amino acid metabolism	Pyrimidine metabolism	M00053 Pyrimidine deoxyribonuleotide biosynthesis, CDP/CTP => dCDP/dCTP,dTDP/dTTP [PATH:map00240 map01100]	0.378913	1.28532	0.0785553	0.666654	0.713455	0.167353	3.16181	0.410392	0.0736393	0.0876652	1.03649	0.989361	0.665945	0.836996	2.05853	0.91499	0.289375	0.277449	4.48287	0.0896606	1.57592	1.96968	1.28739	5.86408	1.38239	2.47656	2.59613	4.47837	2.09662	3.4334	1.40516	0.767161	1.32201	5.20293	1.71779	0.395716	28.236	1.1625	1.55193	4.08568	6.94104	1.64806	3.47319	5.80292	2.34511
M00060	Pathway module	Carbohydrate and lipid metabolism	Lipopolysaccharide metabolism	M00060 Lipopolysaccharide biosynthesis, KDO2-lipid A [PATH:map00540 map01100]	2.2455	4.15926	37.1776	1.03946	0.9313	59.971	23.0238	36.8749	35.7317	42.5933	0.972958	0.731859	0.642464	1.26039	0.312472	8.56448	38.3671	16.4055	31.4065	20.6624	13.242	13.6164	3.88769	5.1341	5.17249	0.626452	5.80506	8.64117	10.944	17.3753	5.87808	16.7981	0.776177	0.0714218	0.63363	0.73163	1.07761	0.827742	1.41989	5.51897	8.50931	2.45057	3.31982	7.02287	3.61362
M00061	D-Glucuronate degradation, D-glucuronate => pyruvate + D-glyceraldehyde 3P				7.55575	14.4997	1.04472	9.11443	7.44172	2.15437	15.8	3.0782	8.09199	0.856581	11.848	11.9351	9.51689	10.6267	17.7465	17.2128	7.98604	5.19528	22.3029	0.762443	19.5991	18.586	14.9753	24.5342	10.015	19.0759	8.08171	12.6312	12.5837	20.6201	10.7844	10.7447	19.3774	0.00641696	18.4185	10.5931	0.0142702	9.12054	30.2051	8.61184	12.5619	8.41313	7.3225	8.95376	8.22829
M00063	CMP-KDO biosynthesis				5.55127	8.53746	48.746	17.6625	26.6053	68.1838	31.6421	43.8472	40.8357	46.9492	23.3736	23.9278	15.831	15.6302	42.7434	13.6125	43.8573	21.2683	42.9607	31.5186	20.9702	21.1015	12.6321	10.5592	17.425	24.2122	13.2457	19.3804	24.1358	37.4908	15.9636	27.6732	11.9616	0.503841	23.5927	8.40339	13.7197	14.4543	9.1028	15.4562	15.5742	20.7571	16.1638	34.3304	16.1873
M00064	ADP-L-glycero-D-manno-heptose biosynthesis				3.54777	13.6095	16.6363	32.0059	51.4684	55.1297	15.047	25.031	15.0301	35.4981	44.7544	43.3232	34.5821	33.0993	27.8342	12.2493	4.36875	7.83617	28.0542	15.8646	15.8937	17.3862	9.83206	9.16513	14.0286	22.3894	11.9207	16.5254	19.8676	30.3057	17.3869	32.3398	11.1783	0.143082	23.039	7.63747	12.4152	13.6335	14.071	25.4581	22.0101	36.1964	34.1047	52.0475	36.2236
M00080	Pathway module	Carbohydrate and lipid metabolism	Lipopolysaccharide metabolism	M00080 Lipopolysaccharide biosynthesis, inner core => outer core => O-antigen [PATH:map00540 map01100]	0	0	0	0	0	0	0	0	0	0	0	0	0	0	0	0	0	0	0	0	0	0	0	0	0	0	0	0	0	0	0	0	0	0	0	0	0	0	0	0	0	0	0	0	0
M00082	Fatty acid biosynthesis, initiation				29.7913	66.8075	70.7914	62.5079	51.6106	73.8928	68.7717	60.7325	49.9391	83.8176	59.7165	61.3917	50.9432	53.7778	72.7028	59.4769	48.8951	29.9976	63.5655	75.4732	60.5822	65.7319	66.5019	78.4928	61.8055	69.4679	29.0198	41.8376	44.5817	67.9411	40.4385	56.4295	75.5217	99.3882	55.4063	81.3343	98.1576	35.053	74.2473	49.7194	57.5658	50.5814	44.0526	62.7938	44.5917
M00083	Fatty acid biosynthesis, elongation				54.9337	82.9547	82.48	78.5452	69.0521	86.0625	88.9855	69.2643	70.5929	90.4657	70.6835	72.0889	75.3607	76.8435	82.5194	82.4341	76.3729	80.8208	85.5363	87.562	81.2942	83.8824	78.3006	87.9786	81.3019	83.4628	63.5219	78.0559	60.939	80.3716	68.9587	69.8344	96.86	99.9974	95.5699	96.9359	99.9982	96.7691	82.9407	69.7414	74.524	77.1584	75.3367	73.018	71.5162
M00086	Pathway module	Carbohydrate and lipid metabolism	Fatty acid metabolism	M00086 beta-Oxidation, acyl-CoA synthesis [PATH:map00071 map01212 map01100]	86.5729	47.8848	63.7275	40.602	42.2645	79.8952	69.9688	70.6836	61.295	71.3563	33.7542	35.5512	43.736	42.9794	52.696	50.8937	74.7658	51.4466	74.5626	45.5206	53.2696	55.8889	56.4237	50.4763	56.3174	36.2191	38.2794	39.4765	46.9143	59.7917	47.3262	60.1592	13.243	86.08	33.4242	9.16631	80.814	17.8097	56.622	52.1401	53.2811	56.9649	53.9888	55.4141	52.2015
M00087	beta-Oxidation				16.8958	27.3884	23.9258	16.0764	3.16047	15.7881	15.4038	5.34205	10.4455	11.7505	5.32927	5.90259	4.82738	4.24617	0.959019	1.34126	4.18437	13.9722	16.5526	13.5762	2.39196	3.75799	1.54182	5.20209	2.84772	1.91754	16.3166	10.6119	15.3464	13.2231	11.5101	7.3287	0.254848	0.0700142	5.59711	0.055058	1.07235	1.02841	5.12433	18.013	18.7604	5.30038	19.5712	7.67231	5.84476
M00088	Pathway module	Carbohydrate and lipid metabolism	Fatty acid metabolism	M00088 Ketone body biosynthesis, acetyl-CoA => acetoacetate/3-hydroxybutyrate/acetone [PATH:map00072 map01100]	0.00218943	0.000873109	0.0298637	0.00200441	0.0024286	0	0.0124322	0	0.000735483	0.000241678	7.91e-05	0	0.0274251	0.0100891	0.00241706	0.00117021	0.000217476	0.000392194	0.00386211	0.014286	0.0291739	0.0491619	0.000396779	0.0134367	0.000584079	0.00607002	0.094637	0.200934	0.1605	0.255376	0.0454594	0.0483554	0.00451824	1.78e-05	0.0303199	0.00326224	3.73e-05	0.00593817	0.00121706	0.000822374	0.000413015	0.00497651	0.00178658	0.0032409	0.00255803
M00091	Phosphatidylcholine (PC) biosynthesis, PE => PC				1.77594	0.571306	8.28549	0.16092	0.544851	7.3596	3.83933	5.39562	8.71112	10.9867	0.485725	0.671585	0.644664	0.584414	8.57056	1.47601	0.0290913	0.0500113	2.88896	1.71807	0.704659	0.883196	2.21956	1.1243	2.38951	5.9806	5.06985	6.66404	8.25486	11.7165	10.2945	18.878	0.0554913	0.356455	0.760603	0.108725	1.29519	0.209716	0.796992	6.46511	2.39987	1.06242	1.06901	6.46531	0.754272
M00093	Pathway module	Carbohydrate and lipid metabolism	Lipid metabolism	M00093 Phosphatidylethanolamine (PE) biosynthesis, PA => PS => PE [PATH:map00564 map01100]	63.0367	21.6995	63.8428	51.5938	61.7527	54.8014	44.9537	44.1725	46.8886	48.9283	51.4428	50.5177	43.5153	43.2693	42.7841	36.9677	45.4818	20.7257	54.2968	27.5458	34.7692	36.5924	33.8541	30.3133	34.823	43.5619	64.2645	65.0245	54.8758	55.4303	48.1908	42.6835	13.5793	1.08116	31.9867	8.89556	14.5848	17.7332	43.9482	47.0074	43.8795	43.5039	54.5107	57.9667	44.3278
M00095	Pathway module	Carbohydrate and lipid metabolism	Terpenoid backbone biosynthesis	M00095 C5 isoprenoid biosynthesis, mevalonate pathway [PATH:map00900 map01100 map01110]	0.0791817	0.025797	0.0272812	0.0214493	0.0421445	0.0154073	0.121811	0.201915	0.164947	0.0354391	0.0250429	0.0286999	0.0541694	0.0243923	0.0120167	0.152587	0.0442395	0.0646533	4.17637	0.00955901	0.250643	0.235957	0.22745	2.63063	0.195985	0.0238901	1.44134	2.00654	0.78274	1.19268	0.836278	0.238257	0.000592717	0.00300204	0.000263549	0.000743321	0.00676071	0.000313222	0.297539	0.286804	0.412358	0.345269	0.274971	0.267383	0.266011
M00096	C5 isoprenoid biosynthesis, non-mevalonate pathway				87.6266	78.1833	55.6755	86.8079	83.5299	70.3214	75.6393	52.3306	48.6588	72.9588	92.2786	91.1572	74.7698	74.9716	79.6881	68.8836	52.9402	40.527	65.1901	53.6887	78.7034	81.0579	69.6813	68.4673	66.7758	82.5721	34.4588	33.9468	43.2717	55.2321	44.3276	54.2978	44.7612	93.3907	78.351	29.5596	80.1828	78.7259	65.7854	68.626	64.9222	70.8329	78.0513	84.0113	68.8849
M00098	Pathway module	Carbohydrate and lipid metabolism	Lipid metabolism	M00098 Acylglycerol degradation [PATH:map00561 map01100]	1.44201	1.94952	2.23408	1.20467	0.807857	0.977826	1.74352	1.88251	1.61391	3.32522	0.556491	0.437147	0.418693	0.409453	1.07844	3.57647	1.95234	3.57001	7.06795	4.49975	3.56978	3.82044	4.0536	4.03075	2.4892	1.07565	6.88814	9.69536	7.47449	10.6115	6.49937	7.02991	0.341148	0.0072838	5.69349	0.348149	0.0231146	1.39222	7.41952	16.445	14.4806	1.77996	16.8019	3.22296	1.62257
M00112	Tocopherol/tocotorienol biosynthesis				0	0	0	0	0	0	0	0	0	0	0	0	0	0	0	0	0	0	0	0	0	0	0	0	0	0	0	0	0	0	0	0	0	0	0	0	0	0	0	0	0	0	0	0	0
M00115	NAD biosynthesis, aspartate => NAD				14.6647	39.2586	47.9096	40.5913	36.7643	72.5655	25.2597	46.1113	35.2751	58.3833	33.9157	35.1838	27.6285	26.0207	43.936	20.2268	7.93727	19.6261	47.3162	38.3797	30.5532	31.1764	25.0945	34.0911	26.12	32.924	34.7943	35.7735	44.5613	57.6967	39.8227	50.9849	22.8715	86.0781	55.5034	16.7837	80.8167	64.9651	49.227	40.1041	41.4667	29.0877	38.3568	38.1195	22.4739
M00116	Menaquinone biosynthesis, chorismate => menaquinone				0.22919	0.0637815	4.17061	0.0735625	0.0677896	0.929381	5.73467	2.09648	1.5947	0.647577	0.0990372	0.101444	0.145561	0.15667	0.0588929	0.212876	1.43663	2.90435	6.24013	4.51678	1.49894	1.3598	0.142934	0.691226	0.135978	0.0567005	1.43933	2.51795	1.7888	2.71738	1.55191	1.35559	0.0322393	0.00305221	0.0478365	0.021022	0.0039116	0.0226104	0.197377	0.682378	0.972653	0.335293	0.205895	0.554955	0.338383
M00117	Pathway module	Nucleotide and amino acid metabolism	Cofactor and vitamin biosynthesis	M00117 Ubiquinone biosynthesis, prokaryotes, chorismate => ubiquinone [PATH:map00130 map01100 map01110]	0.0131183	0.000444523	0.00141848	0.029029	0.0132685	0.0011915	0.0972487	0.00553167	0.00228827	0.00120196	0.00875533	0.0042028	0.00633068	0.00245493	0.11089	0.00516592	0.129635	0.00782507	0.0609273	0.0024759	0.636201	0.183462	0.169954	0.408096	0.00443442	0.00365744	0.0235895	0.0487858	0.0528005	0.0763302	0.0180367	0.0226902	0.0355517	0.0663405	0.0531346	0.000751811	1.06784	0.00153502	0.467863	3.29502	5.35462	0.5341	2.22597	0.80071	1.20738
M00118	Glutathione biosynthesis, glutamate => glutathione				5.39606	9.92895	3.89687	3.33039	4.34159	0.518774	3.46347	3.05354	0.940135	0.291326	4.66656	5.50014	2.78933	1.99203	20.2432	8.72221	1.02899	5.3753	9.7576	0.162763	4.3676	5.36611	5.45568	23.521	8.89537	23.4221	3.28028	5.85185	6.18267	9.49002	5.02408	4.27546	9.83298	98.8019	6.84491	4.60365	97.2735	0.63326	10.4798	12.295	14.6694	4.30162	5.82289	8.57579	4.0918
M00119	Pathway module	Nucleotide and amino acid metabolism	Cofactor and vitamin biosynthesis	M00119 Pantothenate biosynthesis, valine/L-aspartate => pantothenate [PATH:map00770 map01100 map01110]	9.58421	11.8638	26.3477	29.9177	33.0516	63.6748	23.0722	31.5377	35.3398	57.145	27.8398	28.4819	22.0724	20.7519	42.206	21.7042	6.94781	12.5805	33.8113	22.8361	25.1509	26.0709	18.3664	29.4784	23.0227	31.5739	28.7306	27.9444	31.9712	38.7516	26.6447	24.1269	0.670923	1.08144	23.588	0.208472	14.5749	3.98237	31.3461	31.0999	31.9686	26.2265	36.0288	34.5565	20.4423
M00120	Coenzyme A biosynthesis, pantothenate => CoA				93.6924	74.2362	64.3006	66.6347	53.9718	83.6909	78.933	62.1998	60.3492	87.4947	58.9921	60.5176	53.194	54.0464	78.9043	58.773	36.4946	40.1418	75.4968	83.7371	70.5921	73.2983	62.8308	76.5364	60.9481	75.1606	40.3902	45.3213	53.1432	71.0756	48.6685	61.5302	96.6535	99.9968	93.9346	96.713	99.998	96.0011	76.7439	67.6338	71.7867	54.1286	60.7767	65.9095	46.8239
M00121	Heme biosynthesis, glutamate => protoheme/siroheme				0.585156	0.532366	6.06801	0.813038	0.105006	4.56067	1.73834	2.71298	2.98216	7.41855	0.0456348	0.0360869	0.194369	0.187322	0.161317	1.71467	0.582451	1.57946	7.47539	5.07687	4.08218	2.49931	2.02818	2.32823	1.39202	0.0483003	6.6585	12.1215	10.4789	16.616	5.27969	5.49704	0.0425149	0.144428	0.0637791	0.00294079	12.4129	0.0088318	1.3538	5.20885	7.74674	1.59588	3.61873	5.1754	2.23085
M00122	Cobalamin biosynthesis, cobinamide => cobalamin				7.90534	32.8709	7.55179	7.61512	4.6118	0.455338	10.0165	2.14106	1.11942	0.895593	9.01063	9.7911	4.14563	3.55607	4.06009	3.90988	3.92396	2.86594	8.90812	5.93027	2.75237	4.66594	4.82862	7.59704	7.0519	6.10286	2.85335	4.19643	3.97142	5.60676	4.94746	3.58816	10.3074	1.00717	11.2074	4.83898	13.4822	1.76308	19.4082	7.74173	11.4799	4.81211	6.84357	4.88486	4.75518
M00123	Biotin biosynthesis, pimeloyl-ACP/CoA => biotin				8.04537	13.1551	20.0516	20.4507	28.7269	38.4284	11.9863	26.9265	22.5366	37.6633	24.4379	25.7184	17.9807	17.7426	42.1572	17.5699	1.84306	5.28196	11.0287	20.2651	24.2136	25.0057	14.3951	17.3695	16.0033	31.2797	10.3314	13.3019	15.9987	23.6848	16.8802	26.9197	1.05797	1.07081	15.1795	0.954493	14.5483	4.26634	40.3608	16.8599	22.4479	21.2409	19.7887	32.3757	15.6441
M00124	Pyridoxal biosynthesis, erythrose-4P => pyridoxal-5P				0.450451	0.520585	14.8039	0.977738	0.112143	1.80269	1.49454	1.33931	2.37174	4.08232	0.0642224	0.0353777	0.0991557	0.22241	0.165573	2.82793	1.65772	1.76293	6.18475	3.9686	3.4899	2.33633	2.18867	1.8386	1.96591	0.0663827	0.321159	0.460502	1.65245	2.60221	2.55302	5.52821	0.0656194	0.0709936	0.271376	0.0255437	1.0773	0.0989946	1.22294	3.66974	6.51708	1.51764	2.81021	6.1667	2.00235
M00126	Tetrahydrofolate biosynthesis, GTP => THF				15.3321	9.05265	25.2934	20.2005	27.5706	37.7022	43.839	31.3083	36.6564	57.903	24.1461	23.9658	19.9353	18.9746	25.9448	18.2439	41.8457	20.6169	34.2797	27.9902	28.0399	27.8501	18.2778	31.8895	23.1979	16.6401	13.3093	22.1736	23.3614	37.5369	18.1438	26.5218	9.88443	0.72797	22.6816	6.211	13.2807	11.1806	24.2969	16.0178	18.4461	22.4383	19.2873	36.873	17.8988
M00127	Thiamine biosynthesis, AIR => thiamine-P/thiamine-2P				5.81409	14.5806	11.1417	24.0212	36.3287	43.659	6.71694	34.323	20.5821	12.3706	23.4357	23.715	32.9635	32.6572	29.0123	15.65	23.1888	18.4867	22.5399	8.03553	12.7741	12.4637	14.3383	22.3787	13.7734	20.2898	29.6201	28.1804	31.6502	31.7605	20.9778	16.6606	12.1641	86.0685	22.7337	8.0973	80.794	14.2393	6.65775	18.1458	13.8677	37.9506	27.5935	34.3075	35.0348
M00133	Pathway module	Nucleotide and amino acid metabolism	Polyamine biosynthesis	M00133 Polyamine biosynthesis, arginine => agmatine => putrescine => spermidine [PATH:map00330 map01100]	57.4717	36.4599	40.2718	56.7029	58.389	27.0899	31.2023	26.4499	23.9033	26.4633	53.8027	52.6434	63.1308	62.9829	44.6208	31.3325	31.7156	34.6177	24.8652	48.4347	22.7591	26.9629	20.922	32.5268	27.0018	50.7114	20.829	14.5504	17.7469	15.8046	20.6141	14.9398	74.2148	8.5354	40.538	80.4036	2.16047	31.0283	63.0508	60.3746	54.173	61.8095	65.6312	47.3324	66.6748
M00134	Pathway module	Nucleotide and amino acid metabolism	Polyamine biosynthesis	M00134 Polyamine biosynthesis, arginine => ornithine => putrescine [PATH:map00330 map01100]	4.2141	12.2532	50.8131	12.4358	16.3681	29.5957	9.90026	23.3447	19.3303	44.9382	7.37479	7.64162	25.2868	25.0731	22.5034	29.2916	11.895	10.6332	14.8729	31.5528	11.6706	11.5231	22.3161	22.32	26.9781	31.2201	29.0521	42.2047	19.0982	25.9401	23.6982	26.6353	21.9783	0.52099	39.2796	16.1175	13.7381	62.3869	14.262	32.9371	27.8554	26.4194	34.0236	13.0424	28.2159
M00135	Pathway module	Nucleotide and amino acid metabolism	Polyamine biosynthesis	M00135 GABA biosynthesis, eukaryotes, putrescine => GABA [PATH:map00330 map01100]	4.94234	11.1444	20.9466	1.86412	1.81236	20.1497	11.609	19.0746	16.8858	22.5633	5.69359	4.80331	2.46795	2.31095	8.76314	6.28565	1.78029	4.9643	13.5138	7.43668	9.56019	9.72948	5.04175	7.24119	5.74291	13.6564	4.46014	5.15009	7.34358	11.4137	5.73829	13.6898	0.045844	0.357167	1.44565	0.0303767	1.29828	0.334697	15.1888	8.22549	10.2497	4.48228	3.945	3.39991	4.37329
M00136	Pathway module	Nucleotide and amino acid metabolism	Polyamine biosynthesis	M00136 GABA biosynthesis, prokaryotes, putrescine => GABA [PATH:map00330 map01100]	0	0	0	0	0	0	0	0	0	0	0	0	0	0	0	0	0	0	0	0	0	0	0	0	0	0	0	0	0	0	0	0	0	0	0	0	0	0	0	0	0	0	0	0	0
M00140	Pathway module	Nucleotide and amino acid metabolism	Cofactor and vitamin biosynthesis	M00140 C1-unit interconversion, prokaryotes [PATH:map00670 map01100]	96.7082	98.8685	90.4758	96.4352	98.061	86.0786	93.5653	70.0721	64.6369	90.3661	96.8634	96.6816	96.0143	96.0123	96.5452	86.9004	76.0303	55.3431	87.713	69.3039	95.6438	96.4712	89.72	95.6857	87.8636	98.2479	79.745	84.9867	74.7704	84.3375	72.8887	73.9265	50.5354	99.9976	81.6039	33.9588	99.9957	80.9912	93.6296	90.2693	87.4997	95.5418	96.3107	95.8921	94.3009
M00141	Pathway module	Nucleotide and amino acid metabolism	Cofactor and vitamin biosynthesis	M00141 C1-unit interconversion, eukaryotes [PATH:map00670 map01100]	95.4623	98.5937	93.0338	96.1372	95.353	90.0126	93.4184	78.8245	80.445	93.3058	94.1325	93.6865	94.1623	94.6286	94.0676	87.5723	80.9131	84.662	88.4923	85.508	95.6969	96.6656	89.8546	93.6904	89.0138	97.3353	80.8295	86.9601	75.0343	84.5983	80.3324	75.632	98.4294	99.9981	96.6731	97.4802	99.999	97.8588	84.1708	86.1841	81.7865	93.455	93.3049	92.9625	92.5198
M00144	Structural complex	Energy metabolism	ATP synthesis	M00144 NADH:quinone oxidoreductase, prokaryotes [PATH:map00190]	95.6845	97.813	91.7077	94.0523	86.3829	87.7221	90.0284	80.9378	79.8286	94.5626	92.0097	92.3453	75.6251	75.5576	96.1066	81.7601	91.7008	85.917	81.6736	83.0693	83.8372	85.8005	80.4488	81.7069	79.7981	97.0869	80.6173	86.487	75.3618	85.2083	79.951	75.2356	97.5428	8.97379	96.5866	96.8565	14.8073	97.7962	90.1626	87.1297	84.1667	74.9815	84.7353	90.7181	72.5329
M00145	Structural complex	Energy metabolism	ATP synthesis	M00145 NAD(P)H:quinone oxidoreductase, chloroplasts and cyanobacteria [PATH:map00190]	4.39444	1.80663	39.1744	19.2048	5.2488	16.2571	6.08837	22.924	19.7799	16.5456	1.98126	1.84614	4.99176	4.85143	1.28769	2.99181	1.08224	2.17256	9.23552	9.48483	5.35796	4.30573	3.18158	3.05172	4.31609	1.94355	51.7158	48.3474	38.3256	30.5382	32.0743	19.5435	0.35567	0.00408689	9.28433	0.104907	0.00590646	2.11577	4.13722	14.8567	11.4025	3.97329	20.1744	3.90588	2.89852
M00149	Structural complex	Energy metabolism	ATP synthesis	M00149 Succinate dehydrogenase, prokaryotes [PATH:map00190]	12.416	21.0529	51.8947	24.405	10.7128	35.9726	42.7504	37.2861	31.4989	39.2042	14.6229	14.3046	16.0933	16.3115	9.24141	16.2702	44.8345	29.7442	36.0013	33.8183	18.0669	16.8756	10.3758	11.3736	17.7237	15.67	31.082	48.2944	30.4916	45.971	22.0498	28.8721	37.5085	85.5027	42.4579	24.9328	79.9525	63.6909	5.74106	12.8065	16.3079	12.3807	13.6064	18.6526	13.2811
M00150	Structural complex	Energy metabolism	ATP synthesis	M00150 Fumarate reductase, prokaryotes [PATH:map00190]	13.0286	66.5068	23.6826	41.7059	40.224	8.41279	27.9953	9.73127	8.38361	16.4748	45.9714	44.4491	36.375	33.8372	15.2057	22.3554	5.83891	12.2549	23.7753	19.4146	15.6968	19.4207	22.8792	23.8674	26.8963	26.4963	18.5615	15.5643	20.96	23.3685	15.6236	11.8812	36.6105	0.091834	48.4131	24.1064	1.10554	62.3844	26.4933	41.0442	35.8758	32.4995	44.4037	32.305	36.9127
M00151	Cytochrome bc1 complex respiratory unit				0.289798	0.112834	20.7267	0.118543	0.102053	9.54917	0.796287	14.2539	14.7467	16.2555	0.0995056	0.110664	0.978574	0.800746	0.307945	0.0351509	0.231512	1.09905	2.95434	7.71228	0.994112	1.53586	0.325436	1.94361	0.191037	0.0991106	4.82862	8.64094	9.35474	15.0988	2.84979	5.08097	0.0223175	0.360235	0.754944	0.0127621	1.29994	0.173461	0.773669	5.21535	7.41416	1.58023	3.46739	5.67331	2.51621
M00153	Cytochrome d ubiquinol oxidase				1.23834	2.81792	43.1545	15.2409	23.0679	48.0509	11.7608	27.16	29.7922	34.4251	19.4724	19.4687	14.6554	13.966	22.5741	4.07998	3.40265	7.16832	27.8467	14.9312	9.38147	8.47424	3.67536	6.45858	3.80983	12.292	8.05615	13.8635	13.875	21.5305	7.83143	15.507	0.453756	13.099	23.0875	0.198552	28.4702	5.15365	6.74845	22.7165	21.0337	16.6251	30.6403	32.2599	12.3059
M00155	Cytochrome c oxidase, prokaryotes				0.513858	8.07251	22.4961	0.460299	0.295406	7.80786	6.80653	8.52511	6.62007	7.4095	0.322382	0.374311	5.28089	5.96079	0.382989	3.56929	6.16923	8.52267	10.2165	9.01878	1.53479	2.44059	1.40959	9.89287	2.62725	0.853289	6.65455	12.2036	10.9429	17.6865	3.30811	4.41054	0.0530632	0.435822	2.90415	0.034259	12.6448	0.968706	0.698964	1.37886	1.91845	1.35133	1.5604	1.83636	1.40096
M00156	Cytochrome c oxidase, cbb3-type				0.0804617	0.00741876	18.1771	0.139714	0.030748	3.36385	0.258585	2.22564	1.67639	5.35004	0.016916	0.0113218	0.0419288	0.0419136	0.282748	0.0201848	0.187925	1.03217	0.38501	3.78617	0.791997	0.373008	0.18829	1.11582	0.0361402	0.0802284	1.67834	3.17362	4.8961	7.994	0.965467	5.57535	0.0102786	0.00337361	0.756837	0.0117221	0.00051634	0.172503	0.676282	5.07825	7.29982	1.01346	2.88292	5.28533	1.72228
M00157	Structural complex	Energy metabolism	ATP synthesis	M00157 F-type ATPase, prokaryotes and chloroplasts [PATH:map00190 map00195]	73.6875	61.429	70.6099	69.9984	69.4658	76.4933	62.6931	62.3554	57.9942	74.7727	69.4373	68.6696	49.6495	48.1436	66.1342	62.6659	63.1413	65.4155	62.2164	48.4328	53.7284	55.7939	53.6553	65.6358	64.7884	60.6844	29.3514	31.2093	34.3436	42.4487	42.175	38.8188	57.3484	99.4041	48.5925	68.6744	98.1579	23.7207	53.8744	56.929	54.7894	55.0719	63.568	69.0479	54.8357
M00159	Structural complex	Energy metabolism	ATP synthesis	M00159 V-type ATPase, prokaryotes [PATH:map00190]	71.9639	48.7324	36.0899	45.6993	34.5915	59.9749	63.1572	56.2218	42.7903	51.26	33.1595	34.4292	50.1821	53.1537	48.6727	57.0569	75.603	46.3653	61.7557	67.9272	67.6274	67.4921	61.3676	60.3359	52.9484	52.2115	61.064	70.2674	53.5296	61.4592	60.1053	61.4144	71.4731	0.0125603	41.7919	77.96	0.0390645	33.9889	69.794	47.4001	51.4458	52.6728	42.0877	38.3295	51.5484
M00161	Photosystem II				0	0	0	0	0	0	0	0	0	0	0	0	0	0	0	0	0	0	0	0	0	0	0	0	0	0	0	0	0	0	0	0	0	0	0	0	0	0	0	0	0	0	0	0	0
M00162	Structural complex	Energy metabolism	ATP synthesis	M00162 Cytochrome b6f complex [PATH:map00195]	0.0568711	0.00371541	7.9768	0.0645884	0.0588579	6.00657	0.33388	8.11219	4.33203	9.38968	0.069706	0.0837213	0.188205	0.157402	0.152798	0.00466848	0.0215216	0.998415	1.07268	4.57826	0.0383301	0.0717379	0.0448921	0.0607797	0.105053	0.0794061	2.18935	4.03316	6.62519	10.6515	1.73314	4.87268	0.00851541	0.0024064	0.684588	0.00985661	0.000409784	0.165085	0.0121394	0.108612	0.0616337	0.212715	0.360317	0.297891	0.349185
M00163	Photosystem I				0	0	0.000412422	0	0.000315005	0	0	0	0	0.000240328	0.000204006	0	0.000242439	0	0.000118284	0.000120583	0	0	0	0	0.000231919	0.000220214	0	6.31e-05	0	0	0	0	0	0	0	0	0	0	0.000238762	0	0	3.92e-05	0	4.04e-05	0.000129933	0	0	0	0.00012312
M00165	Pathway module	Energy metabolism	Carbon fixation	M00165 Reductive pentose phosphate cycle (Calvin cycle) [PATH:map00710 map01200 map01100 map01120]	0.0141267	0.00269406	0.00946366	0.0008764	0.000321564	0.00774901	0.0243059	0.0346159	0.0366782	0.00672624	0.000317791	0.000539162	0.00327974	0.00139891	0.00573014	4.03e-05	0.00667074	0.992989	0.0562681	0.0195572	0.0271779	0.103793	0.000193639	0.0355014	0.000255562	0.00123083	0.0613886	0.105137	0.142946	0.17736	0.056731	0.110114	0	0.000248443	0	0	0	0	0.0073007	0.00149901	0.0021353	0.00962419	0.00744861	0.00232192	0.0114744
M00166	Pathway module	Energy metabolism	Carbon fixation	M00166 Reductive pentose phosphate cycle, ribulose-5P => glyceraldehyde-3P [PATH:map00710 map01200 map01100 map01120]	0.699208	16.0338	36.0073	24.9197	40.2573	6.69015	5.25174	22.2386	12.1959	4.59434	27.6959	26.4203	38.2059	36.8581	13.4939	14.8179	22.4987	18.6829	11.9995	5.59362	5.79195	6.41036	5.60045	9.67833	5.53508	15.3808	38.877	41.7647	23.3979	16.9398	21.6311	13.4053	0.187981	0.00289613	1.47419	0.298766	0.000416829	0.404171	11.5803	20.7765	13.4837	39.5787	33.0083	27.7835	45.0162
M00167	Pathway module	Energy metabolism	Carbon fixation	M00167 Reductive pentose phosphate cycle, glyceraldehyde-3P => ribulose-5P [PATH:map00710 map01200 map01100 map01120]	63.5574	21.7024	31.5367	13.5837	6.72251	37.4445	30.2928	22.3262	40.7057	36.9918	5.11225	4.85359	7.80027	8.23338	9.40175	14.1615	20.3854	41.3572	29.6835	16.609	11.4689	15.5358	11.8186	23.6065	24.8397	15.9476	20.2287	16.2796	17.2874	16.3864	24.4452	12.8893	41.8724	8.61727	56.3685	27.4932	13.5054	73.8453	15.0938	29.7776	28.2938	11.0037	24.2325	13.1416	11.5708
M00168	Pathway module	Energy metabolism	Carbon fixation	M00168 CAM (Crassulacean acid metabolism), dark [PATH:map00710 map01200 map01100 map01120]	8.43806	11.6441	33.7903	9.81081	13.0564	37.9013	18.6701	26.3802	19.858	28.1384	4.11856	4.19712	19.9109	20.2734	9.73949	18.0515	25.8509	23.053	31.8296	21.5623	15.9516	14.7403	10.0185	17.6674	11.5703	8.05542	15.6825	25.6711	24.0029	38.14	15.6113	20.6062	3.17888	90.9097	6.32779	1.86166	97.0473	3.6523	3.10057	13.5636	13.974	23.1271	16.1074	13.553	24.6956
M00169	Pathway module	Energy metabolism	Carbon fixation	M00169 CAM (Crassulacean acid metabolism), light [PATH:map00710 map01200 map01100 map01120]	95.9194	84.6175	63.9091	96.0254	87.3016	87.1927	92.2567	80.8392	76.9771	85.8615	93.6576	93.0873	76.0885	76.6096	86.6959	79.4914	74.6567	77.5159	78.8177	81.02	94.2287	94.725	90.5866	81.6078	84.43	90.0551	42.1504	47.3741	53.3352	70.2238	59.9102	65.4356	96.1306	9.56145	94.5805	96.4087	16.6205	96.4926	89.7069	81.5195	83.6618	76.1159	85.9517	90.8328	73.4896
M00173	Pathway module	Energy metabolism	Carbon fixation	M00173 Reductive citrate cycle (Arnon-Buchanan cycle) [PATH:map00710 map01200 map01100 map01120]2	0.303159	0.481746	3.44211	0.730846	0.0741637	3.69598	1.02369	4.85708	0.845673	2.84942	0.0222307	0.0125422	0.0707077	0.14267	0.159632	1.49698	0.907326	2.00672	1.62126	0.0537786	2.10922	1.79481	1.56401	0.975643	1.14822	0.110222	2.23159	3.95961	4.7484	7.67768	3.02988	7.96047	0.0165934	0.0024996	0.718846	0.0155781	0.000419473	0.183645	0.260389	0.832061	0.924779	0.584257	0.40937	0.512995	0.634305
M00174	Pathway module	Energy metabolism	Methane metabolism	M00174 Methane oxidation, methanotroph, methane => formaldehyde [PATH:map00680 map01200 map01220 map01100 map01120]	0.00405235	0.172876	0	0.00100963	0.0244011	0	0.00702118	0.0004338	0.00101168	0.00764603	0.00818361	0.00998979	0.0586873	0.0452294	0.00850811	0.140608	1.29157	2.25615	0.0166919	0.00227386	0.0680106	0.0496367	0.0383996	0.086329	0.0700356	0.00725309	0.00963088	0.0163874	0.00547917	0.00975272	0.00861833	0.00539523	4.37e-05	0	0	3.48e-05	0	5.43e-05	0.000347254	0.00183268	0.000902917	0.0436363	0.015689	0.00367077	0.0420657
M00175	Pathway module	Energy metabolism	Nitrogen metabolism	M00175 Nitrogen fixation, nitrogen => ammonia [PATH:map00910 map01100 map01120]	1.33104	8.32862	11.7552	7.82128	12.0748	5.48344	0.920225	19.8703	9.4931	3.43053	3.11352	3.8139	18.1973	18.1409	11.5413	10.1862	20.7216	14.7114	8.78442	1.46933	2.29586	2.86233	7.06507	6.68554	6.97023	9.2129	38.2916	39.5055	21.3184	13.483	22.1846	11.6601	10.3716	0.000951895	8.91958	4.76609	0.00244381	2.23947	2.84373	7.77374	4.5237	20.8363	12.0765	6.60208	21.9524
M00176	Pathway module	Energy metabolism	Sulfur metabolism	M00176 Assimilatory sulfate reduction, sulfate => H2S [PATH:map00920 map01100 map01120]	0.594209	0.864152	9.68433	1.57751	0.361761	17.5281	6.61063	5.50763	4.77297	11.4566	0.236601	0.227934	1.26633	1.26973	0.747209	2.49634	1.85662	3.17473	10.1756	9.03012	2.68249	2.5845	2.97472	5.12352	2.61285	0.789649	5.65226	10.4213	9.48455	15.3478	5.81962	6.30872	0.0731931	0.50066	0.778022	0.0228545	13.711	0.189917	2.08256	3.49348	6.09199	1.56205	3.25817	2.78135	2.14257
M00178	Ribosome, bacteria				96.8854	99.0084	93.2355	97.2966	98.3725	94.7736	94.6046	93.8565	87.2629	95.4751	97.0124	96.768	96.2528	96.4125	97.8054	98.6906	95.8674	95.535	93.7433	88.4062	97.2045	98.0733	98.2286	97.1886	98.5963	99.3364	81.8739	88.4126	76.0062	86.171	82.662	77.663	98.4403	99.999	96.7472	97.4848	99.999	97.8737	96.0404	93.8633	91.8697	96.8636	96.9353	96.9774	95.4564
M00179	Ribosome, archaea				96.8854	99.0084	93.2355	97.2966	98.3725	94.7736	94.6046	93.8565	87.2629	95.4751	97.0124	96.768	96.2528	96.4125	97.8054	98.6906	95.8674	95.535	93.7433	88.4062	97.2045	98.0733	98.2286	97.1886	98.5963	99.3364	81.8739	88.4126	76.0062	86.171	82.662	77.663	98.4403	99.999	96.7472	97.4848	99.999	97.8737	96.0404	93.8633	91.8697	96.8636	96.9353	96.9774	95.4564
M00183	Structural complex	Genetic information processing	RNA polymerase	M00183 RNA polymerase, bacteria [PATH:map03020] [BR:ko03021 ko03400]	96.673	90.9645	78.0635	90.2719	86.8018	88.8735	94.0534	73.6959	76.1329	92.8489	94.704	94.2179	78.4122	78.5438	88.5262	90.557	75.4121	81.1203	87.9873	87.4906	93.7151	95.8424	93.5489	92.3328	93.1278	92.2288	44.3967	49.0654	55.0375	73.0357	62.9077	67.3301	96.6999	99.9982	94.1046	96.7405	99.9972	96.1355	95.1779	87.1271	88.9872	77.0648	85.3276	91.2567	74.4563
M00184	Structural complex	Genetic information processing	RNA polymerase	M00184 RNA polymerase, archaea [PATH:map03020] [BR:ko03021]4	0.22064	8.04766	17.0622	6.87859	11.5137	6.1897	0.573957	20.3945	11.421	2.95197	2.28865	2.5407	17.8382	17.8602	9.25741	8.1358	20.4889	14.4774	5.92989	1.28452	1.5549	1.73281	4.69238	4.85779	5.52464	7.01483	37.5976	39.4547	21.0715	13.2396	20.077	10.4947	1.31604	0.000681789	1.8901	0.597008	0.00178911	1.26296	0.747926	6.97439	3.14902	19.9177	10.1823	5.53177	21.1161
M00185	Sulfate transport system				5.29956	1.81862	22.4361	3.41605	3.51564	13.8789	8.65387	9.08353	6.59766	17.1874	3.90051	4.4451	3.30132	3.01354	13.5117	1.92821	13.6994	2.59394	5.27242	24.0146	4.33992	3.69457	4.44406	13.5879	4.59122	12.8042	7.98787	13.7526	10.4574	16.7038	6.10857	6.88123	2.21028	0.142699	6.95205	1.84138	12.4135	5.32604	4.41864	7.00365	10.3344	3.82961	5.07409	8.20884	4.24438
M00186	Structural complex	Environmental information processing	Mineral and organic ion transport system	M00186 Tungstate transport system [PATH:map02010] [BR:ko02000]	7.64252	18.159	28.7746	19.0628	16.9784	50.2507	13.132	42.9957	39.2924	26.6678	7.17708	7.3145	25.4001	25.1557	13.0521	12.1088	28.6752	22.2033	19.172	14.1605	5.99259	8.06325	9.17913	22.7388	12.4161	14.1827	39.0598	43.8319	23.3981	22.8173	29.3145	14.9236	13.3132	0.00372694	19.3634	8.7663	0.00217773	15.021	9.93052	18.6143	15.6021	29.5392	18.5192	11.5616	30.5662
M00188	Structural complex	Environmental information processing	Mineral and organic ion transport system	M00188 NitT/TauT family transport system [BR:ko02000]	85.0022	73.727	69.3346	73.4349	71.5483	56.8242	71.2272	70.2314	59.8454	61.4414	74.5221	73.972	77.6631	78.0144	62.8084	62.3606	81.2106	77.0789	58.8835	58.2583	65.9698	69.1611	68.6555	75.944	62.7207	80.7342	69.4891	69.8804	56.3781	55.3529	66.8526	61.9208	94.3781	94.3231	80.7532	95.2854	82.3161	93.0552	85.2652	79.6102	77.6456	75.1203	79.1429	65.1834	80.8093
M00189	Structural complex	Environmental information processing	Mineral and organic ion transport system	M00189 Molybdate transport system [PATH:map02010] [BR:ko02000]	26.7245	56.6843	51.8639	50.6009	51.0618	53.7064	54.1694	57.7276	54.6328	37.3939	46.9782	45.6256	51.0714	49.9096	31.4626	33.0203	63.6469	41.2515	48.0913	25.1518	26.8545	29.461	29.6943	31.7129	35.8427	31.7728	61.283	60.4004	47.932	43.0119	43.4911	32.0222	13.9039	86.07	21.1109	8.90342	80.7815	15.2923	29.04	49.4343	42.8727	52.2088	57.7078	40.6088	59.2726
M00190	Iron(III) transport system				60.6258	34.2498	42.0601	37.1323	51.8018	40.3362	31.8062	39.7025	44.3752	46.1937	46.6913	46.0642	58.4849	57.82	43.793	35.6848	48.7632	61.6586	26.0005	40.4187	38.5841	39.2618	36.2223	29.0803	32.2563	51.5011	30.2066	32.9428	29.0594	35.4872	33.2998	21.3448	38.3737	90.5663	49.8981	26.6199	95.7925	69.2069	26.7	41.463	35.8228	55.0284	47.196	47.2949	60.693
M00191	Thiamine transport system				5.15152	12.0656	55.604	13.5515	18.3569	35.2445	12.6559	33.8804	47.2292	50.0459	16.1929	16.8984	31.7296	31.469	26.4161	12.8169	25.2212	38.415	14.9339	34.1445	8.9501	9.91048	8.00092	6.71567	9.84129	21.5775	28.5319	42.9908	18.4155	25.0716	28.3823	25.5512	22.5634	0.00577219	37.6044	17.0554	0.00909045	64.7887	8.04877	15.1252	9.47636	26.1159	16.7164	13.3564	27.6405
M00192	Putative thiamine transport system				0.000232393	0	3.54655	0	0.000113094	0.0302302	0.00738754	0.0175643	0.0192997	0.00698894	0.000109864	0	0.000652808	0.00661126	0.000863246	7.4e-05	0.00430742	0.000636277	0.0420316	0.00834678	0.000634712	0.000407966	0.000195207	0.000181915	9.37e-05	0	0.330393	0.426058	0.243011	0.382868	0.388306	0.151551	0	0	0	0	0	0	0.00252501	0.0104707	0.00952543	0.00418935	0.00591642	0.0180557	0.00466587
M00193	Structural complex	Environmental information processing	Mineral and organic ion transport system	M00193 Putative spermidine/putrescine transport system [BR:ko02000]	10.0657	22.6253	45.5943	17.1943	21.3654	46.1149	23.7726	47.0837	54.7779	32.0433	20.4442	21.8083	33.6745	34.4241	35.1452	23.1918	57.307	61.9707	26.9446	37.7753	9.42291	10.6614	26.362	14.4889	17.7366	25.8563	34.1296	51.6166	21.3814	31.6334	28.0471	17.0952	12.9584	85.7772	15.6225	8.16471	69.8853	14.7485	15.1159	23.0134	20.1801	31.8445	23.2976	21.0521	33.8035
M00194	Maltose/maltodextrin transport system				57.3593	54.2326	65.098	54.71	63.3773	44.976	45.4409	58.4029	62.7761	53.75	64.1757	64.2675	70.9438	70.7826	67.3997	71.0519	70.7888	65.2387	43.2656	63.1191	68.2158	66.8462	79.432	78.1346	65.3154	74.5578	42.1913	61.1004	35.4767	51.4895	44.9589	42.4644	82.3579	99.0449	60.361	87.3011	96.8732	80.1368	76.8754	55.2963	53.7151	69.2422	59.1808	57.8419	72.5165
M00196	Raffinose/stachyose/melibiose transport system				57.4259	54.3273	65.1541	54.7548	63.3822	45.0587	45.5821	58.6429	62.8347	53.7917	64.1717	64.2635	70.9526	70.7903	67.4889	69.898	70.8306	65.3492	51.8799	63.2073	68.2914	66.9008	79.2104	78.368	64.6598	74.5343	41.1356	59.3483	35.2893	51.1442	44.6929	42.6767	82.3696	99.0456	60.3863	87.3071	96.8779	80.1428	77.0011	55.3721	53.8968	69.5656	59.2619	58.0548	72.7785
M00197	Putative fructooligosaccharide transport system				57.3253	54.1178	65.1004	54.7058	63.363	44.9777	45.4018	58.1993	62.7758	53.7422	64.1618	64.2511	70.9455	70.7843	67.3581	69.8083	70.7065	64.6718	43.2527	63.1151	68.1666	66.7711	79.0228	78.081	64.5435	74.4829	40.9179	59.0908	34.9652	50.7166	44.3872	42.3591	82.3576	99.0448	60.3598	87.3011	96.8732	80.1358	76.8729	55.2963	53.7151	69.2293	59.1707	57.8383	72.4982
M00198	Putative sn-glycerol-phosphate transport system				6.14994	23.6258	42.0351	38.2323	40.3109	33.0081	22.1082	26.7706	34.6948	40.8794	43.2999	42.2182	41.5838	41.6863	20.9682	22.8039	22.099	39.3841	24.449	39.3407	30.0274	28.0312	27.5176	17.5785	21.0521	35.1559	14.6862	22.0678	20.0404	30.3991	26.6183	28.5179	30.8511	91.0493	42.1957	19.9531	85.2434	62.494	32.9216	31.9342	30.5149	36.9156	33.0045	41.3661	41.1443
M00199	L-Arabinose/lactose transport system				1.73533	24.7628	15.644	22.0892	33.9896	1.83826	11.5827	3.26109	3.51431	16.539	34.0731	32.7108	25.9247	23.6701	14.1656	9.3105	5.34809	6.11579	10.093	7.47295	10.0715	10.8044	5.42996	11.5735	3.95349	20.7025	4.8591	7.78384	5.44403	8.79946	6.45523	3.95851	30.131	0.00318288	40.356	19.7934	0.00357969	61.2926	20.8765	22.0761	18.6876	25.6449	23.9403	26.5458	29.0594
M00200	Putative sorbitol/mannitol transport system				57.3594	54.146	65.229	54.7192	63.3778	44.9865	45.4431	58.4315	62.7761	53.9203	64.176	64.2676	70.944	70.7851	67.3999	71.0598	70.7127	64.6844	43.3613	63.575	68.2417	66.8695	79.4334	78.215	65.3203	74.5591	42.1943	61.1032	35.5386	51.5789	44.9968	42.7661	82.3674	99.0449	60.361	87.305	96.8732	80.137	76.8906	55.3062	53.8182	69.2424	59.1941	57.8471	72.5169
M00201	alpha-Glucoside transport system				57.3265	54.2051	65.0967	54.7049	63.3613	44.9771	45.4164	58.1947	62.7772	53.7438	64.1607	64.2499	70.9421	70.7805	67.3575	69.8103	70.8175	65.2437	43.2596	63.1152	68.1717	66.7753	79.0353	78.0621	64.5553	74.4804	40.9036	59.0643	34.9257	50.6566	44.383	42.3549	82.3576	99.0448	60.3597	87.3011	96.8732	80.1356	76.8658	55.2934	53.7128	69.2291	59.1711	57.8377	72.499
M00202	Oligogalacturonide transport system				1.33046	5.76472	0.961608	3.34556	5.01133	0.235481	7.66982	0.532277	0.758714	0.388417	9.07926	9.39643	6.16347	6.66522	11.998	3.83665	3.86432	2.0155	8.2557	2.32774	5.11264	5.33619	4.99103	5.92906	4.99825	10.4634	2.30555	3.35911	2.38157	3.74995	2.91283	2.01411	0.409993	0.000838265	1.30678	0.453727	0.000503241	1.06419	3.14394	3.21617	3.54464	4.42603	2.95867	4.0262	3.70753
M00203	Glucose/arabinose transport system				0.00157203	0.000448738	0.910039	0.000285778	0.0002999	0.317103	0.00863662	0.164035	1.87587	0.286897	0.000212734	0.00025058	0.000346295	0.00053772	0.00194541	0.00348009	0.0426583	0.013901	0.0494148	0.0875383	0.00134034	0.00302183	0.00366038	0.00077785	0.00182272	0.00083462	0.0292219	0.0510799	0.0277927	0.0404408	0.168431	0.147837	0.00635997	1.84e-05	2.09501	0.00408831	0.000120407	0.777972	0.00142206	0.00190771	0.00276794	0.000641458	0.000876176	0.00208513	0.0016255
M00204	Trehalose/maltose transport system				1.71984	4.82463	33.0834	2.94699	2.1992	5.41298	2.80403	5.59191	8.47788	23.0078	1.73712	1.40868	2.73493	2.35969	5.77882	4.50227	1.51874	3.92884	6.38955	15.9854	4.89709	4.79605	5.09171	7.32952	3.00476	9.25711	4.86905	6.88726	5.02017	7.8064	6.47604	4.88127	31.6573	0.00380615	44.1076	21.0628	0.00541744	65.9702	4.46972	5.43571	4.8468	2.29819	2.23124	3.34667	2.13438
M00205	N-Acetylglucosamine transport system				1.40717	8.75749	13.8457	20.901	32.1164	4.40801	6.81217	4.78921	5.83954	8.01218	28.6398	28.0986	22.6254	20.8596	9.32249	7.03018	0.557649	0.704785	5.59477	10.6173	5.90812	6.73222	5.33301	6.7554	3.57268	13.8859	4.43305	6.58925	6.76742	11.0715	4.46935	3.03436	9.33329	0.00270519	10.7613	4.5248	0.00144134	2.13923	20.2091	20.5472	17.9676	24.8606	23.4739	25.3817	28.1354
M00206	Cellobiose transport system				57.3257	54.1699	65.0986	54.7049	63.3612	44.9786	45.4068	58.1973	62.7767	53.7437	64.1607	64.2499	70.942	70.7803	67.3572	69.8407	70.7037	64.6588	43.251	63.1395	68.1763	66.7926	79.1017	78.061	64.5888	74.4801	40.9047	59.0663	34.926	50.6566	44.3949	42.3545	82.3576	99.0448	60.3597	87.3011	96.8732	80.1356	76.8653	55.2926	53.7111	69.2303	59.1722	57.8381	72.4981
M00207	Putative multiple sugar transport system				72.7782	59.5365	69.8592	67.601	68.6505	54.6849	55.7759	64.0766	65.0629	62.477	68.441	68.137	77.7677	77.5308	71.3271	75.0355	73.9249	73.738	50.4383	72.8958	72.0888	71.2122	84.8951	81.5909	76.7629	81.9452	53.3136	64.2017	43.6077	54.0556	56.6977	48.0303	84.5784	99.0504	70.5535	89.0776	96.8856	85.3274	84.3118	73.0427	68.9662	76.4807	78.5023	66.8468	79.7425
M00208	Structural complex	Environmental information processing	Mineral and organic ion transport system	M00208 Glycine betaine/proline transport system [PATH:map02010] [BR:ko02000]	19.6999	46.868	13.4458	23.9271	20.2487	2.41946	15.1703	6.76152	10.194	7.08574	12.4173	13.6366	22.9177	22.9708	23.3513	19.6921	24.1903	20.8653	11.4514	7.50525	9.84569	10.8525	21.474	31.8071	21.2008	21.8372	19.9286	15.5333	16.595	14.9948	16.3442	10.0384	11.6152	13.4559	14.2509	7.60703	29.7706	11.3439	13.5594	30.6749	25.8402	30.7334	32.448	14.9409	32.3427
M00209	Structural complex	Environmental information processing	Mineral and organic ion transport system	M00209 Osmoprotectant transport system [PATH:map02010] [BR:ko02000]	9.35542	41.0247	8.63803	30.7786	33.224	24.4028	21.735	16.0575	11.6881	5.88471	34.3435	33.3429	29.2269	27.9677	10.5735	15.7645	9.36054	10.8843	22.5684	9.13507	18.049	20.9892	9.80983	34.9967	10.2693	18.808	11.5239	15.6117	13.3504	20.2333	10.3054	7.94712	11.5575	91.1445	15.5708	6.06138	96.6154	3.58438	16.7373	22.2124	19.171	30.3749	25.8707	27.6229	34.6904
M00210	Phospholipid transport system				5.31027	9.60432	49.4578	21.0554	29.381	74.8724	30.3957	47.9998	45.2275	59.781	28.1024	29.2953	19.2028	18.3565	45.9632	11.9265	41.334	18.4885	45.4019	31.5775	25.5397	23.8095	13.4652	12.7464	16.9203	28.2247	17.0789	24.6443	30.0958	44.8036	25.4082	44.9188	11.9312	0.503958	23.7991	8.38576	13.7198	14.5327	25.6291	15.2318	16.7021	22.8098	19.0486	37.5198	18.711
M00211	Putative ABC transport system				8.76946	42.177	5.43618	16.7527	6.91863	7.12875	15.8831	6.59147	8.93497	6.83207	10.3513	10.6642	6.82377	6.80471	2.95607	12.7946	2.03829	7.85034	12.046	13.1115	10.5567	11.0762	19.8993	22.9315	13.514	5.217	23.3188	21.4783	26.2397	30.0017	25.1264	28.5146	9.96866	0.087257	10.1345	6.19949	1.09532	7.47102	24.5511	20.3781	19.7625	8.17589	20.4849	5.93532	8.32601
M00212	Ribose transport system				77.3819	58.078	24.2722	41.3327	40.5581	21.1049	43.7625	17.2994	23.4656	37.8625	41.7754	43.1069	35.6994	32.8094	33.985	43.4511	13.2921	15.1846	32.5442	29.0215	36.4878	39.7185	50.0546	58.1096	47.7176	51.1837	19.5612	28.0451	26.2955	40.7526	26.0432	18.1459	38.3839	90.5573	51.0298	26.1231	95.7614	70.0169	61.081	35.7383	40.9149	38.3237	37.6835	38.3714	40.3678
M00213	L-Arabinose transport system				0.602702	0.540456	4.8109	4.87472	0.349996	0.337907	1.38259	1.44313	1.16091	0.147743	0.551314	0.596277	2.03231	2.51041	0.82726	0.604713	3.10842	1.42903	6.36271	0.221845	1.87013	2.88731	0.919449	1.25171	1.2909	1.20253	2.04085	2.79574	5.52346	8.79528	2.30782	3.51821	0.0645163	0.000816176	0.470512	0.256325	0.00099441	0.333062	0.775715	1.18444	1.50373	2.24372	1.31816	1.37443	1.83939
M00214	Methyl-galactoside transport system				19.314	3.27235	18.0282	2.73601	2.15796	10.1062	15.528	5.69471	5.80705	20.6543	1.83307	2.58337	3.29726	2.42572	3.36288	14.2313	5.97781	7.75098	13.7233	10.8063	8.3912	8.95928	27.0805	23.9219	14.8217	3.66494	3.76791	5.28797	4.83039	7.0908	6.00981	4.12921	11.3793	0.00184049	13.0171	6.4024	0.00194686	7.20475	7.8927	9.20275	10.1488	7.85355	4.97584	5.08984	6.46901
M00215	D-Xylose transport system				12.7113	31.0469	20.2221	15.9667	7.33592	10.1559	26.5122	16.901	19.0707	29.2276	11.1215	13.5097	6.11899	5.97434	27.6073	27.92	5.87278	8.39296	17.1799	18.0077	19.5619	21.6273	38.9837	37.15	31.8107	33.455	9.74698	14.3659	17.2532	26.8671	16.8711	16.5009	9.71463	0.144736	9.86364	4.5304	12.4136	2.93021	19.2508	10.0066	14.6085	12.4737	10.2402	10.4212	9.77541
M00216	Multiple sugar transport system				7.59931	43.2402	8.31181	31.5812	39.2846	3.08201	22.0803	10.107	11.569	21.1741	42.9729	43.7739	26.5765	24.9282	33.554	29.9757	6.45588	5.98631	14.9	13.0904	25.7516	25.1144	23.9182	33.8919	18.9131	44.2111	5.89402	8.51053	6.32197	9.25226	15.1865	7.58645	11.0421	0.0021631	13.5493	5.90954	0.00188189	6.64273	46.0207	30.9274	33.0292	32.5151	30.6605	31.9898	33.9529
M00217	D-Allose transport system				3.94671	3.34651	6.33862	1.04658	0.45303	1.34749	3.98599	2.41792	1.47604	5.49766	0.432874	0.455774	0.485105	0.498638	7.81707	6.73582	0.848491	1.78433	4.33973	9.68147	1.8524	2.79897	3.30385	5.38686	4.78095	11.4727	11.2343	4.5208	9.6186	5.28261	9.34227	4.8542	0.347305	0.000402398	2.5482	0.259011	0.000307481	1.19959	2.31686	1.57654	2.14975	1.86262	1.83208	1.61631	1.89153
M00218	Fructose transport system				5.9718	2.20828	6.00569	2.30128	0.910267	0.628102	12.1643	1.45929	0.999853	3.62799	1.21097	1.44647	0.789616	1.19549	2.91245	4.6211	0.640325	0.614748	3.47991	3.15621	4.73185	6.27167	9.51614	12.0865	14.5318	6.2652	1.13455	1.26485	1.74434	2.28028	1.53282	1.93408	0.24836	0.00290695	0.379009	0.13481	0.000597655	0.314022	1.55454	1.09214	1.63083	1.778	0.90464	1.30812	1.41262
M00219	AI-2 transport system				0.918847	0.248268	2.43057	0.260794	0.0853504	0.404281	1.46882	2.62503	1.66383	0.299292	0.0825392	0.0890564	0.0881567	0.0864041	0.326056	0.476307	1.82715	1.11113	2.47379	0.928436	0.714121	0.905509	1.13986	0.507771	0.575966	0.292513	0.912157	1.31795	3.78818	6.20067	0.740957	1.65092	0.249543	0.00248617	0.357939	0.135957	0.00100372	0.284259	0.870413	0.851143	0.872998	0.660202	0.946508	0.58397	0.561321
M00220	Rhamnose transport system				53.8092	12.6038	9.79053	26.3198	35.3955	11.0721	20.9889	11.5022	17.8359	25.5915	32.8945	32.0488	28.5208	26.6853	16.6232	19.2541	9.15449	9.10079	12.0451	19.1391	18.7998	20.2923	16.8507	23.6115	21.3056	28.2132	9.07798	11.8209	10.4781	16.337	14.7498	8.47528	21.1803	0.00453412	34.3209	15.6939	0.00627431	61.5092	21.7191	24.1313	21.422	28.6566	28.1081	30.0324	32.4432
M00221	Putative simple sugar transport system				70.0564	73.9333	33.8787	65.765	53.5849	22.3488	49.5249	24.8031	40.2149	40.5613	66.1758	66.5164	52.4759	51.2128	50.1731	58.1111	43.8599	56.5991	44.0687	54.0755	55.0291	58.9876	67.8893	65.0015	67.0072	70.0673	32.2474	32.204	36.8703	46.9564	37.8727	27.0151	95.2168	13.1228	72.5008	95.5086	28.5165	91.7381	59.2527	65.4482	61.758	50.911	62.8801	53.6674	52.1916
M00222	Structural complex	Environmental information processing	Phosphate and amino acid transport system	M00222 Phosphate transport system [PATH:map02010] [BR:ko02000]	69.7676	31.2187	55.3524	34.931	31.8842	73.8059	46.6606	70.889	66.3987	71.568	33.1445	33.0642	44.2865	45.7847	28.3425	49.6306	24.3202	44.4182	50.5041	64.8557	49.2847	50.0025	57.5703	55.9721	50.7274	37.2614	73.9959	79.6032	66.7571	74.1688	61.6882	44.8683	97.3138	99.9955	72.9895	96.6932	99.9958	92.5158	37.253	30.7861	36.2414	38.536	30.4332	28.0514	39.2612
M00223	Phosphonate transport system				4.65282	3.83543	11.3662	2.3457	1.47911	13.7277	7.55775	16.8288	23.1812	22.4708	2.19595	2.76079	2.60053	2.85041	2.86482	8.58176	18.8352	37.0274	13.5932	12.401	6.98556	9.59085	19.9568	5.46193	12.3974	4.44485	8.9801	12.4637	13.6024	20.0884	20.2737	23.4501	11.3019	5.71917	12.3638	7.50362	17.7518	11.9291	3.86192	7.69474	9.95002	5.29658	4.70091	8.68395	5.33942
M00224	Fluoroquinolone transport system				2.44256	13.6714	1.1685	13.9235	7.51742	2.53983	6.77381	2.96786	4.58933	1.44765	9.92217	10.6859	10.4436	10.8876	9.59442	7.18382	1.2249	2.50834	6.25471	0.152186	11.6289	12.2794	6.60325	11.188	9.14785	14.9298	1.54068	2.44069	2.22433	3.37342	3.55691	4.49796	0.247974	0.000605188	9.06952	0.0684545	0.000436337	1.00737	27.1285	26.7547	25.4788	13.3301	24.6391	11.7638	11.8715
M00225	Lysine/arginine/ornithine transport system				0.0497595	0.00928678	1.44205	0.0602292	0.0864077	3.25079	0.0735603	5.00702	5.49856	3.22558	0.0809954	0.0727484	0.100717	0.101651	0.0499765	0.00825049	0.0807933	0.0290201	0.200767	1.22242	0.0420202	0.0416544	0.00964517	0.594644	0.00877386	0.0747038	0.170142	0.267822	0.134293	0.217696	0.333602	0.226852	0.00155005	0.00266613	0.00724293	0.00161683	0.00105482	0.00326341	0.119928	1.27186	1.57237	0.221223	0.493042	0.409362	0.2454
M00226	Histidine transport system				0.0672935	0.0100664	0.717395	0.0617915	0.0870836	0.0667826	0.130689	0.0522563	1.36287	0.0123569	0.0810737	0.0730246	0.104109	0.106055	0.0488848	0.0097025	0.0408915	0.0232706	0.173069	0.0233611	0.0716458	0.0609965	0.021551	0.598347	0.0132279	0.0754312	0.977167	0.730033	1.0926	0.98691	0.682191	0.870716	0.00437962	0.0026718	0.0107969	0.00339744	0.00105482	0.00417902	0.119773	1.27134	1.57188	0.220024	0.493042	0.407448	0.242222
M00227	Glutamine transport system				5.30434	38.442	5.05035	35.4612	42.6766	9.34693	18.5351	4.02862	4.9406	9.42604	41.9842	39.7001	35.5276	36.0372	26.4168	29.3486	7.97701	12.7723	12.0092	22.3925	22.505	24.0058	34.8185	22.8468	27.0375	27.0639	16.0297	9.00066	11.4503	7.10249	16.4378	7.98033	4.16798	0.0728592	19.8494	2.86961	1.07753	8.44237	38.0981	44.6357	44.0694	33.1272	48.809	33.852	37.1617
M00228	Putative glutamine transport system				2.0393	26.5071	2.63134	18.6841	29.6524	3.23493	6.39766	2.16031	4.503	6.45704	26.2802	24.9735	21.0531	19.6619	6.76255	7.76873	6.11069	3.49371	11.1658	15.4698	5.42306	5.9924	2.70668	10.2161	3.26819	10.1559	2.84241	4.5778	4.74331	7.33529	3.31203	3.06745	3.62426	90.4313	5.17908	2.69338	83.3634	5.77718	11.7889	16.7029	13.2712	21.2729	21.7633	23.928	25.5737
M00229	Arginine transport system				0.274885	0.199567	0.707267	0.778902	0.541587	0.00272118	0.632964	0.0749968	0.0289116	0.011659	0.29616	0.305552	0.822281	1.05336	2.07083	0.270066	3.55247	1.98872	0.347371	0.0208422	0.533604	0.518855	0.180988	0.247796	0.164348	2.84158	0.914821	0.628284	1.28913	1.31229	0.476397	0.844462	0.317787	0.00252876	0.292503	0.132229	0.000940296	0.0429482	1.54636	2.24856	2.03142	0.673759	0.616448	0.730063	0.580322
M00230	Glutamate/aspartate transport system				0.357079	7.66582	0.325457	17.5654	28.6079	7.48517	2.97791	0.479213	5.26454	0.770439	25.1938	23.7264	20.3042	18.9084	5.04443	5.32824	0.0906718	1.07109	0.791431	0.093294	3.99224	4.43182	0.753707	2.17558	0.465057	9.15021	0.57254	0.897423	1.53487	2.19994	0.401483	0.635542	0.0603261	0.0659568	0.0239565	0.013751	1.06766	0.0127955	9.56776	13.0787	9.97567	18.8071	19.8618	24.9404	23.4767
M00231	Octopine/nopaline transport system				0.144951	0.067917	2.9679	0.00443667	0.00142989	0.456109	0.559902	1.34836	1.27793	0.185897	0.372863	0.476688	0.0163837	0.0174658	0.0107027	0.0902733	0.877981	0.0623767	0.240891	2.73175	1.60381	1.29224	0.427541	0.27625	0.20919	0.00401596	0.322824	0.506294	0.440362	0.716307	0.345494	0.21436	0	0.000210354	0.000142518	0	0	0.000278305	0.0808121	0.303536	0.147047	0.0449132	0.23361	0.0456828	0.0609076
M00232	General L-amino acid transport system				2.62074	33.268	8.23433	26.1356	35.9137	14.4477	12.8018	6.40756	10.6089	9.26588	38.5854	37.1432	27.2772	26.2947	21.2346	12.6053	10.2592	8.0985	4.9103	15.7125	15.7785	16.311	6.45467	11.9499	9.06569	21.4139	4.84198	7.67273	7.36764	11.4375	4.30668	3.60776	3.60116	0.00398168	8.72564	2.70241	0.00278023	6.89596	22.9733	23.5565	20.8468	27.3438	27.2786	33.5402	31.5231
M00233	Glutamate transport system				0.604447	8.59577	0.745392	0.953421	0.982337	0.264412	2.29438	0.526729	0.741349	0.289392	1.37756	1.92742	1.39324	1.15721	9.42893	0.791175	2.31832	0.986366	3.23051	5.37029	2.05979	2.98519	0.644789	4.01714	0.431779	2.18735	2.30267	3.99364	3.72962	5.92714	1.71033	1.7819	0.0282313	0.00194815	0.149822	0.0270276	0.00429041	0.211507	0.822585	0.88225	1.92276	1.71284	1.33401	1.26399	1.86778
M00234	Cystine transport system				6.14718	21.474	11.1468	25.4721	35.7386	4.96953	19.919	11.2366	14.2784	3.83562	37.9996	36.8324	26.4602	25.1438	18.7542	25.8106	7.49282	35.0598	10.6218	7.14746	20.8283	21.6714	24.0397	36.4432	18.8052	28.0275	11.9722	14.6424	11.7848	17.3136	12.0613	11.7591	11.9367	90.8357	13.4249	8.06554	85.7032	12.3701	32.0762	26.6051	27.0248	29.8397	30.1091	30.505	33.3581
M00235	Arginine/ornithine transport system				0.139545	0.0158197	0.875581	0.0127698	0.010155	0.0954784	0.73451	0.0842402	1.46321	0.0223827	0.00728679	0.00555157	0.0173276	0.0153638	0.0228256	0.0770779	0.0633993	2.25138	0.305633	0.0255287	0.0893266	0.0875967	0.0849569	0.681537	0.100308	0.00959393	2.62804	1.2712	1.46679	1.5154	1.41522	1.07792	0.0380077	0.0655173	0.00404731	0.00357964	1.06683	0.00378692	0.146346	0.391777	0.265074	0.174022	0.289055	3.43759	0.306688
M00236	Structural complex	Environmental information processing	Phosphate and amino acid transport system	M00236 Putative polar amino acid transport system [BR:ko02000]	80.4958	63.7805	70.7888	71.73	74.0981	61.5356	53.7646	68.5209	64.4751	57.512	72.4871	71.9082	80.032	79.3495	74.644	68.9866	46.5055	72.6045	67.2913	66.196	55.3978	58.3168	70.5316	81.353	65.8049	86.2002	74.9523	79.0818	63.9395	68.8599	63.5985	47.4137	97.6297	99.9898	81.8948	96.6956	99.9651	93.755	89.3274	85.2364	84.6333	79.6343	84.5061	70.1744	83.7926
M00237	Branched-chain amino acid transport system				83.2487	68.9925	75.1453	66.2876	53.8869	64.2847	53.4435	61.9149	62.7429	60.0394	66.2165	65.7171	55.4523	56.3303	36.1271	51.1158	46.1718	63.3216	50.3081	65.36	53.001	55.4132	59.6144	65.4477	56.7628	54.6684	70.4175	71.7664	61.9255	66.2501	53.5165	36.6295	74.057	99.0589	47.6005	80.1221	97.824	32.598	66.3656	70.743	73.9955	54.8851	68.7946	58.8373	58.1572
M00238	Structural complex	Environmental information processing	Phosphate and amino acid transport system	M00238 D-Methionine transport system [PATH:map02010] [BR:ko02000]	65.6151	36.6662	7.82208	53.2095	53.0462	7.64339	38.8382	8.9184	9.47153	9.75625	62.3818	60.4952	52.089	52.2515	45.7778	47.6968	9.0109	13.9415	31.981	18.5954	45.3927	45.6386	52.5415	53.0112	42.3789	65.3661	20.3036	12.8555	17.3491	15.8843	22.8063	12.3305	32.2715	99.0412	53.5591	20.918	96.8727	63.2741	53.794	63.107	63.0795	44.8905	61.1729	49.3687	49.5189
M00239	Structural complex	Environmental information processing	Peptide and nickel transport system	M00239 Peptides/nickel transport system [PATH:map02010] [BR:ko02000]	90.7523	92.9954	77.0951	92.5993	95.0363	52.7572	72.4475	63.1497	61.2479	70.1266	94.1621	94.2857	93.5714	92.7298	94.6668	76.2257	57.8175	79.8833	71.1754	71.7731	66.4224	69.9658	66.5545	82.655	76.3585	96.3346	71.6065	73.4904	57.421	57.4692	63.6801	41.4429	96.0631	99.9894	93.3992	96.2512	99.9809	95.4544	91.5414	85.903	80.2078	93.3599	92.3043	92.1841	90.4739
M00240	Structural complex	Environmental information processing	Metallic cation, iron-siderophore and vitamin B12 transport system	M00240 Iron complex transport system [PATH:map02010] [BR:ko02000]	95.5482	95.4846	88.3021	78.7164	72.2175	90.8938	85.8105	87.6182	85.7222	90.7865	73.2568	73.4152	78.925	79.8563	71.4605	76.2052	91.0724	87.3538	81.367	82.4929	70.4254	75.347	82.0946	89.7972	77.4094	83.4019	81.0053	87.0181	71.7812	78.9961	78.815	72.4139	96.4703	94.3241	81.5643	96.8038	82.3153	94.1923	85.0189	83.6212	83.0072	79.1365	82.1871	67.3633	82.3563
M00241	Vitamin B12 transport system				1.61865	3.2559	23.3308	0.0301253	0.0262854	10.2954	6.24138	12.2367	8.1124	16.3796	0.0205918	0.0203072	0.0212301	0.0949027	0.131072	1.22859	0.723659	2.96953	7.9046	16.2079	5.5833	6.90124	5.66332	1.52291	6.57494	0.0327958	22.0091	14.6172	19.7083	11.6244	20.8584	22.8923	0.035757	0.0661937	0.0033611	0.000986948	1.06767	0.00134619	0.188777	1.50123	2.17094	0.370489	0.472282	3.83789	0.512934
M00242	Structural complex	Environmental information processing	Metallic cation, iron-siderophore and vitamin B12 transport system	M00242 Zinc transport system [PATH:map02010] [BR:ko02000]	40.7263	73.1298	79.9373	65.2718	64.7359	81.3508	65.4312	70.9894	62.5917	65.4162	60.6372	60.0037	68.2004	67.1035	63.5153	64.9883	56.4488	78.0364	64.7256	62.5803	63.8628	64.608	74.9316	76.7305	65.6643	67.5848	72.4078	73.8832	62.8588	66.2976	72.8381	65.1875	95.9011	86.0805	79.0046	96.0911	80.8022	93.6822	71.2238	78.7612	77.1539	72.7646	77.3824	58.1153	75.3071
M00243	Manganese/iron transport system				20.4666	44.1711	42.8182	42.3257	51.2039	15.4531	25.6473	22.6875	19.7523	27.0588	45.3654	46.1078	54.6505	51.3106	39.0308	19.753	23.7046	27.1387	20.0552	18.6214	22.0107	25.6775	14.7269	17.9701	18.6971	40.98	51.8507	57.2713	40.7308	42.2914	38.0744	35.5971	21.29	0.00486353	39.1618	15.687	0.00980002	61.3507	35.3398	37.1077	32.0644	54.021	45.0571	38.9804	57.3057
M00244	Putative zinc/manganese transport system				15.6192	13.9349	30.7361	28.2607	43.2868	16.4245	11.5538	21.5405	22.1288	26.7491	35.363	34.3638	43.873	42.7349	34.5696	27.8863	2.13348	3.84809	18.0621	10.3221	19.7483	20.4311	19.05	22.771	16.3595	38.8165	47.6549	55.4519	36.419	38.0745	29.7944	19.6049	0.939302	91.5002	4.80559	0.683344	97.9083	1.78844	18.3641	26.0818	19.1472	47.612	38.0274	38.1694	54.4622
M00245	Structural complex	Environmental information processing	Metallic cation, iron-siderophore and vitamin B12 transport system	M00245 Cobalt/nickel transport system [PATH:map02010] [BR:ko02000]	22.0338	23.4633	51.0831	44.0319	54.0619	47.9582	21.3009	48.5392	38.0721	34.2314	48.3664	48.0313	56.1566	56.5937	30.7028	31.2977	27.1451	21.6651	20.1621	30.0815	20.8251	21.8029	22.7148	26.7459	26.6891	44.0574	48.8983	52.8305	38.3663	39.7547	31.3794	22.4925	19.2703	0.57781	26.2874	13.1287	0.846294	17.3122	37.9396	45.8805	38.2785	51.0117	57.3452	39.9813	56.2977
M00246	Structural complex	Environmental information processing	Metallic cation, iron-siderophore and vitamin B12 transport system	M00246 Nickel transport system [PATH:map02010] [BR:ko02000]	22.0338	23.4633	51.0831	44.0319	54.0619	47.9582	21.3009	48.5392	38.0721	34.2314	48.3664	48.0313	56.1566	56.5937	30.7028	31.2977	27.1451	21.6651	20.1621	30.0815	20.8251	21.8029	22.7148	26.7459	26.6891	44.0574	48.8983	52.8305	38.3663	39.7547	31.3794	22.4925	19.2703	0.57781	26.2874	13.1287	0.846294	17.3122	37.9396	45.8805	38.2785	51.0117	57.3452	39.9813	56.2977
M00247	Putative ABC transport system				27.4862	43.865	19.9033	41.0441	25.1558	14.874	32.9931	12.6902	19.6777	29.2452	34.8526	36.6803	33.8016	33.9424	40.7628	36.7172	11.9361	19.5352	24.6336	24.9591	25.4721	26.8842	48.3938	59.616	38.7758	52.1881	19.2939	13.3391	16.3753	14.8971	18.5641	11.5509	36.2756	5.08528	53.4459	24.1225	15.8558	63.4177	47.3978	42.6064	45.6781	25.6502	42.0159	30.9548	23.6637
M00249	Capsular polysaccharide transport system				0.0162172	0.00158283	0.118504	0.00229479	0.00119498	0.000570645	0.057565	0.00425571	0.00550436	0.00135478	0.00108347	0.00138881	0.00114131	0.000916808	0.0173838	0.00150149	0.00455337	0.0506321	0.459655	0.00938238	0.0255885	0.0654136	0.00100574	0.11078	0.00179542	0.00592314	0.122246	0.251687	0.190496	0.31611	0.125505	0.160695	7.36e-05	0.000238031	0.00046729	0.000206715	0	0.000584084	0.00939757	0.00511118	0.00745761	0.130898	0.370192	0.498666	0.192669
M00250	Lipopolysaccharide transport system				3.38775	3.63531	42.9548	21.7038	25.4536	35.8461	5.46373	49.7004	42.4051	20.5813	19.9489	19.8682	14.3365	14.0225	25.0524	7.50633	20.6755	39.0006	29.4534	14.3227	12.6578	12.2794	13.9348	14.4534	8.33815	15.06	43.1913	48.3873	32.9781	31.8274	35.087	22.9621	0.242013	0.359988	18.8408	0.129913	1.2976	5.47943	12.6405	14.1032	14.3579	16.3155	14.0267	30.6321	11.7526
M00251	Teichoic acid transport system				2.21736	0.97289	3.70233	0.671805	0.47768	5.88981	2.04086	7.46564	7.16273	13.2401	0.521716	0.47306	1.15335	1.22166	0.571099	1.43261	1.50465	3.47045	3.58922	0.647674	2.12351	2.6176	4.13523	10.5293	1.90464	0.8516	2.28719	3.748	5.26401	8.22535	5.23658	4.71766	0.0409906	0.00298574	2.98762	0.018314	0.00377136	1.17038	8.04541	6.57865	7.89363	1.34181	1.14555	1.22225	1.47099
M00252	Lipooligosaccharide transport system				52.4205	1.07163	28.6949	0.70951	0.805042	33.6296	7.82343	26.6884	17.9677	6.72027	0.665182	0.581199	1.08026	1.09711	8.59357	2.5585	14.5126	11.4912	9.11268	5.99398	4.65288	8.10883	4.97969	1.40532	7.5952	6.00243	28.1068	42.888	21.42	32.6486	14.0719	11.7836	0.12195	0.00117049	4.26289	0.108494	0.0025932	0.523364	1.19354	7.11232	3.56684	3.54668	2.29452	4.62115	3.11196
M00253	Sodium transport system				6.53847	39.2958	15.3449	47.5415	46.5115	32.5456	18.2948	14.9161	11.8939	30.0148	52.6068	50.4751	47.546	47.9603	37.5084	36.502	3.86142	10.3646	10.4495	30.3082	44.2838	41.7344	34.3492	40.4269	22.6739	49.3168	8.4494	12.0143	15.7146	22.2629	19.0127	27.0624	55.7749	5.63165	35.8716	67.5578	16.6586	19.1212	49.8262	39.5289	37.403	37.9598	52.0715	39.5424	40.8403
M00254	Structural complex	Environmental information processing	ABC-2 type and other transport systems	M00254 ABC-2 type transport system [BR:ko02000]	96.6237	98.9579	92.4534	97.2856	98.3698	93.0773	93.4378	93.4085	87.2005	95.2807	97.0076	96.7616	96.2499	96.4079	97.7699	97.2368	95.0893	94.6616	92.1128	88.372	97.0576	97.8989	97.5598	96.7994	95.6878	99.3252	80.9646	87.7977	74.8932	85.1965	82.2381	76.5127	98.439	99.6429	96.7469	97.4831	98.7041	97.8725	95.9833	93.5872	91.7475	96.8397	96.8572	96.8074	95.4426
M00255	Structural complex	Environmental information processing	ABC-2 type and other transport systems	M00255 Lipoprotein-releasing system [PATH:map02010] [BR:ko02000]	17.5907	14.3253	67.046	41.7204	39.9989	85.603	43.6763	71.1375	64.4508	68.157	40.4676	40.6209	31.9448	32.2949	43.4161	33.634	61.0987	26.1327	64.0612	45.2362	44.3493	40.425	41.4619	29.6501	41.0661	36.9574	67.1425	72.8731	62.3319	67.052	60.3597	62.4888	26.5471	0.506944	48.5302	19.7478	13.722	65.1358	18.9481	25.061	26.3263	33.1183	27.9764	48.0977	28.1419
M00256	Cell division transport system				90.8346	70.7128	49.1972	66.0856	51.4429	44.3921	73.4522	50.1237	40.59	40.3063	57.0994	59.2619	48.6355	50.6258	72.9954	66.2413	51.0652	41.4025	58.4446	60.487	57.311	60.1604	64.6725	74.4944	60.6684	66.5917	23.8463	18.4322	26.2677	28.5585	31.2378	34.1282	75.8322	94.9167	58.8046	81.4296	84.1525	34.5075	78.4971	64.089	69.4152	50.352	58.9311	61.9936	42.8948
M00257	Hemin transport system				0.0106287	0.00597841	0.0715891	0.00321918	0.000460464	0.488691	0.00604234	1.61153	4.96086	0.155345	0.000497219	0.00160565	0.00286456	0.00139975	0.000878885	0.00482573	0.000956918	0.000849966	0.00164441	0.000378246	0.00328969	0.00831012	0.0283817	0.131087	0.00458472	0.00182146	0	0	0.000375268	0	0.000456151	0.000232678	0	0.000239936	0	3.02e-05	0.0029322	0	0.00157886	0.00062582	0.000729566	0.00147516	0.00159349	0.00069181	0.000738224
M00258	Structural complex	Environmental information processing	ABC-2 type and other transport systems	M00258 Putative ABC transport system [BR:ko02000]	96.46	95.8064	93.0729	95.4879	97.4218	94.5774	92.9234	93.6931	87.2023	94.9717	96.0188	95.9541	93.7967	94.4149	97.5972	95.7868	95.2408	92.8312	89.4512	87.4047	94.4723	95.2489	96.6164	94.4157	96.2205	98.7188	80.7765	86.5498	74.4034	83.4164	81.7935	76.0846	97.7132	99.6418	96.2161	96.7661	98.7034	97.0745	95.8006	93.407	91.5544	95.4537	96.6149	96.5079	94.5497
M00259	Heme transport system				1.10786	16.5392	26.9171	19.2359	29.4468	13.1833	10.4398	19.8367	18.221	15.6996	26.4826	25.1214	21.786	20.7144	6.56539	6.55672	3.15552	5.15443	10.0315	9.95416	6.44201	6.49467	1.66616	5.4526	1.3735	11.0031	5.08134	8.61005	7.22376	11.0802	9.58954	5.12457	0.100228	0.500705	3.39418	0.04267	13.7084	1.14694	11.306	17.2041	16.3479	21.2557	23.6231	23.259	26.4382
M00260	Structural complex	Genetic information processing	DNA polymerase	M00260 DNA polymerase III complex, bacteria [PATH:map03030 map03430 map03440] [BR:ko03032 ko03400]	96.6803	91.061	78.1199	90.4841	96.1659	88.8977	94.0674	73.9984	76.185	92.8918	96.972	96.731	95.7712	95.8628	88.5559	94.3623	75.5115	81.1581	88.7597	87.4974	95.8336	96.5454	95.1863	93.8689	93.7296	92.8642	45.8866	51.4402	55.7678	74.218	64.0348	67.8336	96.8386	99.9986	94.1344	96.9308	99.999	96.143	95.2511	87.3172	89.1796	95.9533	94.4712	93.8512	94.885
M00264	Structural complex	Genetic information processing	DNA polymerase	M00264 DNA polymerase II complex, archaea [BR:ko03032]	0.213053	8.04397	16.229	6.87617	11.5131	5.93791	0.547248	20.2278	11.1398	2.74783	2.28368	2.53487	17.8351	17.8588	9.25029	8.12921	20.4596	14.4311	5.76625	1.20754	1.55153	1.72852	4.67813	4.85522	5.5113	7.00834	37.4841	39.3528	20.9704	13.1362	19.8493	10.3537	1.31571	0.000681789	1.88975	0.596727	0.00178911	1.26261	0.691364	6.71673	2.8422	19.7967	10.1636	5.50674	20.9945
M00265	PTS system, glucose-specific II component				2.02258	3.58488	0.0786788	0.829477	1.12267	0.0363178	5.19036	0.142071	0.0785247	0.18414	1.18503	1.98523	1.3223	1.29221	8.31121	7.2014	3.93094	1.98762	4.58415	0.0858676	1.91746	2.48432	4.58623	25.845	6.6838	12.6146	0.269288	0.403493	0.396215	0.550809	0.639651	0.703456	9.26704	0.0245018	9.01948	4.51659	0.0363748	1.12513	7.88311	6.26894	6.05201	2.10944	1.59041	1.97327	1.572
M00266	PTS system, maltose/glucose-specific II component				1.97573	3.63746	0.0569988	0.92913	1.14626	0.0325626	5.19562	0.133902	0.075085	0.140814	1.22583	1.90747	1.32172	1.2791	7.70297	7.35753	3.92284	1.98064	4.34872	0.0852877	1.93225	2.5632	4.79235	26.289	6.87634	12.5786	0.176068	0.296246	0.23404	0.374099	0.457096	0.341986	9.26623	0.0245018	7.88447	4.51506	0.036317	1.00932	6.02797	3.32607	3.39606	1.91422	1.53485	1.58977	1.43187
M00267	PTS system, N-acetylglucosamine-specific II component				0.825622	3.38047	0.157566	0.752012	0.633871	0.0658817	1.15667	0.245587	0.15493	0.311893	0.594667	0.896368	1.63579	1.67658	2.28113	1.07431	3.98289	2.04477	5.21552	0.221718	2.83189	2.75231	1.82759	2.67324	1.01077	1.53019	0.480301	0.861973	0.749071	1.27997	0.773825	0.804457	9.37753	5.14646	8.0611	4.57725	16.9168	1.02	5.38946	5.10846	5.29537	2.20568	1.39063	1.93811	1.84655
M00268	PTS system, alpha-glucoside-specific II component				1.96378	3.57818	0.0432178	0.803844	1.05256	0.0322581	5.1784	0.12849	0.0743557	0.109133	1.11603	1.85832	1.25037	1.24421	7.70119	7.1477	3.92255	1.97412	4.34086	0.0786996	1.77442	2.35627	4.56098	25.835	6.5743	12.5678	0.174594	0.294537	0.233247	0.372327	0.455293	0.33578	9.26623	0.0245018	7.88447	4.51503	0.036317	1.00932	6.02587	3.32481	3.39489	1.91225	1.5328	1.58643	1.42444
M00269	PTS system, sucrose-specific II component				2.13924	0.220496	0.263444	0.229281	0.331264	0.0834395	4.89236	0.21212	0.190976	0.105174	0.921175	1.60823	0.115643	0.0706705	1.05282	2.30065	3.88439	1.88254	6.96612	0.0336489	0.626064	1.00897	2.83701	21.0109	4.20315	1.57252	0.0818615	0.0664687	0.108425	0.157561	0.288518	0.263711	0.247131	5.14691	0.025196	0.354598	16.9174	0.258077	1.57262	0.869089	1.11803	1.03609	0.815781	0.989908	0.675807
M00270	PTS system, trehalose-specific II component				1.96892	3.57818	0.0440654	0.805132	1.0529	0.0329887	5.18209	0.129153	0.0743557	0.109477	1.48661	2.33313	1.25054	1.24444	7.70177	7.15078	3.92339	1.97639	4.34321	0.0786996	1.77728	2.35891	4.73235	25.8364	6.68067	12.5679	0.17463	0.294575	0.23333	0.372327	0.455513	0.33578	9.30674	0.165001	7.88546	4.5158	12.4478	1.01057	6.15898	3.38175	3.55243	1.91295	1.53315	1.58696	1.42504
M00271	PTS system, beta-glucoside-specific II component				2.25204	6.0554	0.327828	0.348848	0.595589	0.0682111	5.83705	0.248602	0.165725	0.311591	1.14288	1.84938	0.924815	0.748243	1.29319	10.805	2.54748	0.75069	8.01064	0.266306	5.03458	6.73984	17.7436	27.7264	11.7412	1.70784	0.452657	0.78606	0.425463	0.730727	0.556527	0.523391	0.754489	90.4996	2.21324	0.638563	84.4523	1.08592	1.2729	1.3251	1.69468	1.82143	1.22546	1.39487	1.45211
M00272	PTS system, beta-glucoside (arbutin/salicin/cellobiose)-specific II component				1.96391	3.57818	0.0432178	0.803844	1.05256	0.0322581	5.17854	0.12849	0.0743557	0.109382	1.11603	1.85832	1.25037	1.24421	7.70119	7.22948	3.92255	1.97412	4.34086	0.0786996	1.77466	2.35684	4.61609	25.8351	6.59354	12.5678	0.174594	0.294537	0.233247	0.372327	0.455293	0.33578	9.26623	0.0245018	7.88447	4.51503	0.036317	1.00932	6.02587	3.32481	3.39489	1.91225	1.5328	1.58643	1.42444
M00273	PTS system, fructose-specific II component				54.9592	15.1189	27.0257	4.55554	3.54394	23.751	16.1809	14.5369	17.8512	47.881	4.0252	5.87901	5.6317	4.47895	5.98421	7.90519	10.5113	6.79428	24.6109	45.9613	18.1201	19.2087	18.2531	20.6331	21.4006	8.14122	18.5996	28.2637	27.8754	42.499	29.0084	32.2609	71.1031	5.22612	31.124	78.1566	28.2672	28.2511	21.759	7.56116	9.75281	5.91627	4.07064	4.9459	5.03271
M00274	PTS system, mannitol-specific II component				4.2969	0.397771	0.158499	0.897067	0.834926	5.35829	6.43304	1.5684	2.14945	0.231925	1.28864	1.9919	1.92513	2.09392	2.54818	1.15001	1.34942	0.517588	9.27874	0.196771	1.08423	1.84652	2.02982	13.689	3.61209	3.7642	2.73244	4.73179	2.98315	4.77204	5.87163	1.46186	9.5404	0.00505686	10.4058	4.41014	0.0124429	1.78986	2.10772	2.10804	2.17079	1.15024	0.745612	0.897153	1.01337
M00275	PTS system, cellobiose-specific II component				5.3402	31.6148	2.45658	9.96364	4.81072	1.91461	10.9154	2.39486	5.29644	4.55987	11.8501	12.2559	5.31128	5.45351	6.07492	19.7422	0.836	4.31543	6.60067	2.07342	12.1267	12.6101	25.587	19.6817	21.4153	8.86859	11.518	4.11228	9.25153	5.06746	10.2311	5.2894	1.25527	90.4969	6.20743	0.809026	84.4333	1.53059	21.2851	17.7725	17.0084	6.49948	19.8933	6.62667	6.64557
M00276	PTS system, mannose-specific II component				49.5785	5.40695	29.6765	1.95924	1.81575	44.4846	9.85717	19.1878	17.8058	18.2354	6.29545	6.04937	1.85883	2.21687	3.64152	11.8655	0.831796	1.57715	19.3339	30.7097	7.40589	8.62896	17.7812	11.9652	15.4326	5.01835	1.77143	2.48282	2.91739	3.82876	2.02662	3.66859	62.0416	5.71988	22.5608	72.6948	17.7594	20.4115	2.99644	3.07742	3.77692	2.69549	1.73876	3.11044	2.6374
M00277	PTS system, N-acetylgalactosamine-specific II component				0.456926	4.43346	5.3708	1.41548	1.48952	12.7109	3.89168	3.72995	5.52024	6.82811	5.87771	5.68858	1.48326	1.86081	4.06458	8.95981	0.442333	0.703728	12.9025	20.7892	3.97706	4.37444	15.3746	6.2718	7.12822	4.9315	0.382324	0.468986	0.325188	0.378334	0.677167	0.588026	61.8347	0.0660203	22.393	72.5683	1.07062	20.3613	2.37695	2.26893	2.76302	1.18158	0.879503	1.77499	0.969554
M00278	PTS system, sorbose-specific II component				0.186099	0.254747	0.210511	0.808799	0.628144	0.00858138	0.781022	0.0304641	0.0357327	0.0189148	0.790955	0.940409	1.18999	1.47095	2.10875	7.00934	0.023573	0.14163	0.197553	0.00634358	1.16282	1.66149	13.5916	4.90007	6.59383	3.27843	0.105324	0.189095	0.0983014	0.137947	0.111791	0.166197	0.319139	0.000273651	0.293369	0.133458	0.000413671	0.0437691	0.806026	1.3064	1.24245	0.567833	0.406518	0.675191	0.50103
M00279	PTS system, galactitol-specific II component				0.740036	5.8196	0.789838	3.71747	4.56756	1.40379	3.30527	2.95204	7.25199	0.55661	9.043	9.35226	2.04151	1.47325	13.208	2.95348	2.42377	2.21761	0.998141	0.294991	4.47839	4.08237	3.89939	9.52182	3.65387	11.2332	0.303815	0.211214	0.642234	0.351638	1.15659	0.819387	0.643255	85.3701	0.877237	0.357919	67.5439	0.76846	17.4739	1.52249	2.85395	2.19456	1.73147	2.14789	1.98133
M00280	PTS system, glucitol/sorbitol-specific II component				0.51461	0.678779	0.300927	1.15344	0.642628	0.0538715	0.351222	0.170874	0.121139	0.11332	0.377453	0.433764	1.05049	1.50404	2.62113	0.571236	0.930814	0.367234	6.31069	0.200817	0.758349	0.862056	0.518573	0.83637	0.478128	4.07507	0.0398548	0.0617703	0.0529306	0.0868884	0.0996779	0.0730903	0.506071	0.0895649	0.400837	0.441239	1.10245	0.856592	1.54131	1.45561	1.53774	0.710154	0.650531	0.682041	0.605716
M00281	PTS system, lactose-specific II component				0.0696129	0.0579349	0.207031	0.016266	0.00930213	0.0432094	0.0705503	0.136862	0.0957203	0.113451	0.0128513	0.0155226	0.0136239	0.00994718	0.0226614	0.475938	0.0323248	0.0169628	3.29304	0.0175532	0.0710249	0.109061	0.57655	3.52735	0.714394	0.132903	0.000678685	0.000823836	0.000883543	0.000807696	0.0103651	0.00687664	0.00858211	3.35e-05	0.0038272	0.00628738	0.00012365	0.00512642	0.116526	0.108425	0.175027	0.00753731	0.00485291	0.00790608	0.00445042
M00282	PTS system, D-glucosamine-specific II component				0.00696194	0.00441996	0.0572769	0.00273976	0.00228133	0.0110687	0.00700996	0.0141089	0.0135907	0.0126925	0.000581564	0.000562093	0	0.00122878	0.0487417	0.0487246	0.00113809	0.00132554	0.200205	0.0165365	0.0123917	0.0174036	0.0541537	0.0628813	0.0715996	0.0323834	0.00709438	0.0105314	0.0034037	0.00508095	0.00803237	0.00677358	0	0	0	0	0	0	0.208173	0.220165	0.229128	0.000225386	0.00108407	0.000877099	0.000467973
M00283	PTS system, ascorbate-specific II component				1.72735	1.03125	22.1737	1.7532	2.22794	2.49376	5.81602	4.58045	5.9303	1.44778	1.89461	2.71833	1.86467	1.93019	4.05503	6.85551	1.78052	2.1951	4.22765	4.35641	1.90987	3.05341	15.1636	16.1802	7.66294	4.62789	0.711932	1.08929	1.4004	2.26085	0.916176	0.823845	2.75188	90.4765	4.82705	2.35101	84.41	5.25172	5.98488	4.96204	5.66247	1.69644	1.56726	5.88075	1.33101
M00287	PTS system, galactosamine-specific II component				0.449709	4.39646	4.35562	1.44473	1.46892	9.21958	3.8258	2.48822	3.02362	2.51735	5.76571	5.55343	1.1237	1.43351	4.03273	8.77706	0.419143	0.569912	11.5166	0.455321	3.89859	4.29291	14.7123	6.08773	6.80094	4.8803	0.224592	0.230434	0.312351	0.357277	0.569171	1.08165	9.4564	0.065838	7.11611	4.56579	1.06734	0.928222	2.14382	2.03827	2.55107	0.983871	0.80243	1.22222	0.746403
M00298	Multidrug/hemolysin transport system				1.99371	15.305	1.49537	22.9702	32.1634	0.89501	10.9967	1.59261	2.56982	0.759338	33.0683	31.1702	23.1542	22.3414	9.82119	15.8253	17.6176	39.261	4.66353	17.2596	17.0361	16.1813	9.45503	14.1803	10.1008	17.6679	2.39009	1.24353	1.58782	1.97017	3.35018	2.97065	46.1233	5.05805	15.0308	62.9194	15.8176	16.1475	26.2602	16.0675	14.3403	23.8015	24.597	24.7723	27.7789
M00299	Spermidine/putrescine transport system				18.7784	55.1314	45.9373	48.23	62.2813	31.2906	50.1963	27.7342	43.8008	53.4838	62.725	62.0031	70.5322	70.8357	68.1729	68.9403	85.965	72.6584	37.5774	40.1898	67.9242	64.6186	79.3755	68.6177	68.3837	77.0208	18.2461	25.0999	17.4526	26.5339	30.272	20.6015	34.2105	91.9571	53.9566	23.2728	87.3441	69.7299	60.1026	55.6761	52.0322	66.8627	55.5945	55.4896	71.2558
M00300	Putrescine transport system				4.42749	13.4087	29.7158	23.3459	31.8796	18.5473	10.72	26.0206	28.2947	20.0692	30.158	28.9324	25.4955	24.2642	19.2476	11.9703	6.66077	35.7438	7.78314	16.5804	15.6186	17.1187	12.0868	7.80616	16.2306	24.0826	6.99614	9.92991	7.15591	11.1535	5.49677	3.98338	1.01469	85.419	2.71101	0.643112	68.5848	1.04874	15.7805	27.4591	22.6966	24.8799	26.9926	32.8813	29.9449
M00301	Mannopine transport system				0.000236558	0	0.0149223	0.0208685	0.00448639	0.00145447	0.00344755	0.000582434	0.0248507	0.000967643	0.000976852	0.0020818	0.00721889	0.00617403	0.136891	0.000230603	0.000706779	0.00100145	0.000339562	0.00133494	0.000300762	0.00130751	0.000244792	0.00196321	0.000254715	0.0591995	0.00669946	0.0143614	0.0125095	0.0245364	0.00351334	0.00615522	0.000986946	9.32e-05	0.601327	0.00105908	0.000178159	0.122993	0.00360674	0.0155024	0.00855895	0.0124792	0.00305146	0.00626256	0.0109021
M00302	2-Aminoethylphosphonate transport system				0.0268434	0.02793	0.038292	0.132026	0.127709	0.00322339	1.6139	0.116617	0.11557	0.0105698	0.372824	0.277913	0.265132	0.280308	0.0208908	0.0201777	0.0148273	0.0474939	1.04221	0.0494649	0.0674482	0.203422	0.017669	0.164425	0.0306126	0.041562	1.65017	2.35378	0.913023	1.42042	0.806958	0.255326	0.0021395	3.7e-05	0.04416	0.00163017	0	0.0531242	0.0595634	0.116881	0.0743877	0.0774378	0.0496534	0.0928987	0.0984909
M00303	PTS system, N-acetylmuramic acid-specific II component				1.96396	3.58301	0.04382	0.809478	1.05716	0.0325886	5.17899	0.12849	0.0743557	0.109133	1.12273	1.86505	1.25762	1.24921	7.71	7.14956	3.92255	1.97488	4.34086	0.0790425	1.77696	2.3587	4.56262	25.8389	6.57497	12.5833	0.174594	0.294537	0.233247	0.372327	0.455293	0.33578	9.30665	0.0245018	7.89854	4.53333	0.036317	1.0145	6.04321	3.33166	3.40185	1.91432	1.53578	1.58996	1.42714
M00304	PTS system, fructose-specific II component				0.265431	0.0997215	1.93893	0.0674929	0.0668979	0.289459	0.80978	1.70641	1.29093	0.461144	0.139507	0.178456	0.39069	0.44776	0.0728147	6.76031	0.0457412	0.113491	7.86812	0.489848	0.68115	1.23799	14.4792	4.61835	6.30235	0.146312	0.272675	0.389419	0.206228	0.295851	0.520908	0.270766	6.59276	0.069553	4.34076	5.28014	1.07726	5.10001	0.613097	0.630653	0.735475	0.451219	0.280806	0.638968	0.376051
M00305	PTS system, 2-O-A-mannosyl-D-glycerate-specific II component				1.13529	0.0998762	0.0457776	0.00206855	0.000234888	0.012499	0.673612	0.0051649	0.00791793	0.00890611	0.00022818	0.000624363	0.000271167	0.000564114	0.00191221	0.117565	0.0247926	0.0434598	0.128941	0.0237565	0.0153237	0.0481758	0.102842	0.00633001	0.0450906	0.00032134	0.176362	0.354293	0.237917	0.376879	0.235822	0.195635	0	9.49e-05	2.09e-05	0	0	6.3e-05	0.122117	0.12646	0.188229	0.161898	0.112289	0.0748506	0.173971
M00306	PTS system, fructose-specific II-like component				1.16576	2.99715	1.17253	1.04504	0.400135	17.5037	0.900673	9.57696	6.07784	7.01468	0.709027	1.39835	1.99264	1.1268	0.630885	0.22043	0.811703	1.12622	2.90032	7.58831	0.204944	0.305067	0.291727	0.372324	0.358896	0.327688	6.74769	10.0018	8.58985	14.0457	4.2396	3.85633	0.0227099	0.00080165	0.0202389	0.0161461	0.000952767	0.0203744	3.31007	1.90751	2.08123	1.80553	0.79437	0.878696	0.996811
M00307	Pathway module	Carbohydrate and lipid metabolism	Central carbohydrate metabolism	M00307 Pyruvate oxidation, pyruvate => acetyl-CoA [PATH:map00010 map00020 map00620 map01200 map01100]	96.6034	98.8225	92.9371	97.2036	98.1849	94.4603	93.9641	93.1341	86.4729	94.6449	96.7503	96.5348	95.9779	96.057	97.5152	90.0997	95.5083	92.7208	91.0067	85.7008	97.0755	97.9159	97.6102	97.0964	93.2847	98.978	81.8005	88.3612	75.9241	86.0972	81.4826	76.9519	98.4137	99.9781	93.2122	97.4744	99.9746	97.6098	95.7258	93.6607	91.5841	96.255	96.8399	96.8889	94.9323
M00308	Pathway module	Carbohydrate and lipid metabolism	Central carbohydrate metabolism	M00308 Semi-phosphorylative Entner-Doudoroff pathway, gluconate => glycerate-3P [PATH:map00030 map01200 map01100 map01120]	33.5288	31.7659	21.7967	51.7223	51.1606	23.768	35.2053	23.59	27.5134	26.7873	59.1501	59.5903	51.4574	51.6998	43.7326	46.5044	14.2684	16.4694	31.6017	18.4108	43.0886	43.3767	47.4567	40.6194	36.4975	57.8629	13.1468	20.6483	23.9257	37.5263	18.2258	24.6183	48.2093	0.723639	57.859	32.3457	13.2908	76.8903	66.5679	40.3315	41.5823	46.7161	44.424	49.1708	49.2156
M00309	Non-phosphorylative Entner-Doudoroff pathway, gluconate/galactonate => glycerate				0.0845177	0.00867721	0.107383	0.0104359	0.00197084	1.53131	0.204811	0.424097	0.544274	0.0240426	0.00111132	0.00103889	0.00879783	0.0127214	0.000310428	0.0103645	0.0456043	0.0254164	0.290075	0.0133443	0.0414443	0.074773	0.0170774	0.0153806	0.0166686	0.00174233	0.281719	0.476802	0.693412	1.1807	0.107642	0.233949	0.00332274	6.88e-05	0.00459412	0.00221734	0	0.00135987	0.00943922	0.034215	0.0379786	0.0710638	0.00669432	0.00552459	0.0761619
M00314	Bacitracin transport system				0.0126638	0.00711739	0.775972	0.00591577	0.00298358	0.203398	0.0132169	0.105665	0.226044	0.113105	0.00259273	0.00352967	0.00410852	0.00158514	0.00201582	0.0314041	0.0101915	0.00503008	0.0477755	0.0326656	0.0505176	0.0390247	0.0936276	0.145497	0.0103194	0.00435183	0.0131782	0.0211215	0.00663198	0.0120357	0.140185	0.0680991	0.0167099	0.000239936	0.00663912	0.00680731	0.0029322	0.000455864	0.0108778	0.0147547	0.0164641	0.0778465	0.100085	0.131664	0.0609571
M00315	Uncharacterized ABC transport system				0.170315	10.1714	0.95039	5.34516	4.29359	0.680004	1.42259	1.41783	0.36134	1.19541	5.90423	6.39873	10.3646	11.103	5.57186	2.34328	0.924183	2.39284	5.05647	6.71914	6.25744	4.95555	7.10203	5.41423	2.1921	6.89219	0.295716	0.490324	0.564653	0.936821	0.233727	0.298886	1.40361	0.000123162	5.37968	0.758151	0.000422459	1.00474	11.9427	9.8038	9.54861	6.26599	5.12348	5.77876	5.9474
M00316	Manganese transport system				0.334915	0.373757	9.75376	1.74636	1.67108	1.11619	0.869227	1.85128	1.75543	8.12981	1.7814	2.22729	1.6092	1.47254	1.64972	0.320389	0.428462	1.54296	3.85574	7.57461	0.522803	0.994875	0.314821	1.10231	0.400157	1.31523	20.6457	32.1152	9.12836	12.5367	7.98621	4.46564	0.00821736	0.00318828	0.669378	0.00640772	0.0041093	0.182633	5.04177	4.25225	3.8818	3.68401	2.18928	2.5065	2.9945
M00317	Manganese/iron transport system				0.253808	0.419853	0.731469	0.347339	9.51544	1.31731	1.37005	1.97301	4.43916	3.15707	2.44315	2.71376	17.6878	17.6748	0.336711	4.36194	0.369837	1.45866	3.92686	0.180893	1.02642	1.17012	1.97688	2.67642	0.992419	0.853197	4.01277	5.00965	5.56879	7.2943	8.8939	16.6158	0.159027	0.00146657	2.61382	0.211739	0.00476586	0.915817	0.248675	0.921577	0.631456	19.1874	9.51592	2.88295	20.7175
M00318	Iron/zinc/manganese/copper transport system				0.13664	0.0771936	0.00830508	0.00232195	0.0031937	0.00343251	0.0367394	0.00300852	0.00275112	0.00611722	0.00196704	0.00621851	0.00201108	0.00210053	0.00146757	0.0422398	0.011136	0.0592773	0.211611	0.0496774	0.0109736	0.0264864	0.108866	0.0590028	0.0467644	0.000505252	0.00908003	0.0135419	0.0177892	0.0118964	0.0637353	0.137049	0	0	0	0	0	4.43e-05	0.00203055	0.0015745	0.00202153	0.0580611	0.0483683	0.0476671	0.0253061
M00319	Manganese/zinc/iron transport system				19.6047	38.0663	13.889	29.3336	44.4686	16.0918	20.6588	19.1767	16.2615	22.5753	39.7483	40.6599	44.8522	42.942	30.1623	17.5699	13.8939	4.50883	10.2878	4.13114	24.0285	23.0955	11.1013	22.6146	13.2256	27.5911	23.5061	19.034	22.4086	17.412	16.9185	11.695	0.25113	0.00458224	3.58338	0.345814	0.00646987	1.2738	38.7263	30.3666	23.3812	47.5676	36.5159	33.3421	52.2865
M00320	Lipopolysaccharide export system				15.2707	37.3975	65.757	56.3926	69.5179	80.3221	53.194	52.9598	53.9964	85.9587	75.0024	74.9734	55.8281	54.5857	63.6693	34.6373	51.3044	27.9013	50.9922	50.1345	43.2654	41.6386	29.0901	35.7293	35.5366	57.9505	18.4045	25.6335	30.7077	45.2286	30.5597	47.7137	33.051	0.504712	54.9865	23.7991	13.7221	74.0498	46.7982	43.3123	40.9239	53.5051	48.485	69.5784	53.0861
M00321	Bicarbonate transport system				0.0890355	1.06003	0.794214	0.415506	0.638759	0.217069	0.293131	0.109745	0.232039	0.132163	0.838792	0.954289	0.586987	0.498967	0.482975	0.569228	1.26908	0.372626	0.895531	0.104357	0.772972	1.07171	0.226184	3.14793	0.218335	0.803861	0.538485	0.800005	0.325407	0.504266	1.09695	0.720429	0.0238233	0.000376553	0.158405	0.0236775	5.77e-05	0.205855	1.2099	0.780342	1.94575	0.421973	0.42978	0.583328	0.414448
M00322	Neutral amino acid transport system				0.0478346	0.0137285	10.4349	0.0198106	0.00505725	4.64891	0.316237	6.65683	8.70529	3.87058	0.00371319	0.00384607	0.0189377	0.0183148	0.0198922	0.0365307	1.43685	0.449074	0.740757	4.45216	0.0678809	0.0878859	0.0534311	0.212714	0.0992221	0.0188754	1.96894	2.46713	3.47609	4.84208	1.01231	2.19806	0.000969425	0.000396626	0.0243976	0.000750423	0.000441542	0.00154906	0.0200171	0.0189267	0.0224119	0.0759874	0.0116028	0.945071	0.108513
M00323	Urea transport system				0.31025	0.432375	10.5537	0.731873	0.362764	15.7867	1.03979	9.19908	12.9357	13.0047	0.412268	0.553193	0.370391	0.386718	0.675363	1.03592	0.915645	3.1838	3.5006	5.71705	0.642186	0.670045	2.48707	0.876524	2.25062	0.506873	3.69513	6.17183	4.7707	7.54413	2.72087	3.11159	0.0905547	0.0679241	2.23393	0.0139786	1.07389	0.799458	2.79209	2.76222	3.23386	0.668345	0.343093	3.8069	0.822188
M00324	Dipeptide transport system				9.39783	13.18	22.4938	16.6768	8.93218	17.6389	14.3673	12.3909	13.4139	16.5333	15.4342	15.5121	19.0109	21.4808	15.504	10.2801	3.19794	9.45202	7.38762	19.9134	6.95068	8.96531	9.9746	15.8771	11.5416	16.7278	5.23013	5.30518	4.66156	6.23614	10.3972	5.11516	3.5272	0.069652	18.7033	3.15876	1.0715	8.86976	9.34761	29.0349	21.6347	10.4741	25.2969	13.7705	10.2803
M00325	alpha-Hemolysin/cyclolysin transport system				9.85361	4.69259	41.7414	17.2143	24.8432	62.216	33.1868	44.0397	38.7135	39.5371	22.756	22.8063	16.3963	15.764	37.0868	15.1022	46.1668	19.754	39.1426	20.4522	19.9891	17.2351	13.7335	9.87638	14.2696	17.8692	10.9602	14.686	18.2684	27.2101	15.4038	24.9341	0.718894	0.507059	12.9311	0.532221	13.7403	2.95227	8.4551	17.0853	12.64	20.5522	17.6096	37.8788	16.5638
M00326	RTX toxin transport system				10.2253	5.45746	40.6052	15.528	23.7215	45.7301	33.6069	35.2942	34.5009	39.2591	19.9872	19.6449	14.0082	14.1265	28.0629	14.3698	45.4279	19.3098	38.6561	20.1067	20.9285	17.6787	12.4691	11.795	11.7541	11.5248	9.76235	13.3189	17.7978	26.4575	14.5939	24.7258	0.684388	0.431928	12.8977	0.437037	2.39555	2.92499	4.42003	9.83281	9.88596	17.7691	14.5263	32.2119	13.6106
M00327	S-Layer protein transport system				0	0	0	0	0	0	0	0	0	0	0	0	0	0	0	0	0	0	0	0	0	0	0	0	0	0	0	0	0	0	0	0	0	0	0	0	0	0	0	0	0	0	0	0	0
M00328	Hemophore/metalloprotease transport system				0.0506731	0.0114688	0.0109106	0.209732	0.111517	0.00808239	0.109042	0.0153867	0.0355223	0.0136567	0.306484	0.2169	0.140096	0.160204	0.0175126	0.0196929	0.0797965	0.00862946	1.43845	0.0217491	0.22204	0.222123	0.0425367	0.113479	0.0192319	0.00784512	0.152912	0.251689	0.247599	0.322505	0.143576	0.210396	0.0366379	0.0654689	0.0107729	0.00121032	1.06696	0.00910146	0.370004	1.25201	1.69154	0.683905	2.03501	4.9479	1.43952
M00329	Multiple protein transport system				0	0	3.54695	0	0.000113094	0.0302302	0.00129482	0.0175643	0.0196535	0.00722148	0.000109864	0	0.000652808	0.00661126	0	0	0.000285539	0.00033743	0	0.00948288	0	0	0	6.8e-05	0	0	0	0.000297944	8.12e-05	0.000179525	0	0	0	0	0	0	0	0	0	0	4.73e-05	0.000510935	0.000122162	0.000372812	0.000516953
M00330	Adhesin protein transport system				0.759746	0.594607	6.78645	2.51965	2.32034	10.571	1.19127	5.12952	6.40022	4.53972	2.52809	3.30134	1.89243	1.41913	2.53117	1.35828	1.38851	1.04043	7.67695	2.06313	0.885932	1.01613	2.20846	1.44783	1.24539	2.73103	0.848157	1.3526	0.841024	1.28524	1.94027	2.15264	0.0132236	0.000750469	0.0416168	0.0102402	0.00113323	0.015997	19.7252	7.08536	9.54873	4.92635	5.04859	8.15729	4.68032
M00331	Type II general secretion pathway				40.6336	83.3512	53.8914	70.1896	59.6274	63.9155	49.8027	38.4694	38.4846	63.4804	71.3875	71.6749	58.9584	59.0354	62.2982	62.0077	13.2388	27.9077	48.0995	69.0219	49.1101	52.906	60.6041	50.9276	62.6054	75.8837	35.1816	38.9885	44.9052	58.42	41.2025	45.207	95.8456	99.0441	74.2337	95.6672	96.87	91.7346	78.3337	55.5202	62.0412	53.1031	50.8409	56.5884	55.7476
M00332	Type III secretion system				1.74758	18.9926	0.430752	25.0506	33.9004	0.182554	5.46359	0.162857	0.2854	0.360317	32.3708	30.4895	25.5561	24.2278	8.75445	13.242	0.350427	1.60167	1.40679	8.92455	13.6051	13.4526	9.71696	12.8538	3.68961	14.9952	1.59373	2.37722	2.40517	3.75464	2.24095	2.31108	1.37203	0.000692552	5.40366	0.676855	0.000693921	0.705927	19.6284	30.5994	24.9109	25.8473	40.3699	27.5292	31.828
M00333	Type IV secretion system				2.0955	0.97307	4.35137	1.93435	3.60212	0.517468	4.3054	2.75645	4.25989	0.628188	3.67962	3.44026	2.04013	1.98365	10.3469	12.2016	12.2556	2.16902	15.9028	3.07572	5.74724	5.79923	20.0624	9.65207	13.5191	2.31182	3.14469	4.62609	2.62897	3.28248	9.09792	3.88989	0.163996	0.005654	0.813844	0.0698238	0.0135115	0.280818	6.95843	7.54976	8.49617	1.32508	1.02538	2.31856	1.60412
M00334	Type VI secretion system				1.2006	0.599977	5.04239	9.10225	2.61032	4.7111	3.17673	3.89441	4.29191	11.3834	1.29957	1.29947	1.04674	1.30021	1.55379	3.52587	0.173803	1.26972	4.6124	4.68109	2.38296	3.10083	2.38008	5.4073	4.85396	3.37628	7.61876	11.3388	11.323	18.1312	7.55401	7.99695	0.134845	0.714965	0.520444	0.0387511	13.2538	0.0592939	2.76918	3.4625	5.23043	3.98703	5.08817	7.28812	4.03383
M00335	Sec (secretion) system				96.8854	99.0084	93.2355	97.2966	98.3725	94.7736	94.6046	93.8565	87.2629	95.4751	97.0124	96.768	96.2528	96.4125	97.8054	98.6906	95.8674	95.535	93.7433	88.4062	97.2045	98.0733	98.2286	97.1886	98.5963	99.3364	81.8739	88.4126	76.0062	86.171	82.662	77.663	98.4403	99.999	96.7472	97.4848	99.999	97.8737	96.0404	93.8633	91.8697	96.8636	96.9353	96.9774	95.4564
M00336	Twin-arginine translocation (Tat) system				29.2466	49.2377	51.9601	59.9499	61.5112	73.1661	51.3247	56.9346	57.2916	58.9473	55.6919	54.1617	44.4155	42.8445	29.8976	20.5298	57.8982	59.0814	56.7497	28.6301	26.4826	27.1435	10.5143	20.1071	18.154	26.809	33.1272	37.4743	42.411	57.3923	36.8246	35.0968	1.59293	0.508661	26.802	1.03344	13.7248	6.25877	22.9343	43.8264	39.6143	45.5223	56.1296	59.2452	46.1879
M00338	Pathway module	Nucleotide and amino acid metabolism	Cysteine and methionine metabolism	M00338 Cysteine biosynthesis, homocysteine + serine => cysteine [PATH:map00270 map01230 map01100]	0.85836	0.885913	22.2545	0.787861	0.530246	8.86856	2.78287	12.4354	15.8189	19.1538	0.716012	0.791433	0.60434	0.62936	0.662219	2.51573	2.86442	5.36335	10.5737	11.1661	1.99584	2.25061	3.41215	3.68804	1.21862	0.793161	14.0193	23.3307	21.2644	34.4573	9.77322	10.6821	2.28494	85.492	8.06443	1.89942	79.9321	6.50125	1.19801	1.49009	1.44791	1.19107	0.860941	1.21505	1.20199
M00339	RaxAB-RaxC type I secretion system				10.5461	4.62333	40.7139	14.7954	23.1107	45.758	33.0058	35.3286	34.6023	39.2663	19.3781	19.4274	13.8229	13.5631	28.0628	12.9539	46.2287	21.0085	38.9177	20.1077	18.2281	15.9331	10.6071	8.42595	11.6804	11.3047	10.575	14.6805	18.1417	26.9992	14.9609	24.8091	0.684073	0.431745	12.8864	0.436739	2.39491	2.92341	4.41912	9.83629	9.8876	17.8464	14.5744	32.2441	13.673
M00342	Bacterial proteasome				0.435407	8.1631	19.592	7.10523	11.657	6.81	3.51329	21.8841	13.1296	5.88596	2.32144	2.57927	18.7475	18.6364	9.27231	8.14425	20.4951	14.5055	9.82099	4.01232	1.76679	2.93354	4.78104	5.5985	5.53309	7.09695	40.8373	45.6491	26.0358	21.5524	21.5993	12.1344	1.83908	85.3524	2.75152	0.87312	67.5224	1.77968	0.98132	6.83919	3.01726	20.4965	12.0518	6.06405	21.8391
M00343	Archaeal proteasome				0.278896	8.32469	19.6241	7.09041	11.6309	6.86222	0.792533	21.9503	13.2237	5.90306	2.30892	2.55412	18.0162	18.0325	9.26472	8.24061	20.4927	14.4637	9.25224	4.00438	1.7563	2.28835	4.69665	5.01775	5.53411	7.09969	40.0663	44.1504	25.3881	20.161	21.1251	12.0932	1.35928	0.00134436	2.67842	0.613518	0.00223227	1.7422	0.930762	6.81675	2.98981	20.0625	11.8142	5.8797	21.3446
M00345	Pathway module	Energy metabolism	Methane metabolism	M00345 Formaldehyde assimilation, ribulose monophosphate pathway [PATH:map00680 map01200 map01120]	90.4209	86.0226	53.9465	82.1078	84.6966	53.1422	76.1604	47.1454	59.8835	46.5145	90.0816	89.559	73.3292	73.2788	94.5015	76.4539	80.8451	75.8619	53.0762	51.2119	80.2047	76.7568	79.4717	85.5904	75.419	94.583	49.1665	61.0983	38.1253	47.0817	49.2193	35.0008	85.5156	6.29763	88.872	89.7881	19.5778	89.0308	85.4221	79.5224	73.7764	71.8896	79.2579	83.3259	68.1998
M00346	Pathway module	Energy metabolism	Methane metabolism	M00346 Formaldehyde assimilation, serine pathway [PATH:map00680 map01200 map01120]	0	0	0	0	0	0	0	0	0	0	0	0	0	0	0	0	0	0	0	0	0	0	0	0	0	0	0	0	0	0	0	0	0	0	0	0	0	0	0	0	0	0	0	0	0
M00348	Glutathione transport system				5.18266	13.777	30.2258	5.44623	2.99747	5.24714	8.30668	7.09009	8.90616	6.85791	3.4484	4.10503	7.69847	9.1628	5.30366	7.89268	3.92975	4.40004	10.7683	13.316	10.9025	13.51	8.53012	13.9403	14.352	9.22238	6.61469	7.87703	6.93912	10.0697	5.3776	5.25556	11.3895	0.00422297	16.1472	6.69579	0.00204278	7.96265	6.59795	9.97195	10.2705	5.71829	5.50451	5.86055	5.2294
M00349	Microcin C transport system				5.1286	11.5372	10.1124	19.5428	30.5259	2.16909	7.59585	5.06315	3.82263	4.86794	26.342	25.4345	21.6697	20.58	8.02901	7.54939	10.7903	37.5778	6.68126	9.40877	10.7917	11.717	6.04075	4.88312	4.18155	12.768	4.01516	5.69286	5.30616	6.75083	7.46822	6.63659	9.31651	0.0679606	4.24159	5.553	1.07142	6.51842	14.376	20.3413	20.2375	21.1671	23.9762	24.1826	26.2169
M00356	Pathway module	Energy metabolism	Methane metabolism	M00356 Methanogenesis, methanol => methane [PATH:map00680 map01200 map01120]3	0.177694	7.8649	11.5044	6.87462	11.4883	5.14029	0.439893	19.5226	9.22304	2.6363	2.27513	2.52432	17.7761	17.8128	9.24033	7.98065	19.1572	12.1368	4.93837	1.19639	1.4534	1.64346	4.63096	4.58555	4.40081	7.00072	37.4127	39.2931	20.9063	13.0696	19.5858	9.69872	1.31553	0.000190858	1.88719	0.596066	0	1.25109	0.686248	6.70953	2.82982	19.7514	10.1456	5.4961	20.9507
M00357	Pathway module	Energy metabolism	Methane metabolism	M00357 Methanogenesis, acetate => methane [PATH:map00680 map01200 map01120]4	0.0989275	0.150158	15.1244	6.83968	11.212	5.71872	0.238548	20.0568	11.0363	2.50231	2.24709	2.50668	17.3617	17.4456	1.04534	4.03124	3.23949	3.04381	4.31682	0.894055	0.363785	0.839802	2.12639	1.80125	1.2757	1.64757	36.4071	37.8194	20.5539	12.4114	18.8728	9.28431	1.29882	0.000129626	1.1571	0.506221	0	1.04387	0.666863	1.26951	2.01775	18.8979	9.45092	2.61138	20.4341
M00358	Pathway module	Energy metabolism	Methane metabolism	M00358 Coenzyme M biosynthesis [PATH:map00680 map01120]	0.0790322	0.0671136	0.0767164	0.0736459	0.0225218	0.156416	0.135425	0.175756	0.0314979	0.414062	0.0326772	0.0441934	0.0194033	0.0309052	1.04218	0.188656	0.00980492	0.0240502	0.19285	0.0647238	0.0528666	0.171944	0.426543	0.0281301	0.21035	0.956364	0.00473994	0.0050293	0.00350345	0.00295901	0.0791464	0.0147001	1.16044	0.000129626	1.11874	0.315726	0	1.02985	0.401504	0.746047	1.42718	0.0484449	0.28695	0.0539991	0.0376424
M00359	Aminoacyl-tRNA biosynthesis, eukaryotes				30.6702	29.5998	52.2174	57.3395	71.2885	61.2985	65.1819	49.6767	45.4272	53.242	69.0736	68.5052	52.7242	51.9288	71.4154	60.8866	51.103	29.4237	45.5458	36.4809	69.5606	69.0406	66.1088	60.1387	55.2814	65.6873	28.8932	26.0554	33.5932	41.2228	34.0769	35.5061	10.6167	0.0711354	33.7536	5.49072	1.07014	7.51935	75.9243	59.1613	58.4535	55.8024	67.3314	68.4736	52.7809
M00360	Aminoacyl-tRNA biosynthesis, prokaryotes				94.6996	87.2027	82.497	91.6253	97.7833	87.154	88.5581	78.835	76.1259	91.08	96.4083	96.3056	93.9713	93.5947	97.435	92.4914	90.3632	88.1599	82.5385	84.6571	86.9545	88.1272	91.6185	88.8464	88.7975	98.8559	77.9326	82.381	72.4239	80.6623	74.0799	72.3255	98.3848	99.6225	96.5819	97.4319	98.6806	97.7873	94.2242	91.2214	88.7493	93.3795	95.2923	94.9704	92.7454
M00361	Functional set	Metabolism	Nucleotide sugar	M00361 Nucleotide sugar biosynthesis, eukaryotes [PATH:map00520]	2.32646	1.02955	11.065	1.20625	1.02858	33.9411	3.82309	19.2664	11.309	7.95566	0.991284	1.2721	1.27004	1.14027	2.14098	2.70176	0.888769	1.05059	13.0824	3.7141	3.923	3.66218	4.18329	3.11159	3.9198	2.68759	8.66751	13.1418	14.3159	22.8675	8.03152	10.9489	0.0643681	0.00342381	3.9137	0.027057	0.00136765	1.14068	0.633756	0.403605	0.39184	2.01092	1.97858	2.18715	1.50796
M00362	Functional set	Metabolism	Nucleotide sugar	M00362 Nucleotide sugar biosynthesis, prokaryotes [PATH:map00520]	8.01546	44.7735	13.427	26.5548	14.0643	37.4844	16.7498	20.4541	12.7219	31.6054	14.5917	16.715	9.02532	7.92989	22.7608	8.58354	7.74577	9.01164	10.5261	20.2385	13.8013	15.8974	10.8515	18.0815	12.3164	23.0906	23.8213	21.9965	30.2073	36.928	25.2332	30.052	11.6781	85.4982	13.4151	5.68698	79.9396	3.56593	30.2877	12.8657	18.9852	12.8398	13.7858	11.8181	9.72173
M00363	EHEC pathogenicity signature, Shiga toxin				0	0	0	0	0	0	0	0	0	0	0	0	0	0	0	0	0	0	0	0	0	0	0	0	0	0	0	0	0	0	0	0	0	0	0	0	0	0	0	0	0	0	0	0	0
M00364	C10-C20 isoprenoid biosynthesis, bacteria				96.123	97.83	91.9711	96.3701	97.9607	91.8579	91.7133	90.7471	81.4732	90.7677	96.3494	96.2138	95.5769	95.826	96.5471	79.8823	85.5595	57.4937	81.3779	62.4465	79.1126	83.6194	79.3307	92.0455	77.7263	98.6442	80.0967	86.0654	73.3668	82.8225	77.6943	72.8961	52.5648	99.6366	85.6032	34.7064	98.6909	83.3004	92.076	87.8002	85.7054	95.2381	96.0058	95.1325	93.9843
M00365	C10-C20 isoprenoid biosynthesis, archaea				22.4543	53.041	33.4802	30.0749	20.2215	40.8181	28.5352	48.5697	34.6382	50.5103	13.1443	15.0207	29.0384	28.8535	23.1165	22.4948	38.4192	29.3381	29.8615	26.9511	13.9535	16.4839	23.1271	32.9358	23.8355	29.5948	64.9654	67.8726	51.3642	51.4891	49.9047	34.2952	8.62636	98.465	11.4645	5.5314	96.0025	4.38445	29.1207	30.3903	25.4962	30.9761	34.1153	14.7578	31.4912
M00373	Ethylmalonyl pathway				0.00041339	8.65e-05	3.54855	0	0.000113094	0.0305975	0.00194509	0.0185822	0.0219701	0.00698894	0.000275391	0.000424618	0.000652808	0.00661126	0.00028792	0	0.000119722	0.000848875	0.00356035	0.0129197	0.0169357	0.0373353	0	0.0162461	0	0	0.000808385	0.00174511	0.00107337	0.0013549	0.000344677	0.000820475	0	2.83e-05	0	0	0	0	0.00067983	0.000130455	0.000364916	0.00156941	0.00085838	0.00065366	0.00139679
M00374	Pathway module	Energy metabolism	Carbon fixation	M00374 Dicarboxylate-hydroxybutyrate cycle [PATH:map00710 map01200 map01120]0	0	0	0	0	0	0	0	0	0	0	0	0	0	0	0	0	0	0	0	0	0	0	0	0	0	0	0	0	0	0	0	0	0	0	0	0	0	0	0	0	0	0	0	0	0
M00375	Hydroxypropionate-hydroxybutylate cycle				0	0	0	0	0	0	0	0	0	0	0	0	0	0	0	0	0	0	0	0	0	0	0	0	0	0	0	0	0	0	0	0	0	0	0	0	0	0	0	0	0	0	0	0	0
M00376	Pathway module	Energy metabolism	Carbon fixation	M00376 3-Hydroxypropionate bi-cycle [PATH:map00710 map01200 map01120]	0	0	0	0	0	0	0	0	0	0	0	0	0	0	0	0	0	0	0	0	0	0	0	0	0	0	0	0	0	0	0	0	0	0	0	0	0	0	0	0	0	0	0	0	0
M00377	Pathway module	Energy metabolism	Carbon fixation	M00377 Reductive acetyl-CoA pathway (Wood-Ljungdahl pathway) [PATH:map00710 map01200 map01120]	16.6626	25.9755	1.58899	11.05	1.3281	2.78114	9.98919	2.12044	1.03948	1.43348	4.80328	5.67603	5.05465	4.79428	3.06939	1.60225	0.463879	6.83086	0.84224	1.21003	1.94856	3.27421	0.941423	4.28664	2.60645	4.51901	0.940215	1.19499	1.3466	1.97384	0.908835	0.972826	0.414536	0.000363524	1.08843	0.150598	0.000108075	0.323213	1.38556	2.03231	2.36952	3.1523	1.53243	2.33328	2.24951
M00378	Pathway module	Energy metabolism	Methane metabolism	M00378 F420 biosynthesis [PATH:map00680 map01120]	0.307428	8.05991	22.3192	7.01062	11.3403	8.70204	0.605513	28.9379	21.3265	8.48234	2.36321	2.58492	17.664	17.6609	9.24759	7.96749	24.9974	45.2428	7.85513	3.7491	1.60973	2.00515	4.59458	4.68712	4.48812	6.86109	41.4273	46.4761	25.7819	20.8074	28.5159	12.2923	1.31294	0.00255307	1.85538	0.596153	0.000613162	1.22872	0.73069	7.97328	4.86817	19.7606	10.157	5.4679	21.0818
M00390	Exosome, archaea				0.114365	0.0704626	16.0075	6.64978	2.04314	1.1935	0.324034	7.85402	4.63009	2.36011	0.0214999	0.0197691	0.299199	0.428114	1.18965	0.239575	0.261693	0.255953	4.90785	1.01793	0.292252	0.712214	0.463923	0.496293	1.39925	1.25695	35.4527	36.3286	20.3176	12.1824	18.5368	10.018	1.16584	0.000605321	1.84673	0.319121	0.00178911	1.23515	0.66869	1.09759	1.61938	0.296067	0.511695	0.228241	0.291653
M00394	Structural complex	Genetic information processing	RNA processing	M00394 RNA degradosome [PATH:map03018]	96.8378	98.7649	92.9584	97.2797	98.365	90.0014	94.3519	81.2857	80.6291	95.3331	96.9967	96.7572	96.2378	96.3991	97.8043	98.6528	95.8579	95.5244	93.5482	88.3995	97.1243	97.9794	98.1872	97.1481	97.577	99.3296	81.8495	88.366	75.9746	86.1186	82.5507	77.6289	98.44	99.9945	96.7443	97.4845	99.9895	97.8718	96.0347	93.8572	91.8611	96.8601	96.9329	96.9733	95.4521
M00416	Cytochrome aa3-600 menaquinol oxidase				0.00269414	0.00147741	14.7053	0.000637277	0.00070527	0.879223	0.0103687	1.01609	1.13438	3.54583	0.000623508	0.00279558	0.0626269	0.0385946	0.00272301	0.00125914	0.00102659	0.00204566	0.0075731	3.78054	0.0178117	0.0382944	0.0183031	0.0697432	0.000415154	0.00188828	0.245665	0.440388	0.440314	0.756835	0.105746	0.111131	0.00636356	0.000355739	2.09501	0.0041207	0.0030526	0.777936	0.00122581	0.000297853	0.000441158	0.00175358	0.00151404	0.000927002	0.00232129
M00417	Cytochrome o ubiquinol oxidase				0.00353362	0.00147593	3.20178	0.0578856	0.0593187	0.658678	0.0275271	1.58027	1.91293	2.98716	0.0674476	0.0825262	0.183313	0.153223	0.151157	0.00315166	0.00724093	0.023263	0.0495685	2.71946	0.0047142	0.00709672	0.0275648	0.0342134	0.00423369	0.0793833	0.577472	0.99708	0.860323	1.40446	0.258938	0.217019	0.0377835	0.424057	0.607353	0.00330068	2.36277	0.125317	0.0781119	0.202614	0.459099	0.0651621	0.0921962	0.0898407	0.0665793
M00418	Pathway module	Secondary metabolism	Aromatics degradation	M00418 Toluene degradation, anaerobic, toluene => benzoyl-CoA [PATH:map00623 map01220 map01100 map01120]	0	0	0	0	0	0	0	0	0	0	0	0	0	0	0	0	0	0	0	0	0	0	0	0	0	0	0	0	0	0	0	0	0	0	0	0	0	0	0	0	0	0	0	0	0
M00419	Cymene degradation, p-cymene => p-cumate				0	0	0	0	0	0	0	0	0	0	0	0	0	0	0	0	0	0	0	0	0	0	0	0	0	0	0	0	0	0	0	0	0	0	0	0	0	0	0	0	0	0	0	0	0
M00422	Pathway module	Energy metabolism	Methane metabolism	M00422 Acetyl-CoA pathway, CO2 => acetyl-CoA [PATH:map00680 map01120]	0.0819177	0.151933	14.981	7.67119	11.2536	5.7041	0.28142	20.1005	11.0741	2.27625	2.30674	2.61989	19.1805	18.4464	1.19643	3.83772	0.0482072	0.180323	4.56763	0.727255	0.369378	0.854216	2.09753	1.84819	0.895428	1.75078	36.3989	37.7973	20.5718	12.4233	18.947	9.73394	1.298	0.00041456	1.15739	0.505924	0.000641329	1.04366	0.575833	0.941716	1.62727	19.9361	9.67881	2.80894	20.9442
M00423	Molybdate/tungstate transport system				3.62678	10.2786	30.825	14.7007	17.3264	49.7005	24.2712	51.6254	49.3152	27.3239	7.10706	7.31216	21.8829	21.5346	12.0651	10.6369	57.8249	26.8818	32.4228	14.1111	4.16331	5.09149	7.32417	8.54874	9.27773	11.3839	36.7843	42.8723	24.9285	26.2865	24.2076	18.9286	2.19848	0.00164594	9.46476	1.4645	0.00260732	3.02103	20.5662	24.8958	19.146	24.4871	28.5064	9.01791	25.7411
M00429	Structural complex	Environmental information processing	Bacterial secretion	M00429 Competence-related DNA transformation transporter [BR:ko02044]	96.809	98.9661	93.1926	97.2951	98.3704	94.6329	94.5171	93.7054	87.1122	95.374	97.012	96.7635	96.2527	96.4121	96.759	98.6576	95.7601	95.4972	90.5041	88.3861	97.1648	97.8226	97.7641	97.1291	98.4718	98.3814	81.7979	88.2985	75.7653	85.8098	82.5135	77.4377	96.8986	99.9986	95.607	97.0379	99.999	96.804	95.5203	93.0546	90.3811	96.8393	96.6703	96.9532	95.4271
M00432	Pathway module	Nucleotide and amino acid metabolism	Branched-chain amino acid metabolism	M00432 Leucine biosynthesis, 2-oxoisovalerate => 2-oxoisocaproate [PATH:map00290 map01210 map01230 map01100 map01110]	37.2337	54.3476	62.0013	42.1764	36.1658	62.7693	42.6494	58.7519	40.9415	38.5738	30.159	32.476	44.441	43.5203	60.1323	52.422	38.3278	38.5264	60.889	28.1081	43.7754	43.8717	55.5297	73.7342	45.2566	61.6408	74.2432	78.3584	67.0876	73.9831	57.0777	49.8035	41.2154	91.498	62.0299	27.5136	97.9348	72.812	69.4515	57.627	62.0703	48.9891	52.2939	38.1836	48.3326
M00433	Lysine biosynthesis, 2-oxoglutarate => 2-oxoadipate				0.140429	7.97718	0.222096	0.234171	9.65944	4.85496	0.346454	12.6266	7.06854	0.259393	2.28077	2.52919	17.8298	17.7314	9.24239	7.70711	17.0675	11.2947	0.439832	0.0205847	1.36251	1.09421	4.18847	4.53905	3.73906	6.91234	2.82042	4.43959	2.31664	3.78846	1.41773	0.773807	1.31643	0.00242018	1.88464	0.597283	0.000467497	1.25568	0.407375	6.31808	2.36633	19.784	10.0937	5.48677	20.9857
M00434	Functional set	Environmental information processing	Two-component regulatory system	M00434 PhoR-PhoB (phosphate starvation response) two-component regulatory system [PATH:map02020] [BR:ko02022]	91.1426	82.3304	77.0193	59.0458	56.8768	87.598	68.2854	65.3574	64.8011	89.8915	54.4039	56.6114	59.1891	58.9224	78.4367	67.5473	56.7715	81.3748	68.8844	79.0345	66.6535	69.2666	60.4096	73.8353	69.8058	73.6863	43.6202	46.8974	51.3293	66.9719	60.0375	64.3759	95.6685	14.0357	94.4049	96.4401	30.635	95.8475	69.3881	65.8478	63.7773	65.5844	62.2362	60.6285	60.5101
M00435	Taurine transport system				3.55267	1.6458	6.95144	1.3707	0.758917	0.749147	8.43204	2.07631	2.07268	0.578019	1.56847	1.54818	1.94823	1.84294	0.759512	3.41045	2.77606	3.18487	1.60546	3.32381	4.50962	6.88593	2.60628	13.6743	6.25766	1.67475	2.91003	4.66034	4.47745	7.13292	3.55865	3.47568	0.577636	0.141767	0.679217	0.352043	12.4134	0.686814	0.843553	1.23216	1.36695	1.65621	1.28129	1.70901	1.87869
M00436	Sulfonate transport system				58.354	24.4842	21.3096	50.4231	48.8152	12.4281	27.7561	22.524	18.8463	23.406	56.9753	54.9376	44.709	43.3511	34.685	31.3252	18.7757	41.1471	19.5993	8.59196	24.8733	26.3714	32.2902	33.0086	27.748	45.1369	19.5622	15.8164	18.837	18.4568	21.6668	15.9388	36.7622	93.3876	47.5666	24.2075	80.1622	62.7756	43.7442	56.5728	51.382	42.2359	55.0226	42.6956	47.5013
M00437	Phthalate transport system				0.000414787	0.000372252	9.09515	0.000121331	0.000122183	0.895505	0.00142907	1.04462	0.868493	1.11436	0.000474773	0.000487166	0.000817912	0.000274714	0	7.35e-05	0.000308809	0.00036493	0.0160712	0.0121315	0.00145613	0.00103963	0	0.000261336	6e-05	0	0.0111406	0.0114451	0.0124429	0.0108727	0.052158	0.0538151	0	0	0	0	0	4.58e-05	0.00140689	0.00167325	0.00108109	0	0	0.000724416	0.000257673
M00438	Nitrate/nitrite transport system				1.0873	3.60162	6.29781	0.714398	0.869909	2.65976	3.9266	0.757216	3.72652	10.1522	0.818919	0.964343	0.957924	0.845463	1.38959	1.20313	1.68565	2.89286	2.54614	2.88734	0.978604	1.37523	3.35892	4.01473	5.18012	1.76774	1.33848	2.14091	1.16853	1.79465	2.78108	1.87012	0.0378425	0.000683599	2.07091	0.0304252	0.00010528	0.529181	2.78946	2.11875	3.87859	1.11708	0.767232	4.35712	1.20438
M00439	Oligopeptide transport system				88.7766	90.7952	62.9622	92.399	93.7538	40.9556	67.8253	48.1847	52.7335	62.7193	92.313	91.8501	93.0295	92.5466	84.9287	74.5411	56.9095	78.9268	63.9883	67.1234	73.6732	73.48	83.7203	82.285	75.3473	87.7603	54.9392	48.5559	55.7263	58.1106	56.8363	39.1868	95.8671	91.6697	92.324	96.1842	87.1248	93.8919	88.3817	83.1582	76.9029	90.4344	90.6959	86.4086	88.203
M00440	Nickel transport system				17.795	25.4207	1.33533	11.9518	2.9978	0.639047	11.1491	3.45684	0.962502	3.34446	4.56251	5.35714	1.81339	2.02931	10.5389	1.45421	0.915337	3.26731	9.65351	0.372353	2.4288	3.02376	2.05344	4.14736	2.68058	8.90602	3.50479	1.67816	3.21737	3.56843	2.49983	2.39838	0.466755	0.000621158	4.69699	0.282941	0.000319497	1.38206	1.49782	7.53683	2.96872	3.04884	3.4613	4.60238	2.39798
M00442	Putative hydroxymethylpyrimidine transport system				6.34908	27.2608	6.64366	15.4708	6.96628	4.45027	12.9951	9.98276	19.9792	3.67773	8.68288	10.8114	5.12788	4.56005	4.89286	5.5903	17.2656	41.3209	15.6761	5.89854	3.16141	4.44191	10.4566	10.6456	8.05316	5.8354	7.41368	9.98782	9.65883	13.6947	14.8193	20.4514	20.241	0.00443327	19.3278	11.7719	0.00352292	13.2205	26.2839	10.8627	13.135	7.08	7.26585	6.05921	5.66645
M00443	SenX3-RegX3 (phosphate starvation response) two-component regulatory system				3.50472	6.70666	8.53157	1.65803	2.02398	8.7262	8.29277	19.1346	24.9883	18.2065	1.5629	2.01139	1.85857	1.85675	7.3375	9.65819	20.2179	38.6765	17.7383	16.4664	10.6095	11.1537	5.44437	7.1387	7.25243	11.9692	12.8015	21.4343	21.977	35.3513	10.7522	10.6997	0.12031	0.00557688	9.30813	0.0632865	0.00645658	1.58289	5.23789	3.88372	3.96169	2.89319	1.60158	1.92752	2.95013
M00444	PhoQ-PhoP (magnesium transport) two-component regulatory system				0.125618	1.1244	0.834582	1.82119	2.55883	2.30802	0.408375	1.93078	2.39916	0.845817	3.09971	3.7943	1.52029	1.09051	11.8375	0.650613	0.425637	0.180729	3.30071	1.07187	1.5345	1.33078	0.634474	2.72887	0.500468	10.455	4.94119	7.58823	7.65445	12.701	3.52936	4.14095	0.565479	0.0666983	1.75707	0.66488	1.0679	0.675328	4.15925	5.32947	7.09767	3.39495	4.06095	3.51957	3.2833
M00445	EnvZ-OmpR (osmotic stress response) two-component regulatory system				1.47922	1.96648	3.90934	13.9071	22.6048	2.85658	2.12976	1.42393	0.861474	4.99193	19.1929	19.2526	13.5043	12.9023	22.3863	2.37287	2.8549	1.66255	6.96045	0.286319	5.78086	4.97218	1.80463	2.43401	1.97493	11.974	2.75259	4.41134	4.54059	6.98179	4.49376	4.36559	0.0586804	0.42299	13.8419	0.0197535	2.36339	2.41662	2.7976	8.79655	8.9359	14.9266	12.7159	29.0875	10.7428
M00446	RstB-RstA two-component regulatory system				3.15679	0.0212645	0.282364	0.177002	0.0871417	3.81428	1.16895	5.28985	4.28423	5.47362	0.108295	0.121188	0.170733	0.185089	0.162728	1.40258	0.715253	0.240742	2.40263	0.225464	1.08234	1.45742	1.11624	0.531638	0.868481	0.0547572	1.29416	1.82268	1.18588	1.14539	2.10004	1.79006	0.0378475	0.066467	0.0909141	0.00281302	1.06777	0.0118812	3.42491	3.13121	3.58715	0.983173	2.4062	1.13727	1.60905
M00447	CpxA-CpxR (envelope stress response) two-component regulatory system				4.42423	0.21419	7.19033	0.673874	0.0644303	15.5093	2.46888	9.25826	6.82334	12.5889	0.145658	0.0540663	0.122388	0.260314	0.0186846	0.707335	1.00975	3.66861	2.23389	8.35823	0.583547	1.18779	0.897296	0.389192	0.601838	0.0353964	3.55203	4.73001	4.35167	5.94965	2.81954	3.49028	0.0500138	0.14204	0.437002	0.00455202	12.4142	0.33066	0.292901	1.02732	1.37871	0.759506	0.730619	0.722926	0.966556
M00448	CssS-CssR (secretion stress response) two-component regulatory system				0.501042	1.42822	1.7647	0.616635	1.49086	2.30887	1.46058	1.16018	3.56863	1.3853	2.02227	2.85123	1.91363	1.64512	2.37702	8.58216	1.31408	1.20791	2.47758	0.0889224	11.298	9.7581	16.2567	6.0134	7.35521	3.6455	0.57777	0.89722	0.414755	0.478257	3.50846	2.25897	0.0264261	0.00013117	0.224691	0.0175376	0.000234872	0.0992307	5.03427	4.24002	3.90841	1.58118	1.18643	1.57685	1.11762
M00449	Functional set	Environmental information processing	Two-component regulatory system	M00449 CreC-CreB (phosphate regulation) two-component regulatory system [PATH:map02020] [BR:ko02022]	0.212036	0.389482	1.23415	0.362359	0.165661	0.216022	0.657937	1.0378	0.498788	0.181805	0.202626	0.24705	0.594814	0.626983	0.49521	0.921687	3.47315	1.9394	0.612891	0.558697	1.2414	1.49831	0.7329	2.19109	0.674052	1.09014	2.12879	2.65407	3.3025	4.41652	1.67841	2.5729	0.527395	0.00252623	1.72325	0.66361	0.000451046	0.677809	0.493399	1.41393	0.81067	1.41228	0.473002	0.651851	1.20863
M00450	Functional set	Environmental information processing	Two-component regulatory system	M00450 BaeS-BaeR (envelope stress response) two-component regulatory system [PATH:map02020] [BR:ko02022]	2.47375	11.0019	15.7901	4.16917	3.51476	16.4465	6.58183	19.0262	27.4317	14.2854	7.67854	7.39208	2.93861	2.86592	19.9544	3.42431	16.9293	35.7279	16.9212	6.83415	7.05583	8.82434	1.84132	4.1243	1.57482	9.31602	14.5895	20.4394	22.4495	33.9413	25.7232	27.8602	0.186639	0.0695575	3.08993	0.239695	1.06908	1.17772	8.76089	13.2596	9.10267	7.12712	4.40794	7.89513	6.11394
M00451	BasS-BasR (antimicrobial peptide resistance) two-component regulatory system				0.0786398	0.0482039	0.0256912	4.16878	1.90431	0.00926096	0.188936	0.0320656	0.0068147	0.00924589	2.4628	2.17869	2.65006	2.75188	0.307076	0.0433172	1.93486	1.18041	0.500925	0.00714165	0.432691	0.822444	0.0596124	0.0672475	0.108148	0.329844	0.811097	1.34171	0.268529	0.41994	0.447026	0.107796	0.0044322	0.000508142	0.0562462	0.00133431	0.000774608	0.00534781	0.294818	0.211392	0.270356	0.806912	0.331463	0.94154	0.484287
M00452	Functional set	Environmental information processing	Two-component regulatory system	M00452 CusS-CusR (copper tolerance) two-component regulatory system [PATH:map02020] [BR:ko02022]	3.23737	0.278533	21.6913	0.32579	0.483802	13.9984	2.06202	13.5444	20.4781	19.587	0.763998	0.61059	0.656101	0.72922	0.827045	1.6331	1.93848	1.61342	8.87913	2.15424	1.06959	1.43013	1.0046	0.529993	1.68169	0.608178	9.94002	14.2639	14.2294	21.9266	7.68946	9.16746	0.205578	0.141941	4.4422	0.276519	12.4129	0.726672	1.434	1.86136	2.46249	1.72606	2.62774	5.47915	2.30294
M00453	QseC-QseB (quorum sensing) two-component regulatory system				4.45336	1.11163	1.44818	1.31637	2.65136	0.721445	2.39493	2.01571	6.59558	3.57566	3.29718	3.90012	1.36508	0.989038	10.8052	1.5773	10.9106	1.70009	6.63707	2.64908	0.729917	1.47968	1.44721	1.89876	1.45927	9.13374	3.58722	5.80935	4.16719	6.36503	2.59321	2.75174	0.106177	0.00153325	3.82325	0.0355559	0.00104923	0.313289	2.8597	2.10053	2.62497	2.26022	1.83405	5.47789	2.06424
M00454	Functional set	Environmental information processing	Two-component regulatory system	M00454 KdpD-KdpE (potassium transport) two-component regulatory system [PATH:map02020] [BR:ko02022]	9.42751	7.80011	34.8332	18.2087	20.2312	42.1305	11.6763	38.7106	41.1766	25.3688	10.8233	13.0062	24.3475	24.0715	22.8398	25.3821	22.4084	41.2849	26.4188	32.8938	16.5162	20.3471	27.8231	14.9318	22.831	24.5706	25.5498	25.1093	26.215	30.6357	29.1739	23.3655	52.535	86.0674	20.3556	67.728	80.7742	18.5724	31.8704	12.6239	18.693	31.8821	21.3451	18.0117	33.533
M00455	TorS-TorR (TMAO respiration) two-component regulatory system				0.164567	0.028577	0.0134235	0.00104703	0.000481738	0.0109354	0.488856	0.0244271	0.069781	0.0848974	0.0001749	0.00069759	0.00369713	0.00227298	0.00448472	0.00783119	3.6928	1.94325	0.350726	0.170422	0.0129791	0.0312074	0.00105991	0.167071	0.0437511	0.00434854	0.460085	0.604875	0.473592	0.6667	0.824496	0.803777	4.35e-05	4.15e-05	0.000850888	0.000130663	0	0.000288805	0.00329695	0.00528932	0.00455671	0.0294951	0.0351678	0.0316327	0.037283
M00456	ArcB-ArcA (anoxic redox control) two-component regulatory system				0.467474	2.59244	0.0152725	0.0125654	0.00708705	0.0748373	0.340928	0.0828741	1.34816	0.0731254	0.00880338	0.00489048	0.00764569	0.0083033	0.0208126	0.286569	0.169473	0.544068	0.883464	0.00650307	4.89116	5.77618	0.430011	0.372336	2.06516	0.00330516	0.0468614	0.0786782	0.0620433	0.109205	0.255728	0.251729	0.0003851	0.000391906	0.000542431	0.000371753	0.000950416	0.000452547	0.0774665	1.55275	2.33469	0.112152	0.0268622	0.200756	0.0908927
M00457	TctE-TctD (tricarboxylic acid transport) two-component regulatory system				0.122376	0.056967	1.95757	0.0376217	0.0302439	7.52167	2.90544	1.1146	3.64243	1.78306	0.0314286	0.0257745	0.0358444	0.0224583	0.0192995	0.109097	0.121592	1.04544	1.07029	0.619049	0.440957	0.39683	0.191795	0.660802	0.289085	0.0143424	1.9306	3.27727	2.44356	3.99252	2.68453	1.65761	0.0436884	0.0663775	2.11032	0.0063604	1.06761	0.786402	0.13378	0.997433	1.50522	0.437543	0.585783	4.65492	0.602508
M00458	ResE-ResD (aerobic and anaerobic respiration) two-component regulatory system				78.692	16.3143	24.2776	19.0141	8.51631	31.4776	36.7947	28.1224	35.3828	46.7138	8.59075	10.2594	10.9791	10.9482	17.6885	21.476	39.5502	58.0286	40.1964	47.9301	25.0785	30.6598	35.322	32.3538	38.0844	18.6837	16.9587	22.6394	20.3059	31.1195	25.2024	20.2021	58.5799	0.0107207	27.231	71.5962	0.0334639	29.7084	38.9119	30.0062	29.0942	21.7234	15.6383	22.8822	19.248
M00459	VicK-VicR (cell wall metabolism) two-component regulatory system				82.2039	66.2372	42.179	27.3745	21.7833	60.2859	45.0493	48.3693	51.326	58.1053	22.4661	24.1622	33.3414	33.6508	48.1062	50.1558	43.0445	68.7079	43.4753	43.6183	41.5554	46.862	37.1971	57.462	48.937	50.0216	36.0842	38.2363	42.7163	55.0291	49.2026	48.0695	63.6502	5.08926	37.3235	73.3816	15.8585	22.421	58.7399	34.6544	37.6822	41.8095	28.2881	24.3998	39.8895
M00460	Functional set	Environmental information processing	Two-component regulatory system	M00460 MprB-MprA (maintenance of persistent infection) two-component regulatory system [PATH:map02020] [BR:ko02022]	5.91122	25.7796	21.471	5.98681	1.03615	16.4364	12.5345	15.3877	25.2021	16.1984	4.39643	5.21884	2.07908	2.15839	1.11799	3.60837	2.1788	1.37334	16.6266	2.19667	2.85423	3.77308	3.34658	2.09202	7.75333	1.78526	9.45086	16.117	17.0439	27.7087	11.6833	12.2559	10.6003	0.0051918	11.1171	6.97082	0.00627402	11.7885	1.70833	2.33456	3.50667	2.39392	1.58415	6.23577	2.61365
M00461	Functional set	Environmental information processing	Two-component regulatory system	M00461 MtrB-MtrA (osmotic stress response) two-component regulatory system [PATH:map02020] [BR:ko02022]	0.735229	0.863444	17.6632	0.966361	0.999195	16.807	4.73572	19.5099	29.8887	19.4257	0.349687	0.465019	1.1656	1.03385	9.76805	0.632806	0.579029	1.55598	9.37062	3.43804	1.80444	2.82518	1.48674	2.4081	4.69521	2.09468	9.27024	16.4268	12.8295	20.9818	11.8149	7.66791	0.1848	0.0047413	10.4945	0.0402762	0.00625079	1.58598	8.36064	16.2636	13.3584	1.47837	15.2755	1.54674	1.70086
M00462	PrrB-PrrA (intracellular multiplication) two-component regulatory system				0.111933	0.149052	0.106367	0.385702	0.0625039	0.00762171	0.213609	0.0762044	0.104684	0.0613565	0.0508527	0.0381186	0.430139	0.664093	0.216153	0.0432527	0.0810389	0.0793367	0.240346	0.0556187	0.167569	0.195913	0.0528938	0.0642669	0.0363405	0.156468	1.20215	2.09107	3.0703	5.3469	0.548744	1.01775	0.00782074	5.99e-05	0.982042	0.00579845	0	0.175894	0.0628208	0.252336	0.251086	0.618685	0.373389	0.355082	0.803937
[truncated: 318 more rows]
[truncated: 137 more columns]
