# Supplementary material for: New insights from the biogas microbiome by comprehensive genome-resolved metagenomics of nearly 1600 species originating from multiple anaerobic digesters
Source: Biotechnol Biofuels. 2020 Feb 24;13:25. doi: 10.1186/s13068-020-01679-y (PMC7038595; doi:10.1186/s13068-020-01679-y)
Supplement: Supplementary file 12 — Additional file 12. Enrichment of CAZymes classes in MAGs. Number of proteins assigned to different classes and determined using dbCAN software. Only HQ and MHQ MAGs have been considered. [file 13068_2020_1679_MOESM12_ESM.xlsx]

## Sheet: dbCAN single MAGs
CAZymes classes. Number of proteins assigned to different classes and determined using dbCAN software. Only HQ and MHQ MAGs have been considered.
Module ID		Module class	Pfam/COG ID	Module description	Module description		METABAT_AS01afH2WH_13	METABAT_AS01afH2WH_15	METABAT_AS01afH2WH_16	METABAT_AS01afH2WH_17	METABAT_AS01afH2WH_19	METABAT_AS01afH2WH_27	METABAT_AS01afH2WH_28	METABAT_AS01afH2WH_3	METABAT_AS01afH2WH_32	METABAT_AS01afH2WH_33	METABAT_AS01afH2WH_34	METABAT_AS01afH2WH_35	METABAT_AS01afH2WH_42	METABAT_AS01afH2WH_43	METABAT_AS01afH2WH_44	METABAT_AS01afH2WH_48	METABAT_AS01afH2WH_49	METABAT_AS01afH2WH_50	METABAT_AS01afH2WH_58	METABAT_AS01afH2WH_6	METABAT_AS01afH2WH_61	METABAT_AS01afH2WH_7	METABAT_AS02xzSISU_14	METABAT_AS02xzSISU_19	METABAT_AS02xzSISU_2	METABAT_AS02xzSISU_21	METABAT_AS02xzSISU_22	METABAT_AS02xzSISU_37	METABAT_AS02xzSISU_42	METABAT_AS02xzSISU_46	METABAT_AS02xzSISU_47	METABAT_AS02xzSISU_56	METABAT_AS02xzSISU_61	METABAT_AS02xzSISU_62	METABAT_AS02xzSISU_68	METABAT_AS02xzSISU_7	METABAT_AS02xzSISU_72	METABAT_AS02xzSISU_79	METABAT_AS02xzSISU_80	METABAT_AS02xzSISU_83	METABAT_AS02xzSISU_89	METABAT_AS04akNAM_10	METABAT_AS04akNAM_100
CE1	#	Carbohydrate Esterases	pfam00756	Family CE1 also contains lots of other esterases such as PHB depolymerases.	acetyl xylan esterase (EC 3.1.1.72); cinnamoyl esterase (EC 3.1.1.-); feruloyl esterase (EC 3.1.1.73); carboxylesterase (EC 3.1.1.1); S-formylglutathione hydrolase (EC 3.1.2.12)	CE1	1	12	1	8	0	7	3	11	1	0	2	2	9	11	4	0	2	2	0	5	2	18	3	3	0	1	2	2	7	9	7	17	3	4	0	3	1	2	0	1	0	6	3
CE10	#	Carbohydrate Esterases	COG0657	WARNING: because the vast majority (if not all) of the members of this family are esterases acting on non-carbohydrate substrates, the information on this page is no longer updated (August 2002).	arylesterase (EC 3.1.1.-); carboxyl esterase (EC 3.1.1.3); acetylcholinesterase (EC 3.1.1.7); cholinesterase (EC 3.1.1.8); sterol esterase (EC 3.1.1.13); brefeldin A esterase (EC 3.1.1.-).	CE10	1	4	4	4	2	5	2	5	0	0	0	1	2	9	4	0	2	0	0	4	4	6	3	2	0	1	1	1	15	3	1	5	5	1	0	2	0	4	0	4	2	7	3
CE11	#	Carbohydrate Esterases	pfam03331	#	UDP-3-0-acyl N-acetylglucosamine deacetylase (EC 3.5.1.-).	CE11	0	0	0	0	0	1	1	1	1	0	0	0	1	1	0	0	0	0	0	0	0	0	0	0	0	1	0	1	1	0	0	0	1	1	1	1	0	0	1	1	0	1	0
CE12	#	Carbohydrate Esterases	cd01821	#	pectin acetylesterase (EC 3.1.1.-); rhamnogalacturonan acetylesterase (EC 3.1.1.-); acetyl xylan esterase (EC 3.1.1.72)	CE12	0	0	0	1	0	0	0	2	0	0	1	0	0	0	0	1	1	0	0	0	2	0	1	2	0	0	1	0	0	1	1	1	1	1	0	0	0	0	0	0	0	0	1
CE13	#	Carbohydrate Esterases	pfam03283	#	pectin acetylesterase (EC 3.1.1.-)	CE13	0	0	0	0	0	0	0	0	0	0	0	0	0	0	0	0	0	0	0	0	0	0	0	0	0	0	0	0	0	0	0	0	0	0	0	0	0	0	0	0	0	0	0
CE14	#	Carbohydrate Esterases	pfam02585	#	N-acetyl-1-D-myo-inosityl-2-amino-2-deoxy-alpha-D-glucopyranoside deacetylase (EC 3.5.1.89); diacetylchitobiose deacetylase (EC 3.5.1.-); mycothiol S-conjugate amidase (EC 3.5.1.-)	CE14	1	8	1	0	0	2	0	4	0	0	0	1	2	0	0	0	1	0	0	0	0	6	1	1	1	1	1	1	3	0	0	6	1	0	0	0	1	0	2	2	0	0	5
CE15	#	Carbohydrate Esterases	self-built	Formerly known as X100 modules; Created following a paper by Xin-Liang Li et al. (2007) FEBS Letters 581(21):4029-35 (PMID: 17678650).	4-O-methyl-glucuronoyl methylesterase (EC 3.1.1.-)	CE15	0	0	0	0	0	0	0	8	0	0	0	0	0	0	0	0	0	0	0	0	0	2	0	0	0	0	0	1	5	1	1	0	2	0	0	1	0	0	0	0	0	0	4
CE16	#	Carbohydrate Esterases	cd01846	Formerly known as X125 modules; created from Li et al. Appl. Environ. Microbiol., 74:7482-7489 (PMID: 18978092)	acetylesterase (EC 3.1.1.6) active on various carbohydrate acetyl esters	CE16	0	0	0	0	0	0	0	0	0	0	0	0	1	1	0	0	0	0	0	0	0	0	0	0	0	0	0	0	0	0	0	0	0	1	0	0	0	0	0	0	0	0	0
CE2	#	Carbohydrate Esterases	cd01831	#	acetyl xylan esterase (EC 3.1.1.72).	CE2	0	0	0	1	0	0	0	0	0	0	0	0	0	0	2	0	0	0	0	0	2	0	0	1	0	0	0	0	0	0	0	0	0	0	0	0	0	0	0	0	0	0	0
CE3	#	Carbohydrate Esterases	cd01833	#	acetyl xylan esterase (EC 3.1.1.72).	CE3	1	0	0	0	2	1	0	5	0	0	2	0	1	1	1	3	0	0	1	0	2	0	2	1	1	0	0	0	4	1	0	3	4	1	0	1	1	0	0	0	0	2	0
CE4	#	Carbohydrate Esterases	pfam01522	#	acetyl xylan esterase (EC 3.1.1.72); chitin deacetylase (EC 3.5.1.41); chitooligosaccharide deacetylase (EC 3.5.1.-); peptidoglycan GlcNAc deacetylase (EC 3.5.1.-); peptidoglycan N-acetylmuramic acid deacetylase (EC 3.5.1.-).	CE4	7	2	6	1	0	3	1	3	1	6	6	2	5	4	1	2	4	0	2	1	2	5	2	6	4	5	3	4	1	4	5	0	4	1	3	3	7	4	6	1	6	2	5
CE5	#	Carbohydrate Esterases	pfam01083	There are many cutinases in the databanks. Only an example is given here as cutinases act on cutin rather than on carbohydrate esters.	acetyl xylan esterase (EC 3.1.1.72); cutinase (EC 3.1.1.74)	CE5	0	0	0	0	0	1	0	0	0	0	0	0	1	0	0	0	0	0	0	0	0	0	0	0	0	0	0	0	0	1	0	0	0	0	0	0	0	0	0	0	0	0	0
CE6	#	Carbohydrate Esterases	pfam03629	#	acetyl xylan esterase (EC 3.1.1.72).	CE6	0	0	0	0	0	0	0	0	0	0	0	0	0	0	0	0	0	0	0	0	2	0	0	0	0	0	0	0	2	1	2	0	0	0	0	0	0	2	0	0	0	0	0
CE7	#	Carbohydrate Esterases	pfam05448	#	acetyl xylan esterase (EC 3.1.1.72); cephalosporin-C deacetylase (EC 3.1.1.41).	CE7	0	1	1	0	0	0	0	3	0	0	0	0	1	0	1	0	0	0	0	0	1	2	0	1	0	0	0	2	6	3	3	3	3	0	0	2	0	1	0	0	2	1	5
CE8	#	Carbohydrate Esterases	pfam01095	#	pectin methylesterase (EC 3.1.1.11).	CE8	0	0	0	0	0	0	0	1	0	0	0	0	0	0	0	0	0	0	1	0	0	1	0	1	0	0	0	0	0	0	0	0	1	0	0	0	0	0	0	0	3	0	0
CE9	#	Carbohydrate Esterases	cd00854	#	N-acetylglucosamine 6-phosphate deacetylase (EC 3.5.1.25); N-acetylgalactosamine-6-phosphate deacetylase (EC 3.5.1.80).	CE9	0	0	1	2	1	0	0	0	0	1	0	2	2	1	1	0	0	0	0	0	1	2	1	0	0	1	0	2	3	2	0	4	3	0	0	1	1	1	1	0	0	0	2
CBM11	#	Carbohydrate-Binding Modules	pfam03425	Previously known as cellulose-binding domain family XI (CBD XI).	Modules of approx. 180-200 residues. The CBM11 of Clotridium thermocellum Cel26A-Cel5E has been shown to bind both beta-1,4-glucan and beta-1,3-1,4-mixed linked glucans.	CBM11	0	0	0	0	0	0	0	0	0	0	0	0	0	0	1	0	0	0	0	0	0	0	0	1	0	0	0	0	0	0	0	0	0	0	0	0	0	0	0	0	0	0	0
CBM12	#	Carbohydrate-Binding Modules	pfam02839	Previously known as cellulose-binding domain family XII (CBD XII).	Modules of approx. 40-60 residues. The majority of these modules is found among chitinases where the function is chitin-binding. Distantly related to the CBM5 family.	CBM12	0	0	0	0	0	0	0	0	0	0	0	0	1	1	0	0	0	0	0	0	0	0	0	0	0	0	0	0	0	0	0	0	0	0	1	0	0	0	0	0	0	0	0
CBM13	#	Carbohydrate-Binding Modules	pfam00652	Previously known as cellulose-binding domain family XIII (CBD XIII).	Modules of approx. 150 residues which always appear as a threefold internal repeat. The only apparent exception to this, xylanase II of Actinomadura sp. FC7 (GenBank U08894), is in fact not completely sequenced. These modules were first identified in several plant lectins such as ricin or agglutinin of Ricinus communis which bind galactose residues. The three-dimensional structure of a plant lect…	CBM13	0	0	0	0	0	0	0	0	0	0	0	0	0	0	0	0	0	0	0	6	1	0	1	1	0	0	0	0	0	1	0	0	0	0	0	2	0	1	0	0	0	2	0
CBM14	#	Carbohydrate-Binding Modules	pfam01607	#	Modules of approx. 70 residues. The chitin-binding function has been demonstrated in several cases. These modules are found attached to a number of chitinase catalytic domains, but also in non-catalytic proteins either in isolation or as multiple repeats.	CBM14	0	0	0	0	0	0	0	0	0	0	0	0	1	1	0	0	0	0	0	0	0	0	0	0	0	0	0	0	0	0	0	0	0	0	0	0	0	0	0	0	0	0	0
CBM16	#	Carbohydrate-Binding Modules	pfam02018	#	Carbohydrate-binding module 16. Binding to cellulose and glucomannan demonstrated [B. Bae et al (2008) J Biol Chem. 283:12415-25 (PMID: 18025086)]	CBM16	1	1	0	0	0	0	0	2	0	0	0	0	0	1	0	0	0	0	0	1	0	1	0	4	0	0	1	4	0	0	0	2	1	0	0	0	0	0	0	0	0	0	1
CBM17	#	Carbohydrate-Binding Modules	pfam03424	#	Modules of approx. 200 residues. Binding to amorphous cellulose, cellooligosaccharides and derivatized cellulose has been demonstrated.	CBM17	0	0	0	0	0	0	0	0	0	0	0	0	0	0	0	0	0	0	0	0	0	0	0	0	0	0	0	0	0	0	0	0	0	0	0	0	0	0	0	0	0	0	0
CBM2	#	Carbohydrate-Binding Modules	pfam00553	Previously known as cellulose-binding domain family II (CBD II).	Modules of approx. 100 residues and which are found in a large number of bacterial enzymes. The cellulose-binding function has been demonstrated in many cases. Several of these modules have been shown to also bind chitin or xylan.	CBM2	0	0	0	0	0	0	0	0	0	0	0	0	0	0	0	0	0	0	0	0	0	0	0	0	0	0	0	1	0	0	0	0	0	0	0	0	0	0	0	0	0	0	0
CBM20	#	Carbohydrate-Binding Modules	pfam00686	PDB:1b90	The granular starch-binding function has been demonstrated in several cases. Interact strongly with cyclodextrins. Often designated as starch-binding domains (SBD).	CBM20	0	0	0	0	0	0	0	0	0	0	0	0	0	0	0	0	0	0	0	0	0	2	0	0	0	1	0	0	2	1	0	2	0	0	0	0	0	0	0	0	0	0	0
CBM21	#	Carbohydrate-Binding Modules	pfam03370	#	Modules of approx. 100 residues. The granular starch-binding function has been demonstrated in one case. Sometimes designated as starch-binding domains (SBD).	CBM21	0	0	0	0	0	0	0	0	0	0	0	0	0	0	0	0	0	0	0	0	0	0	0	0	0	0	0	0	0	0	0	0	0	0	0	0	0	0	0	0	0	0	0
CBM22	#	Carbohydrate-Binding Modules	pfam02018	Formerly known as X6 modules or thermostabilizing domains	A xylan binding function has been demonstrated in several cases and affinity with mixed beta-1,3/beta-1,4-glucans in one. In several cases a thermostabilizing effect has also been seen.	CBM22	0	0	0	0	0	0	0	0	0	0	0	0	0	0	0	0	0	0	0	0	1	0	0	4	0	1	1	0	0	2	0	0	0	0	0	1	0	0	0	0	0	0	0
CBM23	#	Carbohydrate-Binding Modules	pfam03425	#	Mannan-binding function demonstrated in one case.	CBM23	0	0	0	0	0	0	0	0	0	0	0	0	0	0	0	0	0	0	0	0	0	0	0	0	0	0	0	2	0	0	0	0	2	0	0	2	0	0	0	0	0	0	0
CBM25	#	Carbohydrate-Binding Modules	pfam03423	Formerly known as X5 modules; structurally related to CBM26 modules	Starch-binding function demonstrated in one case.	CBM25	1	0	0	0	0	0	0	0	0	0	0	0	0	0	0	0	0	0	0	0	0	0	0	3	0	2	1	0	0	1	1	0	2	0	0	1	2	2	0	1	0	0	1
CBM26	#	Carbohydrate-Binding Modules	self-built	Formerly known as X22 modules; structurally related to CBM25 modules	Starch-binding function demonstrated in two cases.	CBM26	0	0	0	0	0	0	0	0	0	0	0	0	0	0	0	0	0	0	0	0	0	0	0	0	0	0	0	0	0	0	0	0	0	0	0	0	0	1	0	0	0	0	0
CBM27	#	Carbohydrate-Binding Modules	pfam09212	Formerly known as X11 modules	Mannan-binding function demonstrated in two cases	CBM27	0	0	0	0	0	0	0	0	0	0	0	0	0	0	0	0	0	0	0	0	0	0	0	0	0	0	0	0	0	0	0	0	0	0	0	0	0	0	0	0	0	0	0
CBM28	#	Carbohydrate-Binding Modules	pfam03424	#	The module from the endo-1,4-glucanase of Bacillus sp. 1139 binds to non-crystalline cellulose, cellooligosaccharides, and beta-(1,3)(1,4)-glucans	CBM28	0	0	0	0	0	0	0	0	0	0	0	0	0	0	0	0	0	0	0	0	0	0	0	0	0	0	0	0	0	0	0	0	0	0	0	0	0	0	0	0	0	0	0
CBM3	#	Carbohydrate-Binding Modules	pfam00942	Previously known as cellulose-binding domain family III (CBD III).	Modules of approx. 150 residues found in bacterial enzymes. The cellulose-binding function has been demonstrated in many cases. In one instance binding to chitin has been reported.	CBM3	0	0	0	0	0	0	0	0	0	0	0	0	0	0	0	0	0	0	0	0	0	0	0	21	0	0	0	2	0	1	0	0	0	0	0	0	0	0	0	0	0	0	0
CBM30	#	Carbohydrate-Binding Modules	pfam02927	Formerly known as X7 modules.	Binding to cellulose has been demonstrated for the N-terminal module of Fibrobacter succinogenes CelF.	CBM30	0	0	0	0	0	0	0	0	0	0	0	0	0	0	0	0	0	0	0	0	0	0	0	1	0	0	0	2	0	0	0	0	0	0	0	0	0	0	0	0	0	0	0
CBM32	#	Carbohydrate-Binding Modules	pfam00754	Formerly known as X56 modules. Distantly related to CBM6 modules and to Anguilla anguilla agglutinin.	Binding to galactose and lactose has been demonstrated for the module of Micromonospora viridifaciens sialidase (PMID: 16239725). Binding to polygalacturonic acid has been shown for a Yersinia member (PMID: 17292916). Binding to LacNAc (beta-D-galactosyl-1,4-beta-D-N-acetylglucosamine) has been shown for an N-acetylglucosaminidase from Clostridium perfingens (PMID: 16990278).	CBM32	0	0	1	0	0	0	0	3	0	0	1	0	0	1	0	1	1	0	0	1	1	1	0	4	0	1	0	9	3	0	1	0	10	0	0	4	0	10	0	0	0	0	6
CBM34	#	Carbohydrate-Binding Modules	cd02857	Formerly known as X21 modules.	Modules of approx. 120 residues. Granular starch-binding function has been demonstrated in the case of Thermoactinomyces vulgaris R-47 alpha-amylase 1 (TVAI).	CBM34	1	0	0	2	1	0	0	0	1	0	0	0	0	1	1	0	1	0	0	0	0	0	1	1	1	2	0	1	0	1	1	1	0	0	0	1	0	2	0	1	0	0	1
CBM35	#	Carbohydrate-Binding Modules	pfam03422	#	Modules of approx. 130 residues. A module that is conserved in three Cellvibrio xylan-degrading enzymes binds to xylan and the interaction is calcium dependent, while a module from a Cellvibrio mannanase binds to decorated soluble mannans and mannooligosaccharides. A module in a	CBM35	0	0	0	0	0	0	0	1	0	0	0	0	1	0	0	0	0	0	0	3	9	0	0	6	0	1	0	1	1	0	0	1	2	0	0	6	0	3	0	1	0	0	3
CBM36	#	Carbohydrate-Binding Modules	pfam03422	Formerly known as X9 modules	Modules of approx. 120-130 residues displaying structural similarities to CBM6 modules. The only CBM36 currently characterised, that from Paenbacillus polymyxa xylanase 43A, shows calcium-dependent binding of xylans and xylooligosaccharides. X-ray crystallography shows that there is a direct interaction between calcium and ligand.	CBM36	0	0	0	0	0	0	0	0	0	0	0	0	0	0	0	0	0	0	0	0	0	0	0	0	0	0	0	0	0	0	0	0	0	0	0	0	0	0	0	0	0	0	0
CBM37	#	Carbohydrate-Binding Modules	smart00060	Formerly known as X94 modules.	Modules of approx. 100 residues, conserved in numerous R. albus polysaccharide-degrading enzymes and other proteins from this bacterium. Several members of CBM37 have been shown to exhibit rather broad binding specificity to xylan, chitin, microcrystalline and phosphoric-acid swollen cellulose, as well as more heterogeneous substrates, such as alfalfa cell walls, banana stem and wheat straw.	CBM37	0	0	0	0	0	0	0	0	0	1	0	0	0	0	0	0	0	0	0	0	1	0	0	2	0	1	1	0	0	0	0	0	0	0	0	0	0	1	0	0	0	0	0
CBM38	#	Carbohydrate-Binding Modules	self-built	Formerly known as X39 modules.	The inulin-binding function has been demonstrated in the case of the cycloinulo-oligosaccharide fructanotransferase from Paenibacillus macerans (Bacillus macerans) by Lee et al. (2004) FEMS Microbiol Lett 234:105-10. (PMID:15109727).	CBM38	0	0	0	0	0	0	0	1	0	0	0	0	0	0	0	0	0	0	0	0	5	0	0	0	0	0	0	0	1	0	0	0	0	0	0	0	0	0	0	0	0	0	0
CBM4	#	Carbohydrate-Binding Modules	pfam02018	Previously known as cellulose-binding domain family IV (CBD IV).	Modules of approx. 150 residues found in bacterial enzymes. Binding of these modules has been demonstrated with xylan, beta-1,3-glucan, beta-1,3-1,4-glucan, beta-1,6-glucan and amorphous cellulose but not with crystalline cellulose.	CBM4	0	0	0	0	0	0	0	0	0	0	0	0	0	0	0	0	0	0	0	0	11	0	0	6	0	0	0	2	0	0	1	0	0	0	0	0	0	2	0	0	0	0	0
CBM40	#	Carbohydrate-Binding Modules	pfam02973	#	Modules of approx. 200 residues, found at the N-terminus of GH33 sialidases. Can also be found inserted in the beta-propeller of GH33 sialidases. The sialic acid binding function has been demonstrated for the N-terminal CBM40 of Vibrio cholerae sialidase (Moustafa et al. (2004) J Biol Chem 279:40819-26) (PMID: 15226294).	CBM40	0	0	0	0	0	0	0	0	0	0	0	0	0	0	0	0	0	0	0	0	0	0	0	1	0	0	0	0	1	0	0	1	0	0	0	0	0	0	0	0	0	0	0
CBM41	#	Carbohydrate-Binding Modules	pfam03714	Formerly known as X28 modules.	Modules of approx. 100 residues found in primarily in bacterial pullulanases. The N-terminal module from Thermotoga maritima Pul13 has been shown to bind to the alpha-glucans amylose, amylopectin, pullulan, and oligosaccharide fragments derived from these polysaccharides (Lammerts van Bueren et al. (2004) Biochemistry 43:15633-42) (PMID: 15581376).	CBM41	0	0	0	0	0	0	0	0	0	0	0	0	0	0	0	0	0	0	0	0	1	0	0	0	0	0	0	0	0	0	1	0	0	0	0	0	0	4	0	0	0	0	0
CBM42	#	Carbohydrate-Binding Modules	pfam05270	Created following a paper by Miyanaga A, Koseki T, Matsuzawa H, Wakagi T, Shoun H, Fushinobu S (2004) J.Biol. Chem. 279:44907-44914 (PMID: 15292273)	Modules of approx. 160 residues found mostly at the C-terminus of GH54 catalytic domains. Binding to arabinofuranose (present in arabinoxylan) has been demonstrated.	CBM42	0	0	0	0	0	0	0	0	0	0	0	0	0	0	0	0	0	0	0	0	0	0	0	2	0	0	0	0	0	0	0	0	0	0	0	0	0	1	0	0	0	0	0
CBM43	#	Carbohydrate-Binding Modules	pfam07983	Created after Barral, Suarez, Batanero, Alfonso, Alche, RodrÃ­guez-GarcÃ­a, Villalba, Rivas and RodrÃ­guez (2005) Biochem. J. 390, 77-84 (PMID: 15882149). Formerly known as X8 modules.	Modules of approx. 90-100 residues found at the C-terminus of GH17 or GH72 enzymatic modules and also sometimes isolated. CBM43 modules sometimes carry a C-terminal membrane anchor. The beta-1,3-glucan binding function has been demonstrated with the olive pollen protein Ole e 10.	CBM43	0	0	0	0	0	0	0	0	0	0	0	0	0	0	0	0	0	0	0	0	0	0	0	0	0	0	0	0	0	0	0	0	0	0	0	0	0	0	0	0	0	0	0
CBM44	#	Carbohydrate-Binding Modules	pfam00801	Created after Najmudin et al. J. Biol. Chem. (2006) 281:8815-8828 (PMID: 16314409)	The C-terminal CBM44 module of the Clostridium thermocellum enzyme has been demonstrated to bind equally well cellulose and xyloglucan	CBM44	0	0	0	0	0	0	0	6	0	0	0	0	0	0	0	0	0	1	0	0	0	6	1	2	0	2	0	4	1	0	1	0	0	0	0	1	0	0	0	9	25	0	2
CBM46	#	Carbohydrate-Binding Modules	pfam03442	Created from Wamalwa BM, Sakka M, Shiundu PM, Ohmiya K, Kimura T, Sakka K (2006) Appl Environ Microbiol 72:6851-6853 (PMID: 16950908)	Modules of approx. 100 residues, found at the C-terminus of several GH5 cellulases. Cellulose-binding function demonstrated in one case.	CBM46	0	0	0	0	0	0	0	0	0	0	0	0	0	0	0	0	0	0	0	0	0	0	0	0	0	0	0	0	0	0	0	0	0	0	0	0	0	0	1	0	0	0	0
CBM47	#	Carbohydrate-Binding Modules	pfam00754	Created from Boraston, Wang and Burke (2006) J. Biol. Chem., 281:35263-71 (PMID: 16987809)	Modules of approx 150 residues. Fucose-binding activity demonstrated	CBM47	0	0	0	0	0	0	1	0	0	0	0	0	0	0	0	0	0	0	0	0	0	0	0	0	0	0	0	0	0	0	0	0	0	0	0	0	0	0	0	0	0	0	0
CBM48	#	Carbohydrate-Binding Modules	pfam02922	#	Modules of approx. 100 residues with glycogen-binding function, appended to GH13 modules. Also found in the beta subunit (glycogen-binding) of AMP-activated protein kinases (AMPK)	CBM48	0	2	0	2	1	4	0	5	1	0	0	0	3	3	0	0	1	0	0	3	2	0	1	0	1	2	0	0	2	4	3	1	2	0	0	0	0	5	0	0	0	0	2
CBM5	#	Carbohydrate-Binding Modules	pfam02839	Previously known as cellulose-binding domain family V (CBD V).	Modules of approx. 60 residues found in bacterial enzymes. Chitin-binding described in several cases. Distantly related to the CBM12 family.	CBM5	0	0	0	0	0	0	0	0	0	0	0	0	0	1	0	0	0	0	0	0	0	0	0	0	0	0	0	0	0	0	0	0	0	0	0	0	0	4	0	0	0	0	0
CBM50	#	Carbohydrate-Binding Modules	pfam01476	Also known as LysM domains	Modules of approx. 50 residues found attached to various enzymes from families GH18, GH19, GH23, GH24, GH25 and GH73, i.e. enzymes cleaving either chitin or peptidoglycan. Binding to chitopentaose demonstrated in the case of Pteris ryukyuensis chitinase A [Ohnuma T et al. (2008) J. Biol. Chem. 283:5178-87 (PMID: 18083709)]. CBM50 modules are also found in a multitude of other enzymes targeting th…	CBM50	15	41	6	6	8	7	0	6	3	9	7	0	6	8	7	5	8	0	15	1	7	36	6	15	8	13	7	23	9	9	9	37	19	7	2	23	6	10	2	14	0	12	12
CBM51	#	Carbohydrate-Binding Modules	pfam08305	Also know as NPCBM domains	Modules of approx. 150 residues found attached to various enzymes from families GH2, GH27, GH31, GH95, GH98 and GH101 . Binding to galactose and to blood group A/B-antigens demonstrated in the case of C. perfringens GH95CBM51 and GH98CBM51 respectively [Gregg KJ et al. (2008) J. Biol. Chem. 283:12604-13 PMID: 18292090].	CBM51	0	0	0	0	0	0	0	4	0	0	0	0	0	0	0	0	0	0	0	0	0	0	0	0	0	0	0	0	0	0	0	1	0	0	0	0	0	0	0	0	0	0	0
CBM54	#	Carbohydrate-Binding Modules	self-built	#	Binding to xylan, yeast cell wall glucan and chitin shown in Dvortsov et al., Microbiology UK (2009) in press.	CBM54	1	0	2	0	0	0	0	0	0	0	0	0	0	0	0	1	0	0	0	0	0	0	0	1	0	0	1	0	0	0	1	0	0	0	0	0	0	3	0	0	0	0	0
CBM56	#	Carbohydrate-Binding Modules	self-built	#	beta-1,3-glucan binding function demonstrated by Yamamoto et al. (1998) FEBS Letters 433:41-43 [PMID: 9738929]	CBM56	0	0	0	0	0	0	0	3	0	0	1	0	0	1	0	2	1	1	0	0	0	0	0	0	0	0	0	1	0	0	0	0	0	0	0	0	0	3	0	0	0	0	0
CBM57	#	Carbohydrate-Binding Modules	pfam11721	#	Created from reading Schallus et al (2008) Mol Biol Cell. 19:3404-3414 [PMID: 18524852] and finding related domains attached to various glycosidases.	CBM57	0	0	0	0	0	0	0	1	0	0	0	0	0	0	0	0	0	0	0	0	0	0	0	0	0	0	0	0	0	0	0	0	0	0	0	0	0	0	0	0	0	0	0
CBM58	#	Carbohydrate-Binding Modules	self-built	#	The CBM58 module of the Bacteroides thetaiotaomicron SusG protein has been shown to bind maltoheptaose	CBM58	0	0	0	0	0	0	0	0	0	0	0	0	0	0	1	0	0	0	0	0	0	0	0	0	0	0	0	0	0	0	0	0	0	0	0	0	0	0	0	0	0	0	0
CBM59	#	Carbohydrate-Binding Modules	self-built	#	Binding to mannan, xylan, and cellulose demonstrated for the CBM59 of ManF-X10 xylanase from an environmental genomic DNA library (Li et al. (2009) World Journal of Microbiology and Biotechnology 25:2071-2078; doi:10.1007/s11274-009-0111-6)	CBM59	0	0	0	0	0	0	0	0	0	0	0	0	0	0	0	0	0	0	0	0	0	0	0	0	0	0	0	0	0	0	0	0	0	0	0	0	0	0	0	0	0	0	0
CBM6	#	Carbohydrate-Binding Modules	pfam03422	Previously known as cellulose-binding domain family VI (CBD VI).	Modules of approx. 120 residues. The cellulose-binding function has been demonstrated in one case on amorphous cellulose and beta-1,4-xylan. Some of these modules also bind beta-1,3-glucan, beta-1,3-1,4-glucan, and beta-1,4-glucan.	CBM6	0	0	0	0	0	0	0	2	0	0	0	0	0	0	0	0	0	0	0	0	1	1	0	7	0	0	0	1	0	6	0	0	1	0	0	5	0	4	0	0	0	0	0
CBM61	#	Carbohydrate-Binding Modules	self-built	Family created after Cid et al. (2010) [PMID: 20826814]	Modules of approx. 150 residues found appended to GH16, GH30, GH31, GH43, GH53 and GH66 catalytic domains. A beta-1,4-galactan binding function has been demonstrated for the CBM60 of Thermotoga maritima GH53 galactanase [PMID: 20826814].	CBM61	0	0	0	0	0	0	0	0	0	0	0	0	0	0	0	0	0	0	0	0	0	0	0	0	0	0	0	2	1	0	0	2	0	0	0	0	0	0	0	0	0	0	1
CBM62	#	Carbohydrate-Binding Modules	self-built	Created after Montanier et al. (2011) JBC, in press (doi:10.1074/jbc.M110.217372)	The CBM62 module od Clostridium thermocellum Cthe_2193 protein binds galactose moieties found on xyloglucan, arabinogalactan and galactomannan.	CBM62	0	0	0	0	0	0	0	0	0	0	0	0	0	0	0	0	0	0	0	0	0	0	0	0	0	0	0	0	0	1	0	0	0	0	0	0	0	0	0	0	0	0	0
CBM8	#	Carbohydrate-Binding Modules	self-built	Previously known as cellulose-binding domain family VIII (CBD VIII).	The cellulose-binding module from a cellulase of the slime mold Dictyostelium discoideum has been experimentally shown to bind cellulose.	CBM8	0	0	0	0	0	0	0	0	0	0	0	0	0	0	0	0	0	0	0	0	0	0	0	0	0	0	0	0	0	0	0	0	0	0	0	0	0	0	0	0	0	0	0
CBM9	#	Carbohydrate-Binding Modules	pfam06452	Previously known as cellulose-binding domain family IX (CBD IX).	Modules of approx. 170 residues found so far only in xylanases. The cellulose-binding function has been demonstrated in one case.	CBM9	0	1	0	0	0	0	0	5	0	0	0	0	0	0	0	0	0	0	0	0	2	1	0	0	0	0	0	2	5	3	1	4	6	0	0	6	0	0	0	1	0	0	0
CBM69	#	Carbohydrate-Binding Modules	#	#	#	CBM69	0	0	0	0	0	0	0	0	0	0	0	0	0	0	0	0	0	0	0	0	0	0	0	0	0	0	0	0	0	0	0	0	0	0	0	0	0	0	0	0	0	0	0
CBM64	#	Carbohydrate-Binding Modules	#	#	#	CBM64	0	0	0	0	0	0	0	0	0	0	0	0	0	0	0	0	0	0	0	0	0	0	0	0	0	0	0	0	0	0	0	0	0	0	0	0	0	0	0	0	0	0	0
CBM63	#	Carbohydrate-Binding Modules	#	#	#	CBM63	0	0	0	0	0	0	0	0	0	0	0	0	0	0	0	0	0	0	0	0	0	0	0	0	0	0	0	0	0	0	0	0	0	0	0	0	0	0	0	0	0	0	0
CBM68	#	Carbohydrate-Binding Modules	#	#	#	CBM68	0	0	0	0	0	0	0	0	0	0	0	0	0	0	0	0	0	0	0	0	0	0	0	0	0	0	0	0	0	0	0	0	0	0	0	0	0	0	0	0	0	0	0
CBM71	#	Carbohydrate-Binding Modules	#	#	#	CBM71	0	0	0	0	0	0	0	0	0	0	0	0	0	0	0	0	0	0	0	0	0	0	0	0	0	0	0	0	0	0	0	0	0	0	0	0	0	0	0	0	0	0	0
CBM67	#	Carbohydrate-Binding Modules	#	#	#	CBM67	0	0	0	0	0	0	0	9	0	0	0	0	0	0	0	0	0	0	0	0	0	5	0	0	2	0	0	0	8	0	0	0	1	0	0	5	0	0	0	0	0	0	5
CBM70	#	Carbohydrate-Binding Modules	#	#	#	CBM70	0	0	0	0	0	0	0	0	0	0	0	0	0	0	0	0	0	0	0	0	0	0	0	0	0	0	0	0	0	1	0	0	1	0	0	0	0	0	0	0	0	0	0
CBM66	#	Carbohydrate-Binding Modules	#	#	#	CBM66	0	3	0	0	0	0	0	6	0	0	0	0	0	0	0	0	0	0	0	2	14	5	0	0	0	0	0	1	5	0	0	4	15	0	0	1	0	1	0	0	1	0	1
cohesin	cohesin	cohesin	pfam00963	The cohesin-dockerin interaction is the crucial interaction for complex formation in the cellulosome	#	cohesin	0	0	0	0	1	0	0	0	0	0	0	0	0	0	0	0	0	0	0	0	1	5	1	13	0	1	1	0	0	7	0	0	0	0	0	1	0	0	0	0	0	0	3
dockerin	dockerin	dockerin	pfam00404	The cohesin-dockerin interaction is the crucial interaction for complex formation in the cellulosome	#	dockerin	0	0	0	0	0	0	0	2	0	0	0	0	0	0	0	0	3	0	0	0	0	0	0	47	0	0	0	0	0	11	0	0	0	0	0	0	0	0	0	0	0	0	1
SLH	#	S-layer homology domain	pfam00395	S-layer homology domain, anchoring cellulosome onto the bacterial cell surfaces	#	SLH	24	0	22	0	0	0	0	0	1	8	0	3	0	0	0	45	0	0	11	0	0	0	3	61	0	8	16	4	3	33	10	0	3	0	0	3	24	40	8	2	0	0	45
GH44	Cellulases	Glycoside Hydrolases	self-built	formerly known as cellulase family J. Note that the stereochemistry of the reaction has recently been corrected : Kitago et al., J. Biol. Chem. 282(2007)35703-11 (PMID: 17905739)	endoglucanase (EC 3.2.1.4); xyloglucanase (EC 3.2.1.151)	GH44	0	0	0	0	0	0	0	0	0	0	0	0	0	0	0	0	0	0	0	0	0	0	0	0	0	0	0	0	0	0	0	1	0	0	0	1	0	0	0	0	0	0	0
GH48	Cellulases	Glycoside Hydrolases	pfam02011	formerly known as cellulase family L. Some cellobiohydrolases of this family have been reported to act from the reducing ends of cellulose (EC 3.2.1.-), while others have been reported to operate from the non-reducing ends to liberate cellobiose or cellotriose or cellotetraose (EC 3.2.1.-). This family also contains endo-processive cellulases (EC 3.2.1.-), whose activity is hard to distinguish fr…	endoglucanase (EC 3.2.1.4); chitinase (EC 3.2.1.14); cellobiohydrolase (EC 3.2.1.91); endo-processive cellulases (EC 3.2.1.-); [reducing end] cellobiohydrolase (3.2.1.-)	GH48	0	0	0	0	0	0	0	0	0	0	0	0	0	0	0	0	0	0	0	0	0	0	0	2	0	0	0	1	0	0	0	0	0	0	0	0	0	0	0	0	0	0	0
GH5	Cellulases	Glycoside Hydrolases	pfam00150	formerly known as cellulase family A; Following a recent paper by St John et al. (FEBS Letters, 2010, in press) several GH5 subfamilies have been reassigned to GH30.	chitosanase (EC 3.2.1.132); beta-mannosidase (EC 3.2.1.25); Cellulase (EC 3.2.1.4); glucan 1,3-beta-glucosidase (EC 3.2.1.58); licheninase (EC 3.2.1.73); glucan endo-1,6-beta-glucosidase (EC 3.2.1.75); mannan endo-beta-1,4-mannosidase (EC 3.2.1.78); endo-beta-1,4-xylanase (EC 3.2.1.8); cellulose beta-1,4-cellobiosidase (EC 3.2.1.91); beta-1,3-mannanase (EC 3.2.1.-); xyloglucan-specific endo-beta-…	GH5	0	0	0	0	0	0	0	4	0	0	0	0	0	0	0	0	0	0	0	0	7	2	0	9	0	1	1	6	0	2	3	2	2	0	0	9	0	2	0	0	0	0	0
GH9	Cellulases	Glycoside Hydrolases	pfam00759	formerly known as cellulase family E.	endoglucanase (EC 3.2.1.4); cellobiohydrolase (EC 3.2.1.91); beta-glucosidase (EC 3.2.1.21); exo-beta-glucosaminidase (EC 3.2.1.165)	GH9	0	0	0	0	1	0	0	0	0	0	0	0	0	0	0	0	0	0	0	0	0	0	0	13	0	0	0	3	0	0	0	0	1	0	0	1	0	0	0	0	0	0	0
GH51	Debranching enzymes	Glycoside Hydrolases	COG3534	#	alpha-L-arabinofuranosidase (EC 3.2.1.55); endoglucanase (EC 3.2.1.4)	GH51	0	0	0	0	0	0	0	1	0	0	0	0	0	0	0	0	0	0	0	1	0	3	0	2	0	1	0	1	0	4	0	0	0	0	0	3	0	1	0	2	0	0	0
GH67	Debranching enzymes	Glycoside Hydrolases	COG3661	#	alpha-glucuronidase (EC 3.2.1.139); xylan alpha-1,2-glucuronidase (EC 3.2.1.131)	GH67	0	0	0	0	0	0	0	0	0	0	0	0	0	0	0	0	0	0	0	0	0	0	0	0	0	0	0	0	0	1	1	0	0	0	0	0	0	1	0	0	0	0	0
GH78	Debranching enzymes	Glycoside Hydrolases	pfam05592	#	alpha-L-rhamnosidase (EC 3.2.1.40)	GH78	0	0	0	0	0	0	0	7	0	0	0	0	0	0	0	0	0	0	0	0	0	5	0	0	2	0	0	0	10	0	0	0	0	0	0	5	0	0	0	2	1	0	4
GH10	Endo-hemicellulases	Glycoside Hydrolases	pfam00331	formerly known as cellulase family F.	endo-1,4-beta-xylanase (EC 3.2.1.8); endo-1,3-beta-xylanase (EC 3.2.1.32)	GH10	0	0	0	0	0	0	0	2	0	0	0	0	0	0	0	0	0	0	0	0	0	0	0	6	0	0	0	3	0	3	1	0	0	0	0	4	0	0	0	1	0	0	0
GH11	Endo-hemicellulases	Glycoside Hydrolases	pfam00457	formerly known as cellulase family G	xylanase (EC 3.2.1.8)	GH11	0	0	0	0	0	0	0	0	0	0	0	0	0	0	0	0	0	0	0	0	0	0	0	0	0	0	0	0	0	0	0	0	0	0	0	0	0	0	0	0	0	0	0
GH12	Endo-hemicellulases	Glycoside Hydrolases	pfam01670	formerly known as cellulase family H.	endoglucanase (EC 3.2.1.4); xyloglucan hydrolase (EC 3.2.1.151); beta-1,3-1,4-glucanase (EC 3.2.1.73); xyloglucan endotransglycosylase (EC 2.4.1.207)	GH12	0	0	0	0	0	0	0	0	0	0	0	0	0	0	0	0	0	0	0	0	0	0	0	0	0	0	0	1	0	0	0	0	0	0	0	0	0	0	0	0	0	0	0
GH26	Endo-hemicellulases	Glycoside Hydrolases	pfam02156	formerly known as cellulase family I.	beta-mannanase (EC 3.2.1.78); beta-1,3-xylanase (EC 3.2.1.32)	GH26	1	1	1	0	0	0	0	0	0	0	0	0	0	0	0	0	0	0	0	0	0	0	0	3	0	0	1	0	1	0	0	0	0	0	0	1	0	0	0	0	0	0	0
GH28	Endo-hemicellulases	Glycoside Hydrolases	pfam00295	#	polygalacturonase (EC 3.2.1.15); exo-polygalacturonase (EC 3.2.1.67); exo-polygalacturonosidase (EC 3.2.1.82); rhamnogalacturonase (EC 3.2.1.-); endo-xylogalacturonan hydrolase (EC 3.2.1.-); rhamnogalacturonan alpha-L-rhamnopyranohydrolase (EC 3.2.1.40)	GH28	0	0	0	0	0	0	0	0	0	0	0	0	0	0	0	0	0	0	0	0	0	0	0	1	0	0	0	2	4	0	1	0	0	0	0	3	0	1	0	1	4	0	0
GH53	Endo-hemicellulases	Glycoside Hydrolases	pfam07745	#	endo-beta-1,4-galactanase (EC 3.2.1.89).	GH53	0	0	0	0	0	0	0	0	0	0	0	0	0	0	0	0	0	0	0	0	0	0	0	1	0	0	0	1	0	0	0	2	0	0	0	0	0	1	0	2	0	0	0
GH8	Endo-hemicellulases	Glycoside Hydrolases	pfam01270	formerly known as cellulase family D	chitosanase (EC 3.2.1.132); cellulase (EC 3.2.1.4); licheninase (EC 3.2.1.73); endo-1,4-beta-xylanase (EC 3.2.1.8); reducing-end-xylose releasing exo-oligoxylanase (EC 3.2.1.156)	GH8	0	0	0	0	0	1	0	0	0	0	0	0	0	1	0	0	0	0	0	1	0	0	0	1	0	0	0	0	0	0	1	0	0	0	0	0	0	1	0	0	0	0	0
GH1	Oligosaccharide degradation	Glycoside Hydrolases	pfam00232	#	beta-glucosidase (EC 3.2.1.21); beta-galactosidase (EC 3.2.1.23); beta-mannosidase (EC 3.2.1.25); beta-glucuronidase (EC 3.2.1.31); beta-D-fucosidase (EC 3.2.1.38); phlorizin hydrolase (EC 3.2.1.62); exo-beta-1,4-glucanase (EC 3.2.1.74); 6-phospho-beta-galactosidase (EC 3.2.1.85); 6-phospho-beta-glucosidase (EC 3.2.1.86); strictosidine beta-glucosidase (EC 3.2.1.105); lactase (EC 3.2.1.108); amyg…	GH1	0	3	0	4	0	0	0	3	0	1	0	0	0	6	5	0	0	0	0	2	0	3	1	1	0	1	0	1	0	1	2	4	0	0	0	0	0	2	1	2	0	0	0
GH2	Oligosaccharide degradation	Glycoside Hydrolases	COG3250	#	beta-galactosidase (EC 3.2.1.23) ; beta-mannosidase (EC 3.2.1.25); beta-glucuronidase (EC 3.2.1.31); mannosylglycoprotein endo-beta-mannosidase (EC 3.2.1.152); exo-beta-glucosaminidase (EC 3.2.1.165)	GH2	0	0	0	0	1	0	0	3	0	0	0	0	0	2	1	0	0	0	0	0	11	8	1	0	0	1	0	4	5	2	0	3	2	0	0	4	0	5	0	0	0	0	6
GH29	Oligosaccharide degradation	Glycoside Hydrolases	pfam01120	#	alpha-L-fucosidase (EC 3.2.1.51)	GH29	0	0	0	1	1	0	0	3	0	0	0	0	0	0	0	0	0	0	0	0	0	2	0	0	1	0	0	1	7	1	0	0	0	0	0	2	0	0	0	0	0	0	4
GH3	Oligosaccharide degradation	Glycoside Hydrolases	pfam00933	#	beta-glucosidase (EC 3.2.1.21); xylan 1,4-beta-xylosidase (EC 3.2.1.37); beta-N-acetylhexosaminidase (EC 3.2.1.52); glucan 1,3-beta-glucosidase (EC 3.2.1.58); glucan 1,4-beta-glucosidase (EC 3.2.1.74); exo-1,3-1,4-glucanase (EC 3.2.1.-); alphalpha-L-arabinofuranosidase (EC 3.2.1.55).	GH3	0	1	1	1	0	2	0	0	1	0	0	0	2	2	0	0	0	0	0	5	5	10	2	2	2	4	0	6	4	2	5	2	2	1	0	7	0	4	1	5	0	1	4
GH35	Oligosaccharide degradation	Glycoside Hydrolases	pfam01301	#	beta-galactosidase (EC 3.2.1.23); exo-beta-glucosaminidase (EC 3.2.1.165)	GH35	0	0	0	1	0	0	0	0	0	0	0	0	0	0	0	0	0	0	0	0	4	1	0	0	0	0	0	1	0	0	0	0	0	0	0	2	0	1	0	0	0	0	2
GH38	Oligosaccharide degradation	Glycoside Hydrolases	pfam01074	#	alpha-mannosidase (EC 3.2.1.24) ; mannosyl-oligosaccharide alpha-1,3-1,6-mannosidase (EC 3.2.1.114); mannosyl-oligosaccharide alpha-1,3-mannosidase (EC 3.2.1.-)	GH38	0	0	0	0	0	0	0	4	0	0	0	0	0	0	0	0	0	0	0	0	2	4	0	0	0	0	0	2	2	0	0	3	1	0	0	3	0	2	0	2	0	0	6
GH39	Oligosaccharide degradation	Glycoside Hydrolases	self-built	#	alpha-L-iduronidase (EC 3.2.1.76); beta-xylosidase (EC 3.2.1.37).	GH39	0	12	0	0	0	1	0	2	0	1	0	0	1	1	0	0	0	0	0	0	0	0	0	0	0	0	0	0	0	2	1	1	0	0	0	2	0	1	0	1	0	0	1
GH42	Oligosaccharide degradation	Glycoside Hydrolases	pfam02449	Identification of the catalytic residues in doi:10.1016/j.febslet.2007.04.053	beta-galactosidase (EC 3.2.1.23)	GH42	0	0	0	0	0	0	0	5	0	0	0	0	0	0	0	0	0	0	0	1	0	1	0	1	0	1	0	2	0	1	0	1	0	0	0	2	0	0	0	2	0	0	1
GH43	Oligosaccharide degradation	Glycoside Hydrolases	pfam04616	#	beta-xylosidase (EC 3.2.1.37); beta-1,3-xylosidase (EC 3.2.1.-); alpha-L-arabinofuranosidase (EC 3.2.1.55); arabinanase (EC 3.2.1.99); xylanase (EC 3.2.1.8); galactan 1,3-beta-galactosidase (EC 3.2.1.145)	GH43	0	1	0	0	0	0	0	4	0	0	0	0	0	0	1	0	0	0	0	0	4	4	0	3	0	0	0	0	6	3	2	3	0	0	0	15	0	1	0	0	0	0	1
GH52	Oligosaccharide degradation	Glycoside Hydrolases	pfam03512	#	beta-xylosidase (EC 3.2.1.37).	GH52	0	0	0	0	0	0	0	0	0	0	0	0	0	0	0	0	0	0	0	0	0	0	0	0	0	0	0	0	0	0	0	0	0	0	0	0	0	0	0	0	0	0	0
GH100	#	Glycoside Hydrolases	pfam04853	Created from Gallagher and Pollock (1998) J Exp Bot 322:789-795 and Sturm et al. (1999) Physiol Plantarum 107:159-165	alkaline and neutral invertase (EC 3.2.1.26)	GH100	0	0	0	0	0	0	0	0	0	0	0	0	0	0	0	0	0	0	0	0	0	0	0	0	0	0	0	0	0	0	0	0	0	0	0	0	0	0	0	0	0	0	0
GH102	#	Glycoside Hydrolases	pfam03562	Corresponds to family 2 of the peptidoglycan lytic transglycosylases described by N.T. Blackburn and A.J. Clarke (2001) J. Mol. Evol. 52, 78-84	peptidoglycan lytic transglycosylase (EC 3.2.1.-)	GH102	0	0	0	0	0	1	0	1	0	0	0	0	1	1	0	0	0	0	0	0	0	0	0	0	0	0	0	0	0	0	0	0	0	0	0	0	0	0	0	0	0	0	0
GH103	#	Glycoside Hydrolases	TIGR02283	Corresponds to family 3 of the peptidoglycan lytic transglycosylases described by N.T. Blackburn and A.J. Clarke (2001) J. Mol. Evol. 52, 78-84	peptidoglycan lytic transglycosylase (EC 3.2.1.-)	GH103	0	0	0	0	0	2	1	0	0	0	0	0	2	2	0	0	0	0	0	0	0	0	0	0	0	0	0	0	0	0	0	0	0	2	0	0	0	0	0	0	0	2	0
GH104	#	Glycoside Hydrolases	cd00736	Corresponds to family 4 of the peptidoglycan lytic transglycosylases described by N.T. Blackburn and A.J. Clarke (2001) J. Mol. Evol. 52, 78-84	peptidoglycan lytic transglycosylase (EC 3.2.1.-)	GH104	0	0	0	0	0	0	0	0	0	0	0	0	0	0	0	0	0	0	0	0	0	0	0	0	0	0	0	0	0	0	0	0	0	0	0	0	0	0	0	0	0	1	0
GH105	#	Glycoside Hydrolases	pfam07470	Created based on a paper by Itoh, Ochiai, Mikami, Hashimoto, and Murata (J. Mol. Biol. 360 (2006) 573-585) (PMID: 16781735)	unsaturated rhamnogalacturonyl hydrolase (EC 3.2.1.-)	GH105	0	0	0	0	0	0	0	0	0	0	0	0	0	0	0	0	0	0	0	0	0	0	0	0	0	0	0	4	0	0	0	0	0	0	0	0	0	0	0	0	0	0	1
GH106	#	Glycoside Hydrolases	self-built	Created after reading Miyata et al (2005) Curr Microbiol. 51:105-109	alpha-L-rhamnosidase (EC 3.2.1.40)	GH106	0	0	0	0	0	0	0	6	0	0	0	0	0	0	0	0	0	0	0	0	0	0	0	0	0	0	0	0	9	0	0	1	0	0	0	4	0	0	0	0	0	0	2
GH108	#	Glycoside Hydrolases	pfam05838	Created after Emina A. Stojkoviae and Lucia B. Rothman-Denes (2007) J. Mol. Biol. 366:406-419. PMID:17174325	N-acetylmuramidase (EC 3.2.1.17)	GH108	0	0	0	0	0	0	0	0	0	0	0	0	0	0	0	0	0	0	0	0	0	0	0	0	0	0	0	0	0	0	0	0	0	0	0	1	0	0	0	0	0	0	0
GH109	#	Glycoside Hydrolases	pfam01408	Created following Liu et al. (2007) Nature Biotechnol 25:454-64 (PMID: 17401360); the enzymes in this family display an unusual mechanism involving NAD+	alpha-N-acetylgalactosaminidase (EC 3.2.1.49)	GH109	2	7	0	5	4	3	1	51	3	8	1	2	4	11	1	1	6	2	0	1	6	13	2	5	3	6	0	7	42	3	2	11	11	1	1	14	0	6	0	6	1	1	18
GH110	#	Glycoside Hydrolases	self-built	Created following Liu et al. (2007) Nature Biotechnol 25:454-64 (PMID: 17401360); mechanism described by Liu et al. (PMID: 18227066)	alpha-galactosidase (EC 3.2.1.22); alpha-1,3-galactosidase (EC 3.2.1.-)	GH110	0	0	0	0	0	0	0	0	0	0	0	0	0	0	0	0	0	0	0	0	0	0	0	0	0	0	0	0	2	0	0	0	0	0	0	0	0	0	0	0	0	0	0
GH113	#	Glycoside Hydrolases	self-built	Created based on Zhang et al. (2008) J. Biol. Chem. 283, 31551-31558 (PMID:18755688)	beta-mannanase (EC 3.2.1.78)	GH113	0	0	0	0	0	0	0	1	0	0	0	0	0	0	0	0	0	0	0	0	0	1	0	0	0	0	0	0	0	0	0	1	0	0	0	1	0	0	0	0	0	0	0
GH114	#	Glycoside Hydrolases	pfam03537	Activity shown in Tamura et al. (1995) Journal of Fermentation and Bioengineering 80:305-310 doi:10.1016/0922-338X(95)94196-X	endo-alpha-1,4-polygalactosaminidase (EC 3.2.1.109)	GH114	0	0	0	0	1	1	0	0	0	0	0	0	0	0	0	0	0	0	0	0	0	0	0	0	0	0	0	0	0	0	0	0	0	0	0	0	0	0	0	0	0	0	0
GH115	#	Glycoside Hydrolases	self-built	created from reading Ryabova et al. (2009) FEBS Lett. in press	xylan alpha-1,2-glucuronidase (3.2.1.131); alpha-(4-O-methyl)-glucuronidase (3.2.1.-)	GH115	0	0	0	0	0	0	0	0	0	0	0	0	0	0	0	0	0	0	0	0	0	0	0	0	0	0	0	0	0	0	0	0	0	0	0	0	0	0	0	0	0	0	0
GH116	#	Glycoside Hydrolases	pfam04685	#	acid beta-glucosidase (EC 3.2.1.45); beta-glucosidase (EC 3.2.1.21); beta-xylosidase (EC 3.2.1.37)	GH116	1	1	0	0	0	0	0	2	0	0	0	0	0	0	0	0	0	0	0	0	0	3	0	0	0	0	0	1	1	0	0	0	0	0	0	2	0	0	0	0	0	0	1
GH117	#	Glycoside Hydrolases	pfam04616	Distantly related to family GH43	alpha-1,3-L-neoagarooligosaccharide hydrolase (EC 3.2.1.-); alpha-1,3-L-neoagarobiase / neoagarobiose hydrolase (EC 3.2.1.-)	GH117	0	0	0	0	0	0	0	2	0	0	0	0	0	0	0	0	0	0	0	0	0	0	0	0	0	0	0	0	0	0	0	0	0	0	0	0	0	0	0	0	0	0	0
GH120	#	Glycoside Hydrolases	pfam07602	created after Shao W, Xue Y, Wu A, Kataeva I, Pei J, Wu H, Wiegel J (2010) Characterization of a novel beta-xylosidase XylC from Thermoanaerobacterium saccharolyticum JW/SL-YS485, Appl. Environ. Microbiol. (in press)	beta-xylosidase (EC 3.2.1.37)	GH120	0	0	0	0	0	0	0	1	0	0	0	0	0	0	0	0	0	0	0	0	0	1	0	0	0	0	0	0	0	2	1	0	0	0	0	2	0	0	0	0	0	0	1
GH121	#	Glycoside Hydrolases	self-built	Created after Fujita et al. (2010) JBC, in press, PMID:21149454	beta-L-arabinobiosidase (EC 3.2.1.-)	GH121	0	0	0	0	0	0	0	0	0	0	0	0	0	0	0	0	0	0	0	0	0	0	0	0	0	0	0	0	0	0	0	0	0	0	0	0	0	0	0	0	0	0	0
GH123	#	Glycoside Hydrolases	self-built	Created after Sumida T, Fujimoto K, Ito M. (2011) J Biol Chem. in press [PMID: 21297160]	glycosphingolipid beta-N-acetylgalactosaminidase (EC 3.2.1.-)	GH123	0	0	0	0	0	0	0	4	0	0	0	0	0	1	0	0	0	0	0	0	0	0	0	0	0	0	0	0	1	0	0	0	1	0	0	0	0	0	0	0	0	0	0
GH124	#	Glycoside Hydrolases	GH124	Created after Bras et al. (2011) Proc.Natl.Acad.Sci.USA; distantly related to lytic transglycosylases of family GH23	endoglucanase (EC 3.2.1.4)	GH124	0	0	0	0	0	0	0	0	0	0	0	0	0	0	0	0	0	0	0	0	0	0	0	2	0	0	0	0	0	0	0	0	0	0	0	0	0	0	0	0	0	0	0
GH125	#	Glycoside Hydrolases	pfam06824	Created after Gregg, Zandberg, Hehemann, Whitworth, Deng, Vocadlo Boraston (2011) J. Biol. Chem., in press	exo-alpha-1,6-mannosidase (EC 3.2.1.-)	GH125	0	0	0	0	0	0	0	0	0	0	0	0	0	0	0	0	0	0	0	0	0	0	0	0	0	0	0	0	1	0	0	0	0	0	0	0	0	0	0	1	0	0	0
GH13	#	Glycoside Hydrolases	pfam00128	New: many members have been assigned to subfamilies as described by Stam et al. (2006) Protein Eng Des Sel. 19, 555-562 (PMID: 17085431)	alpha-amylase (EC 3.2.1.1); pullulanase (EC 3.2.1.41); cyclomaltodextrin glucanotransferase (EC 2.4.1.19); cyclomaltodextrinase (EC 3.2.1.54); trehalose-6-phosphate hydrolase (EC 3.2.1.93); oligo-alpha-glucosidase (EC 3.2.1.10); maltogenic amylase (EC 3.2.1.133); neopullulanase (EC 3.2.1.135); alpha-glucosidase (EC 3.2.1.20); maltotetraose-forming alpha-amylase (EC 3.2.1.60); isoamylase (EC 3.2.1…	GH13	1	7	0	9	2	7	0	3	2	0	0	1	7	7	6	1	3	0	0	11	12	8	4	1	2	4	0	3	5	6	4	9	5	0	0	1	0	13	0	3	1	0	2
GH15	#	Glycoside Hydrolases	pfam00723	#	glucoamylase (EC 3.2.1.3); glucodextranase (EC 3.2.1.70); alpha,alpha-trehalase (EC 3.2.1.28)	GH15	0	0	1	0	0	1	0	2	0	0	0	0	1	0	0	0	0	0	0	1	0	0	1	1	0	0	0	0	1	1	0	0	0	0	0	0	1	0	0	0	4	0	1
GH16	#	Glycoside Hydrolases	cd00413	#	xyloglucan:xyloglucosyltransferase (EC 2.4.1.207); keratan-sulfate endo-1,4-beta-galactosidase (EC 3.2.1.103); endo-1,3-beta-glucanase (EC 3.2.1.39); endo-1,3(4)-beta-glucanase (EC 3.2.1.6); licheninase (EC 3.2.1.73); beta-agarase (EC 3.2.1.81); kappa;-carrageenase (EC 3.2.1.83); xyloglucanase (EC 3.2.1.151)	GH16	0	0	0	0	0	0	0	2	0	0	0	0	0	0	0	0	0	0	0	0	4	1	0	2	0	0	0	3	3	0	1	0	1	0	0	0	0	3	0	0	0	0	0
GH17	#	Glycoside Hydrolases	pfam00332	#	glucan endo-1,3-beta-glucosidase (EC 3.2.1.39); glucan 1,3-beta-glucosidase (EC 3.2.1.58); licheninase (EC 3.2.1.73); beta-1,3-glucanosyltransglycosylase (EC 2.4.1.-).	GH17	0	0	0	0	0	1	0	0	0	0	0	0	2	0	0	0	0	0	0	0	0	0	0	0	0	0	0	0	0	0	0	0	0	0	0	0	0	0	0	0	0	0	0
GH18	#	Glycoside Hydrolases	pfam00704	Contains chitinases of classes III and V. Contains non-catalytic proteins such as xylanase inhibitor; concanavalin B; narbonin	chitinase (EC 3.2.1.14); endo-beta-N-acetylglucosaminidase (EC 3.2.1.96); xylanase inhibitor; concanavalin B; narbonin	GH18	2	1	2	0	4	0	0	1	0	2	2	0	1	4	0	2	1	0	2	0	1	0	1	3	1	3	2	2	0	4	2	0	5	0	1	2	2	7	1	2	0	0	4
GH19	#	Glycoside Hydrolases	cd00325	Contains chitinases of classes I, II, and IV.	chitinase (EC 3.2.1.14).	GH19	0	0	0	0	0	4	0	0	0	0	0	0	2	0	0	0	0	0	0	0	0	0	0	0	0	0	0	0	0	0	0	0	0	0	0	0	0	0	0	0	0	2	0
GH20	#	Glycoside Hydrolases	pfam00728	#	beta-hexosaminidase (EC 3.2.1.52); lacto-N-biosidase (EC 3.2.1.140); beta-1,6-N-acetylglucosaminidase) (EC 3.2.1.-); beta-6-SO3-N-acetylglucosaminidase (EC 3.2.1.-)	GH20	0	0	0	1	0	0	1	0	0	0	0	0	0	2	0	0	0	0	0	0	1	1	0	0	0	0	0	0	6	0	0	1	1	0	0	3	0	0	0	1	0	0	1
GH23	#	Glycoside Hydrolases	cd00254	Corresponds to family 1 of the peptidoglycan lytic transglycosylases described by N.T. Blackburn and A.J. Clarke (2001) J. Mol. Evol. 52, 78-84; Note that 'peptidoglycan lytic transglycosylases' cleave peptidoglycan without intervention of a water molecule.	lysozyme type G (EC 3.2.1.17); peptidoglycan lyase (EC 4.2.2.-) also known in the literature as peptidoglycan lytic transglycosylase	GH23	2	3	0	1	1	5	5	0	3	1	2	3	6	8	0	0	2	0	1	2	0	3	0	1	2	1	1	5	3	3	1	4	2	3	3	1	1	1	1	3	0	5	2
GH24	#	Glycoside Hydrolases	cd00737	#	lysozyme (EC 3.2.1.17)	GH24	0	0	0	0	0	0	0	0	0	0	0	0	0	2	0	1	0	0	0	0	0	0	0	0	0	0	0	0	0	0	0	0	0	0	0	0	0	0	0	0	0	0	0
GH25	#	Glycoside Hydrolases	pfam01183	#	lysozyme (EC 3.2.1.17)	GH25	0	0	0	5	3	1	0	3	0	0	1	0	0	0	3	1	0	0	1	0	0	0	6	0	0	0	0	0	1	0	0	2	0	0	0	0	0	0	0	0	0	1	0
GH27	#	Glycoside Hydrolases	pfam02065	Mechanistic commonality with family GH36 demonstrated by Comfort et al. (2007) Biochemistry 46:3319-3330 (PMID: 17323919).	alpha-galactosidase (EC 3.2.1.22); alpha-N-acetylgalactosaminidase (EC 3.2.1.49); isomalto-dextranase (EC 3.2.1.94); beta-L-arabinopyranosidase (EC 3.2.1.88)	GH27	0	0	0	0	0	0	0	0	0	0	0	0	0	0	0	0	0	0	0	0	0	0	0	0	0	0	0	1	0	0	0	0	0	0	0	2	0	0	0	0	0	0	0
GH30	#	Glycoside Hydrolases	COG5520	Following a recent paper by St John et al. (FEBS Letters, 2010, in press) several GH5 subfamilies have been reassigned to GH30. The subfamilies in GH30 are now indicated.	glucosylceramidase (EC 3.2.1.45); beta-1,6-glucanase (EC 3.2.1.75); beta-xylosidase (EC 3.2.1.37); beta-fucosidase (EC 3.2.1.38); beta-glucosidase (3.2.1.21); endo-beta-1,6-galactanase (EC:3.2.1.164)	GH30	0	0	0	0	0	0	0	0	0	0	0	0	0	0	0	0	0	0	0	3	2	0	0	1	0	0	0	3	0	0	0	0	0	0	0	0	0	0	0	0	0	0	1
GH31	#	Glycoside Hydrolases	pfam01055	#	alpha-glucosidase (EC 3.2.1.20); alpha-1,3-glucosidase (EC 3.2.1.84); sucrase-isomaltase (EC 3.2.1.48) (EC 3.2.1.10); alpha-xylosidase (EC 3.2.1.-); alpha-glucan lyase (EC 4.2.2.13); isomaltosyltransferase (EC 2.4.1.-).	GH31	1	1	0	1	0	0	0	0	0	0	0	0	0	1	0	0	0	0	0	3	0	4	0	0	0	1	0	2	1	5	1	4	0	0	0	4	0	2	0	1	0	0	5
GH32	#	Glycoside Hydrolases	pfam00251	#	invertase (EC 3.2.1.26); endo-inulinase (EC 3.2.1.7); beta-2,6-fructan 6-levanbiohydrolase (EC 3.2.1.64); endo-levanase (EC 3.2.1.65); exo-inulinase (EC 3.2.1.80); fructan beta-(2,1)-fructosidase/1-exohydrolase (EC 3.2.1.153); fructan beta-(2,6)-fructosidase/6-exohydrolase (EC 3.2.1.154); sucrose:sucrose 1-fructosyltransferase (EC 2.4.1.99); fructan:fructan 1-fructosyltransferase (EC 2.4.1.100); …	GH32	0	0	0	1	0	0	0	2	0	0	0	0	0	3	2	0	0	0	0	3	3	2	0	0	0	0	0	0	0	0	0	0	0	0	0	0	0	0	0	0	0	0	0
GH33	#	Glycoside Hydrolases	cd00260	#	sialidase or neuraminidase (EC 3.2.1.18); trans-sialidase (EC 2.4.1.-); 2-keto-3-deoxynononic acid sialidase (EC 3.2.1.-)	GH33	0	1	0	0	0	0	0	7	1	0	0	0	0	0	0	0	0	0	0	0	0	1	0	0	0	0	0	0	7	0	0	3	0	0	0	1	0	0	0	0	0	0	0
GH36	#	Glycoside Hydrolases	COG3345	Mechanistic commonality with family GH27 demonstrated by Comfort et al. (2007) Biochemistry, 46: 3319-3330 (PMID: 17323919)	alpha-galactosidase (EC 3.2.1.22); alpha-N-acetylgalactosaminidase (EC 3.2.1.49); stachyose synthase (EC 2.4.1.67); raffinose synthase (EC 2.4.1.82)	GH36	0	1	0	2	0	0	0	1	0	0	0	0	0	0	1	0	0	0	0	1	0	2	1	0	0	0	0	0	0	1	0	2	0	0	0	0	0	0	0	0	0	0	1
GH37	#	Glycoside Hydrolases	pfam01204	#	alpha,alpha-trehalase (EC 3.2.1.28).	GH37	0	0	0	0	0	0	1	1	0	0	0	0	0	0	0	0	0	0	0	0	0	0	0	0	0	0	0	0	0	0	0	0	0	0	0	0	0	0	0	0	0	0	0
GH4	#	Glycoside Hydrolases	pfam02056	The enzymes in this family display an unusual mechanism involving NAD+.	maltose-6-phosphate glucosidase (EC 3.2.1.122); alpha-glucosidase (EC 3.2.1.20); alpha-galactosidase (EC 3.2.1.22); 6-phospho-beta-glucosidase (EC 3.2.1.86); alpha-glucuronidase (EC 3.2.1.139).	GH4	0	0	2	0	0	0	0	0	0	1	0	0	1	4	1	0	0	0	0	0	3	6	0	0	0	1	0	2	0	2	2	2	3	0	0	3	0	1	0	1	0	0	4
GH46	#	Glycoside Hydrolases	cd00978	#	chitosanase (EC 3.2.1.132)	GH46	0	0	0	0	0	0	0	0	0	0	0	0	0	0	0	0	0	0	0	0	0	0	0	0	0	0	0	0	0	0	0	0	0	0	0	0	0	0	0	0	0	0	0
GH50	#	Glycoside Hydrolases	self-built	#	beta-agarase (EC 3.2.1.81).	GH50	0	0	0	0	0	1	0	0	0	0	0	0	1	0	0	0	0	0	0	0	0	0	0	0	0	0	0	0	0	1	0	0	0	0	0	0	0	0	0	0	0	0	0
GH55	#	Glycoside Hydrolases	self-built	#	exo-beta-1,3-glucanase (EC 3.2.1.58); endo-beta-1,3-glucanase (EC 3.2.1.39).	GH55	0	0	0	0	0	0	0	0	0	0	0	0	0	0	0	0	0	0	0	0	0	0	0	0	0	0	0	0	0	0	0	0	0	0	0	0	0	2	0	0	0	0	0
GH57	#	Glycoside Hydrolases	pfam03065	#	alpha-amylase (EC 3.2.1.1); 4-alpha-glucanotransferase (EC 2.4.1.25); alpha-galactosidase (EC 3.2.1.22); amylopullulanase (EC 3.2.1.41); branching enzyme (EC 2.4.1.18)	GH57	1	3	1	0	0	0	0	1	1	0	0	3	0	0	0	0	0	0	0	0	0	1	0	0	0	5	2	1	1	0	0	1	1	0	0	4	1	0	0	2	2	0	1
GH59	#	Glycoside Hydrolases	pfam02057	#	galactocerebrosidase (EC 3.2.1.46)	GH59	0	0	0	0	0	0	0	0	0	0	0	0	0	0	0	0	0	0	0	0	1	0	0	0	0	0	0	0	0	0	0	0	0	0	0	0	0	0	0	0	0	0	0
GH63	#	Glycoside Hydrolases	PRK10137	#	processing alpha-glucosidase (EC 3.2.1.106); alpha-1,3-glucosidase (EC 3.2.1.84); alpha-glucosidase (EC 3.2.1.20)	GH63	0	1	0	0	1	0	0	1	0	0	0	0	1	1	0	0	0	0	0	0	0	6	0	0	0	1	0	0	0	0	0	1	0	0	0	1	0	0	0	1	0	0	0
GH65	#	Glycoside Hydrolases	pfam03632	#	alpha,alpha-trehalase (EC 3.2.1.28); maltose phosphorylase (EC 2.4.1.8); trehalose phosphorylase (EC 2.4.1.64); kojibiose phosphorylase (EC 2.4.1.230); trehalose-6-phosphate phosphorylase (EC 2.4.1.-);	GH65	0	1	0	1	0	0	0	0	0	0	0	0	0	0	2	0	0	0	0	0	0	0	0	0	0	1	0	3	0	0	0	1	0	0	0	0	0	8	0	0	0	0	3
GH66	#	Glycoside Hydrolases	self-built	#	cycloisomaltooligosaccharide glucanotransferase (EC 2.4.1.-); dextranase (EC 3.2.1.11).	GH66	0	0	0	0	0	0	0	0	0	0	0	0	0	0	0	0	0	0	0	0	1	0	0	0	0	0	0	0	0	0	0	0	1	0	0	0	0	0	0	0	0	0	0
GH73	#	Glycoside Hydrolases	pfam01832	The 3-D structure of Sphingomonas sp. strain A1 FlgJ protein of this family has recently been solved (Hashimotoa et al., BBRC 2009, in press); there is only one, unconfirmed, report of b-1,4-N-acetylmuramoylhydrolase (EC 3.2.1.17) activity	peptidoglycan hydrolase with endo-beta-N-acetylglucosaminidase specificity (EC 3.2.1.-)	GH73	1	0	0	1	0	1	0	0	0	0	1	0	1	1	2	0	0	0	0	0	0	0	0	0	0	0	1	0	1	1	0	0	2	1	1	0	1	0	1	0	0	0	0
GH74	#	Glycoside Hydrolases	smart00602	#	endoglucanase (EC 3.2.1.4); oligoxyloglucan reducing end-specific cellobiohydrolase (EC 3.2.1.150); xyloglucanase (EC 3.2.1.151)	GH74	0	2	0	0	0	2	0	0	0	0	0	0	4	0	0	0	0	0	0	0	0	9	0	3	0	0	0	4	0	0	4	4	0	1	0	0	0	2	0	0	0	0	0
GH76	#	Glycoside Hydrolases	pfam03663	#	alpha-1,6-mannanase (EC 3.2.1.101)	GH76	1	0	0	0	0	0	0	1	0	0	0	0	0	0	0	0	0	0	0	0	1	0	0	0	0	0	0	0	1	1	1	0	0	0	0	0	0	2	0	0	0	0	1
GH77	#	Glycoside Hydrolases	pfam02446	#	amylomaltase or 4-alpha-glucanotransferase (EC 2.4.1.25)	GH77	1	1	0	0	0	1	0	1	1	0	0	0	1	1	0	1	1	0	0	1	0	1	1	0	1	0	0	0	1	0	0	1	0	0	0	0	0	0	0	0	0	0	0
GH84	#	Glycoside Hydrolases	pfam07555	Mechanism shown in Macauley et al. (2005) JBC 280:25313-25322	N-acetyl beta-glucosaminidase (EC 3.2.1.52); hyaluronidase (EC 3.2.1.35)	GH84	0	0	0	0	0	0	0	0	0	0	0	0	0	0	0	0	0	0	0	0	0	0	0	0	0	2	0	0	0	0	0	0	1	0	0	1	0	0	0	0	0	0	0
GH88	#	Glycoside Hydrolases	pfam07470	#	d-4,5 unsaturated beta-glucuronyl hydrolase (EC 3.2.1.-)	GH88	0	0	0	0	0	0	0	1	0	0	0	0	0	0	0	0	0	0	0	0	0	1	0	0	0	0	0	0	0	0	0	0	0	0	0	0	0	0	0	0	0	0	0
GH89	#	Glycoside Hydrolases	pfam05089	#	alpha-N-acetylglucosaminidase (EC 3.2.1.50)	GH89	0	0	0	0	0	0	0	0	0	0	0	0	0	0	0	0	0	0	0	0	0	0	0	0	0	0	0	0	0	0	0	0	0	0	0	0	0	0	0	0	0	0	0
GH91	#	Glycoside Hydrolases	self-built	Was temporarily changed into PL19 until it was recently realized that these "PLs" are analogous to GH23 SLTs/lysozymes (there is at least one hydrolase in the GH91 family) and therefore are better classified in the GH category. See CAZypedia (below) for more.	inulin lyase [DFA-I-forming] (EC 4.2.2.17); inulin lyase [DFA-III-forming] (EC 4.2.2.18); dIota;-fructofuranose 1,2':2,3' dianhydride hydrolase [DFA-IIIase] (EC 3.2.1.-)	GH91	0	0	0	0	0	0	0	0	0	0	0	0	0	0	0	0	0	0	0	0	0	0	0	0	0	0	0	0	0	0	0	0	0	0	0	0	0	0	0	0	0	0	0
GH92	#	Glycoside Hydrolases	pfam07971	Asp	mannosyl-oligosaccharide alpha-1,2-mannosidase (EC 3.2.1.113); mannosyl-oligosaccharide alpha-1,3-mannosidase (EC 3.2.1.-);	GH92	0	0	0	0	0	0	0	0	0	0	0	0	0	0	0	0	0	0	0	0	0	0	0	0	0	0	0	0	10	0	0	0	0	0	0	0	0	0	0	0	0	0	0
GH93	#	Glycoside Hydrolases	self-built	#	exo-alpha-L-1,5-arabinanase (EC 3.2.1.-)	GH93	0	0	0	0	0	0	0	2	0	0	0	0	0	0	0	0	0	0	0	0	0	0	0	0	0	0	0	0	1	0	0	1	0	0	0	0	0	0	0	0	0	0	0
GH94	#	Glycoside Hydrolases	COG3459	Formerly known as glycosyltransferase family GT36; Assigned to a GH family following a paper by Hidaka, Honda, Kitaoka, Nirasawa, Hayashi, Wakagi, Shoun and Fushinobu (Structure (Camb). 2004 Jun;12(6):937-947) (PMID: 15274915) that revealed the evolutionary, structural and mechanistic relationship of these phosphorylases with glycoside hydrolases of clan GH-L.	cellobiose phosphorylase (EC 2.4.1.20); cellodextrin phosphorylase (EC 2.4.1.49); chitobiose phosphorylase (EC 2.4.1.-); cyclic beta-1,2-glucan synthase (EC 2.4.1.-)	GH94	0	1	0	0	1	0	0	0	0	0	1	0	0	1	0	2	0	0	0	1	3	2	1	3	1	1	0	5	0	2	3	3	0	0	0	3	0	2	1	0	0	0	1
GH95	#	Glycoside Hydrolases	self-built	Created based on a paper by Katayama, Sakuma, Kimura, Makimura, Hiratake, Sakata, Yamanoi, Kumagai, and Yamamoto (J. Bacteriol. 2004 Aug;186(15):4885-4893)	alpha-1,2-L-fucosidase (EC 3.2.1.63); alpha-L-fucosidase (EC 3.2.1.51)	GH95	0	0	0	0	0	0	0	0	0	0	0	0	0	0	0	0	0	0	0	0	0	0	0	0	0	0	0	1	4	4	1	0	0	0	0	4	0	0	0	0	0	0	1
GH96	#	Glycoside Hydrolases	self-built	#	alpha-agarase (EC 3.2.1.158)	GH96	0	0	0	0	0	0	0	0	0	0	0	0	0	0	0	0	0	0	0	0	0	0	0	0	0	0	0	0	0	0	0	0	0	0	0	0	0	0	0	0	0	0	0
GH97	#	Glycoside Hydrolases	pfam10566	Created based on a paper by Hughes et al. (2003) Oral Microbiol Immunol. 18:309-312 (PMID: 12930523); *Mechanistic and structural elucidation by Gloster et al. (2008) Chem. Biol., Oct 8 (PMID:18848471); the inverting a-glucosidases (EC 3.2.1.20) could be renamed glucoamylases (EC 3.2.1.3 according to Kitamura et al. (2008) J. Biol. Chem., Nov 3 (PMID:18981178)	alpha-glucosidase (EC 3.2.1.20); alpha-galactosidase (EC 3.2.1.22)	GH97	0	0	0	0	0	0	0	1	0	0	0	0	0	0	0	0	0	0	0	0	1	0	0	0	0	0	0	2	0	0	0	0	0	0	0	0	0	0	0	0	0	0	0
GH99	#	Glycoside Hydrolases	self-built	Created after Spiro, Bhoyroo and Spiro (1997) J. Biol. Chem. 272, 29356-29363	glycoprotein endo-alpha-1,2-mannosidase (EC 3.2.1.130)	GH99	0	1	0	0	0	0	0	3	0	0	0	0	0	0	0	0	0	0	0	0	0	0	0	0	0	0	0	0	2	0	0	0	0	0	0	0	0	0	0	0	0	0	0
GH130	#	Glycoside Hydrolases	#	#	#	GH130	0	1	0	0	1	0	0	2	0	2	1	0	0	0	0	0	0	0	1	0	2	2	0	1	0	1	1	1	1	2	0	2	0	0	0	2	2	2	0	1	3	0	1
GH133	#	Glycoside Hydrolases	#	#	#	GH133	0	0	1	0	0	0	0	1	0	0	0	0	0	0	0	0	0	0	0	0	0	1	0	1	0	0	0	0	1	1	0	1	0	0	0	0	1	0	0	0	3	0	1
GH128	#	Glycoside Hydrolases	#	#	#	GH128	0	0	0	0	0	0	0	0	0	0	0	0	0	0	0	0	0	0	0	0	0	0	0	0	0	0	0	0	0	0	0	0	0	0	0	0	0	0	0	0	0	0	0
GH127	#	Glycoside Hydrolases	#	#	#	GH127	0	0	0	0	0	0	0	5	0	0	0	0	0	0	0	0	0	0	0	0	0	2	0	0	0	0	0	1	4	2	0	0	1	0	0	2	0	0	0	0	0	0	0
GH129	#	Glycoside Hydrolases	#	#	#	GH129	0	0	0	0	0	0	0	1	0	0	0	0	1	1	0	0	0	0	0	0	2	0	0	0	0	1	0	0	0	0	0	0	0	0	0	7	0	0	0	1	0	0	0
GT1	#	Glycosyl Transferases	COG1819	Distantly related to family GT28; several members of this family are made of two subunits (for instance Alg13 and Alg14 in Saccharomyces); the complete enzyme has been reconstituted whenever possible, and appears with the two subunit names separated by a + sign and with the N-terminal subunit followed by the C-terminal one	UDP-glucuronosyltransferase (EC 2.4.1.17); 2-hydroxyacylsphingosine 1-beta-galactosyltransferase (EC 2.4.1.45); N-acylsphingosine galactosyltransferase (EC 2.4.1.47); flavonol 3-O-glucosyltransferase (EC 2.4.1.91); indole-3-acetate beta-glucosyltransferase (EC 2.4.1.121); sterol glucosyltransferase (EC 2.4.1.173); ecdysteroid UDP-glucosyltransferase (EC 2.4.1.-); zeaxanthin glucosyltransferase (E…	GT1	0	1	0	0	0	0	0	0	0	0	2	0	1	1	0	1	0	0	0	1	0	2	0	3	0	0	0	0	0	0	0	3	0	0	0	0	0	0	0	0	0	0	0
GT10	#	Glycosyl Transferases	pfam00852	#	galactoside alpha-1,3/1,4-L-fucosyltransferase (EC 2.4.1.65); galactoside alpha-1,3-L-fucosyltransferase (EC 2.4.1.152); glycoprotein alpha-1,3-L-fucosyltransferase (EC 2.4.1.214)	GT10	0	1	0	0	0	0	0	0	0	0	0	0	0	0	0	0	0	0	0	0	0	0	0	0	0	0	0	0	0	0	0	0	0	0	0	0	0	0	0	0	0	0	0
GT11	#	Glycosyl Transferases	pfam01531	#	GDP-L-Fuc: galactoside alpha-1,2-L-fucosyltransferase (EC 2.4.1.69); GDP-L-Fuc: beta-LacNac alpha-1,3-L-fucosyltransferase (EC 2.4.1.-)	GT11	0	0	0	0	0	0	0	0	0	0	0	0	0	0	0	0	0	0	0	0	0	0	0	0	0	0	0	0	0	0	0	0	0	0	0	0	0	0	0	0	0	0	0
GT12	#	Glycosyl Transferases	pfam00535	Distant similarity to families GT2, GT21 and GT27	[N-acetylneuraminyl]-galactosylglucosylceramide N-acetylgalactosaminyltransferase (EC 2.4.1.92).	GT12	0	0	0	0	0	0	0	0	0	0	0	0	0	0	0	0	0	0	0	0	0	0	0	0	0	0	0	0	0	0	0	0	0	0	0	0	0	0	0	0	0	0	0
GT13	#	Glycosyl Transferases	pfam03071	#	alpha-1,3-mannosyl-glycoprotein beta-1,2-N-acetylglucosaminyltransferase (EC 2.4.1.101)	GT13	0	0	0	0	0	0	0	0	0	0	0	0	0	0	0	0	0	0	0	0	0	0	0	0	0	0	0	0	0	0	0	0	0	0	0	0	0	0	0	0	0	0	0
GT14	#	Glycosyl Transferases	pfam02485	#	beta-1,3-galactosyl-O-glycosyl-glycoprotein beta-1,6-N-acetylglucosaminyltransferase (EC 2.4.1.102); N-acetyllactosaminide beta-1,6-N-acetylglucosaminyltransferase (EC 2.4.1.150); protein O-beta-xylosyltransferase (EC 2.4.2.26)	GT14	0	0	0	0	0	0	0	0	0	0	0	0	0	0	0	0	0	0	0	0	0	0	0	0	0	0	0	0	0	0	0	0	0	0	0	0	0	0	0	0	0	0	0
GT19	#	Glycosyl Transferases	pfam02684	#	lipid-A-disaccharide synthase (EC 2.4.1.182).	GT19	1	1	0	0	0	1	1	2	3	1	0	0	1	2	0	1	0	0	0	0	0	0	0	1	0	3	0	1	1	1	0	0	2	1	1	3	0	1	2	2	0	1	0
GT2	#	Glycosyl Transferases	pfam00535	Distant similarity to families GT12, GT21, GT27, GT55, GT81 etc.	cellulose synthase (EC 2.4.1.12); chitin synthase (EC 2.4.1.16); dolichyl-phosphate beta-D-mannosyltransferase (EC 2.4.1.83); dolichyl-phosphate beta-glucosyltransferase (EC 2.4.1.117); N-acetylglucosaminyltransferase (EC 2.4.1.-); N-acetylgalactosaminyltransferase (EC 2.4.1.-); hyaluronan synthase (EC 2.4.1.212); chitin oligosaccharide synthase (EC 2.4.1.-); beta-1,3-glucan synthase (EC 2.4.1.34…	GT2	9	30	1	10	2	9	9	22	6	3	6	3	9	14	8	5	8	5	3	11	1	31	2	12	4	11	6	5	13	5	5	39	3	5	4	2	7	5	11	2	14	4	5
GT20	#	Glycosyl Transferases	pfam00982	#	alpha,alpha-trehalose-phosphate synthase [UDP-forming] (EC 2.4.1.15)	GT20	0	1	0	0	0	0	1	1	1	0	0	0	0	1	0	0	0	1	0	2	0	1	0	0	0	0	0	0	1	0	0	1	0	0	0	0	0	0	0	1	0	0	0
GT21	#	Glycosyl Transferases	cd02520	Distant similarity to families GT2, GT12 and GT27	UDP-Glc: ceramide beta-glucosyltransferase (EC 2.4.1.80).	GT21	0	1	0	0	0	0	1	0	0	0	0	0	0	0	0	0	0	0	0	0	0	0	0	0	0	0	0	1	0	0	0	0	0	0	0	0	0	0	0	0	0	0	1
GT22	#	Glycosyl Transferases	pfam03901	These enzymes use dolichol-P-mannose as the sugar donor.	Dol-P-Man alpha-mannosyltransferase (EC 2.4.1.-)	GT22	0	0	0	0	0	0	0	0	0	0	0	0	0	0	0	0	0	0	0	0	0	0	0	0	0	0	0	0	0	0	0	0	0	0	0	0	0	0	0	0	0	0	0
GT23	#	Glycosyl Transferases	self-built	Distantly related to families GT65, GT68, GT11	N-acetyl-beta-D-glucosaminide alpha-1,6-L-fucosyltransferase (EC 2.4.1.68)	GT23	0	0	0	0	3	0	0	0	0	0	0	0	0	0	0	0	0	0	0	0	0	0	0	0	0	0	0	0	0	4	0	0	0	0	0	0	0	0	0	0	0	0	4
GT25	#	Glycosyl Transferases	pfam01755	#	lipopolysaccharide beta-1,4-galactosyltransferase (EC 2.4.1.-); beta-1,3-glucosyltransferase (EC 2.4.1.-); beta-1,2-glucosyltransferase (EC 2.4.1.-); beta-1,2-galactosyltransferase (EC 2.4.1.-)	GT25	0	0	0	0	0	0	0	0	0	0	0	0	0	0	0	0	0	0	0	0	0	0	0	0	0	0	0	0	0	0	0	0	0	0	0	0	0	0	0	0	0	0	0
GT26	#	Glycosyl Transferases	pfam03808	#	UDP-ManNAcA: beta-N-acetyl mannosaminuronyltransferase (EC 2.4.1.-); UDP-ManNAc: beta-N-acetyl-mannosaminyltransferase (EC 2.4.1.-); UDP-Glc: beta-1,4-glucosyltransferase (EC 2.4.1.-).	GT26	2	1	1	0	1	0	0	1	1	1	1	1	0	1	0	1	0	0	1	0	0	2	0	1	1	1	1	1	1	1	1	1	1	0	0	1	1	1	1	0	0	2	1
GT27	#	Glycosyl Transferases	cd02510	Distant similarity to families GT2, GT12 and GT21	polypeptide alpha-N-acetylgalactosaminyltransferase (EC 2.4.1.41)	GT27	0	0	0	0	0	0	0	0	0	0	0	0	0	0	0	0	0	0	0	0	0	2	0	0	0	1	0	0	1	0	0	1	0	0	0	0	0	0	0	1	0	0	0
GT28	#	Glycosyl Transferases	pfam04101	Distantly related to family GT1	1,2-diacylglycerol 3-beta-galactosyltransferase (EC 2.4.1.46); 1,2-diacylglycerol 3-beta-glucosyltransferase (EC 2.4.1.157); UDP-GlcNAc: Und-PP-MurAc-pentapeptide beta-N-acetylglucosaminyltransferase (EC 2.4.1.227).	GT28	3	3	2	1	2	1	1	2	2	1	3	1	1	1	1	1	1	2	3	1	2	3	2	4	2	1	1	1	1	2	2	4	1	1	2	1	2	2	2	2	0	1	2
GT3	#	Glycosyl Transferases	pfam05693	#	glycogen synthase (EC 2.4.1.11).	GT3	0	0	0	0	0	0	0	2	0	0	0	0	0	0	0	0	0	0	0	0	0	0	0	0	0	0	0	0	1	0	0	0	0	0	0	0	0	0	0	0	1	0	0
GT30	#	Glycosyl Transferases	pfam04413	These enzymes use a nucleotide monophosphosugar as the donor (CMP-b-KDO) instead of a nucleotide diphosphosugar	CMP-beta-KDO: alpha-3-deoxy-D-manno-octulosonic-acid (KDO) transferase (EC 2.4.99.-).	GT30	0	0	0	0	0	1	1	1	1	0	0	0	1	1	0	0	0	0	0	0	0	0	0	0	0	0	0	1	0	0	0	0	0	1	1	0	0	0	2	0	0	1	0
GT32	#	Glycosyl Transferases	pfam04488	#	alpha-1,6-mannosyltransferase (EC 2.4.1.-); alpha-1,4-N-acetylglucosaminyltransferase (EC 2.4.1.-); alpha-1,4-N-acetylgalactosaminyltransferase (EC 2.4.1.-);	GT32	0	0	0	1	0	1	1	0	0	0	0	0	1	0	0	0	0	0	0	0	0	0	0	1	0	0	0	0	0	0	0	0	0	0	0	0	0	0	0	0	0	0	0
GT33	#	Glycosyl Transferases	cd03816	#	GDP-Man: chitobiosyldiphosphodolichol beta-mannosyltransferase (EC 2.4.1.142).	GT33	0	0	0	0	0	0	0	0	0	0	0	0	0	0	0	0	0	0	0	0	0	0	0	0	0	0	0	0	0	0	0	0	0	0	0	0	0	0	0	0	0	0	0
GT35	#	Glycosyl Transferases	pfam00343	NULL	glycogen or starch phosphorylase (EC 2.4.1.1).	GT35	1	1	0	1	1	1	0	1	1	0	0	1	1	2	0	1	1	0	0	1	1	1	1	1	1	1	0	1	1	2	2	1	2	0	0	1	1	3	0	2	1	0	1
GT39	#	Glycosyl Transferases	pfam02366	These enzymes use dolichol-P-mannose (b-linked) as the sugar donor.	Dol-P-Man: protein alpha-mannosyltransferase (EC 2.4.1.109)	GT39	0	5	0	0	0	0	0	1	0	0	0	0	0	0	0	1	1	0	0	1	0	1	1	1	1	0	0	1	0	0	3	1	0	0	0	0	0	1	0	0	0	0	0
GT4	#	Glycosyl Transferases	pfam00534	#	sucrose synthase (EC 2.4.1.13); sucrose-phosphate synthase (EC 2.4.1.14); alpha-glucosyltransferase (EC 2.4.1.52); lipopolysaccharide N-acetylglucosaminyltransferase (EC 2.4.1.56); GDP-Man alpha-mannosyltransferase (EC 2.4.1.-); 1,2-diacylglycerol 3-glucosyltransferase (EC 2.4.1.157); diglucosyl diacylglycerol synthase (EC 2.4.1.208); digalactosyldiacylglycerol synthase (EC 2.4.1.141); trehalose …	GT4	1	43	4	7	6	9	9	29	9	4	10	0	8	7	6	8	6	3	4	1	5	39	6	12	3	9	5	11	17	6	4	43	6	3	10	3	10	4	1	7	15	5	5
GT40	#	Glycosyl Transferases	cd04186	These enzymes use UDP-galactofuranose as donor	beta-1,3-galactofuranosyltransferases (EC 2.4.1.-)	GT40	0	0	0	0	0	0	0	0	0	0	0	0	0	0	0	0	0	0	0	0	0	0	0	0	0	0	0	0	0	0	0	0	0	0	0	0	0	0	0	0	0	0	0
GT41	#	Glycosyl Transferases	COG3914	#	UDP-GlcNAc: peptide beta-N-acetylglucosaminyltransferase (EC 2.4.1.94)	GT41	0	0	0	0	0	0	0	0	0	0	0	0	0	0	0	0	0	0	0	0	0	0	0	0	0	0	0	0	0	0	0	0	0	0	1	0	0	0	0	0	0	0	0
GT44	#	Glycosyl Transferases	pfam04488	#	UDP-Glc: alpha-glucosyltransferase (EC 2.4.1.-); UDP-GlcNAc: alpha-N-acetylglucosaminyltransferase (EC 2.4.1.-).	GT44	0	0	0	0	0	0	0	0	0	0	0	0	0	0	0	0	0	0	0	0	0	0	0	0	0	0	0	0	0	0	0	0	0	0	0	0	0	0	0	0	0	0	0
GT45	#	Glycosyl Transferases	pfam00535	#	alpha-N-acteylglucosaminyltransferase (EC 2.4.1.-)	GT45	0	0	0	0	0	0	0	0	0	0	0	0	0	0	0	0	0	0	0	0	0	0	0	0	0	0	0	0	0	0	0	0	0	0	0	0	0	0	0	0	0	0	0
GT46	#	Glycosyl Transferases	self-built	This family has been deleted until a convincing sufficient biochemical characterization is found for a member of this family	Deleted	GT46	0	0	0	0	0	0	0	0	0	0	0	0	0	0	0	0	0	0	0	0	0	0	0	0	0	0	0	0	0	0	3	0	0	0	0	0	0	1	0	0	0	0	0
GT5	#	Glycosyl Transferases	cd03791	#	UDP-Glc: glycogen glucosyltransferase (EC 2.4.1.11); ADP-Glc: starch glucosyltransferase (EC 2.4.1.21); NDP-Glc: starch glucosyltransferase (EC 2.4.1.242); UDP-Glc: alpha-1,3-glucan synthase (EC 2.4.1.183) UDP-Glc: alpha-1,4-glucan synthase (EC 2.4.1.-)	GT5	0	1	1	1	0	1	0	1	1	0	0	1	1	1	0	1	1	0	0	1	1	1	1	2	1	3	0	2	2	2	2	1	1	0	0	0	2	2	0	0	0	0	1
GT51	#	Glycosyl Transferases	pfam00912	There are two categories of enzymes in this family : monofunctional (just the GT51 module) or bifunctional (GT51 module attached to a penicillin-binding transpeptidase module). These enzymes utilise Und-PP-MurAc-(GlcNAc)-pentapeptide as the sugar donor.	murein polymerase (EC 2.4.1.129).	GT51	1	4	2	3	0	5	0	0	1	1	1	1	5	4	2	1	2	0	2	2	2	2	1	1	2	2	3	4	3	1	1	2	2	3	1	2	3	2	2	2	0	3	1
GT56	#	Glycosyl Transferases	pfam07429	#	TDP-Fuc4NAc: lipid II Fuc4NAc transferase (EC 2.4.1.-)	GT56	0	0	0	0	0	0	0	0	0	0	0	0	0	1	0	0	0	0	0	0	0	0	0	0	0	0	0	0	0	0	0	0	0	0	0	0	0	0	0	0	0	0	0
GT60	#	Glycosyl Transferases	pfam11397	#	UDP-GlcNAc: polypeptide alpha-N-acetylglucosaminyltransferase (EC 2.4.1.-); UDP-GlcNAc: hydroxyproline polypeptide alpha-N-acetylglucosaminyltransferase (EC 2.4.1.-)	GT60	0	0	0	0	0	0	0	0	0	0	0	0	0	0	0	0	0	0	0	0	0	0	0	0	0	0	0	0	0	0	0	0	0	0	0	0	0	0	0	0	0	0	0
GT64	#	Glycosyl Transferases	pfam09258	The long animal heparan synthases are made of two domains. The N-terminal domain, which adds b-1,4-GlcA residues, belongs to family GT47 while the C-terminal domain, which adds a-1,4-GlcNAc residues, belongs to family GT64. The plant homologs have a single domain.	UDP-GlcNAc: heparan alpha-N-acetylhexosaminyltransferase (EC 2.4.1.224)	GT64	0	0	0	0	0	0	0	0	0	0	0	0	0	0	0	0	0	0	0	0	0	0	0	0	0	0	0	0	0	0	0	0	0	0	0	0	0	0	0	0	0	0	0
GT66	#	Glycosyl Transferases	pfam02516	These enzymes utilise an oligosaccharide-PP-dolichol as the donor	Dol-PP-alpha-oligosaccharide: protein beta-oligosaccharyltransferase (EC 2.4.1.119)	GT66	0	3	0	0	0	0	0	0	0	0	0	0	0	0	0	0	0	7	0	0	0	0	0	0	0	0	0	0	0	0	0	1	0	0	1	0	0	0	0	0	2	0	0
GT69	#	Glycosyl Transferases	pfam11735	Created after reading Sommer et al. (2003) J. Biol. Chem. 278:47724-47730.	GDP-Man: alpha-1,3-mannosyltransferase (EC 2.4.1.-)	GT69	0	0	0	0	0	0	0	0	0	0	0	0	0	0	0	0	0	0	0	0	0	0	0	0	0	0	0	0	0	0	0	0	0	0	0	0	0	0	0	0	0	0	0
GT7	#	Glycosyl Transferases	pfam02709	#	lactose synthase (EC 2.4.1.22); beta-N-acetylglucosaminyl-glycopeptide beta-1,4-galactosyltransferase (EC 2.4.1.38); N-acetyllactosamine synthase (EC 2.4.1.90); beta-1,4-N-acetylglucosaminyltransferase (EC 2.4.1.-); xylosylprotein beta-4-galactosyltransferase (EC 2.4.1.133)	GT7	0	0	0	0	0	0	0	0	0	0	0	0	0	0	0	0	0	0	0	0	0	0	0	0	0	0	0	0	0	0	0	0	0	0	0	0	0	0	0	0	0	0	0
GT70	#	Glycosyl Transferases	self-built	#	UDP-GlcA: beta-glucuronosyltransferase (EC 2.4.1.17)	GT70	0	1	1	0	0	0	0	2	0	0	0	0	0	0	0	0	0	0	0	0	0	0	0	0	0	0	1	0	0	0	0	0	0	0	0	0	0	0	0	0	0	0	0
GT74	#	Glycosyl Transferases	self-built	The Dictyostelium enzyme has a GT2-GT74 tandem structure while the Desulfovibrio enzyme has a GT74-GT2 tandem structure.	alpha-1,2-L-fucosyltransferase (EC 2.4.1.69)	GT74	0	0	0	0	0	0	0	0	0	0	0	0	0	0	0	0	0	0	0	0	0	0	0	0	0	0	0	0	0	0	0	0	0	0	0	0	0	0	0	0	0	0	0
GT76	#	Glycosyl Transferases	pfam04188	These enzymes use dolichol-P-mannose as the sugar donor; created after Kang, Hong, Ashida, Shishioh, Murakami, Morita, Maeda and Kinoshita (2005) J. Biol. Chem. 280:9489-9497 (PMID: 15623507)	Dol-P-Man: alpha-1,6-mannosyltransferase (EC 2.4.1.-)	GT76	0	1	0	0	0	0	0	0	0	0	0	0	0	0	0	0	1	0	0	0	0	1	0	0	0	0	0	0	0	0	2	2	0	0	0	0	0	1	0	0	0	0	0
GT8	#	Glycosyl Transferases	pfam01501	Distant similarity to family GT24	lipopolysaccharide alpha-1,3-galactosyltransferase (EC 2.4.1.44); UDP-Glc: (glucosyl)lipopolysaccharide alpha-1,2-glucosyltransferase (EC 2.4.1.-); lipopolysaccharide glucosyltransferase 1 (EC 2.4.1.58); glycogenin glucosyltransferase (EC 2.4.1.186); inositol 1-alpha-galactosyltransferase (galactinol synthase) (EC 2.4.1.123); homogalacturonan alpha-1,4-galacturonosyltransferase (EC 2.4.1.43); UDP…	GT8	1	0	0	2	0	0	0	0	0	0	0	0	0	0	0	0	0	0	0	0	1	0	0	1	1	0	0	0	0	0	1	0	0	0	0	0	0	1	0	0	0	0	0
GT81	#	Glycosyl Transferases	PRK13915	Created after reading Costa et al. (2006) J. Bacteriol. 188:1022-1030; updated to include mycobacterial,enzymes after reading Empadinhas et al. (2008) FEMS Microbiol Lett 280:195Ã¯Â¿Â½202; distantly related to family GT2	NDP-Glc: glucosyl-3-phosphoglycerate synthase (EC 2.4.1.-); NDP-Man: mannosyl-3-phosphoglycerate synthase (EC 2.4.1.-);	GT81	1	0	1	0	0	0	0	0	0	5	0	0	0	0	0	0	0	1	3	0	0	1	0	0	0	1	2	2	0	0	0	1	2	0	0	1	2	0	1	0	1	0	0
GT83	#	Glycosyl Transferases	COG1807	Known sugar donors include undecaprenyl phospho-a-L-4-amino-4-deoxy-L-arabinose ; dodecaprenyl phospho-b-galacturonic acid	undecaprenyl phosphate-alpha-L-Ara4N: 4-amino-4-deoxy-beta-L-arabinosyltransferase (EC 2.4.2.-); dodecaprenyl phosphate-beta-galacturonic acid: lipopolysaccharide core alpha-galacturonosyl transferase (EC 2.4.1.-)	GT83	0	17	0	2	0	2	2	10	2	0	2	0	7	1	0	0	1	0	1	1	0	13	0	3	1	1	1	2	2	1	2	12	0	0	0	1	0	1	1	1	1	0	0
GT84	#	Glycosyl Transferases	pfam10091	Distantly related to family GT2; created after Ciocchini et al. (2006) Glycobiology 16:679-691 (PMID: 16603625)	cyclic beta-1,2-glucan synthase (EC 2.4.1.-);	GT84	0	0	0	0	0	0	0	0	0	0	1	0	0	1	0	1	1	0	0	0	0	1	0	1	1	0	0	2	0	0	1	1	0	0	0	0	0	0	1	0	0	0	1
GT85	#	Glycosyl Transferases	pfam12250	These enzymes utilise b-D-arabinofuranosyl monophosphoryldecaprenol as the donor; created after reading Alderwick et al. (2006) J. Biol. Chem., 281 (2006) 15653-15661 (PMID - 16595677)	beta-D-arabinofuranosyl monophosphoryldecaprenol: galactan alpha-D-arabinofuranosyltransferase (EC 2.4.2.-)	GT85	0	0	0	0	0	0	0	0	0	0	0	0	0	0	0	0	0	0	0	0	0	0	0	0	0	0	0	0	0	0	0	0	0	0	0	0	0	0	0	0	0	0	0
GT87	#	Glycosyl Transferases	pfam09594	These enzymes use polyprenol-P-mannose as the sugar donor; created after Morita, YS et al. (2006) J. Biol. Chem., 281(35):25143-55 (PMID: 16803893)	polyprenol-P-Man: alpha-1,2-mannosyltransferase (EC 2.4.1.-)	GT87	0	5	0	0	0	0	0	2	0	0	0	0	0	0	0	0	0	0	0	0	0	0	0	0	0	0	0	0	0	0	0	1	0	0	0	0	1	0	0	0	0	0	0
GT89	#	Glycosyl Transferases	self-built	These enzymes use b-D-arabinofuranosyl-1-monophosphoryldecaprenol as the sugar donor; created after Seidel et al., J Biol Chem. 282:14729-14740 (2007) (PMID - 17387176).	beta-D-arabinofuranosyl-1-monophosphoryldecaprenol : arabinan beta-1,2-arabinofuranosyltransferase (EC 2.4.2.-)	GT89	0	1	0	0	0	0	0	2	0	0	0	0	0	0	0	0	0	0	0	0	0	0	0	0	0	0	0	0	0	0	0	0	0	0	0	0	0	0	0	0	0	0	0
GT9	#	Glycosyl Transferases	pfam01075	#	lipopolysaccharide N-acetylglucosaminyltransferase (EC 2.4.1.56); heptosyltransferase (EC 2.4.-.-).	GT9	0	0	0	0	0	2	3	3	3	0	0	0	2	8	0	0	0	0	0	0	0	6	0	0	0	0	0	2	0	0	0	1	0	2	6	1	0	0	5	1	0	0	0
GT94	#	Glycosyl Transferases	#	#	#	GT94	0	0	0	0	0	0	1	0	0	0	0	0	0	0	0	0	0	0	0	0	0	0	0	0	0	1	0	0	0	0	0	0	0	0	0	0	1	0	0	0	2	0	0
PL1	#	Polysaccharide Lyases	smart00656	#	pectate lyase (EC 4.2.2.2); exo-pectate lyase (EC 4.2.2.9); pectin lyase (EC 4.2.2.10).	PL1	0	0	0	0	0	0	0	2	0	0	0	0	0	0	0	0	0	0	0	0	0	1	0	3	0	0	0	0	0	0	0	0	0	0	0	2	0	0	0	0	0	0	0
PL10	#	Polysaccharide Lyases	pfam09492	#	pectate lyase (EC 4.2.2.2)	PL10	0	0	0	0	0	0	0	1	0	0	0	0	0	0	0	0	0	0	0	0	0	0	0	0	0	0	0	1	0	0	0	0	0	0	0	0	0	0	0	1	0	0	0
PL11	#	Polysaccharide Lyases	self-built	#	rhamnogalacturonan lyase (EC 4.2.2.-); exo-unsaturated rhamnogalacturonan lyase (EC 4.2.2.-)	PL11	0	0	0	0	0	0	0	0	0	0	0	0	0	0	0	0	0	0	0	0	0	0	0	1	0	0	0	1	0	0	0	0	0	0	0	2	0	0	0	0	0	0	0
PL12	#	Polysaccharide Lyases	pfam07940	#	heparin-sulfate lyase (EC 4.2.2.8)	PL12	0	1	0	0	0	0	1	2	0	0	0	0	0	0	0	0	0	0	0	0	1	1	0	0	0	0	0	2	0	0	0	1	2	0	0	1	0	0	0	0	0	0	0
PL14	#	Polysaccharide Lyases	self-built	#	alginate lyase (EC 4.2.2.3); exo-oligoalginate lyase (EC 4.2.2.-); beta-1,4-glucuronan lyase (EC 4.2.2.14)	PL14	0	0	0	0	0	0	0	0	0	0	0	0	0	0	0	0	0	0	0	0	0	0	0	0	0	0	0	0	0	0	0	0	0	0	0	0	0	0	0	0	0	0	0
PL15	#	Polysaccharide Lyases	pfam07940	#	oligo-alginate lyase (EC 4.2.2.-)	PL15	0	0	0	0	0	0	0	2	0	0	0	0	0	0	0	0	0	0	0	0	0	0	0	0	0	0	0	0	0	0	0	0	1	0	0	0	0	0	0	0	0	0	0
PL17	#	Polysaccharide Lyases	pfam07940	#	alginate lyase (EC 4.2.2.3).	PL17	0	0	0	0	0	0	0	2	0	0	0	0	0	0	0	0	0	0	0	0	0	0	0	0	0	0	0	0	0	0	0	0	2	0	0	0	0	0	0	0	0	0	0
PL21	#	Polysaccharide Lyases	pfam07940	heparin lyase II enzymes have simultaneously heparin lyase (heparin lyase I) and heparin-sulfate lyase (heparin lyase III) activity ; distantly related to family PL15;	heparin lyase (EC 4.2.2.7); heparin-sulfate lyase (EC 4.2.2.8); acharan-sulfate lyase (EC 4.2.2.-)	PL21	0	0	0	0	0	0	0	0	0	0	0	0	0	0	0	0	0	0	0	0	0	0	0	0	0	0	0	0	1	0	0	0	0	0	0	0	0	0	0	0	0	0	0
PL22	#	Polysaccharide Lyases	TIGR02800	Structure:function relationships and mechanistic investigation by Abbott et al. (2010) PMID - 20851883	oligogalacturonate lyase / oligogalacturonide lyase (EC 4.2.2.6)	PL22	0	0	1	0	0	1	1	0	0	0	0	0	1	1	0	0	0	0	0	0	0	3	0	0	0	0	0	0	2	0	0	1	0	1	0	0	0	0	0	0	1	0	0
PL4	#	Polysaccharide Lyases	self-built	#	rhamnogalacturonan lyase (EC 4.2.2.-).	PL4	0	0	0	0	0	0	0	0	0	0	0	0	0	0	0	0	0	0	0	0	0	0	0	0	0	0	0	0	0	0	0	0	0	0	0	0	0	0	0	0	0	0	0
PL6	#	Polysaccharide Lyases	self-built	#	alginate lyase (EC 4.2.2.3); chondroitinase B (EC 4.2.2.4).	PL6	0	0	0	0	0	0	0	0	0	0	0	0	0	0	0	0	0	0	0	0	0	0	0	0	0	0	0	1	0	0	0	0	0	0	1	1	0	0	0	0	1	0	0
PL8	#	Polysaccharide Lyases	pfam02278	#	hyaluronate lyase (EC 4.2.2.1); chondroitin AC lyase (EC 4.2.2.5); xanthan lyase (EC 4.2.2.12); chondroitin ABC lyase (EC 4.2.2.20)	PL8	0	0	0	0	0	0	0	1	0	0	0	0	0	0	0	0	0	0	0	0	1	0	0	0	0	0	0	0	0	0	0	0	0	0	0	0	0	0	0	0	0	0	0
PL9	#	Polysaccharide Lyases	self-built	#	pectate lyase (EC 4.2.2.2); exopolygalacturonate lyase (EC 4.2.2.9); thiopeptidoglycan lyase (EC 4.2.2.-).	PL9	0	0	0	0	1	0	0	3	0	0	0	0	0	0	0	0	0	1	0	0	0	3	0	1	0	0	0	1	0	1	0	2	0	0	0	0	0	1	0	0	4	0	1
AA3	#	Auxiliary Activities	#	#	#	AA3	0	1	0	1	0	4	2	0	0	0	0	0	4	7	1	0	0	1	1	0	0	0	0	0	0	0	1	0	0	0	0	2	0	1	0	2	0	0	0	0	0	1	1
AA6	#	Auxiliary Activities	#	#	#	AA6	3	0	0	3	0	4	1	0	1	1	7	0	3	5	1	3	4	5	1	2	1	3	3	3	1	0	1	3	1	2	4	1	3	3	2	4	1	3	2	0	12	3	3
AA2	#	Auxiliary Activities	#	#	#	AA2	0	0	0	0	0	0	0	0	0	0	0	0	0	2	0	0	0	0	0	0	0	0	0	0	0	0	0	0	0	0	0	0	0	0	0	0	0	0	0	0	2	0	0
AA12	#	Auxiliary Activities	#	#	#	AA12	0	0	0	0	0	1	0	1	0	0	0	0	2	0	0	0	0	0	0	0	0	0	0	0	0	0	0	0	0	0	0	0	0	0	0	0	0	0	0	0	0	0	0
AA4	#	Auxiliary Activities	#	#	#	AA4	4	1	0	1	1	1	1	1	1	1	2	0	1	1	0	0	0	0	0	0	0	0	0	0	1	1	4	1	0	0	0	1	0	1	1	0	1	1	2	1	1	1	0
AA7	#	Auxiliary Activities	#	#	#	AA7	0	2	1	1	0	1	0	1	0	0	0	0	1	0	0	0	0	0	0	1	0	1	0	0	0	0	1	0	0	0	0	5	1	1	0	0	1	0	0	0	0	1	0
AA1	#	#	#	#	#	#	0	0	0	0	0	0	0	0	0	0	0	0	0	0	0	0	0	0	0	0	0	0	0	0	0	0	0	0	0	0	0	0	0	0	0	0	0	0	0	0	0	0	0
AA10	#	#	#	#	#	#	0	0	0	0	0	1	0	0	0	0	0	0	2	1	0	0	0	0	0	0	0	0	0	0	0	0	0	0	0	0	0	0	0	0	0	0	0	0	0	0	0	0	0
AA5	#	#	#	#	#	#	0	0	0	0	0	0	0	0	0	0	0	0	0	0	0	0	0	0	0	0	0	0	0	0	0	0	0	0	0	0	0	0	0	0	0	0	0	0	0	0	0	0	0
AA9	#	#	#	#	#	#	0	0	0	0	0	0	0	0	0	0	0	0	0	0	0	0	0	0	0	0	0	0	0	0	0	0	0	0	0	0	0	0	0	0	0	0	0	0	0	0	0	0	0
CBM10	#	#	#	#	#	#	0	0	0	0	0	0	0	0	0	0	0	0	0	0	0	0	0	0	0	0	0	0	0	0	0	0	0	1	0	0	0	0	0	0	0	0	0	0	0	0	0	0	0
CBM15	#	#	#	#	#	#	0	0	0	0	0	0	0	0	0	0	0	0	0	0	0	0	0	0	0	0	0	0	0	0	0	0	0	0	0	0	0	0	0	0	0	0	0	0	0	0	0	0	0
CBM18	#	#	#	#	#	#	0	0	0	0	0	0	0	0	0	0	0	0	0	0	0	0	0	0	0	0	0	0	0	0	0	0	0	0	0	0	0	0	0	0	0	0	0	0	0	0	0	0	0
CBM19	#	#	#	#	#	#	0	0	0	0	0	0	0	0	0	0	0	0	0	0	0	0	0	0	0	0	0	0	0	0	0	0	0	0	0	0	0	0	0	0	0	0	0	0	0	0	0	0	0
CBM24	#	#	#	#	#	#	0	0	0	0	0	0	0	0	0	0	0	0	0	0	0	0	1	0	0	0	0	0	0	0	0	0	0	0	0	0	0	0	0	0	0	0	0	0	0	0	0	0	0
CBM29	#	#	#	#	#	#	0	0	0	0	0	0	0	0	0	0	0	0	0	0	0	0	0	0	0	0	0	0	0	0	0	0	0	0	0	0	0	0	0	0	0	0	0	0	0	0	0	0	0
CBM31	#	#	#	#	#	#	0	0	0	0	0	0	0	0	0	1	0	0	0	0	0	0	0	0	0	0	0	0	0	1	0	0	0	0	0	0	0	0	0	0	0	0	0	1	0	0	0	0	0
CBM39	#	#	#	#	#	#	0	0	0	0	0	0	0	0	0	0	0	0	0	0	0	0	0	0	0	0	0	0	0	0	0	0	0	0	0	0	0	1	0	0	0	0	0	0	0	0	0	0	0
CBM45	#	#	#	#	#	#	0	0	0	0	0	0	0	0	0	0	0	0	0	0	0	0	0	0	0	0	0	0	0	0	0	0	0	0	0	0	0	0	0	0	0	0	0	0	0	0	0	0	0
CBM49	#	#	#	#	#	#	0	0	0	0	0	0	0	0	0	0	0	0	0	0	0	0	0	0	0	0	0	0	0	0	0	0	0	0	0	0	0	0	0	0	0	0	0	0	0	0	0	0	0
CBM52	#	#	#	#	#	#	0	0	0	0	0	0	0	0	0	0	0	0	0	0	0	0	0	0	0	0	0	0	0	0	0	0	0	0	0	0	0	0	0	0	0	0	0	0	0	0	0	0	0
CBM53	#	#	#	#	#	#	0	0	0	0	0	0	0	0	0	0	0	0	0	0	0	0	0	0	0	0	0	0	0	0	0	0	0	0	0	0	0	0	0	0	0	0	0	0	0	0	0	0	0
CBM55	#	#	#	#	#	#	0	0	0	0	0	0	0	0	0	0	0	0	0	0	0	0	0	0	0	0	0	0	0	0	0	0	0	0	0	0	0	0	0	0	0	0	0	0	0	0	0	0	0
CBM60	#	#	#	#	#	#	0	0	0	0	0	0	0	0	0	0	0	0	0	0	0	0	0	0	0	0	0	0	0	0	0	0	0	0	0	0	0	0	0	0	0	0	0	0	0	0	0	0	0
CBM65	#	#	#	#	#	#	0	0	0	0	0	0	0	0	0	0	0	0	0	0	0	0	0	0	0	0	0	0	0	0	0	0	0	0	0	0	0	0	0	0	0	0	0	0	0	0	0	0	0
GH101	#	#	#	#	#	#	0	0	0	0	0	0	0	0	0	0	0	0	0	0	0	0	0	0	0	0	0	0	0	0	0	0	0	0	0	0	0	0	0	0	0	0	0	0	0	0	0	0	1
GH107	#	#	#	#	#	#	0	0	0	0	0	0	0	0	0	0	0	0	0	0	0	0	0	0	0	0	0	0	0	0	0	0	0	0	0	0	0	0	0	0	0	0	0	0	0	0	0	0	0
GH111	#	#	#	#	#	#	0	0	0	0	0	0	0	0	0	0	0	0	0	0	0	0	0	0	0	0	0	0	0	0	0	0	0	0	0	0	0	0	0	0	0	0	0	0	0	0	0	0	0
GH112	#	#	#	#	#	#	0	0	0	0	0	0	0	0	0	0	0	0	0	0	0	0	0	0	0	0	0	0	1	0	0	0	0	0	0	0	0	0	0	0	0	0	0	0	0	0	0	0	0
GH119	#	#	#	#	#	#	0	0	0	0	0	0	0	0	0	0	0	0	0	0	0	0	0	0	0	0	0	0	0	0	0	0	0	0	0	0	0	0	0	0	0	0	0	0	0	0	0	0	0
GH126	#	#	#	#	#	#	0	0	0	0	0	0	0	0	0	1	0	0	0	0	0	0	0	0	1	0	0	0	0	1	0	0	0	0	0	0	0	0	0	0	0	0	0	0	0	0	0	0	1
GH131	#	#	#	#	#	#	0	0	0	0	0	0	0	0	0	0	0	0	0	0	0	0	0	0	0	0	0	0	0	0	0	0	0	0	0	0	0	0	0	0	0	0	0	0	0	0	0	0	0
GH22	#	#	#	#	#	#	0	0	0	0	0	0	0	0	0	0	0	0	0	0	0	0	0	0	0	0	0	0	0	0	0	0	0	0	0	0	0	0	0	0	0	0	0	0	0	0	0	0	0
GH45	#	#	#	#	#	#	0	0	0	0	0	0	0	0	0	0	0	0	0	0	0	0	0	0	0	0	0	0	0	0	0	0	0	0	0	0	0	0	0	0	0	0	0	0	0	0	0	0	0
GH47	#	#	#	#	#	#	0	0	0	0	0	0	0	0	0	0	0	0	0	0	0	0	0	0	0	0	0	0	0	0	0	0	0	0	0	0	0	0	0	0	0	0	0	0	0	0	0	0	0
GH49	#	#	#	#	#	#	0	0	0	0	0	0	0	0	0	0	0	0	0	0	0	0	0	0	0	1	0	0	0	0	0	0	0	0	0	0	0	0	0	0	0	0	0	0	0	0	0	0	0
GH54	#	#	#	#	#	#	0	0	0	0	0	0	0	0	0	0	0	0	0	0	0	0	0	0	0	0	0	0	0	0	0	0	0	0	0	0	0	0	0	0	0	0	0	0	0	0	0	0	0
GH6	#	#	#	#	#	#	0	0	0	0	0	0	0	0	0	0	0	0	0	0	0	0	0	0	0	0	0	0	0	0	0	0	0	0	0	0	0	0	0	0	0	0	0	0	0	0	0	0	0
GH62	#	#	#	#	#	#	0	0	0	0	0	0	0	0	0	0	0	0	0	0	0	0	0	0	0	0	0	0	0	0	0	0	0	0	0	0	0	0	0	0	0	0	0	0	0	0	0	0	0
GH64	#	#	#	#	#	#	0	0	0	0	0	0	0	0	0	0	0	0	0	0	0	0	0	0	0	0	0	0	0	0	0	0	0	0	0	0	0	0	0	0	0	0	0	0	0	0	0	0	0
GH68	#	#	#	#	#	#	0	0	0	0	0	0	0	0	0	0	0	0	1	0	0	0	0	0	0	0	0	0	0	0	0	0	0	0	0	0	0	0	0	0	0	0	0	0	0	0	0	0	0
GH70	#	#	#	#	#	#	0	0	0	0	0	0	0	0	0	0	0	0	0	0	1	0	0	0	0	0	0	0	0	0	0	0	0	0	0	0	0	0	0	0	0	0	0	0	0	0	0	0	0
GH71	#	#	#	#	#	#	0	0	0	0	0	0	0	0	0	0	0	0	0	0	0	0	0	0	0	0	0	0	0	0	0	0	0	0	0	0	0	0	0	0	0	0	0	0	0	0	0	0	0
GH72	#	#	#	#	#	#	0	0	0	0	0	0	0	0	0	0	0	0	0	0	0	0	0	0	0	0	0	0	0	0	0	0	0	0	0	0	0	0	0	0	0	0	0	0	0	0	0	0	0
GH75	#	#	#	#	#	#	0	0	0	0	0	0	0	0	0	0	0	0	0	0	0	0	0	0	0	0	0	0	0	0	0	0	0	0	0	0	0	0	0	0	0	0	0	0	0	0	0	0	0
GH79	#	#	#	#	#	#	0	0	0	0	0	0	0	0	0	0	0	0	0	0	0	0	0	0	0	0	0	0	0	0	0	0	0	0	0	0	0	0	0	0	0	0	0	0	0	0	0	0	0
GH80	#	#	#	#	#	#	0	0	0	0	0	0	0	0	0	0	0	0	0	0	0	0	0	0	0	0	0	0	0	0	0	0	0	0	0	0	0	0	0	0	0	0	0	0	0	0	0	0	0
GH81	#	#	#	#	#	#	0	0	0	0	0	0	0	0	0	0	0	0	0	0	0	0	0	0	0	0	0	0	0	1	0	0	0	0	0	0	0	0	0	0	0	0	0	2	0	0	0	0	0
GH82	#	#	#	#	#	#	0	0	0	0	0	0	0	0	0	0	0	0	0	0	0	0	0	0	0	0	0	0	0	0	0	0	0	0	0	0	0	0	0	0	0	0	0	0	0	0	0	0	0
GH85	#	#	#	#	#	#	0	0	0	0	0	0	0	0	0	0	0	0	0	0	0	0	0	0	0	0	0	0	0	0	0	0	0	0	0	0	0	0	0	0	0	0	0	0	0	0	0	0	0
GH87	#	#	#	#	#	#	0	0	0	0	0	0	0	0	0	0	0	0	0	0	0	0	0	0	0	0	0	0	0	0	0	0	0	1	0	0	0	0	0	0	0	0	0	5	0	0	0	0	0
GH98	#	#	#	#	#	#	0	0	0	0	0	0	0	0	0	0	0	0	0	0	0	0	0	0	0	0	0	0	0	0	0	0	0	0	0	0	0	0	0	0	0	0	0	0	0	0	0	0	0
GT15	#	#	#	#	#	#	0	0	0	0	0	0	0	0	0	0	0	0	0	0	0	0	0	0	0	0	0	0	0	0	0	0	0	0	0	0	0	0	0	0	0	0	0	0	0	0	0	0	0
GT17	#	#	#	#	#	#	0	0	0	0	0	0	0	0	0	0	0	0	0	0	0	0	0	0	0	0	0	0	0	0	0	0	0	0	0	0	0	0	0	0	0	0	0	0	0	0	0	0	0
GT24	#	#	#	#	#	#	0	0	0	0	0	0	0	0	0	0	0	0	0	0	0	0	0	0	0	0	0	0	0	0	0	0	0	0	0	0	0	0	0	0	0	0	0	0	0	0	0	0	0
GT29	#	#	#	#	#	#	0	0	0	0	0	0	0	0	0	0	0	0	0	0	0	0	0	0	0	0	0	0	0	0	0	0	0	0	0	0	0	0	0	0	0	0	0	0	0	0	0	0	0
GT31	#	#	#	#	#	#	0	0	0	0	0	0	0	0	0	0	0	0	0	0	0	0	0	0	0	0	0	0	0	0	0	0	0	0	0	0	0	0	0	0	0	0	0	0	0	0	0	0	0
GT42	#	#	#	#	#	#	0	0	0	0	0	0	0	0	0	0	0	0	0	0	0	0	0	0	0	0	0	0	0	0	0	0	0	0	0	0	0	0	0	0	0	0	0	0	0	0	0	0	0
GT47	#	#	#	#	#	#	0	0	0	0	0	0	0	0	0	0	0	0	0	0	0	0	0	0	0	0	0	0	0	0	0	0	0	0	0	0	0	0	0	0	0	0	0	0	0	0	0	0	0
GT50	#	#	#	#	#	#	0	0	0	0	0	0	0	0	0	0	0	0	0	0	0	0	0	0	0	0	0	0	0	0	0	0	0	0	0	0	0	0	0	0	0	0	0	0	0	0	0	0	0
GT52	#	#	#	#	#	#	0	0	0	0	0	0	0	0	0	0	0	0	0	0	0	0	0	0	0	0	0	0	0	0	0	0	0	0	0	0	0	0	0	0	0	0	0	0	0	0	0	0	0
GT53	#	#	#	#	#	#	0	0	0	0	0	0	0	0	0	0	0	0	0	0	0	0	0	0	0	0	0	0	0	0	0	0	0	0	0	0	0	0	0	0	0	0	0	0	0	0	0	0	0
GT55	#	#	#	#	#	#	0	0	0	0	0	0	0	0	0	0	0	0	0	0	0	0	0	0	0	0	0	0	0	0	0	0	0	0	0	0	0	0	0	0	0	0	0	0	0	0	0	0	0
GT57	#	#	#	#	#	#	0	0	0	0	0	0	0	0	0	0	0	0	0	0	0	0	0	0	0	0	0	0	0	0	0	0	0	0	0	0	0	0	0	0	0	0	0	0	0	0	0	0	0
GT58	#	#	#	#	#	#	0	0	0	0	0	0	0	0	0	0	0	0	0	0	0	0	0	0	0	0	0	0	0	0	0	0	0	0	0	0	0	0	0	0	0	0	0	0	0	0	0	0	0
GT6	#	#	#	#	#	#	0	0	0	0	0	0	0	0	0	0	0	0	0	0	0	0	0	0	0	0	0	0	0	0	0	0	0	0	0	0	0	0	0	0	0	0	0	0	0	0	0	0	0
GT61	#	#	#	#	#	#	0	0	0	0	0	0	0	0	0	0	0	0	0	0	0	0	0	0	0	0	0	0	0	0	0	0	0	0	0	0	0	0	0	0	0	0	0	0	0	0	0	0	0
GT62	#	#	#	#	#	#	0	0	0	0	0	0	0	0	0	0	0	0	0	0	0	0	0	0	0	0	0	0	0	0	0	0	0	0	0	0	0	0	0	0	0	0	0	0	0	0	0	0	0
GT63	#	#	#	#	#	#	0	0	0	0	0	0	0	0	0	0	0	0	0	0	0	0	0	0	0	0	0	0	0	0	0	0	0	0	0	0	0	0	0	0	0	0	0	0	0	0	0	0	0
GT71	#	#	#	#	#	#	0	0	0	0	0	0	0	0	0	0	0	0	0	0	0	0	0	0	0	0	0	0	0	0	0	0	0	0	0	0	0	0	0	0	0	0	0	0	0	0	0	0	0
GT73	#	#	#	#	#	#	0	0	0	0	0	0	0	0	0	0	0	0	0	1	0	0	0	0	0	0	0	0	0	0	0	0	0	0	0	0	0	0	0	0	0	0	0	0	0	0	0	0	0
GT75	#	#	#	#	#	#	0	0	0	0	0	0	0	0	0	0	0	0	0	0	0	0	0	0	0	0	0	0	0	0	0	0	0	0	0	0	0	0	0	0	0	0	0	0	0	0	0	0	0
GT77	#	#	#	#	#	#	0	0	0	0	0	0	0	0	0	0	0	0	0	0	0	0	0	0	0	0	0	0	0	0	0	0	0	0	0	0	0	0	0	0	0	0	0	0	0	0	0	0	0
GT78	#	#	#	#	#	#	0	0	0	0	0	0	0	0	0	0	0	0	0	0	0	0	0	0	0	0	0	0	0	0	0	0	0	0	0	0	0	0	0	0	0	0	0	0	0	0	0	0	0
GT90	#	#	#	#	#	#	0	0	0	0	0	0	0	0	0	0	0	0	0	0	0	0	0	0	0	0	0	0	0	0	0	0	0	0	0	0	0	0	0	0	0	0	0	0	0	0	0	0	0
GT92	#	#	#	#	#	#	0	0	0	0	0	0	0	0	0	0	0	0	0	0	0	0	0	0	0	0	0	0	0	0	0	0	0	0	0	0	0	0	0	0	0	0	0	0	0	0	0	0	0
GT97	#	#	#	#	#	#	0	0	0	0	0	0	0	0	0	1	0	0	0	0	0	0	0	0	0	0	0	0	0	0	0	0	0	0	0	0	0	0	0	0	0	0	0	0	0	0	0	0	0
PL18	#	#	#	#	#	#	0	0	0	0	0	0	0	0	0	0	0	0	0	0	0	0	0	0	0	0	0	0	0	0	1	0	0	0	0	0	0	0	0	0	0	0	0	0	0	0	0	0	0
PL2	#	#	#	#	#	#	0	0	0	0	0	0	0	1	0	0	0	0	0	0	0	0	0	0	0	0	0	0	0	0	0	0	0	0	0	0	0	0	0	0	0	0	0	0	0	0	0	0	0
PL20	#	#	#	#	#	#	0	0	0	0	0	0	0	0	0	0	0	0	0	0	0	0	0	0	0	0	0	0	0	0	0	0	0	0	0	0	0	0	0	0	0	0	0	0	0	0	0	0	0
PL3	#	#	#	#	#	#	0	0	0	0	0	0	0	0	0	0	0	0	0	0	0	0	0	0	0	0	0	0	0	0	0	0	0	1	0	0	0	0	0	0	0	0	0	0	0	0	0	0	0
PL5	#	#	#	#	#	#	0	0	0	0	0	1	0	0	0	0	0	0	1	0	0	0	0	0	0	0	0	0	0	0	0	0	0	0	0	0	0	0	0	0	0	0	0	0	0	0	0	0	0
PL7	#	#	#	#	#	#	0	0	0	0	0	1	0	0	0	0	0	0	1	0	0	0	0	0	0	0	0	0	0	0	0	0	0	0	0	0	0	0	0	0	0	0	0	0	0	0	0	0	0
[truncated: 1,358 more columns]

## Sheet: dbCAN hypergeometric
Enrichment of CAZymes classes in MAGs. Number of proteins assigned to different classes and determined using dbCAN software. Only HQ and MHQ MAGs have been considered. Results obtained for different CAZymes classes were merged in ten main classes (columns D-M) and enrichment of different classes for each MAG was determined with hypergeometric calculation (columns N-W). Bonferroni corrected values…
			Number of domains identified on each MAG										hypergeometric calculation p-values											hypergeometric calculation p-values (Bonferroni corrected)
MAGs ID	MAGs name	MAGs taxonomy	Carbohydrate Esterases	Carbohydrate-Binding Modules	cohesin	dockerin	S-layer homology domain	Glycoside Hydrolases	Glycosyl Transferases	Polysaccharide Lyases	Auxiliary Activities	Other functions	Carbohydrate Esterases	Carbohydrate-Binding Modules	cohesin	dockerin	S-layer homology domain	Glycoside Hydrolases	Glycosyl Transferases	Polysaccharide Lyases	Auxiliary Activities	Other functions		Carbohydrate Esterases	Carbohydrate-Binding Modules	cohesin	dockerin	S-layer homology domain	Glycoside Hydrolases	Glycosyl Transferases	Polysaccharide Lyases	Auxiliary Activities	Other functions
METABAT_AS06rmzACSIP_251	Candidatus Anammoximicrobium_sp _AS06rmzACSIP_251	Bacteria; Planctomycetes; Planctomycetacia; Planctomycetales; Planctomycetaceae; Candidatus Anammoximicrobium	112	207	0	17	0	414	51	24	6	4	0	0	0.713776	4.10411e-11	1	0	0.999473	9.64906e-09	0.869951	0.0176037		0	0	0.714286	2.61095e-09	1	0	1	3.21896e-07	0.978173	0.29015
METABAT_AS06rmzACSIP_373	Bacteroidales_sp _AS06rmzACSIP_373	Bacteria; Bacteroidetes; Bacteroidia; Bacteroidales	65	31	0	0	0	67	16	1	0	0	0	0.00054878	0.274174	0.441159	0.988266	4.01537e-09	0.791818	0.470351	0.923054	0.31616		0	0.00408545	0.477988	0.71844	1	3.29358e-08	1	0.962484	0.978173	0.507416
METABAT_AS21ysBPME_78	Clostridiales_sp _AS21ysBPME_78	Bacteria; Firmicutes; Clostridia; Clostridiales	55	22	0	0	32	46	15	0	1	1	2.22045e-16	0.421582	0.340304	0.53016	4.44089e-15	0.156476	0.987447	0.872421	0.844796	0.0880497		1.03674e-13	1	0.477988	0.71844	7.97492e-14	0.528249	1	0.962484	0.978173	0.457247
METABAT_AS06rmzACSIP_8	Rhodopirellula_sp _AS06rmzACSIP_8	Bacteria; Planctomycetes; Planctomycetacia; Planctomycetales; Planctomycetaceae; Rhodopirellula	128	179	0	2	0	449	87	38	8	5	7.10543e-15	0	0.815151	0.590652	1	0	0.969061	1.02141e-14	0.920793	0.0163668		2.49028e-12	0	0.815151	0.71844	1	0	1	9.5268e-13	0.978173	0.277031
METABAT_AS06rmzACSIP_374	Pirellulaceae_sp _AS06rmzACSIP_374	Bacteria; Planctomycetes; Planctomycetacia; Pirellulales; Pirellulaceae	82	96	2	0	0	239	64	13	5	1	1.31006e-14	3.0877e-11	0.0595789	0.798245	0.999995	0	0.113266	0.00017856	0.705341	0.280632		3.67062e-12	5.69617e-10	0.476155	0.805141	1	0	0.489771	0.00312703	0.978173	0.507416
METABAT_AS10tlH2TH_304	Bacteroidales_sp _AS10tlH2TH_304	Bacteria; Bacteroidetes; Bacteroidia; Bacteroidales	46	34	0	0	0	108	37	1	0	0	1.12399e-12	0.00141054	0.318009	0.500929	0.995055	0	0.00507474	0.564465	0.953263	0.364859		2.54181e-10	0.00993048	0.477988	0.71844	1	0	0.0350232	0.962484	0.978173	0.507416
METABAT_AS22ysBPME_179	Clostridiales_sp _AS22ysBPME_179	Bacteria; Firmicutes; Clostridia; Clostridiales	44	8	0	0	32	125	12	3	4	0	1.26743e-12	0.995222	0.299428	0.475965	0	0	0.988056	0.102244	0.159238	0.344286		2.54181e-10	1	0.477988	0.71844	0	0	1	0.761933	0.677102	0.507416
METABAT_AS06rmzACSIP_237	Bacteroidales_sp _AS06rmzACSIP_237	Bacteria; Bacteroidetes; Bacteroidia; Bacteroidales	52	80	0	0	0	170	44	13	1	0	2.56606e-12	0	0.381838	0.58249	0.998735	0	0.0069967	2.23966e-07	0.896674	0.434727		4.50071e-10	0	0.477988	0.71844	1	0	0.0462376	6.03508e-06	0.978173	0.507416
METABAT_AS06rmzACSIP_151	Candidatus Hydrogenedentes_sp _AS06rmzACSIP_151	Bacteria; Candidatus Hydrogenedentes; Candidatus Hydrogenedens	66	97	3	13	0	271	75	13	6	1	8.0187e-12	2.22045e-16	0.0063516	1.37246e-10	0.999956	0	1.93651e-05	2.25005e-05	0.357485	0.2115		1.24845e-09	6.61749e-15	0.150184	8.34509e-09	1	0	0.000224623	0.000492539	0.880252	0.507416
METABAT_AS06rmzACSIP_213	Lentisphaerae_sp _AS06rmzACSIP_213	Bacteria; Lentisphaerae; Lentisphaerae	56	138	0	0	0	296	37	18	4	4	2.55308e-11	0	0.438071	0.648883	0.999663	0	0.409603	2.24429e-10	0.488296	0.000696178		3.57255e-09	0	0.487793	0.719376	1	0	1	1.01234e-08	0.940965	0.0393428
METABAT_AS06rmzACSIP_218	Oligosphaeraceae Z20_sp _AS06rmzACSIP_218	Bacteria; Lentisphaerae; Oligosphaeria; Oligosphaerales; Oligosphaeraceae; Z20	53	84	0	0	0	133	33	21	6	1	3.37101e-11	0	0.412814	0.619702	0.99938	0	0.490113	1.13465e-13	0.138791	0.132165		4.29215e-09	0	0.479813	0.71844	1	0	1	9.31253e-12	0.625229	0.507416
METABAT_AS06rmzACSIP_219	Planctomycetaceae Pir4 lineage_sp _AS06rmzACSIP_219	Bacteria; Planctomycetes; Planctomycetacia; Planctomycetales; Planctomycetaceae; Pir4 lineage	107	190	2	0	0	403	93	35	8	7	5.67559e-11	0	0.194506	0.936261	1	0	0.570167	4.77396e-14	0.852527	0.000538444		6.6314e-09	0	0.477988	0.936261	1	0	1	4.17673e-12	0.978173	0.0342891
METABAT_AS20ysBPTH_165	Clostridiales_sp _AS20ysBPTH_165	Bacteria; Firmicutes; Clostridia; Clostridiales	45	16	0	0	30	40	15	0	1	0	1.25846e-10	0.893987	0.346743	0.538454	2.6823e-13	0.528465	0.990641	0.878467	0.85391	0.39647		1.2609e-08	1	0.477988	0.71844	4.31572e-12	1	1	0.962484	0.978173	0.507416
METABAT_AS22ysBPME_37	Oligosphaeraceae Z20_sp _AS22ysBPME_37	Bacteria; Lentisphaerae; Oligosphaeria; Oligosphaerales; Oligosphaeraceae; Z20	48	59	0	1	0	126	20	4	1	0	1.26256e-10	1.04478e-09	0.376538	0.211966	0.998576	0	0.962054	0.0879259	0.890927	0.428975		1.2609e-08	1.63712e-08	0.477988	0.71844	1	0	1	0.689024	0.978173	0.507416
METABAT_AS21ysBPME_182	Lentisphaerae_sp _AS21ysBPME_182	Bacteria; Lentisphaerae; Lentisphaerae	49	77	0	0	0	122	31	23	5	0	1.39599e-10	0	0.387204	0.589048	0.998879	0	0.440484	2.22045e-16	0.201543	0.440543		1.3076e-08	0	0.477988	0.71844	1	0	1	2.59185e-14	0.737235	0.507416
METABAT_AS06rmzACSIP_410	Lentisphaerae_sp _AS06rmzACSIP_410	Bacteria; Lentisphaerae; Lentisphaerae	50	54	0	0	0	137	45	4	1	1	1.674e-09	5.91108e-06	0.420129	0.628261	0.999479	0	0.0316008	0.13617	0.931523	0.137173		1.46229e-07	5.87228e-05	0.483252	0.719376	1	0	0.172367	0.88006	0.978173	0.507416
METABAT_AS06rmzACSIP_308	Lentisphaerae_sp _AS06rmzACSIP_308	Bacteria; Lentisphaerae; Lentisphaerae	45	21	0	0	0	85	41	4	1	0	3.15596e-09	0.735076	0.376651	0.576106	0.998579	4.66746e-08	0.0191184	0.0880337	0.891052	0.429098		2.60421e-07	1	0.477988	0.71844	1	3.42548e-07	0.112542	0.689024	0.978173	0.507416
METABAT_AS27yjCOA_53	Planctomycetes_sp _AS27yjCOA_53	Bacteria; Planctomycetes	65	195	0	4	0	237	70	27	9	6	3.53177e-09	0	0.560476	0.0180793	0.999989	0	0.00605202	6.32827e-15	0.128402	6.90841e-05		2.74752e-07	0	0.568182	0.308892	1	0	0.0407639	6.33452e-13	0.615328	0.00605057
METABAT_AS06rmzACSIP_359	Phycisphaerae MSBL9_sp _AS06rmzACSIP_359	Bacteria; Planctomycetes; Phycisphaerae; MSBL9	64	225	0	4	0	290	71	33	7	4	5.46717e-09	0	0.556625	0.017358	0.999987	0	0.00329654	0	0.327188	0.00310201		4.03341e-07	0	0.565916	0.300228	1	0	0.0235635	0	0.86326	0.0965759
METABAT_AS22ysBPME_247	Lentisphaerae_sp _AS22ysBPME_247	Bacteria; Lentisphaerae; Lentisphaerae	52	109	0	0	0	174	42	14	5	1	7.59037e-09	0	0.454369	0.667157	0.999776	0	0.234587	6.31268e-07	0.356408	0.162032		5.31679e-07	0	0.493466	0.724002	1	0	0.856199	1.57863e-05	0.880252	0.507416
METABAT_AS4AglBPMA_44	Bacteroidales_sp _AS4AglBPMA_44	Bacteria; Bacteroidetes; Bacteroidia; Bacteroidales	45	39	0	0	0	86	31	2	6	2	8.67531e-09	0.00469903	0.386759	0.588506	0.998868	1.01632e-07	0.437198	0.43518	0.101193	0.0210814		5.54032e-07	0.0299243	0.477988	0.71844	1	7.32831e-07	1	0.962484	0.560364	0.310895
METABAT_AS02xzSISU_42	Bacteroidales_sp _AS02xzSISU_42	Bacteria; Bacteroidetes; Bacteroidia; Bacteroidales	47	39	0	0	3	149	44	3	1	0	8.70455e-09	0.0129643	0.407026	0.612867	0.930125	0	0.0251185	0.260554	0.920847	0.461938		5.54032e-07	0.0720754	0.479813	0.71844	1	0	0.140764	0.962484	0.978173	0.513632
METABAT_AS10tlH2TH_391	Bacteroidales_sp _AS10tlH2TH_391	Bacteria; Bacteroidetes; Bacteroidia; Bacteroidales	33	38	0	0	0	74	29	1	0	0	1.01458e-08	4.63656e-07	0.259798	0.420897	0.984597	4.39981e-13	0.0109803	0.438275	0.909976	0.300068		6.15222e-07	5.20051e-06	0.477988	0.71844	1	4.81594e-12	0.0699246	0.962484	0.978173	0.507416
METABAT_AS06rmzACSIP_301	Candidatus Hydrogenedentes_sp _AS06rmzACSIP_301	Bacteria; Candidatus Hydrogenedentes; Candidatus Hydrogenedens	61	106	1	0	0	268	74	22	9	4	2.44163e-08	0	0.187896	0.762437	0.999983	0	0.000483058	3.5532e-11	0.107903	0.00276502		1.42435e-06	0	0.477988	0.777986	1	0	0.00417825	1.77627e-09	0.5748	0.0922333
METABAT_AS06rmzACSIP_10	Bacteroidales_sp _AS06rmzACSIP_10	Bacteria; Bacteroidetes; Bacteroidia; Bacteroidales	52	75	1	0	0	125	46	1	2	0	2.7223e-08	7.59709e-11	0.131843	0.681762	0.999841	1.04361e-13	0.139253	0.818075	0.878991	0.526578		1.52429e-06	1.33095e-09	0.477988	0.733038	1	1.18459e-12	0.57785	0.962484	0.978173	0.550549
METABAT_AS08sgBPME_287	Lentisphaerae_sp _AS08sgBPME_287	Bacteria; Lentisphaerae; Lentisphaerae	49	84	0	0	0	223	31	10	5	0	3.20096e-08	2.22045e-16	0.440516	0.651652	0.999683	0	0.798112	0.000198942	0.32147	0.497786		1.72431e-06	6.61749e-15	0.488256	0.719376	1	0	1	0.003399	0.862195	0.529478
METABAT_AS10tlH2TH_310	Bacteroidales_sp _AS10tlH2TH_310	Bacteria; Bacteroidetes; Bacteroidia; Bacteroidales	54	43	0	0	0	152	51	1	2	0	3.70687e-08	0.0819563	0.48966	0.705213	0.999911	0	0.081723	0.844854	0.903993	0.549665		1.92508e-06	0.348999	0.517356	0.746741	1	0	0.377868	0.962484	0.978173	0.568745
METABAT_AS07pgkLD_113	Bacteroidales_sp _AS07pgkLD_113	Bacteria; Bacteroidetes; Bacteroidia; Bacteroidales	34	32	0	0	1	66	20	0	0	3	3.97261e-08	0.000551142	0.284123	0.454991	0.945314	4.38086e-08	0.533688	0.808807	0.931101	0.000742721		1.95657e-06	0.00408545	0.477988	0.71844	1	3.22967e-07	1	0.962484	0.978173	0.0400212
METABAT_AS06rmzACSIP_547	Bacteroidales_sp _AS06rmzACSIP_547	Bacteria; Bacteroidetes; Bacteroidia; Bacteroidales	45	61	0	0	0	165	43	7	5	0	4.05233e-08	4.25581e-09	0.402918	0.607983	0.999218	0	0.030095	0.00472833	0.234148	0.457515		1.95657e-06	6.41748e-08	0.479321	0.71844	1	0	0.165346	0.0630894	0.786668	0.509652
METABAT_AS09scLD_223	Bacteroidales_sp _AS09scLD_223	Bacteria; Bacteroidetes; Bacteroidia; Bacteroidales	43	52	0	0	0	160	27	8	2	1	4.9301e-08	9.35208e-07	0.384303	0.585509	0.998803	0	0.70267	0.000846819	0.743687	0.113634		2.30231e-06	1.01545e-05	0.477988	0.71844	1	0	1	0.0131821	0.978173	0.492566
METABAT_AS06rmzACSIP_316	Planctomycetes_sp _AS06rmzACSIP_316	Bacteria; Planctomycetes	58	90	0	6	0	129	75	30	4	1	6.19825e-08	1.33182e-12	0.531013	0.000549032	0.999973	8.1918e-10	8.41397e-05	0	0.722183	0.226506		2.802e-06	3.05464e-11	0.54422	0.0163658	1	7.12683e-09	0.000906339	0	0.978173	0.507416
METABAT_AS06rmzACSIP_57	Bacteroidales_sp _AS06rmzACSIP_57	Bacteria; Bacteroidetes; Bacteroidia; Bacteroidales	36	45	0	0	0	107	34	22	0	0	1.16727e-07	3.75051e-07	0.317761	0.5006	0.99503	0	0.0207512	0	0.953127	0.364585		5.12241e-06	4.27134e-06	0.477988	0.71844	1	0	0.11915	0	0.978173	0.507416
METABAT_AS05jafATM_30	Petrimonas_sp _AS05jafATM_30	Bacteria; Bacteroidetes; Bacteroidia; Bacteroidales; Porphyromonadaceae; Petrimonas	42	54	0	1	0	168	24	4	2	0	1.27077e-07	1.89763e-07	0.384191	0.220136	0.9988	0	0.865501	0.0954124	0.743461	0.437279		5.39173e-06	2.25585e-06	0.477988	0.71844	1	0	1	0.73463	0.978173	0.507416
METABAT_AS06rmzACSIP_118	Acidobacteria_sp _AS06rmzACSIP_118	Bacteria; Acidobacteria	40	15	0	0	0	26	38	2	4	0	1.40149e-07	0.960706	0.363839	0.560154	0.998116	0.99745	0.0341811	0.387238	0.296538	0.415156		5.76882e-06	1	0.477988	0.71844	1	1	0.183478	0.962484	0.854834	0.507416
METABAT_AS06rmzACSIP_31	Bacteroidales_sp _AS06rmzACSIP_31	Bacteria; Bacteroidetes; Bacteroidia; Bacteroidales	40	62	0	0	0	146	49	19	5	5	2.33045e-07	2.37488e-11	0.369591	0.567348	0.998339	0	0.000234854	6.17728e-13	0.168072	2.27985e-05		9.32666e-06	4.48699e-10	0.477988	0.71844	1	0	0.00226918	4.12294e-11	0.68252	0.00245714
METABAT_AS10tlH2TH_342	candidate division WS1_sp_AS10tlH2TH_342	Bacteria; candidate division WS1	56	162	0	0	3	187	80	37	10	1	2.57291e-07	0	0.529134	0.745305	0.992541	0	4.91796e-06	0	0.0432205	0.224774		1.00016e-05	0	0.543177	0.766646	1	0	6.44198e-05	0	0.390657	0.507416
METABAT_AS22ysBPME_160	Lentisphaerae_sp _AS22ysBPME_160	Bacteria; Lentisphaerae; Lentisphaerae	45	136	0	1	0	154	26	11	3	0	9.61229e-07	0	0.439397	0.282729	0.999674	0	0.956554	4.48335e-05	0.678881	0.496594		3.28381e-05	0	0.487793	0.71844	1	0	1	0.000871733	0.978173	0.528669
METABAT_AS06rmzACSIP_250	Lentisphaerae_sp _AS06rmzACSIP_250	Bacteria; Lentisphaerae; Lentisphaerae	48	137	0	0	0	182	44	20	4	1	1.58194e-06	0	0.475845	0.690563	0.999872	0	0.2672	3.33469e-11	0.587945	0.178841		4.91907e-05	0	0.508512	0.738515	1	0	0.945933	1.7746e-09	0.977148	0.507416
METABAT_AS06rmzACSIP_223	Lentisphaerae_sp _AS06rmzACSIP_223	Bacteria; Lentisphaerae; Lentisphaerae	49	103	0	0	0	263	31	16	6	0	7.21936e-06	0	0.505274	0.721386	0.999942	0	0.978038	1.63631e-07	0.333629	0.565958		0.000190853	0	0.526704	0.753663	1	0	1	4.50518e-06	0.873672	0.580885
METABAT_AS06rmzACSIP_419	Lentisphaerae_sp _AS06rmzACSIP_419	Bacteria; Lentisphaerae; Lentisphaerae	46	100	0	1	0	236	35	18	5	0	1.07706e-05	0	0.481057	0.333912	0.999888	0	0.816883	1.82163e-09	0.426692	0.540648		0.000260876	0	0.51194	0.71844	1	0	1	6.71005e-08	0.897564	0.563042
METABAT_AS09scLD_106	Lentisphaerae_sp _AS09scLD_106	Bacteria; Lentisphaerae; Lentisphaerae	50	100	0	0	0	230	34	13	5	0	1.3282e-05	0	0.523106	0.739353	0.999965	0	0.967558	2.9284e-05	0.541301	0.584449		0.000305464	0	0.53848	0.762203	1	0	1	0.000596948	0.964838	0.595067
METABAT_AS08sgBPME_369	Firmicutes_sp _AS08sgBPME_369	Bacteria; Firmicutes	42	97	0	0	6	103	18	45	4	0	1.54886e-05	0	0.444567	0.656219	0.704178	8.53972e-09	0.999609	0	0.505611	0.502096		0.000329023	0	0.488501	0.719376	1	6.87617e-08	1	0	0.953026	0.5321
METABAT_AS06rmzACSIP_321	Lentisphaerae_sp _AS06rmzACSIP_321	Bacteria; Lentisphaerae; Lentisphaerae	52	130	1	0	0	147	35	45	5	1	1.91367e-05	0	0.187831	0.762359	0.999983	1.36002e-13	0.983276	0	0.605247	0.241348		0.000387813	0	0.477988	0.777986	1	1.5355e-12	1	0	0.978173	0.507416
METABAT_AS22ysBPME_35	Lentisphaerae_sp _AS22ysBPME_35	Bacteria; Lentisphaerae; Lentisphaerae	43	107	0	0	0	255	36	22	2	2	2.55305e-05	0	0.462341	0.675934	0.999817	0	0.652125	2.89102e-13	0.872271	0.0384939		0.00047634	0	0.498231	0.728449	1	0	1	2.24938e-11	0.978173	0.371679
METABAT_AS06rmzACSIP_109	Actinomycetales_sp _AS06rmzACSIP_109	Bacteria; Actinobacteria; Actinobacteria; Actinomycetales	53	155	0	0	0	132	47	9	1	18	4.08517e-05	0	0.566427	0.780746	0.999991	4.31091e-08	0.757023	0.00993849	0.990414	0		0.000707419	0	0.573544	0.79148	1	3.21187e-07	1	0.119007	0.992585	0
METABAT_AS09scLD_256	Armatimonadetes_sp _AS09scLD_256	Bacteria; Armatimonadetes	51	135	1	0	3	274	73	17	7	2	0.000108046	0	0.200651	0.777245	0.996547	0	0.00226284	3.22075e-07	0.343192	0.0765056		0.00164535	0	0.477988	0.789072	1	0	0.0171364	8.51174e-06	0.877395	0.444686
METABAT_AS09scLD_344	Armatimonadetes_sp _AS09scLD_344	Bacteria; Armatimonadetes	46	133	1	0	3	190	72	23	5	2	0.000142229	0	0.166853	0.735453	0.99076	0	0.00013914	1.15552e-12	0.530603	0.057535		0.00207565	0	0.477988	0.760692	1	0	0.00143794	7.38709e-11	0.957663	0.44119
METABAT_AS10tlH2TH_360	candidate division WS1_sp _AS10tlH2TH_360	Bacteria; candidate division WS1	36	91	0	0	3	221	40	10	4	1	0.000794661	0	0.441227	0.652456	0.95954	0	0.255472	0.00020265	0.496711	0.152212		0.00943733	0	0.488256	0.719376	1	0	0.913053	0.00342063	0.947902	0.507416
METABAT_AS08sgBPME_259	Armatimonadetes_sp _AS08sgBPME_259	Bacteria; Armatimonadetes	43	124	1	0	4	176	63	23	4	1	0.00179979	0	0.177454	0.749473	0.979818	0	0.0149733	2.63656e-12	0.727496	0.228713		0.0186778	0	0.477988	0.769239	1	0	0.0908119	1.6081e-10	0.978173	0.507416
METABAT_AS09scLD_71	Fibrobacter_sp _AS09scLD_71	Bacteria; Fibrobacteres; Fibrobacteres; Fibrobacterales; Fibrobacteraceae; Fibrobacter; succinogenes	37	113	0	0	2	125	92	20	6	3	0.00263667	0	0.476321	0.691073	0.993616	5.81091e-13	1.06126e-12	3.42031e-11	0.263013	0.00780907		0.0254757	0	0.508632	0.738515	1	6.2136e-12	3.22839e-11	1.7746e-09	0.824343	0.182574
METABAT_AS06rmzACSIP_229	Planctomycetes_sp _AS06rmzACSIP_229	Bacteria; Planctomycetes	40	165	0	1	0	234	48	26	4	6	0.00277026	0	0.51055	0.371984	0.99995	0	0.292422	1.66533e-15	0.674684	2.88583e-05		0.0265831	0	0.531018	0.71844	1	0	1	1.79975e-13	0.978173	0.00289206
METABAT_AS27yjCOA_69	Phycisphaerae_sp _AS27yjCOA_69	Bacteria; Planctomycetes; Phycisphaerae	35	131	0	7	0	208	65	12	3	3	0.0097115	0	0.48247	3.51096e-05	0.999892	0	0.000243931	3.62131e-05	0.770588	0.00830465		0.0760101	0	0.512464	0.00126449	1	0	0.00234074	0.000724517	0.978173	0.182914
METABAT_AS27yjCOA_17	Bacteroidales_sp _AS27yjCOA_17	Bacteria; Bacteroidetes; Bacteroidia; Bacteroidales	22	67	0	0	0	108	47	9	2	3	0.0109708	0	0.314283	0.495967	0.994667	0	6.95556e-06	2.55779e-05	0.580723	0.00115872		0.0835332	0	0.477988	0.71844	1	0	8.86451e-05	0.000543418	0.977148	0.0529936
METABAT_AS08sgBPME_307	Clostridiaceae_sp _AS08sgBPME_307	Bacteria; Firmicutes; Clostridia; Clostridiales; Clostridiaceae	24	77	1	3	0	125	14	2	3	0	0.0213216	0	0.0744055	0.00946136	0.997968	0	0.997574	0.380024	0.479047	0.411364		0.144307	0	0.477988	0.194932	1	0	1	0.962484	0.933441	0.507416
METABAT_AS04akNAM_99	Firmicutes_sp _AS04akNAM_99	Bacteria; Firmicutes	22	78	0	0	3	97	19	6	2	6	0.0335432	0	0.344127	0.535093	0.834542	1.02141e-14	0.921103	0.00561764	0.655137	9.6934e-07		0.20256	0	0.477988	0.71844	1	1.27591e-13	1	0.0735544	0.978173	0.000169696
METABAT_AS15tlH2ME_177	Clostridiaceae_sp _AS15tlH2ME_177	Bacteria; Firmicutes; Clostridia; Clostridiales; Clostridiaceae	26	84	1	1	0	135	18	4	3	0	0.0528512	0	0.101612	0.2552	0.999422	0	0.997956	0.130753	0.622542	0.471361		0.285886	0	0.477988	0.71844	1	0	1	0.864077	0.978173	0.51456
METABAT_AS22ysBPME_170	Clostridiaceae_sp _AS22ysBPME_170	Bacteria; Firmicutes; Clostridia; Clostridiales; Clostridiaceae	27	109	35	45	73	94	34	3	3	3	0.108512	0	0	0	0	6.46078e-06	0.723745	0.353843	0.714681	0.00630282		0.500082	0	0	0	0	4.02243e-05	1	0.962484	0.978173	0.169029
METABAT_AS22ysBPME_33	Planctomycetes_sp _AS22ysBPME_33	Bacteria; Planctomycetes	20	89	0	5	0	109	41	8	3	3	0.13714	0	0.36303	0.000205226	0.998083	0	0.00955184	0.000509975	0.486161	0.00221059		0.577649	0	0.477988	0.00668655	1	0	0.0613859	0.00821236	0.940549	0.0774261
METABAT_AS27yjCOA_200	Sphingobacteriales_sp _AS27yjCOA_200	Bacteria; Bacteroidetes; Sphingobacteriia; Sphingobacteriales	21	220	0	0	0	34	60	4	2	1	0.184543	0	0.391972	0.594836	0.998994	0.979839	1.45558e-06	0.103446	0.758906	0.118465		0.700663	0	0.477988	0.71844	1	1	2.0872e-05	0.764296	0.978173	0.495718
METABAT_AS07pgkLD_172	Herbivorax saccincola_AS07pgkLD_172	Bacteria; Firmicutes; Clostridia; Clostridiales; Ruminococcaceae; Herbivorax	18	84	11	25	80	77	21	2	3	0	0.322077	0	1.34559e-13	0	0	5.10745e-06	0.937054	0.409223	0.516308	0.426633		0.996308	0	2.1015e-11	0	0	3.25414e-05	1	0.962484	0.953026	0.507416
METABAT_AS24abBPME_43	Clostridium_sp _AS24abBPME_43	Bacteria; Firmicutes; Clostridia; Clostridiales; Clostridiaceae; Clostridium; thermocellum	12	86	14	38	65	79	31	2	1	2	0.882733	0	0	0	0	5.58695e-06	0.423246	0.431196	0.899847	0.0207395		1	0	0	0	0	3.52774e-05	1	0.962484	0.978173	0.309106
METABAT_AS05jafATM_73	Clostridium_sp _AS05jafATM_73	Bacteria; Firmicutes; Clostridia; Clostridiales; Clostridiaceae; Clostridium; thermocellum	18	104	16	50	67	78	32	4	3	2	0.502192	0	0	0	0	0.000108884	0.520019	0.120724	0.601801	0.0250908		1	0	0	0	0	0.000595885	1	0.825048	0.977148	0.336862
METABAT_AS23ysBPME_38	Clostridium_sp _AS23ysBPME_38	Bacteria; Firmicutes; Clostridia; Clostridiales; Clostridiaceae; Clostridium; thermocellum	3	67	12	28	42	52	24	4	1	1	0.999356	0	3.33067e-16	0	0	0.00626861	0.441097	0.0423828	0.807011	0.0755731		1	0	6.66476e-14	0	0	0.0278804	1	0.382553	0.978173	0.444686
METABAT_AS02xzSISU_19	Ruminiclostridium thermocellum_AS02xzSISU_19	Bacteria; Firmicutes; Clostridia; Clostridiales; Ruminococcaceae; Ruminiclostridium	18	82	13	47	61	69	44	5	3	3	0.475003	0	5.55112e-16	0	0	0.0035617	0.0204128	0.0451325	0.589527	0.00354589		1	0	9.71944e-14	0	0	0.0164685	0.118665	0.397677	0.977148	0.101384
METABAT_AS20ysBPTH_178	Clostridium_sp _AS20ysBPTH_178	Bacteria; Firmicutes; Clostridia; Clostridiales; Clostridiaceae; Clostridium; thermocellum	17	104	10	59	69	80	31	4	3	2	0.703729	0	2.29525e-11	0	0	0.000330279	0.732506	0.147433	0.654072	0.0297966		1	0	2.92936e-09	0	0	0.00170746	1	0.908045	0.978173	0.352523
METABAT_AS04akNAM_34	Clostridiaceae_sp _AS04akNAM_34	Bacteria; Firmicutes; Clostridia; Clostridiales; Clostridiaceae	22	140	7	3	138	120	33	8	2	5	0.400359	0	2.37754e-07	0.0250692	0	2.1072e-13	0.759433	0.00357573	0.858794	9.76899e-05		1	0	2.22292e-05	0.394628	0	2.32765e-12	1	0.050096	0.978173	0.00805163
METABAT_AS20ysBPTH_182	Clostridiaceae_sp _AS20ysBPTH_182	Bacteria; Firmicutes; Clostridia; Clostridiales; Clostridiaceae	12	73	0	0	43	60	24	3	2	0	0.499127	0	0.29841	0.474581	0	1.90549e-05	0.31134	0.101123	0.538708	0.343155		1	0	0.477988	0.71844	0	0.000114846	1	0.757615	0.962665	0.507416
METABAT_AS4BglBPHE_1	Planctomycetes_sp _AS4BglBPHE_1	Bacteria; Planctomycetes	20	113	3	5	0	121	33	11	2	1	0.383187	0	0.00231282	0.000537718	0.999456	0	0.531118	2.39645e-05	0.806918	0.135935		1	0	0.0661278	0.0163658	1	0	1	0.000517292	0.978173	0.507416
METABAT_AS08sgBPME_246	Bacteria_sp_AS08sgBPME_246	Bacteria	9	58	0	0	0	55	12	0	1	1	0.569781	0	0.24883	0.405221	0.98111	1.07738e-06	0.910299	0.757381	0.666599	0.0459811		1	0	0.477988	0.71844	1	7.38088e-06	1	0.962484	0.978173	0.387492
METABAT_AS06rmzACSIP_418	Phycisphaerae mle1-8_sp _AS06rmzACSIP_418	Bacteria; Planctomycetes; Phycisphaerae; mle1-8 planctomycete	60	106	1	2	0	372	81	7	5	2	3.70245e-07	3.33067e-16	0.204859	0.19646	0.999991	0	0.000105481	0.060101	0.65998	0.079004		1.32915e-05	9.71944e-15	0.477988	0.71844	1	0	0.00111954	0.492406	0.978173	0.445531
METABAT_AS24abBPME_67	Clostridium_sp _AS24abBPME_67	Bacteria; Firmicutes; Clostridia; Clostridiales; Clostridiaceae; Clostridium; thermocellum	19	80	15	23	60	93	31	2	5	2	0.496153	6.66134e-16	0	0	0	1.83764e-07	0.694715	0.510794	0.278717	0.0284011		1	1.90422e-14	0	0	0	1.2954e-06	1	0.962484	0.837946	0.352523
METABAT_AS21ysBPME_80	Bacteroidales_sp _AS21ysBPME_80	Bacteria; Bacteroidetes; Bacteroidia; Bacteroidales	14	68	0	0	0	22	47	2	1	0	0.560383	1.22125e-15	0.347573	0.539518	0.997326	0.999294	0.000137444	0.353675	0.855055	0.397379		1	3.41844e-14	0.477988	0.71844	1	1	0.00143701	0.962484	0.978173	0.507416
METABAT_AS10tlH2TH_289	Candidatus Cloacimonetes_sp_AS10tlH2TH_289	Bacteria; Candidatus Cloacimonetes	10	57	3	0	0	11	23	2	1	0	0.587479	1.55431e-15	0.000331221	0.439867	0.988057	0.999967	0.217963	0.211082	0.723503	0.315128		1	4.25794e-14	0.0132583	0.71844	1	1	0.818675	0.962484	0.978173	0.507416
METABAT_AS06rmzACSIP_344	Candidatus Hydrogenedentes_sp _AS06rmzACSIP_344	Bacteria; Candidatus Hydrogenedentes; Candidatus Hydrogenedens	46	84	0	1	0	205	69	8	4	0	1.40945e-06	2.22045e-15	0.454369	0.300755	0.999776	0	2.03292e-06	0.00373083	0.531654	0.512499		4.48957e-05	5.98119e-14	0.493466	0.71844	1	0	2.81587e-05	0.0517514	0.957663	0.541079
METABAT_AS06rmzACSIP_177	Acholeplasmataceae_sp _AS06rmzACSIP_177	Bacteria; Tenericutes; Mollicutes; Acholeplasmatales; Acholeplasmataceae	5	41	0	0	0	29	3	0	1	0	0.619917	3.10862e-15	0.164495	0.278445	0.917345	0.0033484	0.996278	0.589171	0.421037	0.191955		1	8.22096e-14	0.477988	0.71844	1	0.015637	1	0.962484	0.897564	0.507416
METABAT_AS04akNAM_109	Clostridiales_sp _AS04akNAM_109	Bacteria; Firmicutes; Clostridia; Clostridiales	13	56	1	6	1	50	19	0	0	0	0.24564	3.77476e-15	0.0404958	2.39825e-06	0.932793	0.000383775	0.521703	0.790824	0.920323	0.312616		0.833274	9.78106e-14	0.465037	9.88941e-05	1	0.00194808	1	0.962484	0.978173	0.507416
METABAT_AS02xzSISU_61	Firmicutes_sp _AS02xzSISU_61	Bacteria; Firmicutes	28	62	0	0	3	43	20	5	4	0	0.000176203	6.88338e-15	0.316645	0.499115	0.771721	0.132287	0.757265	0.0126348	0.19202	0.363352		0.00251898	1.75252e-13	0.477988	0.71844	1	0.458749	1	0.14301	0.72708	0.507416
METABAT_AS09scLD_371	Clostridiaceae_sp _AS09scLD_371	Bacteria; Firmicutes; Clostridia; Clostridiales; Clostridiaceae	9	61	4	3	53	52	25	0	2	1	0.855965	9.54792e-15	4.34268e-05	0.00510982	0	0.00444751	0.329343	0.842408	0.573564	0.0732367		1	2.38921e-13	0.00233859	0.125594	0	0.0202963	1	0.962484	0.977148	0.444686
METABAT_AS06rmzACSIP_503	Methanomicrobiales_sp _AS06rmzACSIP_503	Archaea; Euryarchaeota; Methanomicrobia; Methanomicrobiales	6	77	0	0	0	15	38	1	9	0	0.999734	3.20854e-14	0.42704	0.636267	0.999559	1	0.273555	0.761297	0.0158902	0.483409		1	7.88984e-13	0.485187	0.719376	1	1	0.958126	0.962484	0.229133	0.521727
METABAT_AS06rmzACSIP_92	Clostridiaceae_sp _AS06rmzACSIP_92	Bacteria; Firmicutes; Clostridia; Clostridiales; Clostridiaceae	34	121	19	60	108	106	92	7	5	3	0.788015	1.00475e-13	0	0	0	0.511898	0.00425957	0.187655	0.875713	0.0442411		1	2.41552e-12	0	0	0	1	0.0298383	0.962484	0.978173	0.377938
METABAT_AS06rmzACSIP_609	Fibrobacter_sp _AS06rmzACSIP_609	Bacteria; Fibrobacteres; Fibrobacteres; Fibrobacterales; Fibrobacteraceae; Fibrobacter; succinogenes	44	93	3	0	0	128	114	14	6	4	0.000987381	1.15796e-13	0.00754552	0.748313	0.999974	1.81555e-09	0	9.39437e-06	0.405294	0.00232217		0.0114164	2.75451e-12	0.15778	0.768612	1	1.50877e-08	0	0.000219257	0.897564	0.0793502
METABAT_AS10tlH2TH_155	Fibrobacter_sp _AS10tlH2TH_155	Bacteria; Fibrobacteres; Fibrobacteres; Fibrobacterales; Fibrobacteraceae; Fibrobacter; succinogenes	12	64	0	0	0	71	40	8	1	1	0.797188	5.8864e-13	0.358268	0.553134	0.997874	2.4584e-05	0.0115529	0.000453334	0.869211	0.0980614		1	1.37532e-11	0.477988	0.71844	1	0.00014542	0.0732383	0.00747201	0.978173	0.473738
METABAT_AS06rmzACSIP_199	Fibrobacter_sp _AS06rmzACSIP_199	Bacteria; Fibrobacteres; Fibrobacteres; Fibrobacterales; Fibrobacteraceae; Fibrobacter; succinogenes	49	92	0	1	3	166	115	14	5	7	0.00011362	1.89393e-12	0.544785	0.41788	0.994745	0	3.33067e-16	1.4094e-05	0.599958	6.00344e-06		0.00171163	4.27079e-11	0.555491	0.71844	1	0	1.50495e-14	0.000323838	0.977148	0.0007005
METABAT_AS22ysBPME_152	Fibrobacter_sp _AS22ysBPME_152	Bacteria; Fibrobacteres; Fibrobacteres; Fibrobacterales; Fibrobacteraceae; Fibrobacter; succinogenes	38	86	0	0	0	119	108	11	5	3	0.00788361	2.42695e-12	0.511617	0.727838	0.999952	1.36556e-08	3.33067e-16	0.000316152	0.509879	0.0110347		0.0631139	5.40386e-11	0.531338	0.757579	1	1.09678e-07	1.50495e-14	0.00527296	0.953026	0.22435
METABAT_AS4FglBPSI_11	Firmicutes_sp _AS4FglBPSI_11	Bacteria; Firmicutes	23	57	0	0	3	96	13	13	4	1	0.00854407	5.44687e-12	0.322822	0.507307	0.787053	2.22045e-16	0.992133	1.77596e-08	0.204536	0.0788708		0.0676285	1.19304e-10	0.477988	0.71844	1	2.90675e-15	1	5.54173e-07	0.743557	0.445531
METABAT_AS06rmzACSIP_74	Methanospirillum_sp _AS06rmzACSIP_74	Archaea; Euryarchaeota; Methanomicrobia; Methanomicrobiales; Methanospirillaceae; Methanospirillum	8	60	1	0	0	7	22	5	9	0	0.965804	6.24512e-12	0.0680182	0.537082	0.997216	1	0.790746	0.0202602	0.00262549	0.395298		1	1.34712e-10	0.477988	0.71844	1	1	1	0.210256	0.0799633	0.507416
METABAT_AS06rmzACSIP_294	Bacteria_sp_AS06rmzACSIP_294	Bacteria	44	76	0	0	0	169	64	12	7	2	7.98133e-06	6.73372e-12	0.456447	0.669455	0.999788	0	4.99303e-05	1.64862e-05	0.120195	0.0368413		0.000199642	1.4286e-10	0.49419	0.724252	1	0	0.00055484	0.000366929	0.594435	0.371328
METABAT_AS08sgBPME_36	Clostridium_sp _AS08sgBPME_36	Bacteria; Firmicutes; Clostridia; Clostridiales; Clostridiaceae; Clostridium; thermocellum	10	48	14	17	30	35	19	0	1	0	0.493754	7.02982e-12	0	0	0	0.102987	0.413307	0.770326	0.686658	0.297046		1	1.47e-10	0	0	0	0.369963	1	0.962484	0.978173	0.507416
METABAT_AS06rmzACSIP_529	Fibrobacter_sp _AS06rmzACSIP_529	Bacteria; Fibrobacteres; Fibrobacteres; Fibrobacterales; Fibrobacteraceae; Fibrobacter; succinogenes	60	94	1	2	1	134	91	13	9	4	3.37983e-07	9.23195e-12	0.204003	0.195378	0.999884	1.53683e-08	4.73598e-07	0.00010458	0.138585	0.00348668		1.24615e-05	1.90165e-10	0.477988	0.71844	1	1.21895e-07	7.3786e-06	0.00195355	0.625229	0.101384
METABAT_AS08sgBPME_343	Herbinix luporum_AS08sgBPME_343	Bacteria; Firmicutes; Clostridia; Clostridiales; Lachnospiraceae; Herbinix	20	56	6	9	0	50	23	0	3	4	0.0406683	1.00352e-11	1.70583e-07	3.85396e-09	0.995214	0.0171845	0.547826	0.851353	0.370452	0.000111446		0.238938	2.03043e-10	1.71122e-05	2.07456e-07	1	0.0731777	1	0.962484	0.885266	0.00867421
METABAT_AS06rmzACSIP_425	Bacteroidales_sp _AS06rmzACSIP_425	Bacteria; Bacteroidetes; Bacteroidia; Bacteroidales	26	57	0	0	0	116	27	13	3	2	0.00149166	1.09255e-11	0.327602	0.513604	0.995937	0	0.298365	2.2141e-08	0.391557	0.0122034		0.0159528	2.18156e-10	0.477988	0.71844	1	0	1	6.73089e-07	0.889096	0.227959
METABAT_AS4BglBPHE_15	Verrucomicrobia OPB35 soil group_sp _AS4BglBPHE_15	Bacteria; Verrucomicrobia; OPB35 soil group	31	88	0	0	0	195	41	8	3	0	0.206195	1.18312e-11	0.53441	0.750463	0.999975	0	0.831299	0.0153942	0.858691	0.596105		0.752289	2.32842e-10	0.546902	0.769692	1	0	1	0.165902	0.978173	0.6043
METABAT_AS10tlH2TH_145	Bacteroidales_sp _AS10tlH2TH_145	Bacteria; Bacteroidetes; Bacteroidia; Bacteroidales	18	78	1	1	0	73	47	4	2	1	0.828294	1.5844e-11	0.136798	0.326858	0.99987	0.0786772	0.13941	0.217588	0.888315	0.178534		1	3.07442e-10	0.477988	0.71844	1	0.291605	0.57785	0.962484	0.978173	0.507416
METABAT_AS05jafATM_29	Firmicutes_sp _AS05jafATM_29	Bacteria; Firmicutes	21	55	0	0	3	37	20	4	2	0	0.0215202	1.91316e-11	0.316645	0.499115	0.771721	0.44095	0.757265	0.0425969	0.586845	0.363352		0.144951	3.66563e-10	0.477988	0.71844	1	1	1	0.382553	0.977148	0.507416
METABAT_AS01afH2WH_61	Bacilli_sp _AS01afH2WH_61	Bacteria; Firmicutes; Bacilli	18	56	1	0	0	76	13	2	1	0	0.124282	2.83134e-11	0.0603209	0.51264	0.995875	1.6037e-08	0.993519	0.311866	0.82442	0.374633		0.540744	5.28644e-10	0.476155	0.71844	1	1.25933e-07	1	0.962484	0.978173	0.507416
METABAT_AS09scLD_203	Firmicutes_sp _AS09scLD_203	Bacteria; Firmicutes	16	56	1	0	3	75	27	1	1	0	0.261191	3.36107e-11	0.0608048	0.514245	0.799569	3.9933e-08	0.301623	0.585107	0.82635	0.375979		0.873338	6.11345e-10	0.476155	0.71844	1	2.9893e-07	1	0.962484	0.978173	0.507416
METABAT_AS27yjCOA_75	Verrucomicrobia OPB35 soil group_sp _AS27yjCOA_75	Bacteria; Verrucomicrobia; OPB35 soil group	37	89	0	0	0	183	38	10	4	0	0.0489585	4.16874e-11	0.549149	0.764622	0.999984	0	0.955526	0.00249765	0.761436	0.611223		0.27111	7.48996e-10	0.559126	0.779081	1	0	1	0.0360744	0.978173	0.617393
METABAT_AS10tlH2TH_384	Bacteroidales FTLpost3_sp _AS10tlH2TH_384	Bacteria; Bacteroidetes; Bacteroidia; Bacteroidales; FTLpost3	13	55	0	0	0	31	47	2	0	0	0.52699	4.50365e-11	0.322699	0.507145	0.995507	0.843564	1.56502e-05	0.303602	0.955774	0.370037		1	7.98038e-10	0.477988	0.71844	1	1	0.000186404	0.962484	0.978312	0.507416
METABAT_AS25fmACSIPFO_91	Verrucomicrobia OPB35 soil group_sp _AS25fmACSIPFO_91	Bacteria; Verrucomicrobia; OPB35 soil group	43	76	0	1	0	180	50	22	5	3	5.82206e-05	8.02687e-11	0.474605	0.32578	0.999867	0	0.0612007	6.02407e-13	0.409414	0.00767535		0.000937221	1.38889e-09	0.507574	0.71844	1	0	0.30085	4.12294e-11	0.897564	0.182574
METABAT_AS4DglBPLU_14	Methanomicrobiales_sp _AS4DglBPLU_14	Archaea; Euryarchaeota; Methanomicrobia; Methanomicrobiales	3	53	0	0	0	4	19	0	13	0	0.999416	2.05397e-10	0.318628	0.501751	0.995117	1	0.829351	0.85028	4.19926e-06	0.365543		1	3.5025e-09	0.477988	0.71844	1	1	1	0.962484	0.00147105	0.507416
METABAT_AS09scLD_40	Firmicutes_sp _AS09scLD_40	Bacteria; Firmicutes	12	65	0	0	4	26	51	10	4	2	0.932922	2.3366e-10	0.40821	0.614269	0.850291	0.999908	0.00128004	8.32542e-05	0.408995	0.0252466		1	3.94981e-09	0.479813	0.71844	1	1	0.0101894	0.00157707	0.897564	0.336862
METABAT_AS21ysBPME_299	Clostridiales_sp _AS21ysBPME_299	Bacteria; Firmicutes; Clostridia; Clostridiales	17	56	5	8	0	69	14	0	3	6	0.25432	2.80871e-10	5.25682e-06	1.18935e-07	0.997101	1.52545e-05	0.994364	0.875704	0.434666	9.61134e-07		0.858252	4.68668e-09	0.000334966	5.37803e-06	1	9.27935e-05	1	0.962484	0.904855	0.000169696
METABAT_AS06rmzACSIP_541	Planctomycetaceae_sp _AS06rmzACSIP_541	Bacteria; Planctomycetes; Planctomycetacia; Planctomycetales; Planctomycetaceae	52	82	0	14	0	242	45	8	4	0	5.15689e-06	7.21559e-10	0.52922	2.09215e-11	0.999971	0	0.602151	0.0141472	0.71815	0.590759		0.000141748	1.19003e-08	0.543177	1.39433e-09	1	0	1	0.154846	0.978173	0.599749
METABAT_AS4FglBPSI_4	Firmicutes_sp _AS4FglBPSI_4	Bacteria; Firmicutes	20	53	1	0	4	102	16	3	3	0	0.0542868	7.7079e-10	0.0610472	0.515046	0.645934	0	0.964511	0.137568	0.394472	0.376651		0.291402	1.25601e-08	0.476155	0.71844	1	0	1	0.88006	0.891381	0.507416
METABAT_AS08sgBPME_117	Firmicutes_sp _AS08sgBPME_117	Bacteria; Firmicutes	14	53	1	0	5	73	29	0	1	0	0.46337	9.43756e-10	0.0616791	0.51712	0.480207	2.22754e-07	0.194322	0.862537	0.829776	0.378394		1	1.52017e-08	0.476155	0.71844	1	1.56212e-06	0.745877	0.962484	0.978173	0.507416
METABAT_AS26fmACSIPLY_47	Firmicutes_sp_AS26fmACSIPLY_47	Bacteria; Firmicutes	9	53	1	1	4	34	12	1	2	0	0.907257	1.03552e-09	0.0619715	0.166109	0.653297	0.753642	0.99747	0.59101	0.623253	0.379196		1	1.63712e-08	0.476155	0.71844	1	1	1	0.962484	0.978173	0.507416
METABAT_AS26fmACSIPLY_24	Chloroflexi_sp _AS26fmACSIPLY_24	Bacteria; Chloroflexi	35	90	3	1	0	137	141	5	13	0	0.213625	1.62327e-09	0.0120341	0.469765	0.999994	3.50443e-08	0	0.265552	0.0123191	0.644721		0.765443	2.5218e-08	0.218959	0.71844	1	2.66495e-07	0	0.962484	0.204145	0.647031
METABAT_AS22ysBPME_16	Methanomicrobiales_sp _AS22ysBPME_16	Archaea; Euryarchaeota; Methanomicrobia; Methanomicrobiales	5	59	0	0	0	8	29	0	5	0	0.999404	1.79515e-09	0.380939	0.581387	0.998709	1	0.53883	0.906865	0.189254	0.433752		1	2.77121e-08	0.477988	0.71844	1	1	1	0.962484	0.726365	0.507416
METABAT_AS22ysBPME_225	Bacteroidales_sp _AS22ysBPME_225	Bacteria; Bacteroidetes; Bacteroidia; Bacteroidales	6	48	0	0	0	47	41	3	1	1	0.970896	3.19241e-09	0.3007	0.47769	0.992999	0.0164645	0.000140612	0.103652	0.779203	0.0680385		1	4.85782e-08	0.477988	0.71844	1	0.0703255	0.00143794	0.764296	0.978173	0.442344
METABAT_AS10tlH2TH_144	Porphyromonadaceae_sp _AS10tlH2TH_144	Bacteria; Bacteroidetes; Bacteroidia; Bacteroidales; Porphyromonadaceae	44	70	1	0	0	136	50	18	2	2	2.25049e-05	7.14574e-09	0.133918	0.685312	0.999854	0	0.0529896	1.12926e-09	0.882986	0.0410136		0.000443979	1.06565e-07	0.477988	0.7346	1	0	0.270943	4.27873e-08	0.978173	0.371679
METABAT_AS25fmACSIPFO_25	Firmicutes_sp _AS25fmACSIPFO_25	Bacteria; Firmicutes	8	50	0	0	3	29	32	0	2	0	0.937023	7.26539e-09	0.323314	0.507957	0.788243	0.915446	0.0592905	0.855309	0.603926	0.370715		1	1.07213e-07	0.477988	0.71844	1	1	0.29456	0.962484	0.978173	0.507416
METABAT_AS27yjCOA_90	Bacteroidales_sp _AS27yjCOA_90	Bacteria; Bacteroidetes; Bacteroidia; Bacteroidales	18	74	0	0	0	39	109	5	2	2	0.895829	7.5188e-09	0.49803	0.713934	0.99993	0.999838	0	0.130264	0.912452	0.0497512		1	1.09745e-07	0.52187	0.750248	1	1	0	0.864077	0.978173	0.405906
METABAT_AS06rmzACSIP_537	Phycisphaerae Pla1 lineage_sp _AS06rmzACSIP_537	Bacteria; Planctomycetes; Phycisphaerae; Pla1 lineage	55	85	0	12	2	189	71	16	0	1	1.13611e-05	8.14258e-09	0.566585	8.28782e-09	0.999264	0	0.00612157	1.67436e-06	0.998758	0.260826		0.000270702	1.17568e-07	0.573544	4.14796e-07	1	0	0.041035	4.10468e-05	0.998758	0.507416
METABAT_AS06rmzACSIP_597	Phycisphaerae_sp _AS06rmzACSIP_597	Bacteria; Planctomycetes; Phycisphaerae	43	70	0	4	0	91	42	22	5	0	5.3991e-05	9.53446e-09	0.473459	0.00679874	0.999863	0.000182746	0.360006	5.62772e-13	0.406359	0.53266		0.000879698	1.35713e-07	0.506837	0.151191	1	0.000980947	1	4.12294e-11	0.897564	0.55525
METABAT_AS02xzSISU_79	Clostridiaceae_sp _AS02xzSISU_79	Bacteria; Firmicutes; Clostridia; Clostridiales; Clostridiaceae	14	57	0	0	40	74	25	1	4	8	0.725948	9.59385e-09	0.380039	0.58028	0	5.00254e-05	0.798398	0.684008	0.336416	9.43866e-09		1	1.35713e-07	0.477988	0.71844	0	0.00028246	1	0.962484	0.876057	3.30636e-06
METABAT_AS05jafATM_93	Bacteroidales_sp _AS05jafATM_93	Bacteria; Bacteroidetes; Bacteroidia; Bacteroidales	33	54	0	0	0	104	33	2	1	0	4.31106e-05	9.79384e-09	0.357218	0.551806	0.997825	2.22045e-16	0.140382	0.373516	0.867869	0.40793		0.000736379	1.37158e-07	0.477988	0.71844	1	2.90675e-15	0.578456	0.962484	0.978173	0.507416
METABAT_AS21ysBPME_219	Firmicutes_sp _AS21ysBPME_219	Bacteria; Firmicutes	18	51	1	0	3	95	14	15	3	1	0.156263	1.36598e-08	0.0642289	0.525331	0.818663	1.26565e-14	0.992036	5.49525e-10	0.41545	0.0860476		0.634562	1.88174e-07	0.476155	0.71844	1	1.57458e-13	1	2.34774e-08	0.897564	0.455256
METABAT_AS02xzSISU_37	Firmicutes_sp _AS02xzSISU_37	Bacteria; Firmicutes	14	58	0	0	4	86	37	6	4	3	0.771888	1.36121e-08	0.390646	0.593229	0.814327	1.73948e-07	0.129105	0.0127596	0.363342	0.00308724		1	1.88174e-07	0.477988	0.71844	1	1.23118e-06	0.547051	0.14301	0.880695	0.0965759
METABAT_AS02xzSISU_7	Firmicutes_sp _AS02xzSISU_7	Bacteria; Firmicutes	14	58	1	0	3	129	16	6	6	0	0.793409	2.50026e-08	0.0913413	0.599751	0.917715	0	0.998491	0.0139318	0.113704	0.450102		1	3.40049e-07	0.477988	0.71844	1	0	1	0.153689	0.584996	0.507416
METABAT_AS06rmzACSIP_417	Planctomycetes_sp _AS06rmzACSIP_417	Bacteria; Planctomycetes	57	101	1	0	0	250	63	12	1	4	0.00213806	3.01232e-08	0.294687	0.860284	1	0	0.712404	0.00354599	0.998344	0.0100691		0.0213959	4.05482e-07	0.477988	0.860898	1	0	1	0.050096	0.998758	0.21374
METABAT_AS10tlH2TH_116	Bacteroidales_sp _AS10tlH2TH_116	Bacteria; Bacteroidetes; Bacteroidia; Bacteroidales	12	50	1	0	0	25	43	3	0	0	0.702556	3.31049e-08	0.0641302	0.525018	0.996611	0.991533	0.000642473	0.147776	0.962419	0.385053		1	4.41649e-07	0.476155	0.71844	1	1	0.00538985	0.908045	0.978979	0.507416
METABAT_AS24abBPME_126	Bacteroidales_sp _AS24abBPME_126	Bacteria; Bacteroidetes; Bacteroidia; Bacteroidales	15	48	0	0	0	25	42	3	0	0	0.330974	5.31398e-08	0.324419	0.509415	0.995662	0.983292	0.000483138	0.132025	0.956665	0.371933		1	7.01822e-07	0.477988	0.71844	1	1	0.00417825	0.868389	0.978312	0.507416
METABAT_AS10tlH2TH_258	Fibrobacter_sp _AS10tlH2TH_258	Bacteria; Fibrobacteres; Fibrobacteres; Fibrobacterales; Fibrobacteraceae; Fibrobacter; succinogenes	14	43	0	0	0	47	35	13	1	2	0.228211	6.96589e-08	0.285552	0.456964	0.990575	0.00589944	0.00193574	2.84394e-09	0.749537	0.00781901		0.795333	9.12614e-07	0.477988	0.71844	1	0.0264061	0.0148471	1.02022e-07	0.978173	0.182574
METABAT_AS27yjCOA_40	Chthonomonadales_sp _AS27yjCOA_40	Bacteria; Armatimonadetes; Chthonomonadetes; Chthonomonadales	45	74	0	0	3	246	59	14	8	1	0.000259062	7.937e-08	0.518928	0.735191	0.990708	0	0.0267982	6.07137e-06	0.137244	0.215498		0.00345663	1.02999e-06	0.5359	0.760692	1	0	0.148396	0.000144137	0.625229	0.507416
METABAT_AS27yjCOA_96	Armatimonadetes_sp_AS27yjCOA_96	Bacteria; Armatimonadetes	19	53	0	9	2	83	27	5	1	0	0.216004	8.0475e-08	0.368215	1.99141e-08	0.952536	5.29855e-08	0.5932	0.0283301	0.881408	0.419924		0.770029	1.03468e-06	0.477988	9.61376e-07	1	3.86734e-07	1	0.268204	0.978173	0.507416
METABAT_AS04akNAM_130	Clostridiaceae_sp _AS04akNAM_130	Bacteria; Firmicutes; Clostridia; Clostridiales; Clostridiaceae	13	54	0	0	18	70	29	0	3	2	0.795542	9.45188e-08	0.377556	0.577223	5.54821e-05	0.000289291	0.513792	0.904319	0.524684	0.0194605		1	1.20359e-06	0.477988	0.71844	0.000386843	0.00150668	1	0.962484	0.955893	0.299606
METABAT_AS08sgBPME_335	Fibrobacter_sp _AS08sgBPME_335	Bacteria; Fibrobacteres; Fibrobacteres; Fibrobacterales; Fibrobacteraceae; Fibrobacter; succinogenes	15	42	0	0	0	55	36	5	0	2	0.1373	1.00243e-07	0.280343	0.449753	0.989576	5.39766e-05	0.000728765	0.00648905	0.928135	0.00736928		0.577649	1.26216e-06	0.477988	0.71844	1	0.000303831	0.00604142	0.083005	0.978173	0.182574
METABAT_AS19jrsBPTG_11	Bacteroidales_sp _AS19jrsBPTG_11	Bacteria; Bacteroidetes; Bacteroidia; Bacteroidales	14	53	2	0	0	24	37	4	0	0	0.680808	1.0284e-07	0.0116622	0.568488	0.998372	0.999524	0.0641336	0.0823119	0.975382	0.422418		1	1.28842e-06	0.214983	0.71844	1	1	0.309831	0.658966	0.985228	0.507416
METABAT_AS06rmzACSIP_96	Firmicutes_sp _AS06rmzACSIP_96	Bacteria; Firmicutes	17	68	1	0	4	51	68	0	3	0	0.896023	1.07475e-07	0.140865	0.696829	0.948636	0.938708	4.7681e-05	0.96135	0.769124	0.54134		1	1.32661e-06	0.477988	0.741273	1	1	0.000534622	0.972456	0.978173	0.563042
METABAT_AS06rmzACSIP_274	Candidatus Hydrogenedens_sp_AS06rmzACSIP_274	Bacteria; Candidatus Hydrogenedentes; Candidatus Hydrogenedens	35	68	1	2	0	185	55	11	5	1	0.00982494	1.19903e-07	0.141546	0.119571	0.999893	0	0.0176853	0.000149671	0.431253	0.184451		0.0760483	1.47474e-06	0.477988	0.71844	1	0	0.105434	0.00265429	0.90177	0.507416
METABAT_AS08sgBPME_385	Bacteroidales_sp _AS08sgBPME_385	Bacteria; Bacteroidetes; Bacteroidia; Bacteroidales	22	49	0	0	0	63	46	3	3	6	0.0320836	1.62478e-07	0.342816	0.533403	0.997042	0.000352187	0.000174301	0.15675	0.432114	9.39535e-07		0.196227	1.97358e-06	0.477988	0.71844	1	0.00180078	0.00173188	0.939497	0.902223	0.000169696
METABAT_AS09scLD_55	Firmicutes_sp _AS09scLD_55	Bacteria; Firmicutes	16	45	1	0	4	59	27	0	2	0	0.182602	1.65253e-07	0.0538763	0.490283	0.584037	0.000120707	0.192264	0.840699	0.569627	0.356043		0.697074	1.97577e-06	0.476155	0.71844	1	0.000658018	0.742805	0.962484	0.977148	0.507416
METABAT_AS04akNAM_94	Firmicutes_sp _AS04akNAM_94	Bacteria; Firmicutes	13	50	0	0	3	91	29	2	1	0	0.678362	1.64009e-07	0.351001	0.543902	0.848115	7.62634e-12	0.32109	0.360703	0.859712	0.401132		1	1.97577e-06	0.477988	0.71844	1	7.74611e-11	1	0.962484	0.978173	0.507416
METABAT_AS08sgBPME_98	Firmicutes_sp _AS08sgBPME_98	Bacteria; Firmicutes	22	48	1	0	3	102	13	15	3	1	0.0259326	2.01599e-07	0.0642783	0.525488	0.818925	0	0.996014	5.5298e-10	0.415772	0.0861119		0.163656	2.37817e-06	0.476155	0.71844	1	0	1	2.34774e-08	0.897564	0.455256
METABAT_AS23ysBPME_69	Firmicutes_sp _AS23ysBPME_69	Bacteria; Firmicutes	12	42	0	0	2	59	12	2	2	0	0.436305	2.22094e-07	0.287495	0.459644	0.847613	9.94301e-06	0.979741	0.236554	0.509038	0.331019		1	2.59185e-06	0.477988	0.71844	1	6.05476e-05	1	0.962484	0.953026	0.507416
METABAT_AS08sgBPME_163	Firmicutes_sp _AS08sgBPME_163	Bacteria; Firmicutes	11	48	2	0	4	44	34	0	2	0	0.804713	2.79533e-07	0.0087193	0.52954	0.680664	0.237327	0.0550654	0.871961	0.644826	0.388882		1	3.24198e-06	0.172053	0.71844	1	0.775046	0.279517	0.962484	0.978173	0.507416
METABAT_AS06rmzACSIP_543	Fibrobacter_sp _AS06rmzACSIP_543	Bacteria; Fibrobacteres; Fibrobacteres; Fibrobacterales; Fibrobacteraceae; Fibrobacter; succinogenes	51	88	0	0	5	138	102	14	10	5	0.00247905	3.21359e-07	0.615166	0.823434	0.990807	2.62589e-06	2.55116e-07	0.000120239	0.148938	0.00109917		0.0241191	3.68624e-06	0.618699	0.828163	1	1.71378e-05	4.203e-06	0.00221651	0.650039	0.0529936
METABAT_AS10tlH2TH_51	Clostridiales_sp _AS10tlH2TH_51	Bacteria; Firmicutes; Clostridia; Clostridiales	11	39	1	2	2	36	8	0	0	0	0.432926	4.00643e-07	0.0392911	0.0196687	0.803734	0.118154	0.997391	0.7853	0.916892	0.30831		1	4.53065e-06	0.46162	0.328046	1	0.418013	1	0.962484	0.978173	0.507416
METABAT_AS06rmzACSIP_518	Bacteroidetes vadinHA17_sp _AS06rmzACSIP_518	Bacteria; Bacteroidetes; Bacteroidetes vadinHA17	36	52	0	0	1	77	46	3	5	1	1.53305e-05	4.87266e-07	0.377669	0.577363	0.989459	7.51014e-06	0.00211435	0.209881	0.183008	0.109545		0.000329023	5.41498e-06	0.477988	0.71844	1	4.63503e-05	0.016099	0.962484	0.714188	0.488412
METABAT_AS26fmACSIPLY_11	Chloroflexi_sp _AS26fmACSIPLY_11	Bacteria; Chloroflexi	34	88	3	0	0	143	129	6	10	0	0.491782	5.49435e-07	0.0169148	0.827468	0.999999	5.53818e-07	6.10623e-15	0.20672	0.15818	0.682604		1	6.05629e-06	0.263306	0.831027	1	3.84235e-06	2.44575e-13	0.962484	0.677102	0.684069
METABAT_AS06rmzACSIP_18	Lentisphaerae_sp _AS06rmzACSIP_18	Bacteria; Lentisphaerae; Lentisphaerae	16	53	0	0	0	38	85	2	2	6	0.603599	8.90265e-07	0.391751	0.594569	0.998989	0.920604	4.44089e-16	0.445677	0.758475	2.84047e-06		1	9.74133e-06	0.477988	0.71844	1	1	1.94389e-14	0.962484	0.978173	0.000397884
METABAT_AS10tlH2TH_315	Bacteroidales_sp _AS10tlH2TH_315	Bacteria; Bacteroidetes	18	26	10	7	0	36	43	3	2	0	0.170652	0.153449	9.96092e-13	1.30916e-06	0.996897	0.716481	0.000867147	0.15357	0.64656	0.389671		0.667832	0.587381	1.3954e-10	5.73534e-05	1	1	0.00714631	0.935439	0.978173	0.507416
METABAT_AS27yjCOA_144	Caldisericales LF045_sp _AS27yjCOA_144	Bacteria; Caldiserica; Caldisericia; Caldisericales; LF045	8	4	7	2	3	8	20	0	6	0	0.985379	1	3.5528e-08	0.0546093	0.887021	1	0.957563	0.90126	0.0850915	0.425767		1	1	4.14463e-06	0.715025	1	1	1	0.962484	0.519401	0.507416
METABAT_AS02xzSISU_46	Clostridiaceae_sp _AS02xzSISU_46	Bacteria; Firmicutes; Clostridia; Clostridiales; Clostridiaceae	26	31	7	11	33	63	25	1	2	0	0.0262348	0.149253	6.01345e-08	2.70399e-10	1.40554e-13	0.0173218	0.862897	0.708726	0.76339	0.448203		0.16482	0.574826	6.47693e-06	1.57613e-08	2.35168e-12	0.0735391	1	0.962484	0.978173	0.507416
METABAT_AS27yjCOA_31	candidate division Zixibacteria_sp_AS27yjCOA_31	Bacteria; candidate division Zixibacteria	18	19	6	34	0	29	43	5	3	1	0.596868	0.966578	1.85793e-06	0	0.999532	0.999825	0.0728234	0.0592989	0.644098	0.140315		1	1	0.000124089	0	1	1	0.341222	0.491584	0.978173	0.507416
METABAT_AS06rmzACSIP_302	Ruminococcus_sp _AS06rmzACSIP_302	Bacteria; Firmicutes; Clostridia; Clostridiales; Ruminococcaceae; Ruminococcus	31	54	3	22	0	84	18	11	4	2	0.0067124	9.08651e-06	0.00249511	0	0.999537	3.48734e-05	0.998773	2.93621e-05	0.45361	0.0289263		0.0556454	8.84381e-05	0.0699129	0	1	0.000201214	1	0.000596948	0.918934	0.352523
METABAT_AS22ysBPME_289	Clostridiales_sp _AS22ysBPME_289	Bacteria; Firmicutes; Clostridia; Clostridiales	7	30	1	19	0	45	14	1	2	0	0.816272	0.00023981	0.035048	0	0.982529	0.00112649	0.816869	0.423068	0.412711	0.29249		1	0.00190894	0.44386	0	1	0.00546095	1	0.962484	0.897564	0.507416
METABAT_AS08sgBPME_234	Clostridiales_sp _AS08sgBPME_234	Bacteria; Firmicutes; Clostridia; Clostridiales	11	33	1	17	0	48	15	2	3	0	0.527969	0.000260473	0.0445379	0	0.990188	0.0031926	0.889971	0.229253	0.27817	0.326538		1	0.00206171	0.465654	0	1	0.0149593	1	0.962484	0.837946	0.507416
METABAT_AS06rmzACSIP_431	Pirellulaceae_sp _AS06rmzACSIP_431	Bacteria; Planctomycetes; Planctomycetacia; Pirellulales; Pirellulaceae	38	51	1	64	0	80	22	9	1	1	0.0136426	0.0247834	0.171016	0	0.999967	0.151041	0.999962	0.00461814	0.981951	0.220839		0.100596	0.124006	0.477988	0	1	0.513612	1	0.0622117	0.98759	0.507416
METABAT_AS07pgkLD_191	Clostridiales_sp _AS07pgkLD_191	Bacteria; Firmicutes; Clostridia; Clostridiales	17	16	0	15	0	71	13	1	2	0	0.0383677	0.482156	0.270474	0	0.987408	6.52758e-11	0.931109	0.46214	0.461811	0.312024		0.228737	1	0.477988	0	1	6.13995e-10	1	0.962484	0.925604	0.507416
METABAT_AS22ysBPME_133	Clostridiales_sp _AS22ysBPME_133	Bacteria; Firmicutes; Clostridia; Clostridiales	16	18	0	16	0	76	13	0	2	0	0.110106	0.420102	0.288788	0	0.991151	2.38531e-11	0.965354	0.814895	0.512581	0.332459		0.505003	1	0.477988	0	1	2.32527e-10	1	0.962484	0.953026	0.507416
METABAT_AS23ysBPME_49	Clostridiales_sp _AS23ysBPME_49	Bacteria; Firmicutes; Clostridia; Clostridiales	4	30	1	11	0	44	14	2	0	0	0.961193	5.13653e-05	0.0298393	2.03837e-13	0.975391	0.000334303	0.705725	0.147643	0.882034	0.271461		1	0.000458671	0.394657	1.5878e-11	1	0.00172191	1	0.908045	0.978173	0.507416
METABAT_AS07pgkLD_232	Clostridiales_sp _AS07pgkLD_232	Bacteria; Firmicutes; Clostridia; Clostridiales	19	6	4	13	0	98	21	0	3	1	0.172165	0.999976	9.55393e-05	2.22489e-13	0.997825	6.62803e-14	0.889586	0.887813	0.470647	0.0974599		0.671875	1	0.00446919	1.63696e-11	1	7.80557e-13	1	0.962484	0.932404	0.472785
METABAT_AS23ysBPME_152	Clostridiales_sp _AS23ysBPME_152	Bacteria; Firmicutes; Clostridia; Clostridiales	16	30	4	12	0	50	12	0	0	0	0.167626	0.00721603	3.93182e-05	3.78364e-13	0.993718	0.00707383	0.99125	0.836197	0.946342	0.351729		0.661534	0.0435761	0.00220237	2.64789e-11	1	0.0313622	1	0.962484	0.978173	0.507416
METABAT_AS15tlH2ME_143	Clostridiales_sp _AS15tlH2ME_143	Bacteria; Firmicutes; Clostridia; Clostridiales	8	9	0	9	0	75	12	0	2	1	0.837882	0.979112	0.282952	9.66913e-10	0.990088	1.91274e-11	0.975436	0.807254	0.496532	0.0599705		1	1	0.477988	5.41907e-08	1	1.88444e-10	1	0.962484	0.947902	0.442344
METABAT_AS09scLD_273	Clostridiales_sp _AS09scLD_273	Bacteria; Firmicutes; Clostridia; Clostridiales	13	16	0	9	0	92	17	0	2	1	0.520735	0.797803	0.321591	4.13582e-09	0.995404	7.99361e-15	0.926599	0.853476	0.599543	0.0782452		1	1	0.477988	2.1482e-07	1	1.00847e-13	1	0.962484	0.977148	0.445531
METABAT_AS08sgBPME_285	Clostridiales_sp _AS08sgBPME_285	Bacteria; Firmicutes; Clostridia; Clostridiales	5	8	2	7	0	9	13	0	0	0	0.875018	0.898359	0.00208564	2.64727e-08	0.967697	0.999583	0.691565	0.706187	0.861986	0.254319		1	1	0.0630071	1.23755e-06	1	1	1	0.962484	0.978173	0.507416
METABAT_AS08sgBPME_114	Peptococcaceae_sp _AS08sgBPME_114	Bacteria; Firmicutes; Clostridia; Clostridiales; Peptococcaceae	9	27	0	6	46	18	30	2	7	0	0.976071	0.304891	0.381164	3.46454e-05	0	0.999998	0.467466	0.423431	0.0418092	0.433996		1	1	0.477988	0.00126449	0	1	1	0.962484	0.387306	0.507416
METABAT_AS08sgBPME_358	Clostridiales_sp _AS08sgBPME_358	Bacteria; Firmicutes; Clostridia; Clostridiales	5	5	2	3	40	5	7	0	2	0	0.806316	0.975278	0.00155271	0.000803484	0	0.99998	0.969764	0.668284	0.264667	0.232323		1	1	0.0494398	0.0225136	0	1	1	0.962484	0.827675	0.507416
METABAT_AS21ysBPME_3	Epulopiscium_sp _AS21ysBPME_3	Bacteria; Firmicutes; Clostridia; Clostridiales; Lachnospiraceae; Epulopiscium	21	31	3	3	47	53	13	5	1	2	0.0837564	0.0480539	0.00113324	0.00931936	0	0.0560939	0.998785	0.0248081	0.870245	0.0164864		0.40886	0.221459	0.0378017	0.194872	0	0.213553	1	0.244762	0.978173	0.277031
METABAT_AS22ysBPME_234	Clostridiaceae_sp _AS22ysBPME_234	Bacteria; Firmicutes; Clostridia; Clostridiales; Clostridiaceae	18	31	2	3	43	61	21	1	4	0	0.405646	0.132798	0.013895	0.0132679	0	0.0257408	0.964685	0.701562	0.361922	0.443667		1	0.526686	0.238216	0.244583	0	0.10453	1	0.962484	0.880472	0.507416
METABAT_AS10tlH2TH_247	Ruminiclostridium_sp _AS10tlH2TH_247	Bacteria; Firmicutes; Clostridia; Clostridiales; Ruminococcaceae; Ruminiclostridium	28	49	0	3	71	82	32	6	2	2	0.196012	0.0127671	0.494276	0.0369573	0	0.0218459	0.950074	0.0556252	0.908728	0.0484606		0.730155	0.0712618	0.520658	0.523002	0	0.0908192	1	0.463875	0.978173	0.401735
METABAT_AS06rmzACSIP_276	Syntrophomonadaceae_sp _AS06rmzACSIP_276	Bacteria; Firmicutes; Clostridia; Clostridiales; Syntrophomonadaceae	6	13	2	2	45	12	14	0	4	1	0.993086	0.974378	0.00918943	0.0429116	0	1	0.994745	0.877038	0.252943	0.0907188		1	1	0.176361	0.583681	0	1	1	0.962484	0.818439	0.457247
METABAT_AS10tlH2TH_150	Clostridiaceae_sp _AS10tlH2TH_150	Bacteria; Firmicutes; Clostridia; Clostridiales; Clostridiaceae	14	21	5	1	82	26	25	13	3	0	0.814238	0.850763	1.59759e-05	0.239208	0	0.999842	0.889731	4.83637e-07	0.587045	0.456111		1	1	0.000974609	0.71844	0	1	1	1.25571e-05	0.977148	0.509652
METABAT_AS21ysBPME_222	Syntrophomonadaceae_sp _AS21ysBPME_222	Bacteria; Firmicutes; Clostridia; Clostridiales; Syntrophomonadaceae	13	11	3	0	52	10	18	1	5	0	0.746323	0.997247	0.0012307	0.562324	0	1	0.977622	0.657806	0.160906	0.417042		1	1	0.0400978	0.71844	0	1	1	0.962484	0.679003	0.507416
METABAT_AS04akNAM_100	Clostridiaceae_sp _AS04akNAM_100	Bacteria; Firmicutes; Clostridia; Clostridiales; Clostridiaceae	28	35	3	1	45	82	22	1	4	2	0.0176928	0.0701683	0.00211373	0.249139	0	1.9993e-05	0.975292	0.73544	0.414927	0.0257172		0.123321	0.306249	0.0630071	0.71844	0	0.000119234	1	0.962484	0.897564	0.339903
METABAT_AS08sgBPME_326	Thermoanaerobacterales_sp _AS08sgBPME_326	Bacteria; Firmicutes; Clostridia; Thermoanaerobacterales	6	18	2	1	38	10	24	0	3	1	0.998758	0.934141	0.0139895	0.227366	0	1	0.889756	0.914028	0.559467	0.117762		1	1	0.238216	0.71844	0	1	1	0.962484	0.971269	0.495447
METABAT_AS06rmzACSIP_23	Clostridiales_sp _AS06rmzACSIP_23	Bacteria; Firmicutes; Clostridia; Clostridiales	9	10	1	1	46	2	8	0	4	0	0.654367	0.924261	0.0383048	0.107661	0	1	0.996905	0.780617	0.102088	0.304725		1	1	0.46162	0.71844	0	1	1	0.962484	0.560883	0.507416
METABAT_AS04akNAM_113	Clostridiaceae_sp _AS04akNAM_113	Bacteria; Firmicutes; Clostridia; Clostridiales; Clostridiaceae	16	35	0	0	48	37	21	0	4	0	0.458335	0.0111684	0.365455	0.56218	0	0.835784	0.914923	0.894751	0.300439	0.416917		1	0.0636056	0.477988	0.71844	0	1	1	0.962484	0.859065	0.507416
METABAT_AS09scLD_122	Syntrophomonadaceae_sp _AS09scLD_122	Bacteria; Firmicutes; Clostridia; Clostridiales; Syntrophomonadaceae	6	27	0	0	34	13	14	0	2	0	0.981649	0.047506	0.315775	0.497957	0	0.999994	0.979756	0.847152	0.584596	0.362392		1	0.219657	0.477988	0.71844	0	1	1	0.962484	0.977148	0.507416
METABAT_AS07pgkLD_152	Peptococcaceae_sp _AS07pgkLD_152	Bacteria; Firmicutes; Clostridia; Clostridiales; Peptococcaceae	9	29	0	0	49	20	33	3	6	0	0.951223	0.0912126	0.356284	0.550622	0	0.999915	0.13639	0.176327	0.0667554	0.406909		1	0.386069	0.477988	0.71844	0	1	0.570397	0.962484	0.484582	0.507416
METABAT_AS06rmzACSIP_36	Clostridiales_sp _AS06rmzACSIP_36	Bacteria; Firmicutes; Clostridia; Clostridiales	28	12	0	0	39	11	17	0	9	0	0.00736438	0.99795	0.388428	0.590537	0	1	0.995578	0.91231	0.00718795	0.441867		0.0599855	1	0.477988	0.71844	0	1	1	0.962484	0.139865	0.507416
METABAT_AS08sgBPME_276	Firmicutes_sp _AS08sgBPME_276	Bacteria; Firmicutes	22	10	0	0	36	12	12	3	2	0	0.0322142	0.996476	0.342935	0.533557	0	1	0.99867	0.156918	0.652295	0.392295		0.196227	1	0.477988	0.71844	0	1	1	0.939497	0.978173	0.507416
METABAT_AS06rmzACSIP_356	Clostridiaceae_sp _AS06rmzACSIP_356	Bacteria; Firmicutes; Clostridia; Clostridiales; Clostridiaceae	22	24	0	0	42	75	23	3	3	1	0.095732	0.52062	0.37925	0.57931	0	2.7086e-05	0.887567	0.212478	0.529142	0.110512		0.454646	1	0.477988	0.71844	0	0.000159526	1	0.962484	0.957663	0.488412
METABAT_AS06rmzACSIP_128	Actinobacteria_sp _AS06rmzACSIP_128	Bacteria; Actinobacteria; Actinobacteria	16	2	0	0	43	6	22	0	3	0	0.144021	0.999999	0.299556	0.476138	0	1	0.479332	0.828358	0.318415	0.344427		0.59171	1	0.477988	0.71844	0	1	1	0.962484	0.860899	0.507416
METABAT_AS01afH2WH_48	Clostridiales_sp _AS01afH2WH_48	Bacteria; Firmicutes; Clostridia; Clostridiales	6	9	0	0	45	9	22	0	3	0	0.994818	0.999117	0.353354	0.546901	0	1	0.828609	0.884434	0.460313	0.403706		1	1	0.477988	0.71844	0	1	1	0.962484	0.923923	0.507416
METABAT_AS06rmzACSIP_149	Clostridiales_sp _AS06rmzACSIP_149	Bacteria; Firmicutes; Clostridia; Clostridiales	9	14	0	0	57	22	22	12	1	0	0.688923	0.67796	0.270606	0.436161	0	0.932756	0.268477	1.16993e-08	0.717677	0.312172		1	1	0.477988	0.71844	0	1	0.947447	3.81202e-07	0.978173	0.507416
METABAT_AS06rmzACSIP_241	Clostridiales_sp _AS06rmzACSIP_241	Bacteria; Firmicutes; Clostridia; Clostridiales	8	8	0	0	35	6	15	0	5	0	0.939197	0.998554	0.324665	0.509739	0	1	0.975396	0.856733	0.0982926	0.372204		1	1	0.477988	0.71844	0	1	1	0.962484	0.554923	0.507416
METABAT_AS06rmzACSIP_363	Actinobacteria_sp _AS06rmzACSIP_363	Bacteria; Actinobacteria; Actinobacteria	9	3	0	0	41	13	31	0	3	0	0.909384	0.999999	0.331984	0.519345	0	0.999999	0.114189	0.864256	0.403204	0.380265		1	1	0.477988	0.71844	0	1	0.492242	0.962484	0.897564	0.507416
METABAT_AS07pgkLD_124	Clostridiales_Family_XI__Incertae_Sedis_sp _AS07pgkLD_124	Bacteria; Firmicutes; Clostridia; Clostridiales; Clostridiales_Family_XI__Incertae_Sedis	7	4	0	0	40	10	13	0	6	0	0.99731	1	0.397142	0.601069	0	1	0.999876	0.918323	0.115245	0.451286		1	1	0.477988	0.71844	0	1	1	0.962484	0.584996	0.507416
METABAT_AS07pgkLD_52	Clostridiales_Family_XI__Incertae_Sedis_sp _AS07pgkLD_52	Bacteria; Firmicutes; Clostridia; Clostridiales; Clostridiales_Family_XI__Incertae_Sedis	6	4	0	0	68	12	9	1	1	1	0.982831	0.999984	0.317885	0.500764	0	0.999998	0.999621	0.564209	0.809738	0.0763778		1	1	0.477988	0.71844	0	1	1	0.962484	0.978173	0.444686
METABAT_AS07pgkLD_60	Clostridiales_Family_XI__Incertae_Sedis_sp _AS07pgkLD_60	Bacteria; Firmicutes; Clostridia; Clostridiales; Clostridiales_Family_XI__Incertae_Sedis	9	3	0	0	38	11	17	0	4	0	0.779676	0.999982	0.290336	0.46355	0	0.999993	0.810632	0.816881	0.143227	0.334182		1	1	0.477988	0.71844	0	1	1	0.962484	0.637019	0.507416
METABAT_AS08sgBPME_104	Clostridiales_sp _AS08sgBPME_104	Bacteria; Firmicutes; Clostridia; Clostridiales	1	7	0	0	32	6	10	0	3	0	0.999308	0.970063	0.235897	0.386496	0	0.999998	0.950525	0.735991	0.171001	0.273185		1	1	0.477988	0.71844	0	1	1	0.962484	0.68515	0.507416
METABAT_AS08sgBPME_301	Clostridiales_sp _AS08sgBPME_301	Bacteria; Firmicutes; Clostridia; Clostridiales	12	13	0	0	35	6	17	1	5	0	0.458591	0.858794	0.291367	0.464963	0	1	0.815776	0.508019	0.0609556	0.335328		1	1	0.477988	0.71844	0	1	1	0.962484	0.473458	0.507416
METABAT_AS08sgBPME_325	Clostridiales_sp _AS08sgBPME_325	Bacteria; Firmicutes; Clostridia; Clostridiales	10	18	0	0	37	12	16	0	5	0	0.820962	0.652093	0.323068	0.507632	0	0.999999	0.95598	0.855048	0.0962292	0.370443		1	1	0.477988	0.71844	0	1	1	0.962484	0.552529	0.507416
METABAT_AS10tlH2TH_230	Actinobacteria_sp _AS10tlH2TH_230	Bacteria; Actinobacteria; Actinobacteria	12	1	0	0	51	13	24	0	9	0	0.804233	1	0.360131	0.555486	0	1	0.748316	0.890306	0.00375303	0.41111		1	1	0.477988	0.71844	0	1	1	0.962484	0.0992073	0.507416
METABAT_AS10tlH2TH_281	Syntrophomonadaceae_sp _AS10tlH2TH_281	Bacteria; Firmicutes; Clostridia; Clostridiales; Syntrophomonadaceae	7	11	0	0	53	8	20	0	6	0	0.987751	0.995402	0.35441	0.548244	0	1	0.916673	0.885366	0.0649539	0.404861		1	1	0.477988	0.71844	0	1	1	0.962484	0.481484	0.507416
METABAT_AS10tlH2TH_72	Clostridiales_sp _AS10tlH2TH_72	Bacteria; Firmicutes; Clostridia; Clostridiales	7	19	0	1	44	16	26	0	1	0	0.99603	0.889235	0.386759	0.222905	0	1	0.778214	0.911119	0.901798	0.44006		1	1	0.477988	0.71844	0	1	1	0.962484	0.978173	0.507416
METABAT_AS16jrsBPLL_18	Clostridiales_Family_XI__Incertae_Sedis_sp _AS16jrsBPLL_18	Bacteria; Firmicutes; Clostridia; Clostridiales; Clostridiales_Family_XI__Incertae_Sedis	7	22	0	0	37	17	19	0	3	0	0.985168	0.477298	0.34852	0.540732	0	0.999987	0.932004	0.880095	0.447378	0.398417		1	1	0.477988	0.71844	0	1	1	0.962484	0.918934	0.507416
METABAT_AS20ysBPTH_149	Clostridiales_sp _AS20ysBPTH_149	Bacteria; Firmicutes; Clostridia; Clostridiales	10	8	0	0	35	9	13	0	5	1	0.754372	0.996506	0.306266	0.485215	0	1	0.983275	0.836344	0.0762029	0.0706823		1	1	0.477988	0.71844	0	1	1	0.962484	0.513954	0.444062
METABAT_AS21ysBPME_138	Tepidanaerobacter_sp _AS21ysBPME_138	Bacteria; Firmicutes; Clostridia; Thermoanaerobacterales; Family III; Tepidanaerobacter	5	15	0	0	37	7	11	0	1	0	0.995792	0.891282	0.331256	0.518393	0	1	0.998896	0.863522	0.831279	0.379464		1	1	0.477988	0.71844	0	1	1	0.962484	0.978173	0.507416
METABAT_AS21ysBPME_327	Clostridiales_Family_XI__Incertae_Sedis_sp _AS21ysBPME_327	Bacteria; Firmicutes; Clostridia; Clostridiales; Clostridiales_Family_XI__Incertae_Sedis	8	19	0	0	39	12	11	0	3	0	0.894144	0.421879	0.302222	0.479753	0	0.999993	0.994864	0.831568	0.325229	0.347386		1	1	0.477988	0.71844	0	1	1	0.962484	0.862195	0.507416
METABAT_AS22ysBPME_233	Clostridiales_sp _AS22ysBPME_233	Bacteria; Firmicutes; Clostridia; Clostridiales	7	5	0	0	34	6	9	1	4	0	0.974724	0.99997	0.331377	0.518552	0	1	0.999835	0.591744	0.222493	0.379598		1	1	0.477988	0.71844	0	1	1	0.962484	0.769661	0.507416
METABAT_AS22ysBPME_45	Gracilibacteraceae_sp _AS22ysBPME_45	Bacteria; Firmicutes; Clostridia; Clostridiales; Gracilibacteraceae	5	25	0	0	40	16	28	0	1	0	0.999686	0.55249	0.395826	0.599487	0	1	0.7111	0.917437	0.910718	0.449865		1	1	0.477988	0.71844	0	1	1	0.962484	0.978173	0.507416
METABAT_AS23ysBPME_21	Syntrophomonadaceae_sp _AS23ysBPME_21	Bacteria; Firmicutes; Clostridia; Clostridiales; Syntrophomonadaceae	7	9	0	0	52	8	16	2	4	0	0.980549	0.998275	0.339944	0.529695	0	1	0.977428	0.338133	0.241166	0.389014		1	1	0.477988	0.71844	0	1	1	0.962484	0.800649	0.507416
METABAT_AS23ysBPME_253	Clostridiales_sp _AS23ysBPME_253	Bacteria; Firmicutes; Clostridia; Clostridiales	3	4	0	0	38	8	9	0	2	0	0.982217	0.997491	0.227667	0.374444	0	0.99993	0.962916	0.721613	0.341103	0.263891		1	1	0.477988	0.71844	0	1	1	0.962484	0.877395	0.507416
METABAT_AS25fmACSIPFO_90	Clostridiales_Family_XI__Incertae_Sedis_sp _AS25fmACSIPFO_90	Bacteria; Firmicutes; Clostridia; Clostridiales; Clostridiales_Family_XI__Incertae_Sedis	4	16	0	0	44	13	10	0	10	0	0.998626	0.836968	0.330527	0.517439	0	0.999999	0.999531	0.862784	0.000498248	0.378661		1	1	0.477988	0.71844	0	1	1	0.962484	0.0225176	0.507416
METABAT_AS10tlH2TH_408	Clostridiaceae_sp _AS10tlH2TH_408	Bacteria; Firmicutes; Clostridia; Clostridiales; Clostridiaceae	18	33	0	0	64	62	24	3	1	1	0.506998	0.123579	0.408317	0.614396	0	0.0503934	0.937808	0.262897	0.921954	0.129137		1	0.497512	0.479813	0.71844	0	0.193959	1	0.962484	0.978173	0.507416
METABAT_AS06rmzACSIP_507	Syntrophomonadaceae_sp _AS06rmzACSIP_507	Bacteria; Firmicutes; Clostridia; Clostridiales; Syntrophomonadaceae	10	11	0	0	69	14	19	0	2	0	0.980998	0.99973	0.410891	0.617437	0	1	0.995048	0.927138	0.794039	0.466096		1	1	0.479813	0.71844	0	1	1	0.962484	0.978173	0.513921
METABAT_AS10tlH2TH_207	Syntrophomonadaceae_sp _AS10tlH2TH_207	Bacteria; Firmicutes; Clostridia; Clostridiales; Syntrophomonadaceae	9	15	0	1	50	13	20	0	7	1	0.991883	0.994691	0.414519	0.253745	0	1	0.992586	0.929332	0.0693006	0.133323		1	1	0.479813	0.71844	0	1	1	0.962484	0.494368	0.507416
METABAT_AS10tlH2TH_216	Clostridiales_sp _AS10tlH2TH_216	Bacteria; Firmicutes; Clostridia; Clostridiales	20	12	0	0	45	26	18	0	8	0	0.370637	0.999497	0.416006	0.623447	0	0.999953	0.997979	0.930216	0.031515	0.471589		1	1	0.479813	0.71844	0	1	1	0.962484	0.325238	0.51456
METABAT_AS20ysBPTH_38	Clostridiales_sp _AS20ysBPTH_38	Bacteria; Firmicutes; Clostridia; Clostridiales	10	19	0	0	45	18	41	0	3	0	0.978856	0.940276	0.407456	0.613377	0	1	0.0709919	0.925011	0.601801	0.462402		1	1	0.479813	0.71844	0	1	0.335312	0.962484	0.977148	0.513739
METABAT_AS06rmzACSIP_269	Clostridiales_sp _AS06rmzACSIP_269	Bacteria; Firmicutes; Clostridia; Clostridiales	19	7	0	0	58	17	23	0	6	0	0.709598	1	0.463024	0.676682	0	1	0.99642	0.953941	0.233305	0.521656		1	1	0.498231	0.728694	0	1	1	0.966816	0.786668	0.546219
METABAT_AS04akNAM_105	Bacillus_sp _AS04akNAM_105	Bacteria; Firmicutes; Bacilli; Bacillales	17	33	0	0	62	13	23	2	2	0	0.900582	0.55942	0.483597	0.698823	0	1	0.998848	0.634348	0.897505	0.543312		1	1	0.513272	0.742831	0	1	1	0.962484	0.978173	0.564674
METABAT_AS24abBPME_53	Clostridiaceae_sp _AS24abBPME_53	Bacteria; Firmicutes; Clostridia; Clostridiales; Clostridiaceae	19	19	0	0	47	86	24	4	1	0	0.88893	0.999335	0.511173	0.727389	0	0.0200152	0.999591	0.28187	0.978093	0.572088		1	1	0.531271	0.757579	0	0.0844618	1	0.962484	0.986543	0.585461
METABAT_AS08sgBPME_219	Epulopiscium_sp _AS08sgBPME_219	Bacteria; Firmicutes; Clostridia; Clostridiales; Lachnospiraceae; Epulopiscium	32	39	0	0	56	106	27	1	2	0	0.195887	0.585086	0.543957	0.759677	0	0.00036866	0.999662	0.899652	0.949466	0.605908		0.730155	1	0.55505	0.7763	0	0.00187816	1	0.962484	0.978173	0.612465
METABAT_AS09scLD_167	Clostridiaceae_sp _AS09scLD_167	Bacteria; Firmicutes; Clostridia; Clostridiales; Clostridiaceae	7	0	2	2	32	9	10	1	0	0	0.956104	1	0.00658356	0.0316224	2.22045e-16	1	0.998664	0.552566	0.950031	0.358535		1	1	0.150184	0.46149	4.50757e-15	1	1	0.962484	0.978173	0.507416
METABAT_AS08sgBPME_346	Clostridia_sp _AS08sgBPME_346	Bacteria; Firmicutes; Clostridia	6	32	0	0	35	11	17	0	1	0	0.995734	0.0316183	0.358734	0.553723	2.22045e-16	1	0.98242	0.889116	0.869803	0.409586		1	0.152224	0.477988	0.71844	4.50757e-15	1	1	0.962484	0.978173	0.507416
METABAT_AS07pgkLD_231	Clostridiaceae_sp _AS07pgkLD_231	Bacteria; Firmicutes; Clostridia; Clostridiales; Clostridiaceae	17	30	0	0	36	77	19	6	3	1	0.418713	0.11878	0.375631	0.574846	2.22045e-16	5.91863e-06	0.97551	0.00991739	0.519607	0.108305		1	0.479569	0.477988	0.71844	4.50757e-15	3.71925e-05	1	0.119007	0.954767	0.488412
METABAT_AS06rmzACSIP_185	Clostridiales_sp _AS06rmzACSIP_185	Bacteria; Firmicutes; Clostridia; Clostridiales	11	19	0	0	36	16	13	1	3	0	0.918028	0.865966	0.379701	0.579865	2.22045e-16	1	0.999632	0.683408	0.530328	0.432409		1	1	0.477988	0.71844	4.50757e-15	1	1	0.962484	0.957663	0.507416
METABAT_AS21ysBPME_297	Clostridiales_sp _AS21ysBPME_297	Bacteria; Firmicutes; Clostridia; Clostridiales	6	17	0	0	33	13	12	1	1	0	0.988092	0.765773	0.329188	0.515685	2.22045e-16	0.999998	0.997216	0.587328	0.828071	0.377187		1	1	0.477988	0.71844	4.50757e-15	1	1	0.962484	0.978173	0.507416
METABAT_AS21ysBPME_109	Clostridiales family XIII UCG-002_sp _AS21ysBPME_109	Bacteria; Firmicutes; Clostridia; Clostridiales; Family XIII; Family XIII UCG-002	6	15	0	0	31	4	8	0	3	0	0.96874	0.753292	0.298282	0.474407	3.33067e-16	1	0.999555	0.826808	0.315174	0.343014		1	1	0.477988	0.71844	6.66476e-15	1	1	0.962484	0.860899	0.507416
METABAT_AS06rmzACSIP_469	Syntrophomonadaceae_sp _AS06rmzACSIP_469	Bacteria; Firmicutes; Clostridia; Clostridiales; Syntrophomonadaceae	14	7	0	0	36	13	37	0	3	0	0.749852	0.999985	0.385421	0.586874	4.44089e-16	1	0.109089	0.910155	0.54531	0.438611		1	1	0.477988	0.71844	8.6395e-15	1	0.480611	0.962484	0.965569	0.507416
METABAT_AS07pgkLD_55	Syntrophomonadaceae_sp _AS07pgkLD_55	Bacteria; Firmicutes; Clostridia; Clostridiales; Syntrophomonadaceae	7	9	0	0	33	8	16	0	3	0	0.978338	0.997957	0.336459	0.525175	4.44089e-16	1	0.973945	0.868697	0.415129	0.385185		1	1	0.477988	0.71844	8.6395e-15	1	1	0.962484	0.897564	0.507416
METABAT_AS08sgBPME_352	Papillibacter_sp _AS08sgBPME_352	Bacteria; Firmicutes; Clostridia; Clostridiales; Ruminococcaceae; Papillibacter	8	8	0	0	30	7	10	0	6	0	0.861949	0.992885	0.290465	0.463727	8.88178e-16	1	0.995735	0.817046	0.0220611	0.334325		1	1	0.477988	0.71844	1.70423e-14	1	1	0.962484	0.278447	0.507416
METABAT_AS10tlH2TH_97	Clostridiales_sp _AS10tlH2TH_97	Bacteria; Firmicutes; Clostridia; Clostridiales	11	7	0	2	36	15	7	0	4	0	0.945936	0.999992	0.396045	0.0652646	1.11022e-15	1	1	0.917585	0.377253	0.450102		1	1	0.477988	0.71844	2.1015e-14	1	1	0.962484	0.885266	0.507416
METABAT_AS25fmACSIPFO_105	Clostridiales_Family_XI__Incertae_Sedis_sp _AS25fmACSIPFO_105	Bacteria; Firmicutes; Clostridia; Clostridiales; Clostridiales_Family_XI__Incertae_Sedis	7	20	0	0	30	12	16	0	3	0	0.937061	0.314794	0.298919	0.475273	2.44249e-15	0.999991	0.898192	0.827585	0.316794	0.343721		1	1	0.477988	0.71844	4.55792e-14	1	1	0.962484	0.860899	0.507416
METABAT_AS21ysBPME_39	Clostridiales_sp _AS21ysBPME_39	Bacteria; Firmicutes; Clostridia; Clostridiales	11	9	0	0	29	5	14	0	4	0	0.518946	0.978254	0.281909	0.451927	2.55351e-15	1	0.925399	0.805863	0.129218	0.324795		1	1	0.477988	0.71844	4.70072e-14	1	1	0.962484	0.615328	0.507416
METABAT_AS06rmzACSIP_426	Syntrophomonadaceae_sp _AS06rmzACSIP_426	Bacteria; Firmicutes; Clostridia; Clostridiales; Syntrophomonadaceae	12	15	0	0	37	15	36	0	4	1	0.958073	0.996831	0.42579	0.634825	3.9968e-15	1	0.384581	0.935814	0.455555	0.141122		1	1	0.484591	0.719376	7.27792e-14	1	1	0.962484	0.918934	0.507416
METABAT_AS22ysBPME_180	Clostridia_sp _AS22ysBPME_180	Bacteria; Firmicutes; Clostridia	6	20	0	0	30	10	18	0	4	0	0.984069	0.45655	0.320235	0.503883	2.13163e-14	1	0.885286	0.85202	0.199246	0.367317		1	1	0.477988	0.71844	3.77738e-13	1	1	0.962484	0.734507	0.507416
METABAT_AS22ysBPME_296	Clostridiales_Family_XI__Incertae_Sedis_sp _AS22ysBPME_296	Bacteria; Firmicutes; Clostridia; Clostridiales; Clostridiales_Family_XI__Incertae_Sedis	10	20	0	0	32	16	19	0	4	0	0.925444	0.726517	0.362219	0.558118	3.79696e-14	0.999999	0.958496	0.892067	0.292645	0.413389		1	1	0.477988	0.71844	6.65475e-13	1	1	0.962484	0.854455	0.507416
METABAT_AS09scLD_130	Clostridiales_sp _AS09scLD_130	Bacteria; Firmicutes; Clostridia; Clostridiales	10	7	0	0	30	7	16	0	2	0	0.855308	0.999673	0.333439	0.521243	7.72715e-14	1	0.970565	0.865713	0.629252	0.381865		1	1	0.477988	0.71844	1.337e-12	1	1	0.962484	0.978173	0.507416
METABAT_AS04akNAM_37	Clostridiaceae_sp _AS04akNAM_37	Bacteria; Firmicutes; Clostridia; Clostridiales; Clostridiaceae	30	24	0	0	36	115	28	6	4	1	0.0221829	0.866489	0.442748	0.654172	9.54792e-14	1.4917e-12	0.920325	0.0282072	0.500764	0.153331		0.147291	1	0.488256	0.719376	1.63165e-12	1.56954e-11	1	0.268204	0.950171	0.507416
METABAT_AS06rmzACSIP_159	Clostridiales_sp _AS06rmzACSIP_159	Bacteria; Firmicutes; Clostridia; Clostridiales	15	6	0	0	30	15	14	1	6	0	0.401182	0.99992	0.337422	0.526426	1.12688e-13	0.999994	0.992348	0.603823	0.0501698	0.386244		1	1	0.477988	0.71844	1.90739e-12	1	1	0.962484	0.419548	0.507416
METABAT_AS08sgBPME_119	Thermoanaerobacterales_sp _AS08sgBPME_119	Bacteria; Firmicutes; Clostridia; Thermoanaerobacterales	11	12	0	0	33	8	14	0	0	0	0.950193	0.998789	0.39911	0.603431	2.16938e-13	1	0.999735	0.919634	0.983033	0.453409		1	1	0.478917	0.71844	3.57667e-12	1	1	0.962484	0.987969	0.508996
METABAT_AS06rmzACSIP_123	Gaiellales_sp _AS06rmzACSIP_123	Bacteria; Actinobacteria; Thermoleophilia; Gaiellales	6	4	0	0	30	9	29	0	5	0	0.993422	0.999998	0.346624	0.538302	2.65232e-13	1	0.291858	0.878358	0.129566	0.39634		1	1	0.477988	0.71844	4.31572e-12	1	1	0.962484	0.615328	0.507416
METABAT_AS22ysBPME_189	Clostridiales_sp _AS22ysBPME_189	Bacteria; Firmicutes; Clostridia; Clostridiales	6	20	0	0	25	5	16	1	1	0	0.898109	0.0966985	0.254266	0.413014	2.86549e-13	1	0.667029	0.425821	0.679867	0.29386		1	0.403827	0.477988	0.71844	4.56917e-12	1	1	0.962484	0.978173	0.507416
METABAT_AS08sgBPME_84	Firmicutes_sp _AS08sgBPME_84	Bacteria; Firmicutes	8	22	0	0	29	6	14	0	4	0	0.948775	0.36077	0.331134	0.518234	3.5183e-13	1	0.989736	0.863399	0.221973	0.37933		1	1	0.477988	0.71844	5.54103e-12	1	1	0.962484	0.769661	0.507416
METABAT_AS21ysBPME_66	Clostridiales_sp _AS21ysBPME_66	Bacteria; Firmicutes; Clostridia; Clostridiales	26	13	0	0	29	19	26	0	6	0	0.00334483	0.973115	0.343889	0.534786	1.11755e-12	0.999892	0.490012	0.875816	0.0554754	0.393341		0.0308297	1	0.477988	0.71844	1.74347e-11	1	1	0.962484	0.44412	0.507416
METABAT_AS22ysBPME_318	Syntrophomonadaceae_sp _AS22ysBPME_318	Bacteria; Firmicutes; Clostridia; Clostridiales; Syntrophomonadaceae	9	23	0	0	30	13	22	0	2	0	0.961641	0.505757	0.364994	0.561602	1.37179e-12	1	0.876725	0.894371	0.702931	0.416414		1	1	0.477988	0.71844	2.1092e-11	1	1	0.962484	0.978173	0.507416
METABAT_AS06rmzACSIP_54	Clostridiales_sp _AS06rmzACSIP_54	Bacteria; Firmicutes; Clostridia; Clostridiales	6	7	0	0	25	9	9	0	4	0	0.940063	0.994095	0.275096	0.442447	2.20191e-12	0.999997	0.995874	0.796573	0.118485	0.31719		1	1	0.477988	0.71844	3.35022e-11	1	1	0.962484	0.59285	0.507416
METABAT_AS04akNAM_68	Clostridiaceae_sp _AS04akNAM_68	Bacteria; Firmicutes; Clostridia; Clostridiales; Clostridiaceae	12	22	0	0	29	36	25	2	2	0	0.77973	0.513354	0.353824	0.547498	2.66887e-12	0.809335	0.63903	0.366511	0.677813	0.40422		1	1	0.477988	0.71844	4.02223e-11	1	1	0.962484	0.978173	0.507416
METABAT_AS06rmzACSIP_332	Clostridiaceae_sp _AS06rmzACSIP_332	Bacteria; Firmicutes; Clostridia; Clostridiales; Clostridiaceae	11	21	0	1	30	77	20	1	1	1	0.916895	0.748406	0.379137	0.214726	4.59832e-12	8.8988e-06	0.965675	0.682407	0.893775	0.110442		1	1	0.477988	0.71844	6.85596e-11	5.44493e-05	1	0.962484	0.978173	0.488412
METABAT_AS08sgBPME_197	Clostridiales_sp _AS08sgBPME_197	Bacteria; Firmicutes; Clostridia; Clostridiales	19	22	0	0	22	73	7	1	1	1	0.00185797	0.0148902	0.233257	0.38264	1.02449e-11	2.66454e-15	0.993792	0.378137	0.626716	0.0402499		0.0190417	0.0808572	0.477988	0.71844	1.50423e-10	3.45061e-14	1	0.962484	0.978173	0.371679
METABAT_AS09scLD_118	Clostridiaceae_sp _AS09scLD_118	Bacteria; Firmicutes; Clostridia; Clostridiales; Clostridiaceae	14	11	0	0	30	95	28	1	1	0	0.765004	0.99913	0.388983	0.591211	1.03948e-11	2.84656e-10	0.66679	0.699652	0.904047	0.442468		1	1	0.477988	0.71844	1.51775e-10	2.57603e-09	1	0.962484	0.978173	0.507416
METABAT_AS04akNAM_77	Firmicutes_sp _AS04akNAM_77	Bacteria; Firmicutes	17	13	0	0	23	7	10	0	2	0	0.0206529	0.665702	0.253724	0.412239	1.12131e-11	0.999998	0.976105	0.765107	0.414628	0.293251		0.14046	1	0.477988	0.71844	1.61765e-10	1	1	0.962484	0.897564	0.507416
METABAT_AS24abBPME_21	Syntrophomonadaceae_sp _AS24abBPME_21	Bacteria; Firmicutes; Clostridia; Clostridiales; Syntrophomonadaceae	13	15	0	0	31	14	16	0	5	0	0.899223	0.993854	0.411212	0.617816	1.36817e-11	1	0.999362	0.927334	0.25234	0.466441		1	1	0.479813	0.71844	1.95854e-10	1	1	0.962484	0.818439	0.513921
METABAT_AS06rmzACSIP_353	Syntrophomonadaceae_sp _AS06rmzACSIP_353	Bacteria; Firmicutes; Clostridia; Clostridiales; Syntrophomonadaceae	5	10	0	0	26	10	17	0	3	0	0.993583	0.990136	0.319493	0.5029	2.01532e-11	1	0.921205	0.85122	0.370127	0.366499		1	1	0.477988	0.71844	2.85861e-10	1	1	0.962484	0.885266	0.507416
METABAT_AS04akNAM_124	Firmicutes_sp _AS04akNAM_124	Bacteria; Firmicutes	24	12	0	0	27	8	13	0	3	0	0.00977507	0.983243	0.340304	0.53016	2.21521e-11	1	0.996683	0.872421	0.425399	0.389408		0.0760483	1	0.477988	0.71844	3.11022e-10	1	1	0.962484	0.897564	0.507416
METABAT_AS22ysBPME_31	Papillibacter_sp _AS22ysBPME_31	Bacteria; Firmicutes; Clostridia; Clostridiales; Ruminococcaceae; Papillibacter	23	5	0	0	25	19	14	0	5	1	0.00330659	0.999829	0.301968	0.47941	2.44125e-11	0.997511	0.964415	0.831265	0.0715685	0.0686365		0.0308297	1	0.477988	0.71844	3.38459e-10	1	1	0.962484	0.496373	0.442344
METABAT_AS06rmzACSIP_50	Actinobacteria_sp _AS06rmzACSIP_50	Bacteria; Actinobacteria; Actinobacteria	4	3	0	0	26	11	17	0	3	0	0.998251	0.999998	0.324419	0.509415	3.04182e-11	1	0.9334	0.856475	0.383125	0.371933		1	1	0.477988	0.71844	4.17553e-10	1	1	0.962484	0.885266	0.507416
METABAT_AS09scLD_359	Firmicutes_sp _AS09scLD_359	Bacteria; Firmicutes	5	15	0	0	25	6	17	0	1	0	0.99	0.795559	0.306643	0.485724	3.62603e-11	1	0.881105	0.836785	0.790134	0.352287		1	1	0.477988	0.71844	4.9375e-10	1	1	0.962484	0.978173	0.507416
METABAT_AS20ysBPTH_144	Clostridiaceae_sp _AS20ysBPTH_144	Bacteria; Firmicutes; Clostridia; Clostridiales; Clostridiaceae	7	38	0	0	25	44	22	0	0	1	0.952964	5.19328e-05	0.309784	0.489947	4.71349e-11	0.0749037	0.556797	0.840412	0.948557	0.0723819		1	0.000460202	0.477988	0.71844	6.34491e-10	0.279096	1	0.962484	0.978173	0.444686
METABAT_AS04akNAM_112	Syntrophomonadaceae_sp _AS04akNAM_112	Bacteria; Firmicutes; Clostridia; Clostridiales; Syntrophomonadaceae	10	24	0	0	29	13	24	1	6	0	0.965362	0.597827	0.390867	0.593497	5.58393e-11	1	0.889756	0.702893	0.106608	0.444506		1	1	0.477988	0.71844	7.44531e-10	1	1	0.962484	0.570066	0.507416
METABAT_AS07pgkLD_129	Clostridiales_Family_XI__Incertae_Sedis_sp _AS07pgkLD_129	Bacteria; Firmicutes; Clostridia; Clostridiales; Clostridiales_Family_XI__Incertae_Sedis	8	11	0	0	25	14	8	1	3	0	0.921296	0.976206	0.314532	0.496299	6.96988e-11	0.999983	0.999836	0.557249	0.35711	0.361017		1	1	0.477988	0.71844	9.21224e-10	1	1	0.962484	0.880252	0.507416
METABAT_AS01afH2WH_16	Firmicutes_sp _AS01afH2WH_16	Bacteria; Firmicutes	14	9	0	0	22	9	13	1	1	0	0.111266	0.942001	0.254672	0.413595	7.37872e-11	0.99998	0.883006	0.426737	0.680845	0.294316		0.507636	1	0.477988	0.71844	9.66297e-10	1	1	0.962484	0.978173	0.507416
METABAT_AS05jafATM_52	Bacilli_sp _AS05jafATM_52	Bacteria; Firmicutes; Bacilli	10	6	0	0	27	8	20	0	1	0	0.932058	0.999986	0.365916	0.562757	1.69583e-10	1	0.943812	0.895129	0.878669	0.417419		1	1	0.477988	0.71844	2.20528e-09	1	1	0.962484	0.978173	0.507416
METABAT_AS08sgBPME_241	Clostridiales_sp _AS08sgBPME_241	Bacteria; Firmicutes; Clostridia; Clostridiales	11	8	0	0	22	6	10	0	0	0	0.421275	0.979689	0.265155	0.428485	1.8207e-10	1	0.985571	0.782385	0.915061	0.306071		1	1	0.477988	0.71844	2.33928e-09	1	1	0.962484	0.978173	0.507416
METABAT_AS22ysBPME_36	Epulopiscium_sp _AS22ysBPME_36	Bacteria; Firmicutes; Clostridia; Clostridiales; Lachnospiraceae; Epulopiscium	7	15	0	0	25	10	16	0	2	0	0.976852	0.900228	0.334286	0.522347	3.32911e-10	1	0.971549	0.866555	0.631335	0.382797		1	1	0.477988	0.71844	4.24121e-09	1	1	0.962484	0.978173	0.507416
METABAT_AS04akNAM_87	Clostridiales_Family_XI__Incertae_Sedis_sp _AS04akNAM_87	Bacteria; Firmicutes; Clostridia; Clostridiales; Clostridiales_Family_XI__Incertae_Sedis	9	15	0	0	24	6	8	1	6	0	0.872828	0.842073	0.317265	0.49994	4.37312e-10	1	0.999862	0.562926	0.0359977	0.364038		1	1	0.477988	0.71844	5.51565e-09	1	1	0.962484	0.347812	0.507416
METABAT_AS09scLD_400	Clostridiales_sp _AS09scLD_400	Bacteria; Firmicutes; Clostridia; Clostridiales	11	20	0	0	24	7	13	0	3	1	0.715487	0.446386	0.318751	0.501916	4.90321e-10	1	0.990475	0.850415	0.368175	0.0768123		1	1	0.477988	0.71844	6.12938e-09	1	1	0.962484	0.885266	0.444686
METABAT_AS06rmzACSIP_482	Actinobacteria_sp _AS06rmzACSIP_482	Bacteria; Actinobacteria; Actinobacteria	11	2	0	0	25	10	17	0	8	0	0.806058	1	0.340184	0.530005	5.21098e-10	1	0.962599	0.872306	0.00716188	0.389277		1	1	0.477988	0.71844	6.45948e-09	1	1	0.962484	0.139865	0.507416
METABAT_AS23ysBPME_255	Clostridiales_Family_XI__Incertae_Sedis_sp _AS23ysBPME_255	Bacteria; Firmicutes; Clostridia; Clostridiales; Clostridiales_Family_XI__Incertae_Sedis	6	16	0	0	24	16	8	0	3	1	0.985629	0.806353	0.323437	0.508119	7.00674e-10	0.99995	0.999907	0.855439	0.380528	0.0791842		1	1	0.477988	0.71844	8.61492e-09	1	1	0.962484	0.885266	0.445531
METABAT_AS06rmzACSIP_191	Candidatus Peribacteria_sp _AS06rmzACSIP_191	Bacteria; Candidatus Peregrinibacteria; Candidatus Peribacteria	5	9	0	0	15	3	25	0	0	0	0.465619	0.28275	0.141896	0.242615	9.67197e-10	0.999768	8.12803e-06	0.53115	0.706171	0.16597		1	0.9733	0.477988	0.71844	1.17806e-08	1	0.000101698	0.962484	0.978173	0.507416
METABAT_AS08sgBPME_331	Clostridiaceae_sp _AS08sgBPME_331	Bacteria; Firmicutes; Clostridia; Clostridiales; Clostridiaceae	23	10	0	0	23	66	17	1	1	1	0.00451862	0.984572	0.30853	0.488262	1.10261e-09	1.37494e-06	0.887797	0.544682	0.793521	0.0717734		0.039815	1	0.477988	0.71844	1.32853e-08	9.09654e-06	1	0.962484	0.978173	0.444686
METABAT_AS04akNAM_46	Tepidanaerobacter syntrophicus_AS04akNAM_46	Bacteria; Firmicutes; Clostridia; Thermoanaerobacterales; Thermoanaerobacteraceae; Tepidanaerobacter	4	3	0	0	24	17	21	0	2	1	0.998678	0.999999	0.331499	0.51871	1.27861e-09	0.999941	0.775715	0.863767	0.624458	0.0833575		1	1	0.477988	0.71844	1.53272e-08	1	1	0.962484	0.978173	0.455256
METABAT_AS06rmzACSIP_188	Syntrophomonadaceae_sp _AS06rmzACSIP_188	Bacteria; Firmicutes; Clostridia; Clostridiales; Syntrophomonadaceae	2	6	0	0	22	8	19	0	1	1	0.999635	0.999083	0.293038	0.467252	1.68998e-09	1	0.683097	0.820306	0.764525	0.0644881		1	1	0.477988	0.71844	2.00652e-08	1	1	0.962484	0.978173	0.442344
METABAT_AS04akNAM_117	Firmicutes_sp _AS04akNAM_117	Bacteria; Firmicutes	20	7	0	0	21	10	14	1	1	0	0.00702736	0.993919	0.274438	0.441527	2.0772e-09	0.99999	0.904064	0.470935	0.726091	0.316455		0.0575751	1	0.477988	0.71844	2.44881e-08	1	1	0.962484	0.978173	0.507416
METABAT_AS04akNAM_79	Firmicutes_sp _AS04akNAM_79	Bacteria; Firmicutes	9	5	0	0	29	15	26	0	12	0	0.997062	1	0.442343	0.653715	2.42125e-09	1	0.961174	0.944466	0.00109651	0.49973		1	1	0.488256	0.719376	2.82535e-08	1	1	0.962484	0.0390741	0.530797
METABAT_AS07pgkLD_131	Clostridiales_Family_XI__Incertae_Sedis_sp _AS07pgkLD_131	Bacteria; Firmicutes; Clostridia; Clostridiales; Clostridiales_Family_XI__Incertae_Sedis	6	1	0	0	23	10	11	0	2	0	0.98388	1	0.319864	0.503392	2.55396e-09	1	0.997937	0.85162	0.595128	0.366908		1	1	0.477988	0.71844	2.95252e-08	1	1	0.962484	0.977148	0.507416
METABAT_AS04akNAM_21	Firmicutes_sp _AS04akNAM_21	Bacteria; Firmicutes	19	10	0	0	24	14	17	1	1	0	0.121057	0.996318	0.341979	0.532324	2.73115e-09	0.999999	0.965109	0.61282	0.847207	0.391247		0.533336	1	0.477988	0.71844	3.13502e-08	1	1	0.962484	0.978173	0.507416
METABAT_AS04akNAM_110	Bacillales_sp _AS04akNAM_110	Bacteria; Firmicutes; Bacilli; Bacillales	16	36	0	0	33	16	40	3	1	0	0.977282	0.605079	0.519452	0.735715	2.75813e-09	1	0.795973	0.489915	0.980504	0.58067		1	1	0.5359	0.760692	3.14371e-08	1	1	0.962484	0.98759	0.592512
METABAT_AS10tlH2TH_358	Syntrophomonadaceae_sp _AS10tlH2TH_358	Bacteria; Firmicutes; Clostridia; Clostridiales; Syntrophomonadaceae	12	7	0	0	26	13	25	0	2	1	0.892356	0.999987	0.38865	0.590807	3.84012e-09	1	0.83935	0.912468	0.752381	0.116358		1	1	0.477988	0.71844	4.33858e-08	1	1	0.962484	0.978173	0.495161
METABAT_AS05jafATM_10	Gelria_sp _AS05jafATM_10	Bacteria; Firmicutes; Clostridia; Thermoanaerobacterales; Thermoanaerobacteraceae; Gelria	10	8	2	1	24	10	18	0	3	0	0.903034	0.999637	0.00975081	0.186009	5.27351e-09	1	0.960598	0.882654	0.454962	0.401519		1	1	0.184607	0.71844	5.90662e-08	1	1	0.962484	0.918934	0.507416
METABAT_AS27yjCOA_214	Syntrophomonadaceae_sp _AS27yjCOA_214	Bacteria; Firmicutes; Clostridia; Clostridiales; Syntrophomonadaceae	14	9	0	0	22	8	16	0	3	1	0.346105	0.992873	0.309157	0.489105	5.53406e-09	1	0.927432	0.839694	0.343112	0.0720775		1	1	0.477988	0.71844	6.14883e-08	1	1	0.962484	0.877395	0.444686
METABAT_AS22ysBPME_288	Clostridiales_sp _AS22ysBPME_288	Bacteria; Firmicutes; Clostridia; Clostridiales	5	24	0	0	24	12	28	1	4	0	0.998132	0.344187	0.352766	0.546153	5.81345e-09	1	0.404134	0.633727	0.270314	0.403064		1	1	0.477988	0.71844	6.4093e-08	1	1	0.962484	0.836291	0.507416
METABAT_AS08sgBPME_414	Firmicutes_sp _AS08sgBPME_414	Bacteria; Firmicutes	5	10	0	0	21	4	9	0	2	0	0.982179	0.967643	0.289046	0.461778	6.19911e-09	1	0.998026	0.815228	0.513288	0.332746		1	1	0.477988	0.71844	6.78609e-08	1	1	0.962484	0.953026	0.507416
METABAT_AS15tlH2ME_28	Firmicutes_sp _AS15tlH2ME_28	Bacteria; Firmicutes	19	8	0	0	23	9	12	0	2	0	0.101461	0.999141	0.335011	0.523292	7.47284e-09	1	0.997954	0.867273	0.633115	0.383594		0.478608	1	0.477988	0.71844	8.05036e-08	1	1	0.962484	0.978173	0.507416
METABAT_AS04akNAM_72	Firmicutes_sp _AS04akNAM_72	Bacteria; Firmicutes	6	17	0	0	25	8	18	0	3	0	0.997898	0.935268	0.377556	0.577223	7.44729e-09	1	0.986629	0.904319	0.524684	0.430081		1	1	0.477988	0.71844	8.05036e-08	1	1	0.962484	0.955893	0.507416
METABAT_AS23ysBPME_332	Clostridiales_Family_XI__Incertae_Sedis_sp _AS23ysBPME_332	Bacteria; Firmicutes; Clostridia; Clostridiales; Clostridiales_Family_XI__Incertae_Sedis	8	16	0	0	22	9	13	0	1	0	0.928088	0.781138	0.318132	0.501093	1.04081e-08	1	0.990197	0.849741	0.810154	0.364996		1	1	0.477988	0.71844	1.11224e-07	1	1	0.962484	0.978173	0.507416
METABAT_AS09scLD_248	Clostridiaceae_sp _AS09scLD_248	Bacteria; Firmicutes; Clostridia; Clostridiales; Clostridiaceae	13	17	1	0	24	43	21	4	0	0	0.740234	0.903265	0.0761227	0.560589	1.25933e-08	0.50396	0.911341	0.076694	0.973333	0.415534		1	1	0.477988	0.71844	1.33732e-07	1	1	0.621089	0.985228	0.507416
METABAT_AS21ysBPME_12	Clostridiales_sp _AS21ysBPME_12	Bacteria; Firmicutes; Clostridia; Clostridiales	28	29	0	0	22	127	13	2	3	0	0.000277875	0.0276792	0.324051	0.508929	1.56202e-08	0	0.99258	0.306275	0.382151	0.371527		0.00363834	0.136544	0.477988	0.71844	1.64328e-07	0	1	0.962484	0.885266	0.507416
METABAT_AS20ysBPTH_68	Clostridiaceae_sp _AS20ysBPTH_68	Bacteria; Firmicutes; Clostridia; Clostridiales; Clostridiaceae	16	16	0	3	23	54	19	0	3	0	0.358732	0.895745	0.347336	0.00809176	1.72303e-08	0.0218307	0.92919	0.879012	0.444208	0.397119		1	1	0.477988	0.174409	1.7983e-07	0.0908192	1	0.962484	0.9179	0.507416
METABAT_AS09scLD_388	Clostridiales_Family_XI__Incertae_Sedis_sp _AS09scLD_388	Bacteria; Firmicutes; Clostridia; Clostridiales; Clostridiales_Family_XI__Incertae_Sedis	9	10	0	0	23	14	10	0	2	0	0.938759	0.997175	0.347691	0.53967	1.7642e-08	0.999999	0.999836	0.879338	0.663564	0.397509		1	1	0.477988	0.71844	1.82649e-07	1	1	0.962484	0.978173	0.507416
METABAT_AS22ysBPME_70	Peptococcaceae_sp _AS22ysBPME_70	Bacteria; Firmicutes; Clostridia; Clostridiales; Peptococcaceae	5	13	0	0	20	9	21	0	4	0	0.978405	0.824679	0.282952	0.453371	1.93228e-08	0.999999	0.437482	0.807254	0.130907	0.325957		1	1	0.477988	0.71844	1.97367e-07	1	1	0.962484	0.617513	0.507416
METABAT_AS09scLD_39	Lysinibacillus_sp _AS09scLD_39	Bacteria; Firmicutes; Bacilli; Bacillales; Bacillaceae; Lysinibacillus	18	19	0	0	27	10	14	0	3	0	0.643967	0.975876	0.433561	0.643749	1.92488e-08	1	0.999973	0.940001	0.665308	0.490373		1	1	0.486714	0.719376	1.97367e-07	1	1	0.962484	0.978173	0.525239
METABAT_AS02xzSISU_72	Syntrophomonadaceae_sp _AS02xzSISU_72	Bacteria; Firmicutes; Clostridia; Clostridiales; Syntrophomonadaceae	11	8	0	0	24	9	30	0	3	0	0.905848	0.999898	0.373927	0.572737	2.38555e-08	1	0.414053	0.901526	0.515105	0.426138		1	1	0.477988	0.71844	2.42637e-07	1	1	0.962484	0.953026	0.507416
METABAT_AS09scLD_159	Thermoanaerobacterales_sp _AS09scLD_159	Bacteria; Firmicutes; Clostridia; Thermoanaerobacterales	5	5	0	0	19	9	11	0	0	0	0.965828	0.998923	0.267819	0.432242	3.21124e-08	0.999994	0.974998	0.786262	0.917494	0.309054		1	1	0.477988	0.71844	3.2354e-07	1	1	0.962484	0.978173	0.507416
METABAT_AS24abBPME_62	Clostridiaceae_sp _AS24abBPME_62	Bacteria; Firmicutes; Clostridia; Clostridiales; Clostridiaceae	15	23	0	0	22	56	17	1	1	0	0.388573	0.308851	0.335132	0.523449	3.26922e-08	0.00459462	0.95471	0.599265	0.837171	0.383726		1	1	0.477988	0.71844	3.27234e-07	0.0208072	1	0.962484	0.978173	0.507416
METABAT_AS06rmzACSIP_293	Clostridiales_sp _AS06rmzACSIP_293	Bacteria; Firmicutes; Clostridia; Clostridiales	4	8	0	0	16	4	13	0	0	0	0.904193	0.831782	0.201862	0.335973	3.51577e-08	0.999997	0.557267	0.672432	0.835453	0.234633		1	1	0.477988	0.71844	3.49753e-07	1	1	0.962484	0.978173	0.507416
METABAT_AS07pgkLD_159	Clostridia_sp _AS07pgkLD_159	Bacteria; Firmicutes; Clostridia	5	18	0	0	22	8	11	0	4	0	0.996648	0.736477	0.337422	0.526426	3.79569e-08	1	0.999222	0.869638	0.235599	0.386244		1	1	0.477988	0.71844	3.74915e-07	1	1	0.962484	0.78965	0.507416
METABAT_AS23ysBPME_284	Epulopiscium_sp _AS23ysBPME_284	Bacteria; Firmicutes; Clostridia; Clostridiales; Lachnospiraceae; Epulopiscium	12	14	0	0	20	40	19	3	1	0	0.495468	0.822815	0.297772	0.473713	5.31914e-08	0.13673	0.714101	0.100426	0.773674	0.342447		1	1	0.477988	0.71844	5.21211e-07	0.471759	1	0.756436	0.978173	0.507416
METABAT_AS05jafATM_71	Firmicutes_sp _AS05jafATM_71	Bacteria; Firmicutes	18	10	0	0	21	9	17	0	2	0	0.105771	0.990536	0.320481	0.50421	5.37752e-08	1	0.923783	0.852286	0.596708	0.367589		0.491856	1	0.477988	0.71844	5.23429e-07	1	1	0.962484	0.977148	0.507416
METABAT_AS05jafATM_59	Clostridiaceae_sp _AS05jafATM_59	Bacteria; Firmicutes; Clostridia; Clostridiales; Clostridiaceae	18	22	0	0	24	73	11	6	1	0	0.395942	0.730001	0.388317	0.590402	5.93256e-08	0.000188904	0.999968	0.0122796	0.903377	0.441746		1	1	0.477988	0.71844	5.72961e-07	0.00100629	1	0.141014	0.978173	0.507416
METABAT_AS09scLD_335	Firmicutes_sp _AS09scLD_335	Bacteria; Firmicutes	11	6	0	0	18	10	11	1	1	0	0.367065	0.994411	0.255754	0.41514	6.72855e-08	0.999946	0.959102	0.429177	0.683439	0.295531		1	1	0.477988	0.71844	6.45803e-07	1	1	0.962484	0.978173	0.507416
METABAT_AS01afH2WH_13	Clostridia_sp _AS01afH2WH_13	Bacteria; Firmicutes; Clostridia	11	19	0	0	24	14	20	0	7	0	0.937721	0.900703	0.390646	0.593229	6.8511e-08	1	0.97842	0.913873	0.0485879	0.444266		1	1	0.477988	0.71844	6.52847e-07	1	1	0.962484	0.416589	0.507416
METABAT_AS21ysBPME_233	Clostridiales_Family_XI__Incertae_Sedis_sp _AS21ysBPME_233	Bacteria; Firmicutes; Clostridia; Clostridiales; Clostridiales_Family_XI__Incertae_Sedis	7	13	0	0	20	11	9	0	1	0	0.941721	0.894178	0.301842	0.479238	6.9557e-08	0.999998	0.999031	0.831113	0.781334	0.346964		1	1	0.477988	0.71844	6.58849e-07	1	1	0.962484	0.978173	0.507416
METABAT_AS23ysBPME_176	Peptococcaceae_sp _AS23ysBPME_176	Bacteria; Firmicutes; Clostridia; Clostridiales; Peptococcaceae	5	17	0	0	21	10	21	0	4	0	0.994821	0.746558	0.325523	0.510869	7.43931e-08	1	0.741453	0.857631	0.210128	0.37315		1	1	0.477988	0.71844	6.9956e-07	1	1	0.962484	0.752522	0.507416
METABAT_AS07pgkLD_225	Clostridiaceae_sp _AS07pgkLD_225	Bacteria; Firmicutes; Clostridia; Clostridiales; Clostridiaceae	7	2	0	1	19	7	11	0	1	0	0.900127	0.999995	0.280474	0.121006	7.64098e-08	1	0.985598	0.803934	0.739002	0.323193		1	1	0.477988	0.71844	7.13576e-07	1	1	0.962484	0.978173	0.507416
METABAT_AS04akNAM_85	Thermoanaerobacterales_sp _AS04akNAM_85	Bacteria; Firmicutes; Clostridia; Thermoanaerobacterales	7	15	0	0	20	12	14	0	1	0	0.949105	0.796755	0.306895	0.486063	9.65154e-08	0.999996	0.970755	0.837078	0.790589	0.352566		1	1	0.477988	0.71844	8.95341e-07	1	1	0.962484	0.978173	0.507416
METABAT_AS05jafATM_58	Thermoanaerobacterales_sp _AS05jafATM_58	Bacteria; Firmicutes; Clostridia; Thermoanaerobacterales	6	7	1	0	17	7	7	0	1	0	0.85305	0.972929	0.0309596	0.390328	1.00017e-07	0.999992	0.995266	0.740462	0.640528	0.276153		1	1	0.405368	0.71844	9.21711e-07	1	1	0.962484	0.978173	0.507416
METABAT_AS04akNAM_127	Desulfotomaculum_sp _AS04akNAM_127	Bacteria; Firmicutes; Clostridia; Clostridiales; Peptococcaceae; Desulfotomaculum; Desulfotomaculum sp.	11	14	0	0	26	11	34	0	8	1	0.986627	0.999366	0.44295	0.6544	1.2312e-07	1	0.642113	0.944765	0.0488227	0.15348		1	1	0.488256	0.719376	1.12629e-06	1	1	0.962484	0.416589	0.507416
METABAT_AS08sgBPME_225	Clostridia_sp _AS08sgBPME_225	Bacteria; Firmicutes; Clostridia	11	27	0	0	23	10	22	2	13	0	0.920911	0.304891	0.381164	0.581663	1.45714e-07	1	0.926167	0.423431	4.80523e-05	0.433996		1	1	0.477988	0.71844	1.32822e-06	1	1	0.962484	0.00612619	0.507416
METABAT_AS04akNAM_106	Epulopiscium_sp _AS04akNAM_106	Bacteria; Firmicutes; Clostridia; Clostridiales; Lachnospiraceae; Epulopiscium	16	29	0	0	23	46	22	1	5	0	0.560816	0.198273	0.383856	0.584961	1.71128e-07	0.505784	0.932629	0.690737	0.194923	0.436915		1	0.727187	0.477988	0.71844	1.53485e-06	1	1	0.962484	0.729358	0.507416
METABAT_AS10tlH2TH_240	Clostridiales_sp _AS10tlH2TH_240	Bacteria; Firmicutes; Clostridia; Clostridiales	4	18	0	0	20	14	12	0	1	1	0.997568	0.606039	0.3159	0.498123	1.70478e-07	0.999985	0.994534	0.84729	0.806377	0.0753878		1	1	0.477988	0.71844	1.53485e-06	1	1	0.962484	0.978173	0.444686
METABAT_AS23ysBPME_42	Clostridiales_sp _AS23ysBPME_42	Bacteria; Firmicutes; Clostridia; Clostridiales	7	21	0	0	20	19	6	0	4	0	0.960463	0.343388	0.316024	0.498288	1.718e-07	0.999068	0.999987	0.847427	0.190783	0.362666		1	1	0.477988	0.71844	1.53485e-06	1	1	0.962484	0.726591	0.507416
METABAT_AS07pgkLD_202	Clostridiales_sp _AS07pgkLD_202	Bacteria; Firmicutes; Clostridia; Clostridiales	6	19	0	0	21	10	14	1	1	0	0.992703	0.695603	0.343651	0.534479	2.28488e-07	1	0.994331	0.616095	0.849584	0.39308		1	1	0.477988	0.71844	2.0217e-06	1	1	0.962484	0.978173	0.507416
METABAT_AS04akNAM_15	Clostridiales_sp _AS04akNAM_15	Bacteria; Firmicutes; Clostridia; Clostridiales	3	11	0	0	18	6	10	1	2	0	0.996802	0.912154	0.276017	0.443733	2.58905e-07	1	0.991301	0.474429	0.477296	0.318219		1	1	0.477988	0.71844	2.28213e-06	1	1	0.962484	0.932754	0.507416
METABAT_AS22ysBPME_43	Clostridiales_Family_XI__Incertae_Sedis_sp _AS22ysBPME_43	Bacteria; Firmicutes; Clostridia; Clostridiales; Clostridiales_Family_XI__Incertae_Sedis	5	12	0	0	21	6	10	0	2	0	0.997788	0.987865	0.348402	0.54058	3.03253e-07	1	0.999843	0.879987	0.665231	0.398287		1	1	0.477988	0.71844	2.65314e-06	1	1	0.962484	0.978173	0.507416
METABAT_AS4BglBPHE_34	Candidatus Microthrix parvicella_AS4BglBPHE_34	Bacteria; Actinobacteria; Acidimicrobiia; Acidimicrobiales; Microthrixaceae; Candidatus Microthrix	36	13	0	0	30	28	72	0	7	2	0.0494122	1	0.53837	0.754304	3.11678e-07	1	0.000620075	0.978208	0.28072	0.065386		0.272545	1	0.550151	0.7725	2.71498e-06	1	0.005265	0.980696	0.841627	0.442344
METABAT_AS04akNAM_44	Thermoanaerobacterium_sp _AS04akNAM_44	Bacteria; Firmicutes; Clostridia; Thermoanaerobacterales; Thermoanaerobacterales_Family_III__Incertae_Sedis; Thermoanaerobacterium	16	27	0	0	23	55	31	0	3	0	0.621123	0.392904	0.395057	0.598561	3.29635e-07	0.156196	0.498742	0.916916	0.57028	0.449035		1	1	0.477988	0.71844	2.85389e-06	0.528249	1	0.962484	0.977148	0.507416
METABAT_AS10tlH2TH_243	Clostridiales_Family_XI__Incertae_Sedis_sp _AS10tlH2TH_243	Bacteria; Firmicutes; Clostridia; Clostridiales; Clostridiales_Family_XI__Incertae_Sedis	9	17	0	0	20	10	9	0	3	0	0.915024	0.792728	0.334648	0.52282	5.26562e-07	1	0.999866	0.866915	0.4103	0.383195		1	1	0.477988	0.71844	4.52961e-06	1	1	0.962484	0.897564	0.507416
METABAT_AS21ysBPME_83	Clostridiales_sp _AS21ysBPME_83	Bacteria; Firmicutes; Clostridia; Clostridiales	6	13	0	0	17	7	10	0	1	0	0.92768	0.750752	0.267952	0.43243	6.91375e-07	1	0.987302	0.786454	0.711747	0.309203		1	1	0.477988	0.71844	5.90299e-06	1	1	0.962484	0.978173	0.507416
METABAT_AS09scLD_382	Clostridiales_Family_XI__Incertae_Sedis_sp _AS09scLD_382	Bacteria; Firmicutes; Clostridia; Clostridiales; Clostridiales_Family_XI__Incertae_Sedis	9	12	0	0	20	9	12	0	4	0	0.931649	0.985174	0.343412	0.534172	8.70437e-07	1	0.998705	0.875369	0.248912	0.392818		1	1	0.477988	0.71844	7.38709e-06	1	1	0.962484	0.818439	0.507416
METABAT_AS04akNAM_31	Thermoanaerobacterales_sp _AS04akNAM_31	Bacteria; Firmicutes; Clostridia; Thermoanaerobacterales	11	12	0	0	24	15	27	0	1	0	0.984722	0.99986	0.438887	0.649809	1.10733e-06	1	0.935655	0.942742	0.944783	0.496051		1	1	0.487793	0.719376	9.36813e-06	1	1	0.962484	0.978173	0.528669
METABAT_AS08sgBPME_235	Clostridia_sp _AS08sgBPME_235	Bacteria; Firmicutes; Clostridia	5	10	0	0	19	5	11	0	5	0	0.994612	0.991989	0.324419	0.509415	1.13689e-06	1	0.998388	0.856475	0.0979737	0.371933		1	1	0.477988	0.71844	9.56371e-06	1	1	0.962484	0.554923	0.507416
METABAT_AS06rmzACSIP_504	Clostridiales_sp _AS06rmzACSIP_504	Bacteria; Firmicutes; Clostridia; Clostridiales	29	9	1	0	19	109	12	3	2	0	0.000146517	0.996728	0.060176	0.512158	1.27851e-06	0	0.996799	0.134706	0.611981	0.374229		0.00211619	1	0.476155	0.71844	1.06743e-05	0	1	0.87778	0.978173	0.507416
METABAT_AS10tlH2TH_327	Clostridiales_sp _AS10tlH2TH_327	Bacteria; Firmicutes; Clostridia; Clostridiales	20	28	0	0	17	111	8	2	1	0	0.0288277	0.0235181	0.309534	0.48961	7.25904e-06	0	0.999776	0.277921	0.795307	0.355488		0.179501	0.118096	0.477988	0.71844	5.55807e-05	0	1	0.962484	0.978173	0.507416
METABAT_AS06rmzACSIP_466	Clostridiales_sp _AS06rmzACSIP_466	Bacteria; Firmicutes; Clostridia; Clostridiales	33	35	2	0	8	199	13	4	1	0	7.75412e-06	0.00196664	0.00816433	0.520928	0.115125	0	0.995248	0.0529078	0.834249	0.381599		0.000197414	0.0135062	0.163403	0.71844	0.569928	0	1	0.450048	0.978173	0.507416
METABAT_AS08sgBPME_405	Petrimonas mucosa_AS08sgBPME_405	Bacteria; Bacteroidetes; Bacteroidia; Bacteroidales; Porphyromonadaceae; Petrimonas	31	40	0	2	0	143	32	6	3	0	6.76124e-05	0.000127971	0.339585	0.0408195	0.996834	0	0.107451	0.00515066	0.423477	0.388619		0.00107622	0.00108659	0.477988	0.561171	1	0	0.47639	0.0680762	0.897564	0.507416
METABAT_AS06rmzACSIP_605	Chloroflexi_sp _AS06rmzACSIP_605	Bacteria; Chloroflexi	56	45	8	1	0	227	126	19	11	0	1.65396e-05	0.481441	3.32803e-07	0.46708	0.999994	0	0	2.96882e-08	0.0503098	0.642802		0.000345022	1	2.91583e-05	0.71844	1	0	0	8.85313e-07	0.419548	0.645566
METABAT_AS09scLD_85	Clostridiales_sp _AS09scLD_85	Bacteria; Firmicutes; Clostridia; Clostridiales	21	15	4	1	0	118	15	1	3	0	0.0798302	0.951046	9.57216e-05	0.192043	0.997831	0	0.994347	0.642413	0.470959	0.408058		0.398808	1	0.00446919	0.71844	1	0	1	0.962484	0.932404	0.507416
METABAT_AS10tlH2TH_180	Lentisphaerae_sp _AS10tlH2TH_180	Bacteria; Lentisphaerae; Lentisphaerae	31	49	0	0	2	118	40	8	1	3	0.000292261	1.25137e-06	0.36303	0.559137	0.948432	0	0.014755	0.000509975	0.875163	0.00221059		0.00375649	1.33683e-05	0.477988	0.71844	1	0	0.0898772	0.00821236	0.978173	0.0774261
METABAT_AS23ysBPME_91	Bacteroidales_sp _AS23ysBPME_91	Bacteria; Bacteroidetes; Bacteroidia; Bacteroidales	27	41	0	1	3	146	23	6	2	0	0.000198949	3.39316e-06	0.305635	0.14267	0.742648	0	0.442198	0.00257701	0.558015	0.35117		0.00275968	3.4922e-05	0.477988	0.71844	1	0	1	0.0368407	0.971269	0.507416
METABAT_AS22ysBPME_320	Bacteroidales_sp _AS22ysBPME_320	Bacteria; Bacteroidetes; Bacteroidia; Bacteroidales	28	39	0	0	0	99	27	5	0	0	3.47231e-05	5.14991e-06	0.292396	0.466373	0.991753	0	0.111451	0.00818047	0.937221	0.336472		0.000607684	5.19076e-05	0.477988	0.71844	1	0	0.484915	0.100534	0.978173	0.507416
METABAT_AS08sgBPME_260	Bacteroidales_sp _AS08sgBPME_260	Bacteria; Bacteroidetes; Bacteroidia; Bacteroidales	36	48	0	0	0	158	23	9	1	1	2.4807e-05	1.81001e-05	0.384527	0.585782	0.998809	0	0.904587	0.000198115	0.899499	0.113773		0.000469524	0.000171339	0.477988	0.71844	1	0	1	0.003399	0.978173	0.492566
METABAT_AS08sgBPME_89	Bacteroidales_sp _AS08sgBPME_89	Bacteria; Bacteroidetes; Bacteroidia; Bacteroidales	35	38	0	0	0	122	17	4	2	1	1.03835e-06	0.000266839	0.331256	0.518393	0.996233	0	0.947765	0.0516165	0.623856	0.0832301		3.46914e-05	0.00210023	0.477988	0.71844	1	0	1	0.446387	0.978173	0.455256
METABAT_AS06rmzACSIP_603	Bacteroidales_sp _AS06rmzACSIP_603	Bacteria; Bacteroidetes; Bacteroidia; Bacteroidales	36	44	0	0	0	122	38	4	3	1	5.35442e-05	0.000545379	0.395936	0.599619	0.999081	0	0.115639	0.107703	0.572537	0.121006		0.000879698	0.00408545	0.477988	0.71844	1	0	0.496966	0.777796	0.977148	0.501565
METABAT_AS08sgBPME_168	Bacteroidales_sp _AS08sgBPME_168	Bacteria; Bacteroidetes; Bacteroidia; Bacteroidales	26	43	1	0	0	116	39	16	5	0	0.0237156	0.000722571	0.0890296	0.594167	0.998981	0	0.0733416	1.11964e-09	0.210042	0.445104		0.153722	0.00521815	0.477988	0.71844	1	0	0.342506	4.27873e-08	0.752522	0.507416
METABAT_AS10tlH2TH_128	Bacteroidales_sp _AS10tlH2TH_128	Bacteria; Bacteroidetes; Bacteroidia; Bacteroidales	18	39	0	0	0	109	36	4	1	0	0.282684	0.00147726	0.366491	0.563478	0.998222	0	0.0767823	0.0787122	0.879359	0.418046		0.921024	0.0103482	0.477988	0.71844	1	0	0.356198	0.633769	0.978173	0.507416
METABAT_AS07pgkLD_40	Bacteroidales_sp _AS07pgkLD_40	Bacteria; Bacteroidetes; Bacteroidia; Bacteroidales	18	31	0	0	3	95	33	4	2	2	0.0453097	0.00173255	0.291495	0.46514	0.702063	0	0.00835067	0.0297905	0.519976	0.0083558		0.257	0.0120163	0.477988	0.71844	1	0	0.0546696	0.278244	0.954767	0.182914
METABAT_AS07pgkLD_150	Bacteroidales_sp _AS07pgkLD_150	Bacteria; Bacteroidetes; Bacteroidia; Bacteroidales	27	38	0	1	0	111	28	2	2	0	0.00652386	0.0035511	0.372219	0.207413	0.998433	0	0.548295	0.404701	0.718584	0.424281		0.0544044	0.0232481	0.477988	0.71844	1	0	1	0.962484	0.978173	0.507416
METABAT_AS04akNAM_22	Clostridiales_sp _AS04akNAM_22	Bacteria; Firmicutes; Clostridia; Clostridiales	29	35	1	0	0	132	25	2	5	0	0.0111819	0.0732847	0.0994538	0.618445	0.999364	0	0.920199	0.487726	0.253535	0.467015		0.0842252	0.314944	0.477988	0.71844	1	0	1	0.962484	0.818439	0.513921
METABAT_AS23ysBPME_26	Bacteroidales_sp _AS23ysBPME_26	Bacteria; Bacteroidetes; Bacteroidia; Bacteroidales	31	22	0	0	0	101	20	3	2	2	1.47388e-05	0.277481	0.317761	0.5006	0.99503	0	0.763668	0.123659	0.589724	0.0110493		0.0003269	0.960022	0.477988	0.71844	1	0	1	0.832915	0.977148	0.22435
METABAT_AS10tlH2TH_285	Clostridiaceae_sp _AS10tlH2TH_285	Bacteria; Firmicutes; Clostridia; Clostridiales; Clostridiaceae	32	10	0	0	0	134	8	1	6	1	0.000674294	0.999674	0.390203	0.592692	0.998953	0	0.999999	0.701752	0.105719	0.11734		0.00821466	1	0.477988	0.71844	1	0	1	0.962484	0.568364	0.495161
METABAT_AS06rmzACSIP_523	Chloroflexi_sp _AS06rmzACSIP_523	Bacteria; Chloroflexi	28	24	0	0	0	141	73	2	5	0	0.00103353	0.30954	0.347217	0.539062	0.997306	0	3.44169e-14	0.352947	0.130486	0.396989		0.0117722	1	0.477988	0.71844	1	0	1.23575e-12	0.962484	0.617513	0.507416
METABAT_AS10tlH2TH_212	Clostridiales_sp _AS10tlH2TH_212	Bacteria; Firmicutes; Clostridia; Clostridiales	20	10	0	0	0	101	12	2	5	0	0.0693933	0.995371	0.33694	0.525801	0.996654	0	0.998155	0.332054	0.115108	0.385714		0.356006	1	0.477988	0.71844	1	0	1	0.962484	0.584996	0.507416
METABAT_AS10tlH2TH_13	candidate division WS1_sp _AS10tlH2TH_13	Bacteria; candidate division WS1	37	49	0	0	2	119	45	6	6	1	4.60928e-05	4.911e-05	0.405192	0.61069	0.974592	0	0.015693	0.0161171	0.126985	0.127057		0.000778146	0.000440956	0.479813	0.71844	1	0	0.0947668	0.172367	0.611362	0.507416
METABAT_AS27yjCOA_220	Bacteroidales_sp _AS27yjCOA_220	Bacteria; Bacteroidetes; Bacteroidia; Bacteroidales	33	44	0	0	0	127	34	8	2	2	0.000794864	0.00100946	0.405516	0.611075	0.999264	0	0.368928	0.0013648	0.784407	0.0246925		0.00943733	0.0072156	0.479813	0.71844	1	0	1	0.020729	0.978173	0.336166
METABAT_AS27yjCOA_213	Bacteroidales_sp _AS27yjCOA_213	Bacteria; Bacteroidetes; Bacteroidia; Bacteroidales	36	39	0	0	0	200	28	6	2	1	0.000189354	0.019474	0.416006	0.623447	0.999425	0	0.822336	0.0190532	0.802945	0.134337		0.00267965	0.100676	0.479813	0.71844	1	0	1	0.199205	0.978173	0.507416
METABAT_AS06rmzACSIP_375	Lentisphaerae_sp _AS06rmzACSIP_375	Bacteria; Lentisphaerae; Lentisphaerae	36	25	0	0	0	129	64	8	4	0	0.000131561	0.644654	0.410034	0.616426	0.999338	0	5.81197e-07	0.00150574	0.413798	0.465175		0.00194018	1	0.479813	0.71844	1	0	8.94485e-06	0.0224419	0.897564	0.513921
METABAT_AS10tlH2TH_339	Candidatus Hydrogenedens_sp_AS10tlH2TH_339	Bacteria; Candidatus Hydrogenedentes; Candidatus Hydrogenedens	29	49	0	1	0	138	67	4	2	0	0.0171862	0.000184728	0.422862	0.263327	0.999512	0	2.80533e-07	0.139656	0.814487	0.478937		0.120389	0.00151347	0.483474	0.71844	1	0	4.57769e-06	0.882604	0.978173	0.519343
METABAT_AS06rmzACSIP_436	Bacteroidales_sp _AS06rmzACSIP_436	Bacteria; Bacteroidetes; Bacteroidia; Bacteroidales	45	48	0	2	0	131	38	4	3	0	2.66007e-07	0.000358752	0.424014	0.0803961	0.999525	0	0.254748	0.141143	0.642585	0.480171		1.00721e-05	0.00277686	0.483474	0.71844	1	0	0.913053	0.882604	0.978173	0.519595
METABAT_AS27yjCOA_134	Bacteroidales_sp _AS27yjCOA_134	Bacteria; Bacteroidetes; Bacteroidia; Bacteroidales	36	40	0	1	0	124	55	4	3	2	0.000282515	0.0173941	0.422757	0.263206	0.999511	0	0.000459638	0.139521	0.639548	0.0284011		0.00366485	0.0919589	0.483474	0.71844	1	0	0.00402471	0.882604	0.978173	0.352523
METABAT_AS23ysBPME_201	Bacteroidales_sp _AS23ysBPME_201	Bacteria; Bacteroidetes; Bacteroidia; Bacteroidales	31	34	0	2	3	146	47	11	5	1	0.0205205	0.291724	0.453278	0.0986014	0.967087	0	0.0647476	6.67249e-05	0.353611	0.161203		0.14024	0.994416	0.493045	0.71844	1	0	0.311721	0.00128009	0.880252	0.507416
METABAT_AS06rmzACSIP_78	Chloroflexi_sp _AS06rmzACSIP_78	Bacteria; Chloroflexi	33	40	0	1	0	152	96	20	7	1	0.0510677	0.259688	0.504735	0.364364	0.999942	0	3.36975e-12	1.50419e-10	0.204863	0.20298		0.278389	0.911836	0.526533	0.71844	1	0	9.25759e-11	7.24655e-09	0.743557	0.507416
METABAT_AS10tlH2TH_263	Candidatus Hydrogenedentes_sp _AS10tlH2TH_263	Bacteria; Candidatus Hydrogenedentes; Candidatus Hydrogenedens	37	39	2	0	0	139	70	9	5	1	0.000304916	0.0434352	0.0203363	0.646092	0.999642	0	1.38583e-07	0.000702008	0.309429	0.148126		0.00388352	0.204891	0.306357	0.719376	1	0	2.46505e-06	0.0110507	0.859065	0.507416
METABAT_AS15tlH2ME_27	Ruminococcaceae_sp _AS15tlH2ME_27	Bacteria; Firmicutes; Clostridia; Clostridiales; Ruminococcaceae; Ercella	41	7	1	0	0	141	12	1	6	1	3.2594e-05	1	0.117778	0.656219	0.999713	0	0.999998	0.786937	0.195224	0.154675		0.000578134	1	0.477988	0.719376	1	0	1	0.962484	0.729358	0.507416
METABAT_AS27yjCOA_143	Bacteroidales_sp _AS27yjCOA_143	Bacteria; Bacteroidetes; Bacteroidia; Bacteroidales	28	50	0	0	0	138	54	4	2	0	0.0409316	0.000238208	0.434692	0.64504	0.999634	0	0.00171649	0.15539	0.833343	0.49158		0.238938	0.00190703	0.487003	0.719376	1	0	0.0133601	0.939497	0.978173	0.526129
METABAT_AS10tlH2TH_219	Clostridiaceae_sp _AS10tlH2TH_219	Bacteria; Firmicutes; Clostridia; Clostridiales; Clostridiaceae	42	8	0	0	0	160	18	0	6	1	1.46278e-05	0.999999	0.443759	0.655311	0.999707	0	0.99959	0.945161	0.193644	0.154077		0.0003269	1	0.488501	0.719376	1	0	1	0.962484	0.729358	0.507416
METABAT_AS06rmzACSIP_20	Chloroflexi_sp _AS06rmzACSIP_20	Bacteria; Chloroflexi	27	27	1	0	0	138	106	1	5	0	0.128909	0.806015	0.128503	0.675934	0.999817	0	0	0.811146	0.377042	0.520934		0.550616	1	0.477988	0.728449	1	0	0	0.962484	0.885266	0.546219
METABAT_AS06rmzACSIP_429	Chloroflexi_sp _AS06rmzACSIP_429	Bacteria; Chloroflexi	29	45	1	0	0	152	146	1	8	1	0.181538	0.073183	0.155674	0.719634	0.99994	0	0	0.860403	0.113815	0.201967		0.696809	0.314944	0.477988	0.753263	1	0	0	0.962484	0.584996	0.507416
METABAT_AS06rmzACSIP_190	Chloroflexi_sp _AS06rmzACSIP_190	Bacteria; Chloroflexi	40	43	4	0	0	196	120	5	10	0	0.00445771	0.202193	0.000958975	0.736847	0.999963	0	0	0.160559	0.0375044	0.581843		0.0395269	0.735772	0.0335881	0.760738	1	0	0	0.94514	0.35744	0.593277
METABAT_AS06rmzACSIP_617	Chloroflexi_sp _AS06rmzACSIP_617	Bacteria; Chloroflexi	30	36	0	0	0	153	68	19	9	5	0.242903	0.676357	0.530331	0.746479	0.999972	0	0.00193934	3.11376e-09	0.0864349	0.000328839		0.826308	1	0.543919	0.767291	1	0	0.0148471	1.08928e-07	0.519722	0.0230352
METABAT_AS27yjCOA_10	Unclassified_sp_AS27yjCOA_10	Bacteria	51	60	3	0	1	230	106	16	4	0	1.69353e-05	0.00119814	0.00781337	0.751859	0.999723	0	1.51656e-13	5.34791e-07	0.732921	0.597582		0.00034819	0.00847771	0.160978	0.77056	1	0	4.95237e-12	1.36279e-05	0.978173	0.605359
METABAT_AS27yjCOA_147	Candidatus Lokiarchaeota_sp_AS27yjCOA_147	Archaea; Candidatus Lokiarchaeota	44	28	0	0	0	191	19	5	14	0	0.0432229	0.999533	0.616493	0.824538	0.999998	0	1	0.338115	0.012057	0.679095		0.247164	1	0.619589	0.828679	1	0	1	0.962484	0.203516	0.68104
METABAT_AS05jafATM_90	Clostridiales_sp _AS05jafATM_90	Bacteria; Firmicutes; Clostridia; Clostridiales	40	86	1	0	8	262	60	1	11	0	0.203475	5.59663e-06	0.263175	0.836722	0.932515	0	0.608165	0.95746	0.109803	0.69383		0.746254	5.604e-05	0.477988	0.839118	1	0	1	0.96922	0.580503	0.694822
METABAT_AS06rmzACSIP_360	Clostridiaceae_sp _AS06rmzACSIP_360	Bacteria; Firmicutes; Clostridia; Clostridiales; Clostridiaceae	18	14	0	0	14	98	15	3	1	1	0.12843	0.923397	0.328212	0.514405	0.000594468	1.11022e-16	0.978774	0.13693	0.826542	0.0816422		0.550246	1	0.477988	0.71844	0.00365285	1.4953e-15	1	0.88006	0.978173	0.455256
METABAT_AS27yjCOA_179	Bacteroidales_sp _AS27yjCOA_179	Bacteria; Bacteroidetes; Bacteroidia; Bacteroidales	34	43	0	0	0	121	38	3	2	1	0.000934878	0.00408975	0.420655	0.628874	0.999485	1.11022e-16	0.234675	0.28573	0.810823	0.137538		0.0109147	0.0262832	0.48346	0.719376	1	1.4953e-15	0.856199	0.962484	0.978173	0.507416
METABAT_AS09scLD_124	Clostridiales_sp _AS09scLD_124	Bacteria; Firmicutes; Clostridia; Clostridiales	25	21	1	1	4	105	17	1	4	0	0.011669	0.628891	0.0736808	0.193467	0.735412	2.22045e-16	0.98242	0.645053	0.284335	0.409586		0.0874237	1	0.477988	0.71844	1	2.90675e-15	1	0.962484	0.847559	0.507416
METABAT_AS27yjCOA_141	Bacteroidales SB-5_sp _AS27yjCOA_141	Bacteria; Bacteroidetes; Bacteroidia; Bacteroidales; SB-5	30	49	0	0	0	111	51	6	1	0	0.00322088	2.33785e-05	0.395936	0.599619	0.999081	2.88658e-15	0.000546652	0.0139072	0.910822	0.449984		0.0304896	0.000217109	0.477988	0.71844	1	3.71458e-14	0.00469852	0.153689	0.978173	0.507416
METABAT_AS01afH2WH_3	Phycisphaerae Pla1 lineage_sp _AS01afH2WH_3	Bacteria; Planctomycetes; Phycisphaerae; Pla1 lineage	43	54	0	2	0	148	82	13	3	1	0.00211117	0.014659	0.536521	0.165242	0.999977	7.54952e-15	3.3319e-06	4.37363e-05	0.861726	0.231631		0.0213759	0.0799115	0.548661	0.71844	1	9.61595e-14	4.52945e-05	0.000862306	0.978173	0.507416
METABAT_AS06rmzACSIP_207	Clostridiales_sp _AS06rmzACSIP_207	Bacteria; Firmicutes; Clostridia; Clostridiales	15	14	0	0	0	106	19	1	3	0	0.653232	0.989419	0.383408	0.584413	0.998779	1.46549e-14	0.982325	0.689951	0.54005	0.43643		1	1	0.477988	0.71844	1	1.80655e-13	1	0.962484	0.963835	0.507416
METABAT_AS21ysBPME_275	Clostridiales_sp _AS21ysBPME_275	Bacteria; Firmicutes; Clostridia; Clostridiales	29	13	0	0	2	102	9	1	4	0	0.00146617	0.989023	0.366952	0.564053	0.951562	1.4988e-14	0.999985	0.660355	0.304068	0.418548		0.0158008	1	0.477988	0.71844	1	1.82739e-13	1	0.962484	0.859065	0.507416
METABAT_AS04akNAM_5	Bacteria_sp_AS04akNAM_5	Bacteria	19	4	0	0	0	88	26	3	3	0	0.047064	0.999972	0.30853	0.488262	0.994012	2.05391e-14	0.241743	0.112578	0.341485	0.354376		0.263747	1	0.477988	0.71844	1	2.47591e-13	0.877413	0.800621	0.877395	0.507416
METABAT_AS23ysBPME_55	Bacteroidales_sp _AS23ysBPME_55	Bacteria; Bacteroidetes; Bacteroidia; Bacteroidales	17	32	0	0	0	88	25	3	1	1	0.128348	0.0031737	0.311662	0.492464	0.994377	4.05231e-14	0.330216	0.116271	0.799058	0.0732979		0.550246	0.0210727	0.477988	0.71844	1	4.84962e-13	1	0.814478	0.978173	0.444686
METABAT_AS09scLD_29	Clostridiales_sp _AS09scLD_29	Bacteria; Firmicutes; Clostridia; Clostridiales	16	19	0	0	1	97	14	0	2	0	0.387429	0.746023	0.352649	0.546003	0.983102	6.21725e-14	0.996381	0.883809	0.675108	0.402935		1	1	0.477988	0.71844	1	7.38493e-13	1	0.962484	0.978173	0.507416
METABAT_AS08sgBPME_188	Fermentimonas caenicola_AS08sgBPME_188	Bacteria; Bacteroidetes; Bacteroidia; Bacteroidales; Porphyromonadaceae; Fermentimonas	30	35	0	1	0	88	26	3	2	1	2.78426e-05	0.000588762	0.314283	0.150481	0.994667	7.08322e-14	0.277932	0.119413	0.580723	0.0745865		0.000512471	0.00431862	0.477988	0.71844	1	8.2659e-13	0.966212	0.825048	0.977148	0.444686
METABAT_AS23ysBPME_359	Clostridiales_sp _AS23ysBPME_359	Bacteria; Firmicutes; Clostridia; Clostridiales	13	24	1	0	4	101	14	0	1	0	0.76831	0.462992	0.0791181	0.568773	0.767131	7.88258e-14	0.998613	0.899015	0.884355	0.422666		1	1	0.477988	0.71844	1	9.12387e-13	1	0.962484	0.978173	0.507416
METABAT_AS4EglBPAV_5	Bacteroidales_sp _AS4EglBPAV_5	Bacteria; Bacteroidetes; Bacteroidia; Bacteroidales	29	27	0	0	0	83	23	1	1	0	1.51323e-05	0.018651	0.293551	0.467955	0.991938	9.63674e-14	0.3525	0.512741	0.765529	0.337757		0.000329023	0.0967778	0.477988	0.71844	1	1.10702e-12	1	0.962484	0.978173	0.507416
METABAT_AS04akNAM_45	Petrimonas_sp _AS04akNAM_45	Bacteria; Bacteroidetes; Bacteroidia; Bacteroidales; Porphyromonadaceae; Petrimonas	24	35	0	0	0	119	40	3	0	0	0.223855	0.19897	0.446179	0.658029	0.999725	1.37446e-13	0.286729	0.335322	0.991168	0.503809		0.787232	0.727824	0.489122	0.719671	1	1.5355e-12	0.989426	0.962484	0.992585	0.533512
METABAT_AS08sgBPME_112	Clostridiales_sp _AS08sgBPME_112	Bacteria; Firmicutes; Clostridia; Clostridiales	18	13	3	6	0	75	21	0	1	0	0.0144467	0.708526	0.000268792	1.77801e-06	0.984828	1.93401e-13	0.274544	0.775632	0.694902	0.300972		0.105415	1	0.0114114	7.55691e-05	1	2.14598e-12	0.959193	0.962484	0.978173	0.507416
METABAT_AS04akNAM_119	Clostridiales_sp _AS04akNAM_119	Bacteria; Firmicutes; Clostridia; Clostridiales	20	28	0	1	13	81	12	3	2	0	0.0152728	0.0106324	0.292652	0.131293	0.000456607	5.31575e-13	0.983813	0.0949298	0.523127	0.336758		0.110866	0.0610492	0.477988	0.71844	0.00285043	5.73332e-12	1	0.73463	0.955893	0.507416
METABAT_AS15tlH2ME_125	Firmicutes_sp _AS15tlH2ME_125	Bacteria; Firmicutes	38	55	1	0	4	108	15	27	4	1	2.8253e-05	1.0614e-06	0.0981538	0.615539	0.852321	5.31353e-13	0.999674	0	0.411821	0.129785		0.000514913	1.14235e-05	0.477988	0.71844	1	5.73332e-12	1	0	0.897564	0.507416
METABAT_AS06rmzACSIP_239	Lentisphaerae_sp _AS06rmzACSIP_239	Bacteria; Lentisphaerae; Lentisphaerae	29	28	0	0	0	105	49	11	3	1	0.00750982	0.365618	0.40205	0.606948	0.999202	1.42431e-12	0.0022814	1.44625e-05	0.588149	0.124984		0.0608165	1	0.479321	0.71844	1	1.50714e-11	0.0171841	0.000327653	0.977148	0.507416
METABAT_AS09scLD_42	Clostridiaceae_sp _AS09scLD_42	Bacteria; Firmicutes; Clostridia; Clostridiales; Clostridiaceae	44	26	0	0	22	116	18	36	2	2	4.2807e-06	0.79201	0.448088	0.660166	1.68475e-05	1.94811e-12	0.999686	0	0.85309	0.0345905		0.000119926	1	0.489681	0.719761	0.000125196	2.03877e-11	1	0	0.978173	0.366864
METABAT_AS04akNAM_18	Firmicutes_sp _AS04akNAM_18	Bacteria; Firmicutes	40	27	1	0	4	111	18	31	5	2	2.37362e-05	0.619554	0.10886	0.63854	0.886223	2.26896e-12	0.999019	0	0.293497	0.0298454		0.000454845	1	0.477988	0.719376	1	2.35576e-11	1	0	0.854455	0.352523
METABAT_AS10tlH2TH_44	Bacteroidales_sp _AS10tlH2TH_44	Bacteria; Bacteroidetes; Bacteroidia; Bacteroidales	25	32	0	0	0	88	29	17	2	1	0.00356056	0.0092233	0.331499	0.51871	0.996252	2.34035e-12	0.200863	5.26401e-12	0.624458	0.0833575		0.0326036	0.053841	0.477988	0.71844	1	2.41054e-11	0.766783	3.07053e-10	0.978173	0.455256
METABAT_AS06rmzACSIP_616	Chloroflexi_sp _AS06rmzACSIP_616	Bacteria; Chloroflexi	25	30	0	0	0	96	59	0	5	0	0.016298	0.0919946	0.367296	0.564485	0.998253	2.68252e-12	2.12954e-07	0.896254	0.163961	0.418923		0.115906	0.388206	0.477988	0.71844	1	2.74064e-11	3.63918e-06	0.962484	0.68171	0.507416
METABAT_AS23ysBPME_277	Clostridiales_sp _AS23ysBPME_277	Bacteria; Firmicutes; Clostridia; Clostridiales	14	7	4	4	0	75	21	1	3	0	0.209128	0.995532	2.43694e-05	0.000388392	0.989758	1.37812e-11	0.424523	0.485972	0.272755	0.324067		0.757078	1	0.00142435	0.0123668	1	1.39092e-10	1	0.962484	0.836291	0.507416
METABAT_AS15tlH2ME_36	Lentisphaerae_sp _AS15tlH2ME_36	Bacteria; Lentisphaerae; Lentisphaerae	33	29	0	0	0	109	50	17	1	1	0.0029132	0.487475	0.431292	0.641154	0.999602	1.54012e-11	0.00814473	1.10237e-09	0.939687	0.14502		0.0277646	1	0.485799	0.719376	1	1.5411e-10	0.0535717	4.27873e-08	0.978173	0.507416
METABAT_AS20ysBPTH_8	Clostridiaceae_sp _AS20ysBPTH_8	Bacteria; Firmicutes; Clostridia; Clostridiales; Clostridiaceae	26	31	0	1	16	108	29	6	1	1	0.0757588	0.326078	0.428184	0.269513	0.00263967	1.83422e-11	0.832528	0.0228645	0.937497	0.142811		0.384558	1	0.485738	0.71844	0.0155385	1.81832e-10	1	0.230454	0.978173	0.507416
METABAT_AS23ysBPME_68	Bacteroidales_sp _AS23ysBPME_68	Bacteria; Bacteroidetes; Bacteroidia; Bacteroidales	22	33	0	0	0	92	22	14	2	3	0.0565052	0.0221579	0.360479	0.555926	0.997973	1.94291e-11	0.859373	1.35257e-08	0.692912	0.00214118		0.299863	0.112475	0.477988	0.71844	1	1.90066e-10	1	4.29852e-07	0.978173	0.0774261
METABAT_AS08sgBPME_131	Clostridiales_sp _AS08sgBPME_131	Bacteria; Firmicutes; Clostridia; Clostridiales	22	38	1	0	1	93	14	0	4	1	0.0678868	0.00260432	0.0772744	0.563766	0.987003	2.71219e-11	0.998273	0.895786	0.303509	0.102979		0.350957	0.0173745	0.477988	0.71844	1	2.61842e-10	1	0.962484	0.859065	0.48186
METABAT_AS08sgBPME_381	Clostridiales_sp _AS08sgBPME_381	Bacteria; Firmicutes; Clostridia; Clostridiales	11	25	0	0	8	85	21	0	4	0	0.782747	0.17581	0.334165	0.52219	0.116926	4.84148e-11	0.790066	0.866435	0.228494	0.382664		1	0.660349	0.477988	0.71844	0.576809	4.64441e-10	1	0.962484	0.781563	0.507416
METABAT_AS21ysBPME_225	Lentisphaerae_sp _AS21ysBPME_225	Bacteria; Lentisphaerae; Lentisphaerae	28	27	0	0	0	88	37	27	3	0	0.00108689	0.138593	0.348165	0.540277	0.997359	5.23446e-11	0.0249293	0	0.446428	0.398028		0.0122801	0.541706	0.477988	0.71844	1	4.97923e-10	0.140284	0	0.918934	0.507416
METABAT_AS06rmzACSIP_351	Anaerolineales_sp _AS06rmzACSIP_351	Bacteria; Chloroflexi; Anaerolineae; Anaerolineales; Anaerolineaceae organism	28	54	2	0	0	136	132	0	9	0	0.429492	0.0173186	0.0439155	0.75592	0.999979	5.26199e-11	0	0.978596	0.0986265	0.601895		1	0.0919069	0.465654	0.77359	1	4.97923e-10	0	0.980696	0.554923	0.608849
METABAT_AS4AglBPMA_7	Acidobacteria_sp _AS4AglBPMA_7	Bacteria; Acidobacteria	23	49	1	0	1	122	24	6	3	1	0.534829	0.0107332	0.146827	0.706282	0.999106	6.80023e-11	0.998588	0.0532098	0.786216	0.191014		1	0.0613764	0.477988	0.746793	1	6.3512e-10	1	0.450048	0.978173	0.507416
METABAT_AS06rmzACSIP_407	Bacteroidales_sp _AS06rmzACSIP_407	Bacteria; Bacteroidetes; Bacteroidia; Bacteroidales	32	24	0	0	0	74	25	1	4	0	4.64075e-07	0.0579055	0.287236	0.459287	0.990879	1.03802e-10	0.179412	0.499049	0.13798	0.330731		1.62516e-05	0.255917	0.477988	0.71844	1	9.64927e-10	0.706055	0.962484	0.625229	0.507416
METABAT_AS06rmzACSIP_578	Chloroflexi_sp _AS06rmzACSIP_578	Bacteria; Chloroflexi	22	31	0	3	0	101	74	0	7	0	0.200879	0.228871	0.411319	0.0166531	0.999358	1.57466e-10	2.93027e-10	0.927399	0.0662023	0.466556		0.742424	0.82429	0.479813	0.291638	1	1.44709e-09	6.31528e-09	0.962484	0.48307	0.513921
METABAT_AS07pgkLD_98	Bacteroidales_sp _AS07pgkLD_98	Bacteria; Bacteroidetes; Bacteroidia; Bacteroidales	28	45	0	1	0	100	35	4	2	1	0.0166589	0.000716776	0.408854	0.247321	0.999319	2.13255e-10	0.328701	0.12237	0.790422	0.129497		0.117874	0.00520313	0.479813	0.71844	1	1.95041e-09	1	0.828684	0.978173	0.507416
METABAT_AS09scLD_372	Clostridiales_sp _AS09scLD_372	Bacteria; Firmicutes; Clostridia; Clostridiales	20	25	0	0	5	75	11	1	2	0	0.0180363	0.0541854	0.296879	0.472497	0.362706	2.51209e-10	0.993319	0.519905	0.534581	0.341455		0.125093	0.243313	0.477988	0.71844	1	2.28345e-09	1	0.962484	0.957735	0.507416
METABAT_AS10tlH2TH_8	Bacteroidales_sp _AS10tlH2TH_8	Bacteria; Bacteroidetes; Bacteroidia; Bacteroidales	26	26	0	0	0	71	23	1	1	0	8.02265e-05	0.0155451	0.278773	0.447572	0.989256	3.01464e-10	0.251759	0.480509	0.735407	0.321296		0.00124845	0.0833253	0.477988	0.71844	1	2.70321e-09	0.908672	0.962484	0.978173	0.507416
METABAT_AS08sgBPME_189	Chloroflexi_sp _AS08sgBPME_189	Bacteria; Chloroflexi	28	31	0	0	0	110	86	1	6	0	0.0701203	0.486692	0.452482	0.665064	0.999765	3.03841e-10	4.35774e-12	0.797941	0.211093	0.510499		0.357231	1	0.492945	0.72285	1	2.71276e-09	1.17468e-10	0.962484	0.752522	0.539374
METABAT_AS08sgBPME_251	Bacteroidales_sp _AS08sgBPME_251	Bacteria; Bacteroidetes; Bacteroidia; Bacteroidales	19	27	0	0	0	69	29	2	1	1	0.0110721	0.0055293	0.269678	0.434857	0.987217	3.33755e-10	0.0186871	0.204867	0.715613	0.0542927		0.0838487	0.0344291	0.477988	0.71844	1	2.96161e-09	0.110467	0.962484	0.978173	0.432182
METABAT_AS23ysBPME_205	Firmicutes_sp _AS23ysBPME_205	Bacteria; Firmicutes	20	44	1	0	3	85	16	1	4	0	0.0928818	1.39704e-05	0.0687746	0.539366	0.841217	4.91108e-10	0.983591	0.623501	0.258071	0.397249		0.44261	0.000134342	0.477988	0.71844	1	4.32636e-09	1	0.962484	0.818592	0.507416
METABAT_AS06rmzACSIP_193	Anaerolineae MSB-5E12_sp _AS06rmzACSIP_193	Bacteria; Chloroflexi; Anaerolineae MSB-5E12	32	28	0	0	0	99	71	4	6	0	0.0021208	0.433803	0.412388	0.6192	0.999374	7.80138e-10	3.95769e-09	0.126594	0.138112	0.467704		0.0213759	1	0.479813	0.71844	1	6.82987e-09	8.28054e-08	0.848602	0.625229	0.513921
METABAT_AS27yjCOA_190	Thermogutta_sp _AS27yjCOA_190	Bacteria; Planctomycetes; Planctomycetacia; Planctomycetales; Planctomycetaceae; Thermogutta	26	41	0	0	0	118	35	5	4	1	0.299371	0.143314	0.490124	0.705699	0.999913	8.31335e-10	0.858065	0.120648	0.624418	0.19055		0.951062	0.556187	0.517456	0.746741	1	7.18661e-09	1	0.825048	0.978173	0.507416
METABAT_AS09scLD_32	Clostridiales_sp _AS09scLD_32	Bacteria; Firmicutes; Clostridia; Clostridiales	36	21	0	2	0	101	21	1	2	0	0.000270638	0.915033	0.422022	0.0792473	0.999502	9.3357e-10	0.990989	0.753634	0.813098	0.478038		0.00357702	1	0.483474	0.71844	1	8.02782e-09	1	0.962484	0.978173	0.519343
METABAT_AS06rmzACSIP_563	Bacteroidales_sp _AS06rmzACSIP_563	Bacteria; Bacteroidetes; Bacteroidia; Bacteroidales	35	47	0	0	0	90	49	1	2	0	2.92913e-05	1.68635e-05	0.375291	0.574425	0.998536	1.15194e-09	0.00036213	0.67553	0.725093	0.42762		0.000526273	0.000161067	0.477988	0.71844	1	9.82409e-09	0.00325221	0.962484	0.978173	0.507416
METABAT_AS06rmzACSIP_287	Clostridiaceae_sp _AS06rmzACSIP_287	Bacteria; Firmicutes; Clostridia; Clostridiales; Clostridiaceae	16	13	0	0	16	84	16	5	0	1	0.367623	0.977755	0.348993	0.541337	0.000152359	1.35902e-09	0.984654	0.0213201	0.967786	0.0928185		1	1	0.477988	0.71844	0.00100407	1.14781e-08	1	0.219629	0.982398	0.457247
METABAT_AS06rmzACSIP_196	Chloroflexi_sp _AS06rmzACSIP_196	Bacteria; Chloroflexi	23	29	1	0	0	84	79	1	5	0	0.02381	0.0716613	0.0694324	0.541337	0.997406	1.35902e-09	0	0.626478	0.133264	0.398935		0.153722	0.311328	0.477988	0.71844	1	1.14781e-08	0	0.962484	0.619064	0.507416
METABAT_AS27yjCOA_55	Verrucomicrobia OPB35 soil group_sp _AS27yjCOA_55	Bacteria; Verrucomicrobia; OPB35 soil group	28	36	0	0	0	97	78	3	4	0	0.0162591	0.0455397	0.40821	0.614269	0.999309	1.59868e-09	5.66058e-12	0.262701	0.408995	0.463212		0.115906	0.21267	0.479813	0.71844	1	1.34228e-08	1.46846e-10	0.962484	0.897564	0.513921
METABAT_AS22ysBPME_292	Clostridiales_sp _AS22ysBPME_292	Bacteria; Firmicutes; Clostridia; Clostridiales	19	32	1	0	3	88	23	10	4	1	0.218444	0.0468273	0.0782209	0.566348	0.879463	1.73123e-09	0.847449	2.61336e-05	0.308544	0.104201		0.774784	0.217235	0.477988	0.71844	1	1.4427e-08	1	0.000545763	0.859065	0.483397
METABAT_AS15tlH2ME_231	Clostridiales_sp _AS15tlH2ME_231	Bacteria; Firmicutes; Clostridia; Clostridiales	19	20	0	1	0	77	11	1	2	1	0.0640513	0.444692	0.318504	0.15436	0.995105	1.98996e-09	0.997782	0.565489	0.591637	0.076688		0.336089	1	0.477988	0.71844	1	1.63999e-08	1	0.962484	0.977148	0.444686
METABAT_AS10tlH2TH_387	Armatimonadetes_sp_AS10tlH2TH_387	Bacteria; Armatimonadetes	15	20	0	1	2	88	45	6	3	0	0.60858	0.79142	0.374836	0.210168	0.957376	4.51133e-09	0.0029037	0.00978288	0.517509	0.427127		1	1	0.477988	0.71844	1	3.67355e-08	0.0210782	0.119007	0.953986	0.507416
METABAT_AS10tlH2TH_22	Lentisphaerae_sp _AS10tlH2TH_22	Bacteria; Lentisphaerae; Lentisphaerae	17	32	0	1	3	97	53	2	0	1	0.654181	0.213364	0.418758	0.258596	0.941693	8.26751e-09	0.000963016	0.502428	0.986997	0.136226		1	0.772411	0.48207	0.71844	1	6.69727e-08	0.00782694	0.962484	0.991161	0.507416
METABAT_AS06rmzACSIP_89	Brocadiaceae_sp _AS06rmzACSIP_89	Bacteria; Planctomycetes; Planctomycetacia; Brocadiales; Brocadiaceae; PB79; Planctomycetes bacterium SM23_32	38	29	0	0	0	86	45	9	5	1	1.94915e-06	0.149758	0.373017	0.571608	0.99846	1.38482e-08	0.00259321	0.000145544	0.174319	0.106727		5.93902e-05	0.574826	0.477988	0.71844	1	1.09851e-07	0.0192227	0.00261419	0.693811	0.488412
METABAT_AS07pgkLD_31	Proteiniphilum_sp _AS07pgkLD_31	Bacteria; Bacteroidetes; Bacteroidia; Bacteroidales; Porphyromonadaceae; Proteiniphilum	29	33	0	0	0	81	27	6	1	0	0.000664284	0.0152097	0.352061	0.545254	0.99757	1.96556e-08	0.473994	0.00651716	0.861129	0.402292		0.0081637	0.0819567	0.477988	0.71844	1	1.54188e-07	1	0.083005	0.978173	0.507416
METABAT_AS10tlH2TH_383	Armatimonadetes_sp_AS10tlH2TH_383	Bacteria; Armatimonadetes	15	17	0	2	4	89	43	6	3	0	0.689203	0.957812	0.390646	0.0625848	0.814327	2.48309e-08	0.0169467	0.0127596	0.558894	0.444266		1	1	0.477988	0.71844	1	1.93027e-07	0.101463	0.14301	0.971269	0.507416
METABAT_AS17jrsBPGN_10	Enterococcus_sp _AS17jrsBPGN_10	Bacteria; Firmicutes; Bacilli; Lactobacillales; Enterococcaceae; Enterococcus; casseliflavus	18	14	0	0	1	95	35	4	2	0	0.559657	0.997727	0.417807	0.625553	0.995309	2.63153e-08	0.391709	0.133251	0.806021	0.47352		1	1	0.481371	0.718644	1	2.03571e-07	1	0.872356	0.978173	0.515711
METABAT_AS21ysBPME_272	Clostridiales_sp _AS21ysBPME_272	Bacteria; Firmicutes; Clostridia; Clostridiales	11	21	0	0	8	75	18	0	2	2	0.747423	0.407695	0.325768	0.511192	0.101897	2.82456e-08	0.903514	0.857887	0.610132	0.0119819		1	1	0.477988	0.71844	0.513517	2.17078e-07	1	0.962484	0.978173	0.226847
METABAT_AS27yjCOA_112	Ignavibacteria_sp_AS27yjCOA_112	Bacteria; Ignavibacteriae; Ignavibacteria	28	42	0	0	0	111	59	6	3	1	0.162708	0.0958642	0.485657	0.701001	0.999901	2.96992e-08	0.0045888	0.0499756	0.77673	0.186841		0.652214	0.403321	0.513902	0.743454	1	2.27375e-07	0.0319846	0.437599	0.978173	0.507416
METABAT_AS15tlH2ME_110	Clostridiales_sp _AS15tlH2ME_110	Bacteria; Firmicutes; Clostridia; Clostridiales	10	8	1	1	0	63	9	1	3	0	0.55727	0.981812	0.0395392	0.110826	0.986791	3.77073e-08	0.994075	0.456526	0.241009	0.309203		1	1	0.46162	0.71844	1	2.85501e-07	1	0.962484	0.800649	0.507416
METABAT_AS06rmzACSIP_227	Bacteroidales_sp _AS06rmzACSIP_227	Bacteria; Bacteroidetes; Bacteroidia; Bacteroidales	21	19	0	0	0	58	20	0	2	0	0.000602049	0.0986251	0.242529	0.39613	0.978789	3.90293e-08	0.228838	0.747139	0.382961	0.28066		0.00746434	0.406393	0.477988	0.71844	1	2.93758e-07	0.848154	0.962484	0.885266	0.507416
METABAT_AS15tlH2ME_174	Clostridiales_sp _AS15tlH2ME_174	Bacteria; Firmicutes; Clostridia; Clostridiales	33	19	0	0	3	95	20	1	2	0	0.00179448	0.962384	0.421287	0.629607	0.943973	4.35555e-08	0.994665	0.752499	0.811876	0.47725		0.0186778	1	0.483474	0.719376	1	3.22967e-07	1	0.962484	0.978173	0.519121
METABAT_AS22ysBPME_306	Bacteroidales_sp _AS22ysBPME_306	Bacteria; Bacteroidetes; Bacteroidia; Bacteroidales	34	49	0	0	5	89	61	1	2	0	0.000254449	2.62668e-05	0.397361	0.601332	0.701449	6.54288e-08	1.25992e-06	0.713913	0.769262	0.451522		0.00342772	0.000240825	0.477988	0.71844	1	4.74743e-07	1.81986e-05	0.962484	0.978173	0.507416
METABAT_AS22ysBPME_277	Clostridiaceae_sp _AS22ysBPME_277	Bacteria; Firmicutes; Clostridia; Clostridiales; Clostridiaceae	20	20	0	0	17	77	17	7	2	2	0.0824512	0.610611	0.343054	0.533711	3.73075e-05	8.59594e-08	0.966543	0.00137602	0.65258	0.0141885		0.405313	1	0.477988	0.71844	0.000266619	6.21062e-07	1	0.020729	0.978173	0.258156
METABAT_AS27yjCOA_6	Ignavibacteriales_sp _AS27yjCOA_6	Bacteria; Ignavibacteriae; Ignavibacteria;Ignavibacteriales	24	24	0	0	0	90	53	2	1	2	0.0883504	0.689658	0.405624	0.611203	0.999266	1.10512e-07	0.000377823	0.47486	0.919631	0.0247146		0.425357	1	0.479813	0.71844	1	7.93423e-07	0.00335019	0.962484	0.978173	0.336166
METABAT_AS09scLD_99	Clostridiales_sp _AS09scLD_99	Bacteria; Firmicutes; Clostridia; Clostridiales	30	12	0	0	0	98	36	1	7	3	0.0219417	0.999886	0.442444	0.653829	0.999698	1.36214e-07	0.507673	0.783925	0.100977	0.00550258		0.146382	1	0.488256	0.719376	1	9.67188e-07	1	0.962484	0.560364	0.154182
METABAT_AS20ysBPTH_78	Clostridia_sp _AS20ysBPTH_78	Bacteria; Firmicutes; Clostridia	9	35	1	0	2	64	21	0	0	0	0.777007	9.69724e-05	0.0466347	0.462665	0.851864	4.36328e-07	0.489236	0.816056	0.935276	0.333464		1	0.00083887	0.470926	0.71844	1	3.03899e-06	1	0.962484	0.978173	0.507416
METABAT_AS21ysBPME_273	Clostridiales_sp _AS21ysBPME_273	Bacteria; Firmicutes; Clostridia; Clostridiales	18	18	0	0	4	82	73	1	1	1	0.366411	0.915909	0.382848	0.583727	0.796658	7.41784e-07	1.14385e-11	0.688967	0.897742	0.11273		1	1	0.477988	0.71844	1	5.1209e-06	2.85204e-10	0.962484	0.978173	0.492006
METABAT_AS21ysBPME_166	Lentisphaerae_sp _AS21ysBPME_166	Bacteria; Lentisphaerae; Lentisphaerae	29	39	0	0	0	71	27	3	4	0	0.000198585	0.000137012	0.331377	0.518552	0.996243	9.84013e-07	0.323912	0.1411	0.222493	0.379598		0.00275968	0.00114942	0.477988	0.71844	1	6.75776e-06	1	0.882604	0.769661	0.507416
METABAT_AS07pgkLD_177	Bacteroidales_sp _AS07pgkLD_177	Bacteria; Bacteroidetes; Bacteroidia; Bacteroidales	25	37	2	0	0	82	44	6	3	1	0.0317047	0.0116933	0.0133882	0.587418	0.998845	1.09205e-06	0.00872752	0.0117908	0.546475	0.11461		0.194817	0.0660575	0.237428	0.71844	1	7.41306e-06	0.0566077	0.13652	0.965569	0.493141
METABAT_AS06rmzACSIP_494	Phycisphaerales_sp _AS06rmzACSIP_494	Bacteria; Planctomycetes; Phycisphaerae; Phycisphaerales	33	40	0	1	0	104	71	8	6	0	0.0256289	0.155655	0.484066	0.337729	0.999897	1.17754e-06	1.08853e-05	0.00650525	0.281143	0.543804		0.16321	0.59259	0.513381	0.71844	1	7.98638e-06	0.00013279	0.083005	0.841627	0.564766
METABAT_AS20ysBPTH_44	Firmicutes_sp _AS20ysBPTH_44	Bacteria; Firmicutes	21	43	0	0	2	73	20	1	6	0	0.0528214	2.03242e-05	0.343174	0.533864	0.929888	1.24205e-06	0.881298	0.615162	0.0548693	0.392557		0.285886	0.000189602	0.477988	0.71844	1	8.35212e-06	1	0.962484	0.44412	0.507416
METABAT_AS10tlH2TH_9	Bacteroidales_sp _AS10tlH2TH_9	Bacteria; Bacteroidetes; Bacteroidia; Bacteroidales	30	39	0	0	0	77	33	3	1	1	0.000596634	0.00118567	0.362914	0.558991	0.998078	1.25019e-06	0.166331	0.186412	0.875021	0.100747		0.00746325	0.00843209	0.477988	0.71844	1	8.37919e-06	0.663902	0.962484	0.978173	0.48173
METABAT_AS27yjCOA_97	Bacteroidales_sp _AS27yjCOA_97	Bacteria; Bacteroidetes; Bacteroidia; Bacteroidales	24	53	0	0	0	84	48	2	2	0	0.0688688	1.41564e-06	0.396594	0.600411	0.999095	1.28811e-06	0.00261776	0.455864	0.767806	0.450694		0.354725	1.50714e-05	0.477988	0.71844	1	8.60614e-06	0.0193025	0.962484	0.978173	0.507416
METABAT_AS23ysBPME_185	Epulopiscium_sp _AS23ysBPME_185	Bacteria; Firmicutes; Clostridia; Clostridiales; Lachnospiraceae; Epulopiscium	43	30	0	0	23	102	33	11	5	2	6.97169e-05	0.715525	0.477367	0.692192	2.28705e-05	1.44639e-06	0.878529	0.000129585	0.41679	0.0429641		0.00109719	1	0.509277	0.738909	0.000167098	9.58231e-06	1	0.00235777	0.897564	0.373868
METABAT_AS08sgBPME_257	Chloroflexi_sp _AS08sgBPME_257	Bacteria; Chloroflexi	19	33	0	0	0	95	104	2	10	0	0.740147	0.463509	0.469618	0.683855	0.999849	1.98502e-05	0	0.606798	0.014871	0.528614		1	1	0.504551	0.734493	1	0.000119145	0	0.962484	0.222434	0.552266
METABAT_AS06rmzACSIP_45	Chloroflexi_sp _AS06rmzACSIP_45	Bacteria; Chloroflexi	39	64	0	0	0	93	118	3	4	0	0.0078032	5.9849e-05	0.522325	0.738578	0.999965	0.00539285	0	0.496176	0.702404	0.583642		0.0628292	0.000526917	0.538072	0.761964	1	0.0242938	0	0.962484	0.978173	0.594678
METABAT_AS27yjCOA_30	Myxococcales_sp _AS27yjCOA_30	Bacteria; Proteobacteria; Deltaproteobacteria; Myxococcales	39	37	0	0	0	83	165	5	11	2	0.0218451	0.726629	0.547754	0.763298	0.999983	0.211008	0	0.202843	0.0287648	0.0695233		0.146382	1	0.558111	0.778297	1	0.697222	0	0.962484	0.314457	0.442344
METABAT_AS06rmzACSIP_331	Anaerolineaceae_sp _AS06rmzACSIP_331	Bacteria; Chloroflexi; Anaerolineae; Anaerolineales; Anaerolineaceae	32	69	0	4	0	106	149	6	15	0	0.748921	0.0174737	0.641638	0.0408561	0.999999	0.222478	0	0.248379	0.0100876	0.703893		1	0.0920328	0.643015	0.561171	1	0.731669	0	0.962484	0.183541	0.704396
METABAT_AS27yjCOA_127	Candidatus Beckwithbacteria_sp _AS27yjCOA_127	Bacteria; Candidatus Beckwithbacteria	2	6	3	2	0	10	61	0	1	1	0.988345	0.954567	9.4581e-05	0.00879158	0.958443	0.996937	0	0.678557	0.547249	0.0308432		1	1	0.00446919	0.186621	1	1	0	0.962484	0.965569	0.359549
METABAT_AS06rmzACSIP_209	Candidatus Pacebacteria_sp _AS06rmzACSIP_209	Bacteria; Candidatus Pacebacteria	0	2	0	1	0	6	55	0	0	0	0.993019	0.97578	0.129342	0.0267386	0.853593	0.980086	0	0.496203	0.669952	0.151479		1	1	0.477988	0.416232	1	1	0	0.962484	0.978173	0.507416
METABAT_AS27yjCOA_42	Candidatus Beckwithbacteria_sp _AS27yjCOA_42	Bacteria; Candidatus Beckwithbacteria	5	5	3	0	0	12	88	0	2	2	0.851905	0.98506	0.000109385	0.351124	0.963269	0.991348	0	0.692406	0.297476	0.00302551		1	1	0.0049435	0.71844	1	1	0	0.962484	0.855778	0.0965759
METABAT_AS06rmzACSIP_427	Chlamydiae LD1-PA32_sp _AS06rmzACSIP_427	Bacteria; Chlamydiae; LD1-PA32	19	9	2	0	0	16	114	3	5	1	0.125377	0.998545	0.00903111	0.534172	0.997079	0.999992	0	0.157591	0.124653	0.0897396		0.543819	1	0.17573	0.71844	1	1	0	0.939511	0.602202	0.457247
METABAT_AS27yjCOA_175	Candidatus Roizmanbacteria_sp _AS27yjCOA_175	Bacteria; Candidatus Roizmanbacteria	3	7	1	0	0	10	65	0	0	0	0.874722	0.702899	0.0138165	0.274151	0.913512	0.953242	0	0.582471	0.756394	0.188817		1	1	0.238216	0.71844	1	1	0	0.962484	0.978173	0.507416
METABAT_AS06rmzACSIP_509	Lentisphaerae_sp _AS06rmzACSIP_509	Bacteria; Lentisphaerae; Lentisphaerae	13	41	0	0	0	33	80	13	4	9	0.663607	0.000122614	0.348047	0.540125	0.997353	0.89268	0	5.50533e-08	0.259425	1.81482e-10		1	0.00105388	0.477988	0.71844	1	1	0	1.5439e-06	0.818592	1.2679e-07
METABAT_AS10tlH2TH_169	Lentisphaerae_sp _AS10tlH2TH_169	Bacteria; Lentisphaerae; Lentisphaerae	11	27	0	0	0	22	74	13	0	5	0.637775	0.0286482	0.303235	0.481124	0.993343	0.987229	0	6.96182e-09	0.944518	5.80358e-06		1	0.140131	0.477988	0.71844	1	1	0	2.37828e-07	0.978173	0.0007005
METABAT_AS06rmzACSIP_307	Deltaproteobacteria_sp_AS06rmzACSIP_307	Bacteria; Proteobacteria; Deltaproteobacteria	7	15	0	0	0	26	83	1	2	0	0.984536	0.932222	0.347217	0.539062	0.997306	0.992696	0	0.623041	0.662449	0.396989		1	1	0.477988	0.71844	1	1	0	0.962484	0.978173	0.507416
METABAT_AS08sgBPME_230	Gallicola_sp _AS08sgBPME_230	Bacteria; Firmicutes; Clostridia; Clostridiales; Family XI; Gallicola	18	14	2	1	4	34	132	3	5	1	0.997094	1	0.0674109	0.502367	0.995918	1	0	0.673389	0.750506	0.301263		1	1	0.477988	0.71844	1	1	0	0.962484	0.978173	0.507416
METABAT_AS06rmzACSIP_37	Chloroflexi_sp _AS06rmzACSIP_37	Bacteria; Chloroflexi	20	35	3	0	0	48	99	5	8	0	0.381472	0.0900143	0.00230451	0.6258	0.999452	0.69469	0	0.0547376	0.0326093	0.473747		1	0.382152	0.0661278	0.718644	1	1	0	0.459206	0.328673	0.515711
METABAT_AS01afH2WH_15	Chloroflexi_sp _AS01afH2WH_15	Bacteria; Chloroflexi	27	48	0	0	0	51	121	1	4	0	0.301007	0.028327	0.503834	0.719912	0.99994	0.979755	0	0.860695	0.658439	0.564459		0.953463	0.139249	0.526533	0.753263	1	1	0	0.962484	0.978173	0.580349
METABAT_AS02xzSISU_56	Chloroflexi_sp _AS02xzSISU_56	Bacteria; Chloroflexi	39	56	0	0	0	77	116	4	9	1	0.0169866	0.00878587	0.541214	0.757045	0.99998	0.38845	0	0.342347	0.100176	0.236052		0.119589	0.0517185	0.552653	0.774176	1	1	0	0.962484	0.560364	0.507416
METABAT_AS06rmzACSIP_272	Chloroflexi_sp _AS06rmzACSIP_272	Bacteria; Chloroflexi	36	69	1	0	0	69	138	0	13	0	0.1103	0.000126707	0.203148	0.780021	0.999991	0.893925	0	0.983878	0.00859839	0.628028		0.505003	0.00108242	0.477988	0.791317	1	1	0	0.985285	0.162788	0.633454
METABAT_AS06rmzACSIP_406	Chloroflexi_sp _AS06rmzACSIP_406	Bacteria; Chloroflexi	36	45	0	0	0	77	103	2	8	0	0.00570886	0.0320411	0.481623	0.696729	0.99989	0.04064	1.11022e-16	0.630496	0.085524	0.541241		0.0493711	0.153731	0.511952	0.741273	1	0.159934	5.55396e-15	0.962484	0.519401	0.563042
METABAT_AS22ysBPME_311	Candidatus Pacebacteria_sp _AS22ysBPME_311	Bacteria; Candidatus Pacebacteria	0	6	0	0	0	4	42	0	0	0	0.99391	0.614565	0.132655	0.227739	0.861135	0.997959	1.11022e-16	0.505621	0.67987	0.155307		1	1	0.477988	0.71844	1	1	5.55396e-15	0.962484	0.978173	0.507416
METABAT_AS06rmzACSIP_6	candidate division BRC1_sp_AS06rmzACSIP_6	Bacteria; candidate division BRC1	24	23	1	0	0	30	59	3	3	0	2.00155e-05	0.00857873	0.0297652	0.38386	0.975267	0.171531	2.22045e-16	0.0449199	0.16737	0.271148		0.000400286	0.0507122	0.394657	0.71844	1	0.576294	1.07249e-14	0.397677	0.68171	0.507416
METABAT_AS06rmzACSIP_178	Phycisphaerae mle1-8_sp _AS06rmzACSIP_178	Bacteria; Planctomycetes; Phycisphaerae; mle1-8	16	28	2	4	0	35	98	5	2	0	0.901945	0.776365	0.0260114	0.00630323	0.999839	0.999788	9.99201e-16	0.0955864	0.878393	0.526068		1	1	0.37569	0.145711	1	1	4.24121e-14	0.73463	0.978173	0.550427
METABAT_AS27yjCOA_65	Deltaproteobacteria SAR324 clade_sp _AS27yjCOA_65	Bacteria; Proteobacteria; Deltaproteobacteria; SAR324 clade(Marine group B)	8	12	0	0	0	23	93	0	0	1	0.998808	0.999884	0.442038	0.653372	0.999695	1	1.22125e-15	0.944316	0.990625	0.152809		1	1	0.488256	0.719376	1	1	5.02712e-14	0.962484	0.992585	0.507416
METABAT_AS27yjCOA_165	candidate division WWE3_sp _AS27yjCOA_165	Bacteria; candidate division WWE3	2	5	0	0	0	10	44	1	0	0	0.954415	0.9064	0.164191	0.277969	0.916928	0.95912	1.82077e-14	0.222831	0.761993	0.191607		1	1	0.477988	0.71844	1	1	7.08283e-13	0.962484	0.978173	0.507416
METABAT_AS27yjCOA_133	Chloroflexi_sp _AS27yjCOA_133	Bacteria; Chloroflexi	20	34	0	0	0	51	76	1	4	0	0.133445	0.0150445	0.361872	0.55768	0.998034	0.108687	1.96509e-14	0.650935	0.291812	0.41301		0.566535	0.08138	0.477988	0.71844	1	0.387458	7.45938e-13	0.962484	0.854455	0.507416
METABAT_AS27yjCOA_202	candidate division WWE3_sp _AS27yjCOA_202	Bacteria; candidate division WWE3	2	5	0	0	0	9	39	0	0	0	0.894457	0.776763	0.136269	0.233572	0.868951	0.899518	3.39728e-14	0.515734	0.690392	0.15948		1	1	0.477988	0.71844	1	1	1.23575e-12	0.962484	0.978173	0.507416
METABAT_AS27yjCOA_114	Leptolinea_sp _AS27yjCOA_114	Bacteria; Chloroflexi; Anaerolineae; Anaerolineales; Anaerolineaceae; Leptolinea	19	28	0	0	0	48	91	2	11	2	0.650845	0.688119	0.451188	0.663624	0.999757	0.896895	4.10783e-14	0.569602	0.0039184	0.0354126		1	1	0.492301	0.722407	1	1	1.43953e-12	0.962484	0.100772	0.366864
METABAT_AS27yjCOA_103	Candidatus Kuenenbacteria_sp _AS27yjCOA_103	Bacteria; Candidatus Kuenenbacteria	1	5	0	0	0	6	45	1	0	0	0.991765	0.934281	0.174297	0.293744	0.929827	0.999317	4.4631e-14	0.244894	0.784073	0.203185		1	1	0.477988	0.71844	1	1	1.52401e-12	0.962484	0.978173	0.507416
METABAT_AS08sgBPME_209	Candidatus Moranbacteria_sp _AS08sgBPME_209	Bacteria;Candidatus Moranbacteria	4	6	1	0	3	13	43	1	1	0	0.777019	0.837032	0.0146308	0.281294	0.246507	0.836378	1.22347e-13	0.22743	0.426974	0.19404		1	1	0.243723	0.71844	1	1	4.06957e-12	0.962484	0.897564	0.507416
METABAT_AS4AglBPMA_3	Candidatus Moranbacteria_sp _AS4AglBPMA_3	Bacteria; Candidatus Moranbacteria	4	3	0	0	0	13	49	10	0	0	0.922291	0.998259	0.209793	0.347907	0.961854	0.981089	3.66818e-13	4.40824e-08	0.848093	0.243645		1	1	0.477988	0.71844	1	1	1.16856e-11	1.28717e-06	0.978173	0.507416
METABAT_AS27yjCOA_59	Candidatus Kuenenbacteria_sp _AS27yjCOA_59	Bacteria; Candidatus Kuenenbacteria	2	7	1	0	0	7	40	0	1	0	0.934709	0.635164	0.0122497	0.259649	0.899403	0.990415	3.85691e-13	0.55934	0.38171	0.178269		1	1	0.220023	0.71844	1	1	1.20175e-11	0.962484	0.885266	0.507416
METABAT_AS16jrsBPLL_26	Acidobacteria_sp _AS16jrsBPLL_26	Bacteria; Acidobacteria	21	18	1	0	0	13	76	8	2	0	0.164259	0.924727	0.086627	0.588234	0.998862	1	1.22102e-12	0.000891592	0.748175	0.439819		0.65377	1	0.477988	0.71844	1	1	3.63664e-11	0.0137266	0.978173	0.507416
METABAT_AS27yjCOA_82	Chloroflexi_sp _AS27yjCOA_82	Bacteria; Chloroflexi	19	29	0	0	0	33	93	2	8	0	0.803654	0.809199	0.484815	0.700112	0.999899	0.999987	1.75127e-12	0.636719	0.0892798	0.54459		1	1	0.513498	0.743178	1	1	5.10781e-11	0.962484	0.530669	0.564847
METABAT_AS27yjCOA_4	Chloroflexi_sp _AS27yjCOA_4	Bacteria; Chloroflexi	24	38	0	0	0	49	93	2	8	0	0.430671	0.26131	0.486684	0.702084	0.999904	0.97316	2.35123e-12	0.640344	0.0915339	0.546549		1	0.912957	0.5146	0.74404	1	1	6.71908e-11	0.962484	0.538819	0.565938
METABAT_AS21ysBPME_294	Candidatus Falkowbacteria_sp _AS21ysBPME_294	Bacteria; Candidatus Falkowbacteria	1	2	0	0	0	5	30	0	0	0	0.888937	0.911749	0.0996034	0.173472	0.766708	0.939418	3.24707e-12	0.405086	0.568167	0.117		1	1	0.477988	0.71844	1	1	9.1065e-11	0.962484	0.976934	0.495161
METABAT_AS27yjCOA_183	Chloroflexi_sp _AS27yjCOA_183	Bacteria; Chloroflexi	10	48	0	0	0	61	79	1	5	0	0.982824	0.00017916	0.414093	0.621205	0.999398	0.085309	5.66203e-12	0.741235	0.25881	0.469535		1	0.00147649	0.479813	0.71844	1	0.314521	1.46846e-10	0.962484	0.818592	0.513921
METABAT_AS22ysBPME_216	Burkholderiales_sp _AS22ysBPME_216	Bacteria; Firmicutes; Clostridia; Halanaerobiales; ODP1230B8.23; Burkholderiales bacterium Beta_02	16	19	0	0	5	30	87	1	4	0	0.887812	0.992221	0.461461	0.67497	0.856068	0.999986	7.34235e-12	0.80999	0.550386	0.520004		1	1	0.497695	0.728449	1	1	1.8697e-10	0.962484	0.967478	0.545712
METABAT_AS08sgBPME_116	Lentisphaerae_sp _AS08sgBPME_116	Bacteria; Lentisphaerae; Lentisphaerae	9	26	0	0	0	19	58	6	1	7	0.775394	0.0252361	0.289305	0.462133	0.991239	0.994322	1.43716e-11	0.00179094	0.757131	1.19015e-08		1	0.125821	0.477988	0.71844	1	1	3.53937e-10	0.0264117	0.978173	3.33438e-06
METABAT_AS4AglBPMA_38	Holophagae Incertae Sedis_sp _AS4AglBPMA_38	Bacteria; Acidobacteria; Holophagae; Holophagae Incertae Sedis	28	29	0	0	16	22	83	4	2	0	0.0556189	0.57701	0.444567	0.656219	0.00433835	1	1.71072e-11	0.169324	0.848063	0.502096		0.296282	1	0.488501	0.719376	0.0251158	1	4.13053e-10	0.962484	0.978173	0.5321
METABAT_AS01afH2WH_7	Chloroflexi_sp _AS01afH2WH_7	Bacteria; Chloroflexi	42	58	5	0	0	114	107	8	4	0	0.0158638	0.0183913	0.000241125	0.784619	0.999992	0.000247411	2.03463e-11	0.0270733	0.804091	0.633125		0.113976	0.0961428	0.0105568	0.793683	1	0.00130309	4.82039e-10	0.263401	0.978173	0.637218
METABAT_AS21ysBPME_255	Clostridiales_sp _AS21ysBPME_255	Bacteria; Firmicutes; Clostridia; Clostridiales	15	12	0	0	0	54	71	0	1	2	0.610994	0.996199	0.375291	0.574425	0.998536	0.0899625	2.32177e-11	0.902582	0.889539	0.019076		1	1	0.477988	0.71844	1	0.329941	5.4172e-10	0.962484	0.978173	0.29695
METABAT_AS06rmzACSIP_525	Crenarchaeota_sp_AS06rmzACSIP_525	Archaea; Crenarchaeota	11	14	0	4	5	18	99	2	3	0	0.999635	0.999998	0.533054	0.0134654	0.9512	1	2.49232e-11	0.725788	0.85672	0.594709		1	1	0.545913	0.245001	1	1	5.71884e-10	0.962484	0.978173	0.603322
METABAT_AS4DglBPLU_32	Candidatus Fermentibacter daniensis_AS4DglBPLU_32	Bacteria; Candidatus Fermentibacteria; Candidatus Fermentibacteria (class); Candidatus Fermentibacterales; Candidatus Fermentibacteraceae; Candidatus Fermentibacter	5	10	0	0	0	18	58	0	0	1	0.988594	0.980626	0.302729	0.480439	0.993276	0.998786	1.14869e-10	0.832173	0.944194	0.068996		1	1	0.477988	0.71844	1	1	2.59863e-09	0.962484	0.978173	0.442344
METABAT_AS27yjCOA_192	Chloroflexi_sp _AS27yjCOA_192	Bacteria; Chloroflexi	17	35	1	0	0	41	92	4	7	0	0.946614	0.589239	0.158518	0.723767	0.999946	0.999782	1.21604e-10	0.275061	0.210811	0.568384		1	1	0.477988	0.755119	1	1	2.71305e-09	0.962484	0.752522	0.582616
METABAT_AS27yjCOA_105	Elusimicrobia_sp _AS27yjCOA_105	Bacteria; Elusimicrobia	17	4	0	0	0	25	63	0	4	0	0.233079	0.999996	0.339105	0.528608	0.996802	0.992825	1.93304e-10	0.871269	0.239306	0.388092		0.807712	1	0.477988	0.71844	1	1	4.22489e-09	0.962484	0.800163	0.507416
METABAT_AS27yjCOA_123	Chloroflexi_sp _AS27yjCOA_123	Bacteria; Chloroflexi	28	34	0	0	0	58	102	5	10	0	0.600085	0.928459	0.568863	0.782978	0.999991	0.996067	5.49733e-10	0.240137	0.0797907	0.631301		1	1	0.575435	0.793168	1	1	1.1675e-08	0.962484	0.519401	0.636297
METABAT_AS27yjCOA_160	Flexilinea flocculi_AS27yjCOA_160	Bacteria; Chloroflexi; Anaerolineae; Anaerolineales; Anaerolineaceae; Flexilinea	18	15	0	0	0	25	63	1	3	0	0.285483	0.964875	0.367067	0.564197	0.998244	0.998854	8.40957e-09	0.660566	0.496909	0.418673		0.927986	1	0.477988	0.71844	1	1	1.73271e-07	0.962484	0.947902	0.507416
METABAT_AS06rmzACSIP_142	Ignavibacteria_sp_AS06rmzACSIP_142	Bacteria; Ignavibacteriae; Ignavibacteria	39	51	0	0	0	90	84	8	3	1	0.00235918	0.00632301	0.496385	0.712229	0.999926	0.00203106	9.6128e-09	0.00810408	0.796708	0.195821		0.0231133	0.0388533	0.521707	0.750248	1	0.00977838	1.95125e-07	0.100476	0.978173	0.507416
METABAT_AS27yjCOA_107	Candidatus Fermentibacteria_sp _AS27yjCOA_107	Bacteria; Candidatus Fermentibacteria	7	14	0	0	0	20	59	2	1	1	0.983446	0.955445	0.34508	0.536318	0.997181	0.999789	1.5207e-08	0.348579	0.851595	0.0906535		1	1	0.477988	0.71844	1	1	3.04217e-07	0.962484	0.978173	0.457247
METABAT_AS22ysBPME_200	Chloroflexi_sp _AS22ysBPME_200	Bacteria; Chloroflexi	13	21	0	0	0	17	55	1	1	0	0.50816	0.365146	0.31937	0.502736	0.99519	0.999838	1.87553e-08	0.567277	0.812225	0.366362		1	1	0.477988	0.71844	1	1	3.70969e-07	0.962484	0.978173	0.507416
METABAT_AS06rmzACSIP_65	candidate division WS6_sp _AS06rmzACSIP_65	Bacteria; Candidatus Dojkabacteria; candidate division WS6	2	2	2	0	0	4	27	0	1	0	0.835261	0.963257	0.000314611	0.207362	0.830567	0.994405	2.56468e-08	0.469248	0.272852	0.140817		1	1	0.0129638	0.71844	1	1	4.98133e-07	0.962484	0.836291	0.507416
METABAT_AS06rmzACSIP_230	Clostridia_sp _AS06rmzACSIP_230	Bacteria; Firmicutes; Clostridia	17	16	2	1	2	48	87	0	4	0	0.966818	0.999972	0.0392757	0.389655	0.997819	0.998188	3.72479e-08	0.974607	0.705999	0.585254		1	1	0.46162	0.71844	1	1	7.13934e-07	0.978686	0.978173	0.595455
METABAT_AS26fmACSIPLY_35	Bacteroidales_sp _AS26fmACSIPLY_35	Bacteria; Bacteroidetes; Bacteroidia; Bacteroidales	7	25	0	0	0	17	46	1	0	0	0.858839	0.0138553	0.265422	0.428862	0.986143	0.992399	6.65454e-08	0.450878	0.915307	0.30637		1	0.0759974	0.477988	0.71844	1	1	1.25901e-06	0.962484	0.978173	0.507416
METABAT_AS09scLD_175	Candidatus Moranbacteria_sp _AS09scLD_175	Bacteria; Candidatus Moranbacteria	2	14	0	0	0	16	39	2	0	0	0.991912	0.289938	0.215084	0.355814	0.965249	0.930702	7.80754e-08	0.119959	0.856045	0.249647		1	0.993161	0.477988	0.71844	1	1	1.45891e-06	0.825048	0.978173	0.507416
METABAT_AS27yjCOA_120	Acetobacter_sp _AS27yjCOA_120	Bacteria; Proteobacteria; Alphaproteobacteria; Rhodospirillales; Acetobacteraceae; Acetobacter; pasteurianus	13	2	0	0	0	16	65	1	2	3	0.868971	1	0.399546	0.603954	0.999155	1	8.73305e-08	0.71757	0.773384	0.00342393		1	1	0.478917	0.71844	1	1	1.60931e-06	0.962484	0.978173	0.101384
METABAT_AS09scLD_261	Bacteroidales_sp _AS09scLD_261	Bacteria; Bacteroidetes; Bacteroidia; Bacteroidales	9	27	0	0	0	13	46	2	1	0	0.681505	0.00536713	0.269148	0.434112	0.987087	0.999685	1.06242e-07	0.20395	0.714428	0.310541		1	0.0335685	0.477988	0.71844	1	1	1.92865e-06	0.962484	0.978173	0.507416
METABAT_AS27yjCOA_78	Anaerolineaceae_sp _AS27yjCOA_78	Bacteria; Chloroflexi; Anaerolineae; Anaerolineales; Anaerolineaceae; Anaerolineaceae UCG-001; Anaerolineales bacterium	19	20	0	0	0	60	72	2	3	2	0.633163	0.976922	0.447787	0.659829	0.999735	0.329992	1.34162e-07	0.562647	0.697948	0.0345115		1	1	0.489681	0.719761	1	1	2.40685e-06	0.962484	0.978173	0.366864
METABAT_AS10tlH2TH_198	Lentisphaerae_sp _AS10tlH2TH_198	Bacteria; Lentisphaerae; Lentisphaerae	13	10	0	0	0	24	40	1	2	0	0.0869883	0.793978	0.228368	0.375474	0.972575	0.53024	1.68704e-07	0.366989	0.343067	0.264684		0.422034	1	0.477988	0.71844	1	1	2.95961e-06	0.962484	0.877395	0.507416
METABAT_AS06rmzACSIP_266	Leptolinea_sp _AS06rmzACSIP_266	Bacteria; Chloroflexi; Anaerolineae; Anaerolineales; Anaerolineaceae; Leptolinea	20	29	0	3	0	47	74	1	8	0	0.630063	0.69386	0.463024	0.0277868	0.999821	0.952739	1.8796e-07	0.81204	0.0659321	0.521656		1	1	0.498231	0.423145	1	1	3.2517e-06	0.962484	0.48307	0.546219
METABAT_AS27yjCOA_207	Chloroflexi_sp _AS27yjCOA_207	Bacteria; Chloroflexi	14	26	1	0	0	28	47	0	0	0	0.214834	0.0185977	0.0442351	0.45283	0.990013	0.731868	2.22646e-07	0.806733	0.929889	0.325522		0.767813	0.0967778	0.465654	0.71844	1	1	3.76413e-06	0.962484	0.978173	0.507416
METABAT_AS06rmzACSIP_339	Elusimicrobia_sp _AS06rmzACSIP_339	Bacteria; Elusimicrobia	6	7	0	0	0	11	40	0	4	0	0.827396	0.964238	0.231165	0.379579	0.973923	0.998957	2.41102e-07	0.727798	0.0621402	0.267844		1	1	0.477988	0.71844	1	1	4.01954e-06	0.962484	0.473458	0.507416
METABAT_AS27yjCOA_203	Chloroflexi_sp _AS27yjCOA_203	Bacteria; Chloroflexi	13	25	0	0	0	26	51	1	1	0	0.478526	0.0986217	0.314158	0.4958	0.994653	0.956694	2.98988e-07	0.556471	0.803392	0.360604		1	0.406393	0.477988	0.71844	1	1	4.81493e-06	0.962484	0.978173	0.507416
METABAT_AS10tlH2TH_288	Ignavibacteria_sp_AS10tlH2TH_288	Bacteria; Ignavibacteriae; Ignavibacteria	8	11	3	0	0	38	53	3	2	0	0.945152	0.986208	0.000755603	0.514886	0.996018	0.487356	3.02737e-07	0.137409	0.617188	0.376516		1	1	0.0286108	0.71844	1	1	4.8239e-06	0.88006	0.978173	0.507416
METABAT_AS27yjCOA_7	Geobacteraceae_sp _AS27yjCOA_7	Bacteria; Proteobacteria; Deltaproteobacteria; Desulfuromonadales; Geobacteraceae	10	11	0	0	0	12	68	3	4	0	0.990692	0.999923	0.432634	0.64269	0.999615	1	4.05176e-07	0.308631	0.473795	0.489384		1	1	0.486453	0.719376	1	1	6.37534e-06	0.962484	0.932754	0.524983
METABAT_AS08sgBPME_404	Actinobacteria OPB41_sp _AS08sgBPME_404	Bacteria; Actinobacteria; OPB41	9	5	0	0	0	13	39	0	6	0	0.46314	0.993567	0.231026	0.379374	0.973857	0.994962	6.06316e-07	0.727554	0.00581552	0.267686		1	1	0.477988	0.71844	1	1	9.22833e-06	0.962484	0.129326	0.507416
METABAT_AS06rmzACSIP_132	Acidobacteria_sp _AS06rmzACSIP_132	Bacteria; Acidobacteria	41	22	1	1	0	58	85	4	8	0	0.00600703	0.998851	0.180752	0.408239	0.999978	0.972682	6.52702e-07	0.334997	0.170145	0.599485		0.0513161	1	0.477988	0.71844	1	1	9.83713e-06	0.962484	0.68498	0.606849
METABAT_AS23ysBPME_352	candidate division WS1_sp_AS23ysBPME_352	Bacteria; candidate division WS1	33	33	0	0	2	75	56	43	3	0	0.000209789	0.0523575	0.382062	0.582765	0.962177	3.6626e-05	8.4767e-06	0	0.536527	0.434971		0.00288151	0.237388	0.477988	0.71844	1	0.000209292	0.000105137	0	0.959992	0.507416
METABAT_AS20ysBPTH_50	Firmicutes_sp _AS20ysBPTH_50	Bacteria; Firmicutes	18	31	0	0	3	54	18	16	3	2	0.0924592	0.00682631	0.315403	0.49746	0.768553	0.00245749	0.867368	1.91372e-11	0.359389	0.010785		0.4421	0.0415811	0.477988	0.71844	1	0.0117107	1	1.07036e-09	0.880252	0.22435
METABAT_AS15tlH2ME_115	Firmicutes_sp _AS15tlH2ME_115	Bacteria; Firmicutes	31	53	0	0	4	91	12	18	5	1	0.010938	4.60501e-05	0.436845	0.64749	0.897962	3.4985e-06	0.999997	2.10923e-10	0.312432	0.149015		0.0835332	0.000416685	0.487003	0.719376	1	2.27014e-05	1	9.8537e-09	0.859065	0.507416
METABAT_AS08sgBPME_46	Firmicutes_sp _AS08sgBPME_46	Bacteria; Firmicutes	15	32	1	0	3	52	11	13	2	1	0.0764329	7.96388e-05	0.0367227	0.419367	0.594991	3.11007e-05	0.963652	6.58398e-10	0.428749	0.0498329		0.38658	0.000692668	0.455296	0.71844	1	0.000181546	1	2.71135e-08	0.899217	0.405906
METABAT_AS21ysBPME_133	Treponema_sp _AS21ysBPME_133	Bacteria; Spirochaetes; Spirochaetes; Spirochaetales; Treponemaceae; Treponema	16	14	0	0	0	21	17	12	2	0	0.147525	0.834737	0.300573	0.477518	0.992981	0.991165	0.857561	4.92441e-08	0.544517	0.345556		0.602575	1	0.477988	0.71844	1	1	1	1.40672e-06	0.965569	0.507416
METABAT_AS06rmzACSIP_164	Gordonia_sp _AS06rmzACSIP_164	Bacteria; Actinobacteria; Actinobacteria; Actinomycetales; Gordoniaceae; Gordonia	47	4	0	0	0	16	31	0	17	10	1.18846e-05	1	0.492435	0.708117	0.999918	1	0.962538	0.965148	1.51078e-05	1.00245e-09		0.000277865	1	0.519307	0.747809	1	1	1	0.973235	0.0035492	4.67e-07
METABAT_AS06rmzACSIP_372	Myxococcales BIrii41_sp _AS06rmzACSIP_372	Bacteria; Proteobacteria; Deltaproteobacteria; Myxococcales; BIrii41	29	51	0	0	0	78	58	8	7	8	0.559109	0.149715	0.57416	0.787794	0.999993	0.662563	0.252301	0.0285242	0.374834	1.17967e-06		1	0.574826	0.579955	0.79632	1	1	0.908672	0.268204	0.885266	0.000183687
METABAT_AS22ysBPME_290	Fusobacteria_sp _AS22ysBPME_290	Bacteria; Fusobacteria; Fusobacteria	3	27	0	0	2	31	16	0	1	4	0.994499	0.00342721	0.261409	0.423184	0.789813	0.329175	0.715601	0.776838	0.696778	3.63682e-05		1	0.0225423	0.477988	0.71844	1	1	1	0.962484	0.978173	0.00339976
METABAT_AS21ysBPME_216	Clostridiaceae_sp _AS21ysBPME_216	Bacteria; Firmicutes; Clostridia; Clostridiales; Clostridiaceae	7	18	0	0	9	37	19	0	1	4	0.978814	0.735161	0.337181	0.526114	0.0642643	0.629812	0.901137	0.869404	0.840225	0.000150945		1	1	0.477988	0.71844	0.328592	1	1	0.962484	0.978173	0.0111302
METABAT_AS07pgkLD_104	Clostridiales_Family_XI__Incertae_Sedis_sp _AS07pgkLD_104	Bacteria; Firmicutes; Clostridia; Clostridiales; Clostridiales_Family_XI__Incertae_Sedis	10	16	0	0	3	25	7	0	1	3	0.451848	0.339382	0.250056	0.406983	0.564046	0.660175	0.997434	0.759336	0.669623	0.000425897		1	1	0.477988	0.71844	1	1	1	0.962484	0.978173	0.0284134
METABAT_AS08sgBPME_145	Actinomycetales_sp _AS08sgBPME_145	Bacteria; Actinobacteria; Actinobacteria; Actinomycetales	41	4	0	0	0	18	30	0	9	4	7.47771e-06	1	0.4237	0.632407	0.999522	1	0.75919	0.93465	0.014894	0.000570161		0.000194064	1	0.483474	0.719376	1	1	1	0.962484	0.222434	0.0347302
METABAT_AS06rmzACSIP_553	Lentisphaerae_sp _AS06rmzACSIP_553	Bacteria; Lentisphaerae; Lentisphaerae	30	49	0	0	0	84	37	2	1	4	0.0191324	0.000548454	0.438683	0.649578	0.999668	0.000139593	0.414091	0.54391	0.944651	0.000702049		0.132042	0.00408545	0.487793	0.719376	1	0.000758022	1	0.962484	0.978173	0.0393428
METABAT_AS08sgBPME_437	Clostridiales_sp _AS08sgBPME_437	Bacteria; Firmicutes; Clostridia; Clostridiales	8	17	1	0	1	42	12	1	1	3	0.894456	0.60661	0.0510707	0.479925	0.959333	0.0957781	0.989556	0.531598	0.782276	0.000976309		1	1	0.476155	0.71844	1	0.345838	1	0.962484	0.978173	0.0506596
METABAT_AS01afH2WH_42	Pseudomonas lactis_AS01afH2WH_42	Bacteria; Proteobacteria; Gammaproteobacteria; Pseudomonadales; Pseudomonadaceae; Pseudomonas	25	12	0	0	0	39	38	1	11	5	0.945715	1	0.620929	0.828206	0.999999	1	0.999011	0.952277	0.0945068	0.00118972		1	1	0.6236	0.831173	1	1	1	0.966068	0.547124	0.0529936
METABAT_AS23ysBPME_368	Bacteroidales_sp _AS23ysBPME_368	Bacteria; Bacteroidetes; Bacteroidia; Bacteroidales	22	29	0	0	0	50	40	4	2	3	0.0124572	0.0207246	0.317389	0.500105	0.994992	0.0149592	0.000946685	0.0430271	0.588766	0.00121042		0.0923414	0.105968	0.477988	0.71844	1	0.0646846	0.00775617	0.383955	0.977148	0.0529936
METABAT_AS24abBPME_146	Clostridiales_sp _AS24abBPME_146	Bacteria; Firmicutes; Clostridia; Clostridiales	10	23	0	0	4	45	11	2	1	3	0.791283	0.19738	0.315154	0.497129	0.601419	0.0715248	0.997351	0.288804	0.805103	0.00117303		1	0.727187	0.477988	0.71844	1	0.267931	1	0.962484	0.978173	0.0529936
METABAT_AS22ysBPME_181	Bacteroidales_sp _AS22ysBPME_181	Bacteria; Bacteroidetes; Bacteroidia; Bacteroidales	6	34	0	0	3	20	51	0	3	3	0.985799	0.00201192	0.323806	0.508605	0.789428	0.998951	8.74929e-07	0.855828	0.381502	0.00132309		1	0.0137498	0.477988	0.71844	1	1	1.30412e-05	0.962484	0.885266	0.0561711
METABAT_AS06rmzACSIP_565	Rhodococcus_sp _AS06rmzACSIP_565	Bacteria; Actinobacteria; Actinobacteria; Actinomycetales; Nocardiaceae; Rhodococcus	37	10	0	0	0	22	30	0	14	4	0.00645762	1	0.495836	0.711659	0.999925	1	0.97796	0.966289	0.000559455	0.00148536		0.0541744	1	0.521521	0.750214	1	1	1	0.973235	0.0244936	0.0612057
METABAT_AS01afH2WH_33	Tepidanaerobacter acetatoxydans_AS01afH2WH_33	Bacteria; Firmicutes; Clostridia; Thermoanaerobacterales; Thermoanaerobacteraceae; Tepidanaerobacter	7	10	0	0	8	16	16	0	2	3	0.981332	0.996195	0.341262	0.531398	0.130684	0.99999	0.978635	0.873335	0.648287	0.00167299		1	1	0.477988	0.71844	0.637939	1	1	0.962484	0.978173	0.0669676
METABAT_AS06rmzACSIP_513	Actinomycetales_sp _AS06rmzACSIP_513	Bacteria; Actinobacteria; Actinobacteria; Actinomycetales	28	1	0	0	0	8	24	0	11	3	0.00164556	1	0.356167	0.550473	0.997775	1	0.72462	0.886901	0.000297852	0.00202784		0.017334	1	0.477988	0.71844	1	1	1	0.962484	0.0154552	0.0774261
METABAT_AS21ysBPME_183	Spirochaetales_sp _AS21ysBPME_183	Bacteria; Spirochaetes; Spirochaetes; Spirochaetales	13	5	0	0	0	39	11	6	3	3	0.716567	0.999995	0.358967	0.554018	0.997906	0.695463	0.999785	0.00739425	0.47532	0.00210087		1	1	0.477988	0.71844	1	1	1	0.0924941	0.932754	0.0774261
METABAT_AS21ysBPME_190	Dehalococcoidales_sp _AS21ysBPME_190	Bacteria; Chloroflexi; Dehalococcoidetes; Dehalococcoidales	3	1	0	0	1	2	5	0	1	2	0.973607	0.99996	0.215512	0.356451	0.84921	1	0.997807	0.69924	0.57798	0.00318925		1	1	0.477988	0.71844	1	1	1	0.962484	0.977148	0.0971336
METABAT_AS06rmzACSIP_394	Rhodococcus_sp _AS06rmzACSIP_394	Bacteria; Actinobacteria; Actinobacteria; Actinomycetales; Nocardiaceae; Rhodococcus	64	16	0	0	0	32	41	0	19	4	1.26613e-06	1	0.613694	0.822206	0.999998	1	0.993887	0.990977	0.000127823	0.00594618		4.13784e-05	1	0.617662	0.827522	1	1	1	0.991684	0.00948175	0.163345
METABAT_AS05jafATM_100	Thermoanaerobacterales_sp _AS05jafATM_100	Bacteria; Firmicutes; Clostridia; Thermoanaerobacterales	4	4	0	0	5	7	10	0	1	2	0.986618	0.999702	0.268218	0.432804	0.267382	1	0.987457	0.786838	0.712345	0.00639437		1	1	0.477988	0.71844	1	1	1	0.962484	0.978173	0.169029
METABAT_AS08sgBPME_280	Clostridiaceae_sp _AS08sgBPME_280	Bacteria; Firmicutes; Clostridia; Clostridiales; Clostridiaceae	6	5	0	0	0	11	13	0	3	2	0.935038	0.999135	0.272062	0.438202	0.987783	0.999963	0.934893	0.792323	0.250667	0.0066928		1	1	0.477988	0.71844	1	1	1	0.962484	0.818439	0.170484
METABAT_AS23ysBPME_280	Clostridiales_sp _AS23ysBPME_280	Bacteria; Firmicutes; Clostridia; Clostridiales	11	16	0	0	0	36	15	0	1	2	0.455413	0.485912	0.271004	0.436718	0.987535	0.138367	0.84004	0.790824	0.718557	0.00660966		1	1	0.477988	0.71844	1	0.475126	1	0.962484	0.978173	0.170484
METABAT_AS08sgBPME_431	Actinomyces_sp _AS08sgBPME_431	Bacteria; Actinobacteria; Actinobacteria; Actinomycetales; Actinomycetaceae; Actinomyces	8	22	0	0	0	31	12	0	3	2	0.839641	0.1136	0.283473	0.454091	0.990188	0.537569	0.975966	0.807946	0.27817	0.00763722		1	0.462656	0.477988	0.71844	1	1	1	0.962484	0.837946	0.182574
METABAT_AS04akNAM_52	Pseudomonas aeruginosa_AS04akNAM_52	Bacteria; Proteobacteria; Gammaproteobacteria; Pseudomonadales; Pseudomonadaceae; Pseudomonas	35	18	0	0	0	33	39	0	12	4	0.562401	1	0.641377	0.844663	0.999999	1	0.999606	0.993755	0.073291	0.0080706		1	1	0.643015	0.846475	1	1	1	0.993755	0.503337	0.182914
METABAT_AS23ysBPME_52	Epulopiscium_sp _AS23ysBPME_52	Bacteria; Firmicutes; Clostridia; Clostridiales; Lachnospiraceae; Epulopiscium	5	22	0	0	2	32	8	0	0	2	0.982614	0.137597	0.289821	0.462842	0.852111	0.527189	0.999266	0.816222	0.93537	0.00820196		1	0.53998	0.477988	0.71844	1	1	1	0.962484	0.978173	0.182914
METABAT_AS09scLD_312	Clostridiales_sp _AS09scLD_312	Bacteria; Firmicutes; Clostridia; Clostridiales	12	29	0	0	0	63	23	0	4	2	0.541771	0.0121094	0.305887	0.484705	0.993686	7.00348e-06	0.444104	0.835902	0.171165	0.00976455		1	0.0681335	0.477988	0.71844	1	4.33938e-05	1	0.962484	0.68515	0.210464
METABAT_AS05jafATM_72	Corynebacteriales_sp _AS05jafATM_72	Bacteria; Actinobacteria; Actinobacteria; Corynebacteriales	28	11	1	0	6	23	19	0	2	2	0.000216908	0.980664	0.0576362	0.503556	0.289061	0.991967	0.835585	0.851754	0.595444	0.0113032		0.00295037	1	0.476155	0.71844	1	1	1	0.962484	0.977148	0.226226
METABAT_AS4LglBPNY_28	Christensenellaceae R-7 group_sp _AS4LglBPNY_28	Bacteria; Firmicutes; Clostridia; Clostridiales; Christensenellaceae; Christensenellaceae R-7 group	18	12	0	0	1	28	26	0	4	2	0.118031	0.969957	0.324787	0.5099	0.972204	0.94373	0.349416	0.856861	0.208598	0.0118648		0.524957	1	0.477988	0.71844	1	1	1	0.962484	0.752522	0.226847
METABAT_AS22ysBPME_79	Diapherotrites Incertae Sedis_sp _AS22ysBPME_79	Archaea; Diapherotrites; Diapherotrites Incertae Sedis	0	1	0	0	0	3	4	0	0	1	0.992402	0.993588	0.127284	0.219034	0.848721	0.999131	0.930004	0.490283	0.663658	0.0116828		1	1	0.477988	0.71844	1	1	1	0.962484	0.978173	0.226847
METABAT_AS27yjCOA_61	Lactococcus chungangensis_AS27yjCOA_61	Bacteria; Firmicutes; Bacilli; Lactobacillales; Streptococcaceae; Lactococcus	8	9	0	0	0	30	17	0	1	2	0.938019	0.996315	0.323928	0.508767	0.995618	0.887271	0.932257	0.855958	0.819709	0.0117628		1	1	0.477988	0.71844	1	1	1	0.962484	0.978173	0.226847
METABAT_AS09scLD_265	Firmicutes_sp _AS09scLD_265	Bacteria; Firmicutes	13	23	0	0	4	31	22	6	0	2	0.567334	0.277522	0.329919	0.516642	0.649822	0.879642	0.698297	0.00426334	0.959409	0.0124872		1	0.960022	0.477988	0.71844	1	1	1	0.0585582	0.978975	0.230192
METABAT_AS09scLD_356	Clostridiales_sp _AS09scLD_356	Bacteria; Firmicutes; Clostridia; Clostridiales	7	7	0	0	4	44	27	1	1	2	0.983571	0.999831	0.345317	0.536624	0.697144	0.279363	0.423844	0.619349	0.851928	0.0144978		1	1	0.477988	0.71844	1	0.883495	1	0.962484	0.978173	0.260402
METABAT_AS01afH2WH_27	Pseudomonas lundensis_AS01afH2WH_27	Bacteria; Proteobacteria; Gammaproteobacteria; Pseudomonadales; Pseudomonadaceae; Pseudomonas; Pseudomonas chlororaphis group	20	11	0	0	0	35	33	1	11	3	0.941774	1	0.551193	0.766556	0.999985	1	0.9943	0.905787	0.0305938	0.0159532		1	1	0.5608	0.780484	1	1	1	0.962484	0.32227	0.277031
METABAT_AS08sgBPME_101	Paracoccus_sp _AS08sgBPME_101	Bacteria; Proteobacteria; Alphaproteobacteria; Rhodobacterales; Rhodobacteraceae; Paracoccus	5	1	0	0	0	10	23	0	5	2	0.998402	1	0.356751	0.551214	0.997803	1	0.790274	0.887409	0.145817	0.0161362		1	1	0.477988	0.71844	1	1	1	0.962484	0.642419	0.277031
METABAT_AS04akNAM_88	Thermoanaerobacter_AS04akNAM_88	Bacteria; Firmicutes; Clostridia; Thermoanaerobacterales; Thermoanaerobacteraceae; Thermoanaerobacter	8	14	0	0	15	28	16	2	1	2	0.974423	0.969081	0.355582	0.549731	0.000575943	0.988304	0.988553	0.370136	0.865758	0.0159627		1	1	0.477988	0.71844	0.00356941	1	1	0.962484	0.978173	0.277031
METABAT_AS23ysBPME_66	Clostridia_sp _AS23ysBPME_66	Bacteria; Firmicutes; Clostridia	12	35	0	0	0	26	22	0	2	2	0.803363	0.00850554	0.359898	0.555193	0.997948	0.996696	0.85702	0.890109	0.691609	0.01661		1	0.0504926	0.477988	0.71844	1	1	1	0.962484	0.978173	0.277031
METABAT_AS07pgkLD_72	Ruminococcaceae_sp _AS07pgkLD_72	Bacteria; Firmicutes; Clostridia; Clostridiales; Ruminococcaceae	13	5	0	0	0	46	30	2	3	2	0.763539	0.999997	0.369591	0.567348	0.998339	0.375643	0.382603	0.399214	0.503616	0.0181335		1	1	0.477988	0.71844	1	1	1	0.962484	0.951727	0.292012
METABAT_AS07pgkLD_94	Clostridiales_sp _AS07pgkLD_94	Bacteria; Firmicutes; Clostridia; Clostridiales	12	10	0	0	0	71	34	0	0	2	0.836792	0.99902	0.369362	0.567063	0.998331	7.92988e-05	0.153368	0.897919	0.975022	0.0180964		1	1	0.477988	0.71844	1	0.000437399	0.620812	0.962484	0.985228	0.292012
METABAT_AS08sgBPME_81	Corynebacterium_sp _AS08sgBPME_81	Bacteria; Actinobacteria; Actinobacteria; Actinomycetales; Corynebacteriaceae; Corynebacterium	22	3	0	0	0	18	33	0	6	2	0.0780124	1	0.371649	0.569909	0.998413	0.999996	0.211483	0.899739	0.0828823	0.0184698		0.393149	1	0.477988	0.71844	1	1	0.805129	0.962484	0.519401	0.292816
METABAT_AS10tlH2TH_424	Myxococcales_sp _AS10tlH2TH_424	Bacteria; Proteobacteria; Deltaproteobacteria; Myxococcales	19	27	0	0	0	49	29	3	1	2	0.23435	0.254243	0.372447	0.570901	0.998441	0.244466	0.475799	0.201416	0.886325	0.0186015		0.807712	0.897216	0.477988	0.71844	1	0.796505	1	0.962484	0.978173	0.292816
METABAT_AS20ysBPTH_146	Clostridiales_sp _AS20ysBPTH_146	Bacteria; Firmicutes; Clostridia; Clostridiales	11	6	0	0	0	28	39	1	5	2	0.925595	0.999995	0.383632	0.584687	0.998785	0.997966	0.0544657	0.690344	0.194485	0.0205199		1	1	0.477988	0.71844	1	1	0.277478	0.962484	0.729358	0.309106
METABAT_AS04akNAM_103	Clostridia_sp _AS04akNAM_103	Bacteria; Firmicutes; Clostridia	12	28	0	0	18	50	21	1	1	2	0.876451	0.24815	0.382511	0.583315	6.8842e-05	0.274204	0.952967	0.688375	0.897387	0.0203213		1	0.882379	0.477988	0.71844	0.000472494	0.87111	1	0.962484	0.978173	0.309106
METABAT_AS08sgBPME_463	Erysipelothrix_sp _AS08sgBPME_463	Bacteria; Firmicutes; Erysipelotrichi; Erysipelotrichales; Erysipelotrichaceae; Erysipelothrix; rhusiopathiae	5	7	0	1	0	17	8	0	3	1	0.670666	0.773518	0.172796	0.0472377	0.928037	0.562238	0.84303	0.608984	0.0676188	0.0217661		1	1	0.477988	0.636347	1	1	1	0.962484	0.48832	0.311581
METABAT_AS15tlH2ME_224	Bacteroidales_sp _AS15tlH2ME_224	Bacteria; Bacteroidetes; Bacteroidia; Bacteroidales	26	38	0	0	0	58	43	3	2	2	0.0223501	0.00889416	0.389759	0.592154	0.998942	0.0606664	0.0162228	0.230132	0.754571	0.0216308		0.147515	0.0521369	0.477988	0.71844	1	0.229713	0.0975454	0.962484	0.978173	0.311581
METABAT_AS15tlH2ME_132	Bacteroidetes_sp _AS15tlH2ME_132	Bacteria; Bacteroidetes	17	13	0	0	0	6	51	1	0	2	0.502375	0.996071	0.390646	0.593229	0.998963	1	0.000371295	0.702513	0.981023	0.0217951		1	1	0.477988	0.71844	1	1	0.00331328	0.962484	0.98759	0.311581
METABAT_AS20ysBPTH_47	Clostridiales_sp _AS20ysBPTH_47	Bacteria; Firmicutes; Clostridia; Clostridiales	14	39	1	0	0	38	24	0	2	2	0.777296	0.00618159	0.0893038	0.594836	0.998994	0.92133	0.893441	0.914797	0.758906	0.0220428		1	0.0381516	0.477988	0.71844	1	1	1	0.962484	0.978173	0.311939
METABAT_AS08sgBPME_70	Propionibacterium_sp _AS08sgBPME_70	Bacteria; Actinobacteria; Actinobacteria; Actinomycetales; Propionibacteriaceae; Propionibacterium	17	14	0	0	0	59	28	1	5	2	0.533056	0.993847	0.396155	0.599883	0.999086	0.0627972	0.713156	0.711885	0.219808	0.0228374		1	1	0.477988	0.71844	1	0.236502	1	0.962484	0.767959	0.319952
METABAT_AS06rmzACSIP_480	Desulfovibrionales_sp _AS06rmzACSIP_480	Bacteria; Proteobacteria; Deltaproteobacteria; Desulfovibrionales	7	7	0	0	0	14	38	0	5	2	0.997567	0.999994	0.399764	0.604215	0.999159	1	0.130648	0.920067	0.227404	0.0235399		1	1	0.478917	0.71844	1	1	0.551321	0.962484	0.780866	0.326529
METABAT_AS06rmzACSIP_458	Planctomycetes_sp _AS06rmzACSIP_458	Bacteria; Planctomycetes	32	38	0	1	0	86	56	5	5	2	0.00232798	0.0270849	0.414306	0.253503	0.999401	3.61089e-06	0.00014017	0.0522982	0.259291	0.0265348		0.0229683	0.134085	0.479813	0.71844	1	2.3307e-05	0.00143794	0.449508	0.818592	0.347432
METABAT_AS04akNAM_66	Ochrobactrum intermedium_AS04akNAM_66	Bacteria; Proteobacteria; Alphaproteobacteria; Rhizobiales; Brucellaceae; Ochrobactrum	23	4	0	0	0	40	44	2	14	3	0.968425	1	0.612428	0.821146	0.999998	1	0.979603	0.846615	0.0110133	0.0273513		1	1	0.61683	0.82705	1	1	1	0.962484	0.195311	0.348356
METABAT_AS06rmzACSIP_161	Rhodococcus_sp _AS06rmzACSIP_161	Bacteria; Actinobacteria; Actinobacteria; Actinomycetales; Nocardiaceae; Rhodococcus	33	14	0	0	0	19	32	0	8	2	0.00138329	0.997534	0.416112	0.623571	0.999427	1	0.583524	0.930278	0.031572	0.0269257		0.0151406	1	0.479813	0.71844	1	1	1	0.962484	0.325238	0.348356
METABAT_AS08sgBPME_432	Acholeplasmataceae_sp _AS08sgBPME_432	Bacteria; Tenericutes; Mollicutes; Acholeplasmatales; Acholeplasmataceae	8	29	0	0	0	29	5	0	2	1	0.357926	2.01365e-06	0.192679	0.322036	0.948651	0.0303223	0.992422	0.653349	0.245735	0.0271933		1	2.1015e-05	0.477988	0.71844	1	0.122425	1	0.962484	0.811967	0.348356
METABAT_AS4IglBPLE_58	Propionibacterium_sp _AS4IglBPLE_58	Bacteria; Actinobacteria; Actinobacteria; Actinomycetales; Propionibacteriaceae; Propionibacterium	15	9	0	0	0	47	29	0	10	2	0.845387	0.999989	0.429118	0.638659	0.99958	0.817335	0.836745	0.937635	0.00640734	0.0298698		1	1	0.485799	0.719376	1	1	1	0.962484	0.13601	0.352523
METABAT_AS10tlH2TH_55	Acholeplasmataceae_sp _AS10tlH2TH_55	Bacteria; Tenericutes; Mollicutes; Acholeplasmatales; Acholeplasmataceae	8	24	0	0	0	26	7	1	3	1	0.38596	0.000342173	0.197211	0.32893	0.952508	0.125256	0.966122	0.296086	0.101638	0.0285187		1	0.00266325	0.477988	0.71844	1	0.436527	1	0.962484	0.56061	0.352523
METABAT_AS25fmACSIPFO_22	Acholeplasmataceae_sp _AS25fmACSIPFO_22	Bacteria; Tenericutes; Mollicutes; Acholeplasmatales; Acholeplasmataceae	7	12	0	0	0	11	8	3	2	1	0.544179	0.38644	0.200121	0.333341	0.954841	0.990861	0.940873	0.0259911	0.265443	0.0293873		1	1	0.477988	0.71844	1	1	1	0.25464	0.828255	0.352523
METABAT_AS06rmzACSIP_319	Actinomycetales_sp _AS06rmzACSIP_319	Bacteria; Actinobacteria; Actinobacteria; Actinomycetales	14	24	0	0	0	50	26	0	5	2	0.897448	0.813312	0.42943	0.639017	0.999584	0.687027	0.937524	0.937803	0.294488	0.029943		1	1	0.485799	0.719376	1	1	1	0.962484	0.854455	0.352523
METABAT_AS22ysBPME_279	Clostridiales_sp _AS22ysBPME_279	Bacteria; Firmicutes; Clostridia; Clostridiales	16	26	1	0	0	28	39	0	4	2	0.800473	0.7189	0.111715	0.644336	0.999628	0.99996	0.263705	0.94027	0.477639	0.0310532		1	1	0.477988	0.719376	1	1	0.937691	0.962484	0.932754	0.359549
METABAT_AS06rmzACSIP_358	Methanomicrobiales_sp _AS06rmzACSIP_358	Archaea; Euryarchaeota; Methanomicrobia; Methanomicrobiales	5	40	0	0	0	12	28	2	12	2	0.999951	0.0306393	0.436025	0.646559	0.999646	1	0.900815	0.53841	0.000922812	0.0315283		1	0.148019	0.487003	0.719376	1	1	1	0.962484	0.0349422	0.361694
METABAT_AS08sgBPME_135	Propionibacterium_sp _AS08sgBPME_135	Bacteria; Actinobacteria; Actinobacteria; Actinomycetales; Propionibacteriaceae; Propionibacterium	39	9	0	0	0	21	47	3	5	2	8.36022e-05	0.999993	0.436947	0.647607	0.999654	1	0.0331536	0.317042	0.312683	0.0317547		0.00128707	1	0.487003	0.719376	1	1	0.178647	0.962484	0.859065	0.361694
METABAT_AS06rmzACSIP_262	Solirubrobacterales_sp _AS06rmzACSIP_262	Bacteria; Actinobacteria; Thermoleophilia; Solirubrobacterales	14	2	0	0	0	23	60	1	11	2	0.931251	1	0.445777	0.657577	0.999722	1	0.000186726	0.788642	0.00344655	0.0339871		1	1	0.489063	0.719671	1	1	0.00184228	0.962484	0.092858	0.366864
METABAT_AS04akNAM_125	Paracoccus solventivorans_AS04akNAM_125	Bacteria; Proteobacteria; Alphaproteobacteria; Rhodobacterales; Rhodobacteraceae; Paracoccus	8	3	0	0	0	15	46	1	7	2	0.998971	1	0.445575	0.657351	0.99972	1	0.0649696	0.788359	0.105074	0.0339349		1	1	0.489063	0.719671	1	1	0.311721	0.962484	0.568364	0.366864
METABAT_AS4IglBPLE_40	Acholeplasmataceae_sp _AS4IglBPLE_40	Bacteria; Tenericutes; Mollicutes; Acholeplasmatales; Acholeplasmataceae	12	11	0	0	0	32	8	1	3	1	0.113392	0.64407	0.219632	0.362575	0.96794	0.0441452	0.973608	0.347056	0.139635	0.0355657		0.509176	1	0.477988	0.71844	1	0.171798	1	0.962484	0.627017	0.366864
METABAT_AS27yjCOA_1	Chloroflexi_sp _AS27yjCOA_1	Bacteria; Chloroflexi	15	25	0	0	0	47	65	1	5	2	0.897892	0.841611	0.447887	0.659942	0.999736	0.908305	1.30396e-05	0.791597	0.339905	0.0345378		1	1	0.489681	0.719761	1	1	0.000157009	0.962484	0.877395	0.366864
METABAT_AS09scLD_116	Erysipelothrix_sp _AS09scLD_116	Bacteria; Firmicutes; Erysipelotrichi; Erysipelotrichales; Erysipelotrichaceae; Erysipelothrix; rhusiopathiae	8	4	0	1	0	28	9	0	1	1	0.469265	0.994251	0.21051	0.0694515	0.962332	0.117695	0.927525	0.689629	0.563639	0.0326		1	1	0.477988	0.71844	1	0.417444	1	0.962484	0.972554	0.366864
METABAT_AS22ysBPME_135	Mollicutes RF9_sp _AS22ysBPME_135	Bacteria; Tenericutes; Mollicutes; Mollicutes RF9	1	18	0	1	0	4	19	0	0	1	0.998221	0.0521351	0.213229	0.0712077	0.964092	0.999999	0.129246	0.694884	0.8533	0.0334698		1	0.237388	0.477988	0.71844	1	1	0.547051	0.962484	0.978173	0.366864
METABAT_AS23ysBPME_339	Clostridiales_sp _AS23ysBPME_339	Bacteria; Firmicutes; Clostridia; Clostridiales	7	13	0	0	0	31	10	0	0	1	0.6161	0.366492	0.211942	0.351124	0.963269	0.0421973	0.882961	0.692406	0.851368	0.0330567		1	1	0.477988	0.71844	1	0.165135	1	0.962484	0.978173	0.366864
METABAT_AS23ysBPME_119	Clostridiaceae_sp _AS23ysBPME_119	Bacteria; Firmicutes; Clostridia; Clostridiales; Clostridiaceae	8	3	1	4	0	7	8	0	0	1	0.522422	0.998928	0.0259108	0.000103221	0.967615	0.999954	0.972949	0.705923	0.861785	0.0353773		1	1	0.37569	0.00344316	1	1	1	0.962484	0.978173	0.366864
METABAT_AS10tlH2TH_254	Clostridiaceae_sp _AS10tlH2TH_254	Bacteria; Firmicutes; Clostridia; Clostridiales; Clostridiaceae	2	2	1	0	0	6	5	1	0	1	0.99236	0.99974	0.0253186	0.358146	0.966198	0.999984	0.997944	0.340255	0.858328	0.0345814		1	1	0.373383	0.71844	1	1	1	0.962484	0.978173	0.366864
METABAT_AS08sgBPME_361	Clostridiaceae_sp _AS08sgBPME_361	Bacteria; Firmicutes; Clostridia; Clostridiales; Clostridiaceae	2	4	0	0	0	8	8	0	0	1	0.993185	0.996306	0.219773	0.362785	0.968021	0.999861	0.973771	0.707242	0.862786	0.0356128		1	1	0.477988	0.71844	1	1	1	0.962484	0.978173	0.366864
METABAT_AS21ysBPME_67	Erysipelotrichia_sp_AS21ysBPME_67	Bacteria; Firmicutes; Erysipelotrichia	14	9	0	0	0	16	11	0	1	1	0.0386804	0.839903	0.221189	0.364883	0.968816	0.948298	0.861243	0.709861	0.593943	0.0360855		0.229624	1	0.477988	0.71844	1	1	1	0.962484	0.977148	0.369021
METABAT_AS21ysBPME_217	Clostridiaceae_sp _AS21ysBPME_217	Bacteria; Firmicutes; Clostridia; Clostridiales; Clostridiaceae	11	2	0	0	0	10	11	0	0	1	0.195133	0.999814	0.222461	0.366765	0.969515	0.999166	0.866666	0.712199	0.866523	0.0365131		0.730155	1	0.477988	0.71844	1	1	1	0.962484	0.978173	0.370687
METABAT_AS22ysBPME_182	Acholeplasmataceae_sp _AS22ysBPME_182	Bacteria; Tenericutes; Mollicutes; Acholeplasmatales; Acholeplasmataceae	9	20	0	0	0	33	10	0	2	1	0.422121	0.0295822	0.224294	0.369473	0.970497	0.0388913	0.923625	0.715542	0.33167	0.0371341		1	0.143905	0.477988	0.71844	1	0.153484	1	0.962484	0.870169	0.371606
METABAT_AS10tlH2TH_373	Thermoplasmatales Incertae Sedis_sp _AS10tlH2TH_373	Archaea; Euryarchaeota; Thermoplasmata; Thermoplasmatales; Thermoplasmatales Incertae Sedis	2	1	0	0	0	1	5	0	8	1	0.996255	0.999989	0.235759	0.386294	0.976003	1	0.999327	0.735754	0.000391431	0.0411435		1	1	0.477988	0.71844	1	1	1	0.962484	0.0189102	0.371679
METABAT_AS15tlH2ME_127	Clostridiaceae_sp _AS15tlH2ME_127	Bacteria; Firmicutes; Clostridia; Clostridiales; Clostridiaceae	5	3	0	2	0	5	7	0	3	1	0.905132	0.999419	0.230467	0.0125589	0.973592	0.999999	0.99285	0.726572	0.160192	0.0392658		1	1	0.477988	0.239085	1	1	1	0.962484	0.678031	0.371679
METABAT_AS06rmzACSIP_226	Dehalococcoidales_sp _AS06rmzACSIP_226	Bacteria; Chloroflexi; Dehalococcoidetes; Dehalococcoidales	4	0	0	0	0	4	10	0	3	1	0.959231	0.999999	0.232699	0.381825	0.974636	1	0.944059	0.730476	0.164595	0.0400523		1	1	0.477988	0.71844	1	1	1	0.962484	0.68171	0.371679
METABAT_AS08sgBPME_403	Clostridiaceae_sp _AS08sgBPME_403	Bacteria; Firmicutes; Clostridia; Clostridiales; Clostridiaceae	7	2	0	0	0	17	6	0	3	1	0.734931	0.999906	0.234091	0.38386	0.975267	0.956129	0.997733	0.732888	0.16737	0.0405469		1	1	0.477988	0.71844	1	1	1	0.962484	0.68171	0.371679
METABAT_AS07pgkLD_61	Clostridiaceae_sp _AS07pgkLD_61	Bacteria; Firmicutes; Clostridia; Clostridiales; Clostridiaceae	7	4	0	0	0	20	21	0	3	1	0.745482	0.998375	0.236314	0.387102	0.976244	0.865086	0.135937	0.736702	0.171843	0.041343		1	1	0.477988	0.71844	1	1	0.570204	0.962484	0.685902	0.371679
METABAT_AS10tlH2TH_390	Fastidiosipila_sp _AS10tlH2TH_390	Bacteria; Firmicutes; Clostridia; Clostridiales; Ruminococcaceae; Fastidiosipila	7	6	0	1	0	5	6	0	2	1	0.758255	0.98834	0.239082	0.0889205	0.977411	1	0.998285	0.741393	0.373223	0.0423464		1	1	0.477988	0.71844	1	1	1	0.962484	0.885266	0.371679
METABAT_AS22ysBPME_67	Clostridiaceae_sp _AS22ysBPME_67	Bacteria; Firmicutes; Clostridia; Clostridiales; Clostridiaceae	5	3	0	0	0	11	8	0	2	1	0.922846	0.999627	0.238529	0.390328	0.977182	0.999406	0.988862	0.740462	0.371662	0.042145		1	1	0.477988	0.71844	1	1	1	0.962484	0.885266	0.371679
METABAT_AS23ysBPME_173	Actinomycetales_sp _AS23ysBPME_173	Bacteria; Actinobacteria; Actinobacteria; Actinomycetales	22	13	0	0	3	81	29	2	4	2	0.520584	0.999956	0.473554	0.688103	0.977144	0.00790793	0.962793	0.614619	0.582011	0.0417941		1	1	0.506837	0.736464	1	0.0348397	1	0.962484	0.977148	0.371679
METABAT_AS08sgBPME_299	Clostridiaceae_sp _AS08sgBPME_299	Bacteria; Firmicutes; Clostridia; Clostridiales; Clostridiaceae	5	2	0	2	9	6	7	0	0	1	0.892081	0.999842	0.225279	0.0117206	0.00350017	0.999993	0.990743	0.717326	0.870347	0.0374701		1	1	0.477988	0.231276	0.0204323	1	1	0.962484	0.978173	0.371679
METABAT_AS10tlH2TH_388	Clostridiaceae_sp _AS10tlH2TH_388	Bacteria; Firmicutes; Clostridia; Clostridiales; Clostridiaceae	7	3	1	2	0	6	5	0	0	1	0.719244	0.999433	0.0289185	0.0126284	0.973791	0.999996	0.9991	0.727309	0.877669	0.0394129		1	1	0.394657	0.239085	1	1	1	0.962484	0.978173	0.371679
METABAT_AS09scLD_209	Erysipelothrix_sp _AS09scLD_209	Bacteria; Firmicutes; Erysipelotrichi; Erysipelotrichales; Erysipelotrichaceae; Erysipelothrix; rhusiopathiae	7	8	1	2	0	22	8	1	1	1	0.725455	0.932796	0.0292487	0.012838	0.974379	0.71924	0.984961	0.375596	0.623756	0.0398551		1	1	0.394657	0.239813	1	1	1	0.962484	0.978173	0.371679
METABAT_AS23ysBPME_357	Clostridiaceae_sp _AS23ysBPME_357	Bacteria; Firmicutes; Clostridia; Clostridiales; Clostridiaceae	4	3	1	0	0	10	9	0	1	1	0.956473	0.999419	0.0288088	0.378555	0.973592	0.999554	0.966972	0.726572	0.619283	0.0392658		1	1	0.394657	0.71844	1	1	1	0.962484	0.978173	0.371679
METABAT_AS09scLD_28	Erysipelothrix_sp _AS09scLD_28	Bacteria; Firmicutes; Erysipelotrichi; Erysipelotrichales; Erysipelotrichaceae; Erysipelothrix; rhusiopathiae	11	4	0	1	0	17	10	0	1	1	0.277183	0.99861	0.239358	0.0891196	0.977524	0.966464	0.956798	0.741857	0.642672	0.0424473		0.905207	1	0.477988	0.71844	1	1	1	0.962484	0.978173	0.371679
METABAT_AS06rmzACSIP_189	Clostridiaceae_sp _AS06rmzACSIP_189	Bacteria; Firmicutes; Clostridia; Clostridiales; Clostridiaceae	4	3	0	0	0	7	7	0	0	1	0.953168	0.999334	0.227948	0.374856	0.972367	0.999979	0.991889	0.722113	0.873878	0.0383882		1	1	0.477988	0.71844	1	1	1	0.962484	0.978173	0.371679
METABAT_AS10tlH2TH_359	Clostridiales_sp _AS10tlH2TH_359	Bacteria; Firmicutes; Clostridia; Clostridiales	4	3	0	0	0	9	11	1	0	1	0.96167	0.999542	0.234787	0.384875	0.975576	0.999886	0.911225	0.381624	0.882547	0.0407951		1	1	0.477988	0.71844	1	1	1	0.962484	0.978173	0.371679
METABAT_AS10tlH2TH_372	Clostridiaceae_sp _AS10tlH2TH_372	Bacteria; Firmicutes; Clostridia; Clostridiales; Clostridiaceae	5	3	0	1	4	12	8	0	1	1	0.914996	0.999542	0.234787	0.0858514	0.313989	0.998168	0.986705	0.734086	0.630757	0.0407951		1	1	0.477988	0.71844	1	1	1	0.962484	0.978173	0.371679
METABAT_AS22ysBPME_212	Clostridiaceae_sp _AS22ysBPME_212	Bacteria; Firmicutes; Clostridia; Clostridiales; Clostridiaceae	7	6	0	0	0	22	10	1	1	1	0.755106	0.987991	0.238391	0.390126	0.977124	0.768431	0.955117	0.389831	0.64017	0.0420947		1	1	0.477988	0.71844	1	1	1	0.962484	0.978173	0.371679
METABAT_AS06rmzACSIP_625	Burkholderiaceae_sp _AS06rmzACSIP_625	Bacteria; Proteobacteria; Betaproteobacteria; Burkholderiales; Burkholderiaceae	18	8	0	0	0	24	22	1	14	2	0.839698	1	0.478789	0.693712	0.999881	1	0.999193	0.831946	0.000337506	0.043407		1	1	0.510102	0.739642	1	1	1	0.962484	0.0168874	0.375391
METABAT_AS06rmzACSIP_282	Acholeplasmataceae_sp _AS06rmzACSIP_282	Bacteria; Tenericutes; Mollicutes; Acholeplasmatales; Acholeplasmataceae	13	12	0	0	0	35	9	1	5	1	0.131908	0.696967	0.243353	0.397323	0.979108	0.0526775	0.981056	0.401113	0.0262178	0.0439196		0.561713	1	0.477988	0.71844	1	0.201643	1	0.962484	0.310378	0.377493
METABAT_AS04akNAM_23	Methanothermobacter_sp _AS04akNAM_23	Archaea; Euryarchaeota; Methanobacteria; Methanobacteriales; Methanobacteriaceae; Methanothermobacter	1	2	0	0	0	3	26	0	7	1	0.999593	0.99996	0.248284	0.404435	0.980919	1	0.0270085	0.756507	0.00243916	0.0457734		1	1	0.477988	0.71844	1	1	0.148972	0.962484	0.0759392	0.387492
METABAT_AS21ysBPME_22	Spirochaetales_sp _AS21ysBPME_22	Bacteria; Spirochaetes; Spirochaetes; Spirochaetales	11	3	0	0	0	21	4	0	3	1	0.331191	0.999798	0.249375	0.406005	0.9813	0.885879	0.999925	0.758252	0.199205	0.0461892		1	1	0.477988	0.71844	1	1	1	0.962484	0.734507	0.387492
METABAT_AS06rmzACSIP_601	Bacteroidales_sp _AS06rmzACSIP_601	Bacteria; Bacteroidetes; Bacteroidia; Bacteroidales	18	15	0	0	0	29	16	1	0	1	0.010458	0.457635	0.253046	0.41127	0.982529	0.389554	0.658354	0.423068	0.903191	0.0476029		0.0805038	1	0.477988	0.71844	1	1	1	0.962484	0.978173	0.396974
METABAT_AS08sgBPME_216	Acholeplasmataceae_sp _AS08sgBPME_216	Bacteria; Tenericutes; Mollicutes; Acholeplasmatales; Acholeplasmataceae	6	14	0	0	0	19	16	1	3	1	0.908339	0.598978	0.258587	0.419176	0.984244	0.967162	0.696884	0.435554	0.219538	0.0497794		1	1	0.477988	0.71844	1	1	1	0.962484	0.767959	0.405906
METABAT_AS23ysBPME_182	Clostridiaceae_sp _AS23ysBPME_182	Bacteria; Firmicutes; Clostridia; Clostridiales; Clostridiaceae	5	3	0	1	0	15	10	0	0	1	0.963051	0.999919	0.265155	0.108608	0.986073	0.997934	0.985571	0.782385	0.915061	0.0524268		1	1	0.477988	0.71844	1	1	1	0.962484	0.978173	0.424566
METABAT_AS22ysBPME_266	Campylobacteraceae_sp _AS22ysBPME_266	Bacteria; Proteobacteria; Epsilonproteobacteria; Campylobacterales; Campylobacteraceae	3	2	0	0	0	6	21	0	2	1	0.995389	0.999987	0.266222	0.429991	0.986351	1	0.313271	0.783944	0.44988	0.0528637		1	1	0.477988	0.71844	1	1	1	0.962484	0.918934	0.425644
METABAT_AS08sgBPME_355	Eubacteriaceae_sp _AS08sgBPME_355	Bacteria; Firmicutes; Clostridia; Clostridiales; Eubacteriaceae	6	12	0	3	0	6	11	0	2	1	0.929159	0.830965	0.268749	0.00274971	0.986989	1	0.975962	0.787603	0.456977	0.0539066		1	1	0.477988	0.0740836	1	1	1	0.962484	0.919864	0.431561
METABAT_AS26fmACSIPLY_5	Rhizobiales_sp _AS26fmACSIPLY_5	Bacteria; Proteobacteria; Alphaproteobacteria; Rhizobiales	25	11	0	0	0	36	35	3	16	2	0.538813	1	0.519365	0.735628	0.999961	0.999997	0.946811	0.489724	0.000128589	0.057603		1	1	0.5359	0.760692	1	1	1	0.962484	0.00948175	0.44119
METABAT_AS09scLD_54	Acidaminococcaceae_sp _AS09scLD_54	Bacteria; Firmicutes; Negativicutes; Selenomonadales; Acidaminococcaceae	3	1	1	0	1	3	21	1	5	1	0.997018	0.999999	0.0426903	0.446295	0.93961	1	0.398675	0.478487	0.049063	0.0577545		1	1	0.465654	0.71844	1	1	1	0.962484	0.416589	0.44119
METABAT_AS27yjCOA_5	Arc I group_sp _AS27yjCOA_5	Archaea; Euryarchaeota; Methanomicrobia; unclassified Methanomicrobia; Arc I group	9	6	0	0	0	7	51	8	8	2	0.999885	1	0.51621	0.732469	0.999958	1	0.192461	0.0113993	0.132874	0.0563848		1	1	0.535315	0.760692	1	1	0.742805	0.133087	0.619064	0.44119
METABAT_AS08sgBPME_181	Paracoccus_sp _AS08sgBPME_181	Bacteria; Proteobacteria; Alphaproteobacteria; Rhodobacterales; Rhodobacteraceae; Paracoccus	13	1	0	0	0	18	34	2	6	2	0.996688	1	0.520237	0.736499	0.999962	1	0.963503	0.703115	0.372852	0.0579435		1	1	0.536315	0.760738	1	1	1	0.962484	0.885266	0.44119
METABAT_AS16jrsBPLL_6	Candidatus Cloacimonetes_sp_AS16jrsBPLL_6	Bacteria; Candidatus Cloacimonetes	3	13	2	0	0	9	27	0	2	1	0.996942	0.798318	0.00445079	0.445381	0.988926	0.999998	0.0634256	0.799477	0.480587	0.0574726		1	1	0.115473	0.71844	1	1	0.308539	0.962484	0.934554	0.44119
METABAT_AS27yjCOA_137	Myxococcales_sp _AS27yjCOA_137	Bacteria; Proteobacteria; Deltaproteobacteria; Myxococcales	17	34	0	1	0	54	42	6	5	2	0.960141	0.715842	0.51779	0.381544	0.99996	0.975713	0.687535	0.0735988	0.526775	0.0569923		1	1	0.5359	0.71844	1	1	1	0.599488	0.957663	0.44119
METABAT_AS15tlH2ME_116	Clostridiaceae_sp _AS15tlH2ME_116	Bacteria; Firmicutes; Clostridia; Clostridiales; Clostridiaceae	5	2	0	2	6	5	7	0	0	1	0.97305	0.999993	0.275754	0.0216572	0.164657	1	0.999404	0.797485	0.924384	0.0568539		1	1	0.477988	0.356962	0.787683	1	1	0.962484	0.978173	0.44119
METABAT_AS06rmzACSIP_562	Spirochaetales_sp _AS06rmzACSIP_562	Bacteria; Spirochaetes; Spirochaetes; Spirochaetales	7	2	0	0	0	35	4	3	7	1	0.907966	0.999996	0.283863	0.454631	0.990262	0.274931	0.999993	0.0859244	0.00614859	0.0603713		1	1	0.477988	0.71844	1	0.871445	1	0.680113	0.132526	0.442344
METABAT_AS08sgBPME_294	Clostridiaceae_sp _AS08sgBPME_294	Bacteria; Firmicutes; Clostridia; Clostridiales; Clostridiaceae	12	8	0	0	0	15	11	0	6	1	0.533189	0.996187	0.304373	0.482662	0.993492	0.999897	0.995388	0.834123	0.0286525	0.0697773		1	1	0.477988	0.71844	1	1	1	0.962484	0.314457	0.442344
METABAT_AS26fmACSIPLY_51	Pseudoclavibacter_sp _AS26fmACSIPLY_51	Bacteria; Actinobacteria; Actinobacteria; Micrococcales; Microbacteriaceae; Pseudoclavibacter	8	8	0	0	3	16	16	0	4	1	0.834767	0.989786	0.28204	0.452107	0.672955	0.998709	0.831515	0.806037	0.129429	0.0595706		1	1	0.477988	0.71844	1	1	1	0.962484	0.615328	0.442344
METABAT_AS08sgBPME_466	Clostridiales_sp _AS08sgBPME_466	Bacteria; Firmicutes; Clostridia; Clostridiales	17	14	0	0	0	48	10	0	4	1	0.0611803	0.759963	0.284773	0.455889	0.990432	0.00353336	0.994322	0.809664	0.133888	0.060773		0.323448	1	0.477988	0.71844	1	0.0163915	1	0.962484	0.619064	0.442344
METABAT_AS19jrsBPTG_4	Firmicutes_sp _AS19jrsBPTG_4	Bacteria; Firmicutes	6	4	2	0	0	34	21	0	4	1	0.961224	0.999918	0.00520898	0.464257	0.9915	0.398882	0.498138	0.817539	0.14411	0.063494		1	1	0.128031	0.71844	1	1	1	0.962484	0.638917	0.442344
METABAT_AS23ysBPME_237	Christensenellaceae R-7 group_sp _AS23ysBPME_237	Bacteria; Firmicutes; Clostridia; Clostridiales; Christensenellaceae; Christensenellaceae R-7 group	21	5	0	0	0	29	15	1	4	1	0.00969901	0.99977	0.296624	0.472149	0.992411	0.777678	0.928761	0.519357	0.154201	0.066137		0.0760101	1	0.477988	0.71844	1	1	1	0.962484	0.66865	0.442344
METABAT_AS06rmzACSIP_396	Clostridiales_sp _AS06rmzACSIP_396	Bacteria; Firmicutes; Clostridia; Clostridiales	14	14	0	2	0	48	6	0	4	1	0.307538	0.839953	0.301842	0.0285114	0.993156	0.0119723	0.999966	0.831113	0.163641	0.0685766		0.970408	1	0.477988	0.429511	1	0.0522531	1	0.962484	0.68171	0.442344
METABAT_AS19jrsBPTG_13	Firmicutes_sp _AS19jrsBPTG_13	Bacteria; Firmicutes	13	12	1	0	0	21	12	2	4	1	0.420001	0.938587	0.0516183	0.481979	0.993426	0.992757	0.990267	0.267078	0.167386	0.0695366		1	1	0.476155	0.71844	1	1	1	0.962484	0.68171	0.442344
METABAT_AS06rmzACSIP_630	Clostridiales_sp _AS06rmzACSIP_630	Bacteria; Firmicutes; Clostridia; Clostridiales	13	7	0	0	0	18	12	0	4	1	0.41857	0.99846	0.303615	0.481637	0.993393	0.998861	0.990152	0.833225	0.166916	0.0694163		1	1	0.477988	0.71844	1	1	1	0.962484	0.68171	0.442344
METABAT_AS06rmzACSIP_306	Clostridiaceae_sp _AS06rmzACSIP_306	Bacteria; Firmicutes; Clostridia; Clostridiales; Clostridiaceae	23	11	0	0	0	59	15	1	3	1	0.00126629	0.929987	0.283343	0.453911	0.990163	5.98957e-06	0.889519	0.490545	0.277851	0.0601421		0.0140799	1	0.477988	0.71844	1	3.74642e-05	1	0.962484	0.837946	0.442344
METABAT_AS08sgBPME_393	Fastidiosipila_sp _AS08sgBPME_393	Bacteria; Firmicutes; Clostridia; Clostridiales; Ruminococcaceae; Fastidiosipila	10	7	1	1	0	19	11	0	3	1	0.642853	0.995941	0.0444946	0.123395	0.990163	0.991796	0.987354	0.807773	0.277851	0.0601421		1	1	0.465654	0.71844	1	1	1	0.962484	0.837946	0.442344
METABAT_AS07pgkLD_4	Clostridiales_sp _AS07pgkLD_4	Bacteria; Firmicutes; Clostridia; Clostridiales	18	10	0	0	0	40	11	0	3	1	0.0389729	0.965139	0.286978	0.45893	0.990833	0.0866439	0.989303	0.812551	0.286803	0.0617524		0.230384	1	0.477988	0.71844	1	0.318604	1	0.962484	0.847704	0.442344
METABAT_AS06rmzACSIP_487	Clostridiaceae_sp _AS06rmzACSIP_487	Bacteria; Firmicutes; Clostridia; Clostridiales; Clostridiaceae	10	14	0	0	0	42	22	0	3	1	0.693338	0.801955	0.293166	0.467428	0.991877	0.0626248	0.430652	0.820467	0.302241	0.0645468		1	1	0.477988	0.71844	1	0.236489	1	0.962484	0.859065	0.442344
METABAT_AS01afH2WH_6	Bifidobacterium crudilactis_AS01afH2WH_6	Bacteria; Actinobacteria; Actinobacteria; Bifidobacteriales; Bifidobacteriaceae; Bifidobacterium	10	17	0	0	0	37	22	0	3	1	0.707724	0.564682	0.296113	0.471452	0.992334	0.261199	0.453064	0.824141	0.309671	0.0659006		1	1	0.477988	0.71844	1	0.836656	1	0.962484	0.859065	0.442344
METABAT_AS09scLD_107	Ruminococcaceae_sp _AS09scLD_107	Bacteria; Firmicutes; Clostridia; Clostridiales; Ruminococcaceae	11	4	0	0	0	17	14	0	3	1	0.618098	0.999951	0.299556	0.476138	0.992839	0.999251	0.960907	0.828358	0.318415	0.0675019		1	1	0.477988	0.71844	1	1	1	0.962484	0.860899	0.442344
METABAT_AS02xzSISU_2	Clostridiales_sp _AS02xzSISU_2	Bacteria; Firmicutes; Clostridia; Clostridiales	6	12	0	0	0	15	18	0	2	1	0.96235	0.910899	0.291881	0.465669	0.99167	0.999716	0.751669	0.818846	0.521028	0.0639612		1	1	0.477988	0.71844	1	1	1	0.962484	0.955445	0.442344
METABAT_AS01afH2WH_44	Leuconostoc_sp _AS01afH2WH_44	Bacteria; Firmicutes; Bacilli; Lactobacillales; Leuconostocaceae; Leuconostoc; mesenteroides	14	10	0	0	0	25	17	0	2	1	0.260906	0.971505	0.292524	0.466549	0.991774	0.921074	0.82144	0.819658	0.522778	0.0642537		0.873338	1	0.477988	0.71844	1	1	1	0.962484	0.955893	0.442344
METABAT_AS06rmzACSIP_80	Clostridiales_sp _AS06rmzACSIP_80	Bacteria; Firmicutes; Clostridia; Clostridiales	25	4	0	0	0	22	15	0	2	1	0.000514729	0.999935	0.294833	0.469706	0.992139	0.979641	0.924235	0.822553	0.529047	0.0653108		0.00649671	1	0.477988	0.71844	1	1	1	0.962484	0.957663	0.442344
METABAT_AS06rmzACSIP_176	Fibrobacter_sp _AS06rmzACSIP_176	Bacteria; Fibrobacteres; Fibrobacteres; Fibrobacterales; Fibrobacteraceae; Fibrobacter; succinogenes	11	26	0	0	0	37	33	5	0	1	0.518946	0.0180401	0.281909	0.451927	0.989887	0.161779	0.0047397	0.0066916	0.929378	0.0595135		1	0.09466	0.477988	0.71844	1	0.544839	0.0328728	0.0844589	0.978173	0.442344
METABAT_AS21ysBPME_237	Clostridiales_sp _AS21ysBPME_237	Bacteria; Firmicutes; Clostridia; Clostridiales	12	10	0	0	2	42	16	4	1	1	0.492535	0.976121	0.297262	0.473019	0.865825	0.0761503	0.892708	0.0324408	0.7727	0.0664329		1	1	0.477988	0.71844	1	0.282988	1	0.300991	0.978173	0.442344
METABAT_AS08sgBPME_130	Acholeplasmataceae_sp _AS08sgBPME_130	Bacteria; Tenericutes; Mollicutes; Acholeplasmatales; Acholeplasmataceae	11	23	0	0	0	47	16	4	1	1	0.618785	0.129412	0.299683	0.47631	0.992857	0.0154427	0.900645	0.0336025	0.777294	0.0675615		1	0.515075	0.477988	0.71844	1	0.0663658	1	0.309718	0.978173	0.442344
METABAT_AS22ysBPME_238	Lentisphaerae_sp _AS22ysBPME_238	Bacteria; Lentisphaerae; Lentisphaerae	30	17	0	0	0	36	41	0	1	1	9.9517e-06	0.593106	0.300318	0.477173	0.992946	0.355606	0.000136218	0.829282	0.778489	0.0678595		0.000244561	1	0.477988	0.71844	1	1	0.0014349	0.962484	0.978173	0.442344
METABAT_AS08sgBPME_309	Clostridiaceae_sp _AS08sgBPME_309	Bacteria; Firmicutes; Clostridia; Clostridiales; Clostridiaceae	9	12	0	0	0	38	32	0	0	1	0.824282	0.934738	0.301968	0.47941	0.993173	0.253199	0.0232701	0.831265	0.943705	0.0686365		1	1	0.477988	0.71844	1	0.819241	0.131989	0.962484	0.978173	0.442344
METABAT_AS06rmzACSIP_271	Clostridiaceae_sp _AS06rmzACSIP_271	Bacteria; Firmicutes; Clostridia; Clostridiales; Clostridiaceae	11	15	0	2	0	33	30	0	1	1	0.614653	0.756684	0.298919	0.0276796	0.992748	0.54355	0.0471034	0.827585	0.775852	0.0672044		1	1	0.477988	0.423145	1	1	0.244842	0.962484	0.978173	0.442344
METABAT_AS10tlH2TH_129	Clostridiaceae_sp _AS10tlH2TH_129	Bacteria; Firmicutes; Clostridia; Clostridiales; Clostridiaceae	9	11	0	1	0	39	17	0	1	1	0.770507	0.93999	0.288142	0.127439	0.991039	0.121433	0.799363	0.814061	0.754796	0.0622731		1	1	0.477988	0.71844	1	0.427458	1	0.962484	0.978173	0.442344
METABAT_AS4BglBPHE_2	Thermotogaceae_sp _AS4BglBPHE_2	Bacteria; Thermotogae; Thermotogae; Thermotogales; Thermotogaceae	11	16	0	0	3	38	20	0	0	1	0.635764	0.697876	0.302855	0.48061	0.734954	0.260097	0.670253	0.832323	0.944275	0.069056		1	1	0.477988	0.71844	1	0.835771	1	0.962484	0.978173	0.442344
METABAT_AS08sgBPME_389	Firmicutes_sp _AS08sgBPME_389	Bacteria; Firmicutes	21	14	0	0	14	34	13	0	0	1	0.0119407	0.83892	0.301588	0.478895	0.000206957	0.500036	0.979536	0.830809	0.943459	0.0684569		0.0889835	1	0.477988	0.71844	0.00135489	1	1	0.962484	0.978173	0.442344
METABAT_AS05jafATM_70	Clostridiaceae_sp _AS05jafATM_70	Bacteria; Firmicutes; Clostridia; Clostridiales; Clostridiaceae	2	8	1	0	5	11	11	1	1	1	0.999635	0.993645	0.0477853	0.467252	0.349483	0.999995	0.99196	0.511633	0.764525	0.0644881		1	1	0.474803	0.71844	1	1	1	0.962484	0.978173	0.442344
METABAT_AS21ysBPME_118	Clostridiaceae_sp _AS21ysBPME_118	Bacteria; Firmicutes; Clostridia; Clostridiales; Clostridiaceae	13	5	0	0	0	31	12	1	1	1	0.374369	0.999758	0.295729	0.470929	0.992276	0.649871	0.985882	0.517433	0.769757	0.0657235		1	1	0.477988	0.71844	1	1	1	0.962484	0.978173	0.442344
METABAT_AS22ysBPME_250	Clostridiaceae_sp _AS22ysBPME_250	Bacteria; Firmicutes; Clostridia; Clostridiales; Clostridiaceae	8	8	0	0	0	19	17	0	0	1	0.86117	0.992805	0.290207	0.463373	0.991393	0.994636	0.809982	0.816717	0.935651	0.0632026		1	1	0.477988	0.71844	1	1	1	0.962484	0.978173	0.442344
METABAT_AS26fmACSIPLY_33	Clostridiales_sp _AS26fmACSIPLY_33	Bacteria; Firmicutes; Clostridia; Clostridiales	7	30	3	5	0	27	22	3	2	1	0.947342	0.00702726	0.000545256	6.54279e-05	0.993654	0.909332	0.525584	0.109228	0.558015	0.0703802		1	0.0426199	0.0212195	0.00223477	1	1	1	0.784762	0.971269	0.444062
METABAT_AS27yjCOA_189	Serratia_sp _AS27yjCOA_189	Bacteria; Proteobacteria; Gammaproteobacteria; Enterobacteriales; Enterobacteriaceae; Serratia	22	18	0	0	0	68	38	3	10	2	0.900199	0.999986	0.559837	0.774656	0.999989	0.889695	0.971591	0.577871	0.0698678	0.0751544		1	1	0.568182	0.787468	1	1	1	0.962484	0.494368	0.444686
METABAT_AS23ysBPME_226	Syntrophomonadaceae_sp _AS23ysBPME_226	Bacteria; Firmicutes; Clostridia; Clostridiales; Syntrophomonadaceae	3	8	0	0	17	8	16	0	5	1	0.999112	0.996856	0.30853	0.488262	6.88918e-06	1	0.925857	0.838971	0.0787236	0.0717734		1	1	0.477988	0.71844	5.33309e-05	1	1	0.962484	0.519401	0.444686
METABAT_AS22ysBPME_12	Firmicutes_sp _AS22ysBPME_12	Bacteria; Firmicutes	7	18	0	3	9	10	19	0	3	1	0.959483	0.601127	0.315154	0.00536444	0.0412704	1	0.812703	0.846464	0.358738	0.0750176		1	1	0.477988	0.129561	0.218188	1	1	0.962484	0.880252	0.444686
METABAT_AS01afH2WH_58	Firmicutes_sp _AS01afH2WH_58	Bacteria; Firmicutes	4	15	0	0	11	5	17	0	2	1	0.997222	0.821821	0.312412	0.493467	0.00709194	1	0.900672	0.843397	0.57585	0.0736653		1	1	0.477988	0.71844	0.0405543	1	1	0.962484	0.977148	0.444686
METABAT_AS06rmzACSIP_365	Clostridiaceae_sp _AS06rmzACSIP_365	Bacteria; Firmicutes; Clostridia; Clostridiales; Clostridiaceae	21	2	0	2	0	21	12	1	2	1	0.0227356	1	0.318132	0.0334596	0.995068	0.997072	0.995107	0.564722	0.590681	0.0765019		0.148844	1	0.477988	0.483268	1	1	1	0.962484	0.977148	0.444686
METABAT_AS10tlH2TH_19	Bacteroidales_sp _AS10tlH2TH_19	Bacteria; Bacteroidetes; Bacteroidia; Bacteroidales	10	26	0	0	2	10	30	1	0	1	0.766792	0.0562514	0.309157	0.489105	0.885674	1	0.0710833	0.546003	0.948181	0.0720775		1	0.251783	0.477988	0.71844	1	1	0.335312	0.962484	0.978173	0.444686
METABAT_AS08sgBPME_187	Clostridiales_sp _AS08sgBPME_187	Bacteria; Firmicutes; Clostridia; Clostridiales	15	3	0	0	1	60	12	0	0	1	0.271422	0.999996	0.312662	0.493801	0.965783	9.02861e-05	0.993596	0.843678	0.950248	0.0737879		0.900662	1	0.477988	0.71844	1	0.000496119	1	0.962484	0.978173	0.444686
METABAT_AS09scLD_67	Syntrophomonadaceae_sp _AS09scLD_67	Bacteria; Firmicutes; Clostridia; Clostridiales; Syntrophomonadaceae	7	6	0	0	15	8	17	0	4	1	0.965177	0.999789	0.320481	0.50421	0.000143398	1	0.923783	0.852286	0.199748	0.0776835		1	1	0.477988	0.71844	0.000952136	1	1	0.962484	0.734507	0.445531
METABAT_AS05jafATM_60	Firmicutes_sp _AS05jafATM_60	Bacteria; Firmicutes	9	22	1	0	2	24	7	0	2	1	0.884237	0.299739	0.0582079	0.505516	0.903702	0.987764	0.999968	0.853344	0.599228	0.0781827		1	1	0.476155	0.71844	1	1	1	0.962484	0.977148	0.445531
METABAT_AS05jafATM_5	Firmicutes_sp _AS05jafATM_5	Bacteria; Firmicutes	6	19	0	0	15	6	14	0	1	1	0.984928	0.557466	0.321961	0.506168	0.000152653	1	0.984499	0.853871	0.816506	0.0784327		1	1	0.477988	0.71844	0.00100407	1	1	0.962484	0.978173	0.445531
METABAT_AS4AglBPMA_45	Deltaproteobacteria_sp _AS4AglBPMA_45	Bacteria; Proteobacteria; Deltaproteobacteria	9	11	0	0	0	11	24	1	7	1	0.913008	0.988789	0.333681	0.521559	0.996418	1	0.571553	0.596366	0.0180207	0.0845072		1	1	0.477988	0.71844	1	1	1	0.962484	0.245839	0.455256
METABAT_AS10tlH2TH_292	Clostridiales_sp _AS10tlH2TH_292	Bacteria; Firmicutes; Clostridia; Clostridiales	15	8	0	0	0	39	13	0	4	1	0.385261	0.99912	0.334527	0.522662	0.996481	0.478471	0.995554	0.866795	0.229281	0.0849556		1	1	0.477988	0.71844	1	1	1	0.962484	0.781563	0.455256
METABAT_AS25fmACSIPFO_71	Clostridiales_sp _AS25fmACSIPFO_71	Bacteria; Firmicutes; Clostridia; Clostridiales	22	17	0	0	0	66	13	1	4	1	0.0245196	0.795015	0.335132	0.523449	0.996525	3.28242e-05	0.995687	0.599265	0.230593	0.0852763		0.157578	1	0.477988	0.71844	1	0.000189888	1	0.962484	0.784128	0.455256
METABAT_AS23ysBPME_169	Clostridiales_sp _AS23ysBPME_169	Bacteria; Firmicutes; Clostridia; Clostridiales	13	17	1	1	0	52	10	1	3	1	0.589974	0.789844	0.063195	0.169012	0.996445	0.01997	0.99962	0.597092	0.408689	0.0846993		1	1	0.476155	0.71844	1	0.0844618	1	0.962484	0.897564	0.455256
METABAT_AS08sgBPME_87	Bacteroidales_sp _AS08sgBPME_87	Bacteria; Bacteroidetes; Bacteroidia; Bacteroidales	21	24	1	0	0	51	30	1	2	1	0.0414406	0.241409	0.0637851	0.52392	0.996551	0.0305968	0.171133	0.599987	0.634298	0.0854689		0.240905	0.862789	0.476155	0.71844	1	0.123179	0.679199	0.962484	0.978173	0.455256
METABAT_AS21ysBPME_10	Clostridiales_sp _AS21ysBPME_10	Bacteria; Firmicutes; Clostridia; Clostridiales	14	20	1	0	1	46	18	0	1	1	0.464057	0.526233	0.0617278	0.51728	0.974801	0.106159	0.917009	0.86266	0.829965	0.0827845		1	1	0.476155	0.71844	1	0.37941	1	0.962484	0.978173	0.455256
METABAT_AS27yjCOA_153	Clostridiales_sp _AS27yjCOA_153	Bacteria; Firmicutes; Clostridia; Clostridiales	12	12	0	1	0	45	25	0	1	1	0.704282	0.980731	0.3367	0.171574	0.996637	0.172852	0.5147	0.868933	0.839511	0.0861119		1	1	0.477988	0.71844	1	0.579343	1	0.962484	0.978173	0.455256
METABAT_AS09scLD_276	Fastidiosipila_sp _AS09scLD_276	Bacteria; Firmicutes; Clostridia; Clostridiales; Ruminococcaceae; Fastidiosipila	8	3	0	1	11	15	16	1	2	1	0.953275	0.999999	0.334527	0.169478	0.0129974	0.999993	0.971825	0.598059	0.631929	0.0849556		1	1	0.477988	0.71844	0.0725472	1	1	0.962484	0.978173	0.455256
METABAT_AS08sgBPME_396	Clostridiales_sp _AS08sgBPME_396	Bacteria; Firmicutes; Clostridia; Clostridiales	11	17	1	0	0	18	9	0	1	1	0.791359	0.800655	0.0641302	0.525018	0.996611	0.999909	0.99988	0.868579	0.838974	0.0859189		1	1	0.476155	0.71844	1	1	1	0.962484	0.978173	0.455256
METABAT_AS23ysBPME_308	Corynebacterium_sp _AS23ysBPME_308	Bacteria; Actinobacteria; Actinobacteria; Actinomycetales; Corynebacteriaceae; Corynebacterium	13	6	0	0	0	18	27	0	2	1	0.596537	0.999909	0.335252	0.523606	0.996534	0.999901	0.350917	0.867511	0.633707	0.0853405		1	1	0.477988	0.71844	1	1	1	0.962484	0.978173	0.455256
METABAT_AS23ysBPME_211	Methanoculleus bourgensis_AS23ysBPME_211	Archaea; Euryarchaeota; Methanomicrobia; Methanomicrobiales; Methanomicrobiaceae; Methanoculleus	0	5	0	0	0	6	22	1	8	1	1	0.99998	0.338384	0.527674	0.996753	1	0.750347	0.60573	0.00687826	0.0870146		1	1	0.477988	0.71844	1	1	1	0.962484	0.139659	0.457247
METABAT_AS06rmzACSIP_615	Crenarchaeota_sp _AS06rmzACSIP_615	Archaea; Crenarchaeota	7	6	0	0	0	7	41	4	7	1	0.982418	0.999943	0.343174	0.533864	0.997065	1	0.00302913	0.0599055	0.0215978	0.0896092		1	1	0.477988	0.71844	1	1	0.0218753	0.492406	0.275077	0.457247
METABAT_AS08sgBPME_204	Actinomycetales_sp _AS08sgBPME_204	Bacteria; Actinobacteria; Actinobacteria; Actinomycetales	19	3	0	0	0	14	23	0	7	1	0.142382	1	0.348757	0.541035	0.997393	0.999999	0.74581	0.88031	0.0239492	0.0926868		0.590169	1	0.477988	0.71844	1	1	1	0.962484	0.294323	0.457247
METABAT_AS15tlH2ME_216	Alcaligenaceae_sp _AS15tlH2ME_216	Bacteria; Proteobacteria; Betaproteobacteria; Burkholderiales; Alcaligenaceae	16	6	0	0	0	10	18	3	4	1	0.347991	0.99995	0.345317	0.536624	0.997195	1	0.950633	0.160294	0.253212	0.0907842		1	1	0.477988	0.71844	1	1	1	0.94514	0.818439	0.457247
METABAT_AS22ysBPME_249	Spirochaetales_sp _AS22ysBPME_249	Bacteria; Spirochaetes; Spirochaetes; Spirochaetales	8	12	0	1	0	36	7	1	4	1	0.963769	0.985313	0.343651	0.178358	0.997094	0.740091	0.999993	0.616095	0.249448	0.0898699		1	1	0.477988	0.71844	1	1	1	0.962484	0.818439	0.457247
METABAT_AS21ysBPME_309	Micrococcus_sp _AS21ysBPME_309	Bacteria; Actinobacteria; Actinobacteria; Actinomycetales; Micrococcaceae; Micrococcus; luteus	10	12	0	0	0	3	6	0	4	1	0.892965	0.987208	0.347099	0.53891	0.997299	1	0.999999	0.878794	0.25726	0.0917669		1	1	0.477988	0.71844	1	1	1	0.962484	0.818592	0.457247
METABAT_AS06rmzACSIP_5	Ramlibacter_sp _AS06rmzACSIP_5	Bacteria; Proteobacteria; Betaproteobacteria; Burkholderiales; Comamonadaceae; Ramlibacter; tataouinensis	9	7	0	0	0	14	13	2	4	1	0.941163	0.999864	0.34923	0.54164	0.997419	0.999999	0.997922	0.357069	0.262138	0.0929502		1	1	0.477988	0.71844	1	1	1	0.962484	0.823442	0.457247
METABAT_AS06rmzACSIP_635	Actinomycetales_sp _AS06rmzACSIP_635	Bacteria; Actinobacteria; Actinobacteria; Actinomycetales	16	9	0	0	0	25	16	0	3	1	0.354302	0.998752	0.346506	0.538149	0.997265	0.995456	0.982903	0.878248	0.441986	0.091439		1	1	0.477988	0.71844	1	1	1	0.962484	0.91601	0.457247
METABAT_AS08sgBPME_126	Clostridiales_sp _AS08sgBPME_126	Bacteria; Firmicutes; Clostridia; Clostridiales	13	24	0	1	3	64	19	3	1	1	0.650321	0.298717	0.345436	0.180119	0.837192	0.00027266	0.924486	0.160463	0.852094	0.0908497		1	1	0.477988	0.71844	1	0.00142536	1	0.94514	0.978173	0.457247
METABAT_AS21ysBPME_135	Candidatus Riflebacteria_sp_AS21ysBPME_135	Bacteria; Candidatus Riflebacteria	12	22	0	0	3	20	33	1	2	1	0.748005	0.461976	0.346268	0.537845	0.838859	0.999808	0.0983001	0.621199	0.660211	0.0913079		1	1	0.477988	0.71844	1	1	0.441405	0.962484	0.978173	0.457247
METABAT_AS05jafATM_78	Clostridiales_sp _AS05jafATM_78	Bacteria; Firmicutes; Clostridia; Clostridiales	18	21	0	0	1	65	26	2	2	1	0.195151	0.551041	0.346862	0.538606	0.981218	0.000187965	0.51224	0.352219	0.661611	0.0916357		0.730155	1	0.477988	0.71844	1	0.00100511	1	0.962484	0.978173	0.457247
METABAT_AS21ysBPME_318	Bacteroidales_sp _AS21ysBPME_318	Bacteria; Bacteroidetes; Bacteroidia; Bacteroidales	23	27	0	0	0	64	24	0	1	1	0.0224274	0.135372	0.347336	0.539214	0.997312	0.000325621	0.667895	0.879012	0.854728	0.0918981		0.147515	0.534242	0.477988	0.71844	1	0.00168961	1	0.962484	0.978173	0.457247
METABAT_AS06rmzACSIP_495	Propioniciclava_sp _AS06rmzACSIP_495	Bacteria; Actinobacteria; Actinobacteria; Propionibacteriales; Propionibacteriaceae; Propioniciclava	21	11	0	0	1	29	21	1	2	1	0.0635834	0.994242	0.349348	0.541791	0.982049	0.974707	0.860516	0.627162	0.667445	0.093016		0.334888	1	0.477988	0.71844	1	1	1	0.962484	0.978173	0.457247
METABAT_AS07pgkLD_107	Clostridiales_sp _AS07pgkLD_107	Bacteria; Firmicutes; Clostridia; Clostridiales	10	3	0	0	0	4	12	0	2	1	0.878542	0.999999	0.341501	0.531707	0.996959	1	0.998561	0.873563	0.648862	0.0886985		1	1	0.477988	0.71844	1	1	1	0.962484	0.978173	0.457247
METABAT_AS09scLD_270	Oxalobacter_sp _AS09scLD_270	Bacteria; Proteobacteria; Betaproteobacteria; Burkholderiales; Oxalobacteraceae; Oxalobacter; formigenes	10	6	0	0	0	13	17	0	1	1	0.877245	0.999935	0.341023	0.531089	0.996929	1	0.963789	0.873107	0.845833	0.0884388		1	1	0.477988	0.71844	1	1	1	0.962484	0.978173	0.457247
METABAT_AS4AglBPMA_32	Deltaproteobacteria_sp _AS4AglBPMA_32	Bacteria; Proteobacteria; Deltaproteobacteria	7	16	0	0	0	12	38	1	7	1	0.986517	0.907395	0.351472	0.544503	0.997539	1	0.0193279	0.631248	0.0251629	0.094204		1	1	0.477988	0.71844	1	1	0.113299	0.962484	0.306301	0.461152
METABAT_AS07pgkLD_224	Treponema_sp _AS07pgkLD_224	Bacteria; Spirochaetes; Spirochaetes; Spirochaetales; Treponemaceae; Treponema	13	22	0	0	0	49	26	0	0	1	0.683005	0.500584	0.351943	0.545104	0.997564	0.1192	0.549979	0.883181	0.968936	0.0944686		1	1	0.477988	0.71844	1	0.420652	1	0.962484	0.982398	0.461152
METABAT_AS22ysBPME_171	Clostridiales_sp _AS22ysBPME_171	Bacteria; Firmicutes; Clostridia; Clostridiales	27	35	1	0	1	64	14	2	3	1	0.0033342	0.00747422	0.0730615	0.551954	0.984503	0.000795787	0.997157	0.373757	0.470959	0.0975267		0.0308297	0.0449416	0.477988	0.71844	1	0.0039257	1	0.962484	0.932404	0.472785
METABAT_AS01afH2WH_43	Serratia liquefaciens_AS01afH2WH_43	Bacteria; Proteobacteria; Gammaproteobacteria; Enterobacterales; Yersiniaceae; Serratia	28	18	0	0	0	63	46	1	15	2	0.781437	1	0.603303	0.813427	0.999997	0.99802	0.942519	0.942558	0.00395607	0.0985276		1	1	0.608078	0.819864	1	1	1	0.962484	0.100772	0.474355
METABAT_AS23ysBPME_297	Veillonellaceae_sp _AS23ysBPME_297	Bacteria; Firmicutes; Negativicutes; Selenomonadales; Veillonellaceae	14	5	0	0	1	12	38	0	6	1	0.641359	0.999996	0.362683	0.5587	0.985975	1	0.0324872	0.892455	0.0731752	0.100613		1	1	0.477988	0.71844	1	1	0.175732	0.962484	0.503337	0.48173
METABAT_AS06rmzACSIP_167	Microbacteriaceae_sp _AS06rmzACSIP_167	Bacteria; Actinobacteria; Actinobacteria; Actinomycetales; Microbacteriaceae	10	7	0	0	0	15	27	0	8	1	0.929229	0.999944	0.364301	0.560733	0.998135	1	0.564819	0.8938	0.0119986	0.101557		1	1	0.477988	0.71844	1	1	1	0.962484	0.203516	0.48186
METABAT_AS23ysBPME_17	Aeromonadales_sp _AS23ysBPME_17	Bacteria; Proteobacteria; Gammaproteobacteria; Aeromonadales	11	6	0	0	0	11	16	1	5	1	0.883742	0.999985	0.364763	0.561313	0.998154	1	0.992521	0.656312	0.159489	0.101827		1	1	0.477988	0.71844	1	1	1	0.962484	0.677102	0.48186
METABAT_AS08sgBPME_60	Actinomycetales_sp _AS08sgBPME_60	Bacteria; Actinobacteria; Actinobacteria; Actinomycetales	19	10	0	0	1	38	19	0	4	1	0.211162	0.998899	0.367067	0.564197	0.987087	0.803528	0.965526	0.896067	0.304348	0.103182		0.758667	1	0.477988	0.71844	1	1	1	0.962484	0.859065	0.48186
METABAT_AS08sgBPME_147	Corynebacterium_sp _AS08sgBPME_147	Bacteria; Actinobacteria; Actinobacteria; Actinomycetales; Corynebacteriaceae; Corynebacterium	24	3	0	0	0	15	32	0	3	1	0.0257981	1	0.365685	0.562469	0.998191	1	0.230775	0.89494	0.493235	0.102369		0.163543	1	0.477988	0.71844	1	1	0.848597	0.962484	0.946605	0.48186
METABAT_AS22ysBPME_297	Treponema_sp _AS22ysBPME_297	Bacteria; Spirochaetes; Spirochaetes; Spirochaetales; Treponemaceae; Treponema	9	17	0	0	0	52	17	0	1	1	0.960121	0.90165	0.363608	0.559863	0.998107	0.0907486	0.985778	0.893226	0.875872	0.101152		1	1	0.477988	0.71844	1	0.330231	1	0.962484	0.978173	0.48186
METABAT_AS21ysBPME_148	Corynebacterium_sp _AS21ysBPME_148	Bacteria; Actinobacteria; Actinobacteria; Actinomycetales; Corynebacteriaceae; Corynebacterium	17	3	0	0	0	11	30	0	2	1	0.368905	1	0.366491	0.563478	0.998222	1	0.360519	0.895599	0.706214	0.102843		1	1	0.477988	0.71844	1	1	1	0.962484	0.978173	0.48186
METABAT_AS02xzSISU_14	Clostridiales_sp _AS02xzSISU_14	Bacteria; Firmicutes; Clostridia; Clostridiales	13	10	1	0	3	21	14	0	3	1	0.755769	0.998937	0.0777472	0.565059	0.877787	0.99993	0.998367	0.896626	0.498742	0.103589		1	1	0.477988	0.71844	1	1	1	0.962484	0.948084	0.482155
METABAT_AS10tlH2TH_146	Crenarchaeota_sp _AS10tlH2TH_146	Archaea; Crenarchaeota	9	6	0	0	2	17	57	1	6	1	0.970321	0.999991	0.373927	0.572737	0.956737	0.999999	1.90842e-06	0.673074	0.0854848	0.107275		1	1	0.477988	0.71844	1	1	2.67591e-05	0.962484	0.519401	0.488412
METABAT_AS08sgBPME_377	Corynebacterium stationis_AS08sgBPME_377	Bacteria; Actinobacteria; Actinobacteria; Corynebacteriales; Corynebacteriaceae; Corynebacterium	24	3	0	0	0	14	25	0	6	1	0.0330596	1	0.372903	0.571467	0.998456	1	0.759943	0.900725	0.0843079	0.106658		0.200504	1	0.477988	0.71844	1	1	1	0.962484	0.519401	0.488412
METABAT_AS21ysBPME_226	Gammaproteobacteria_sp _AS21ysBPME_226	Bacteria; Proteobacteria; Gammaproteobacteria	18	14	0	0	0	12	15	0	6	1	0.322077	0.984765	0.374382	0.573301	0.998506	1	0.997623	0.901879	0.0860108	0.10755		0.996308	1	0.477988	0.71844	1	1	1	0.962484	0.519401	0.488412
METABAT_AS06rmzACSIP_235	Corynebacterium marinum_AS06rmzACSIP_235	Bacteria; Actinobacteria; Actinobacteria; Corynebacteriales; Corynebacteriaceae; Corynebacterium	20	5	0	0	0	18	33	0	4	1	0.183761	0.999998	0.376198	0.575547	0.998565	0.999997	0.237461	0.903281	0.326815	0.108649		0.699591	1	0.477988	0.71844	1	1	0.864111	0.962484	0.86326	0.488412
METABAT_AS01afH2WH_49	Christensenellaceae_sp _AS01afH2WH_49	Bacteria; Firmicutes; Clostridia; Clostridiales; Christensenellaceae	10	12	0	3	0	13	23	0	4	1	0.948953	0.996466	0.376877	0.0114511	0.998587	1	0.879227	0.903801	0.328507	0.109062		1	1	0.477988	0.229185	1	1	1	0.962484	0.863487	0.488412
METABAT_AS10tlH2TH_34	Clostridium_sp _AS10tlH2TH_34	Bacteria; Firmicutes; Clostridia; Clostridiales; Clostridiaceae; Clostridium	11	9	0	0	0	27	10	0	4	1	0.917123	0.999779	0.37925	0.57931	0.998659	0.998428	0.99998	0.9056	0.334437	0.110512		1	1	0.477988	0.71844	1	1	1	0.962484	0.874154	0.488412
METABAT_AS23ysBPME_344	Corynebacterium pollutisoli_AS23ysBPME_344	Bacteria; Actinobacteria; Actinobacteria; Corynebacteriales; Corynebacteriaceae; Corynebacterium	17	3	0	0	0	17	28	0	3	1	0.403704	1	0.372903	0.571467	0.998456	0.999999	0.553321	0.900725	0.512395	0.106658		1	1	0.477988	0.71844	1	1	1	0.962484	0.953026	0.488412
METABAT_AS16jrsBPLL_9	Parcubacteria_sp _AS16jrsBPLL_9	Bacteria; Parcubacteria	1	3	0	0	0	4	6	1	0	0	0.863802	0.750844	0.0930414	0.162502	0.741984	0.959255	0.418039	0.0850523	0.542327	0.109363		1	1	0.477988	0.71844	1	1	1	0.677036	0.965369	0.488412
METABAT_AS06rmzACSIP_475	Phycisphaerae KCLunmb-38-53_sp _AS06rmzACSIP_475	Bacteria; Planctomycetes; Phycisphaerae; KCLunmb-38-53	20	36	0	1	0	72	48	2	2	1	0.17342	0.0102555	0.373472	0.20873	0.998476	7.18152e-05	0.000554394	0.407321	0.72125	0.107001		0.674602	0.059618	0.477988	0.71844	1	0.000397596	0.00473601	0.962484	0.978173	0.488412
METABAT_AS09scLD_136	Clostridiaceae_sp _AS09scLD_136	Bacteria; Firmicutes; Clostridia; Clostridiales; Clostridiaceae	13	9	0	0	0	59	15	1	0	1	0.80113	0.999776	0.379024	0.579033	0.998653	0.0259011	0.998145	0.682206	0.977925	0.110373		1	1	0.477988	0.71844	1	0.104877	1	0.962484	0.986543	0.488412
METABAT_AS27yjCOA_100	candidate division Zixibacteria_sp_AS27yjCOA_100	Bacteria; candidate division Zixibacteria	11	8	1	4	0	17	47	2	3	1	0.919147	0.999929	0.0835982	0.00199343	0.998689	0.999999	0.00150852	0.421544	0.531807	0.111134		1	1	0.477988	0.0547607	1	1	0.0118733	0.962484	0.957663	0.489619
METABAT_AS06rmzACSIP_217	Bathyarchaeota_sp _AS06rmzACSIP_217	Archaea; Candidatus Bathyarchaeota	8	4	1	0	0	21	56	1	12	1	0.988712	1	0.0841905	0.582076	0.998725	0.999979	8.0372e-06	0.686595	0.000182375	0.111896		1	1	0.477988	0.71844	1	1	0.000101478	0.962484	0.011109	0.489896
METABAT_AS10tlH2TH_329	Clostridiales_sp _AS10tlH2TH_329	Bacteria; Firmicutes; Clostridia; Clostridiales	17	38	0	0	8	68	25	2	3	1	0.448785	0.00571371	0.381051	0.581525	0.225521	0.000984893	0.803526	0.423196	0.533875	0.111619		1	0.0354199	0.477988	0.71844	1	0.00480779	1	0.962484	0.957694	0.489896
METABAT_AS09scLD_384	Alcaligenaceae_sp _AS09scLD_384	Bacteria; Proteobacteria; Betaproteobacteria; Burkholderiales; Alcaligenaceae	11	6	0	0	0	12	25	0	6	1	0.927644	0.999996	0.38475	0.586055	0.998815	1	0.821554	0.909669	0.098615	0.113912		1	1	0.477988	0.71844	1	1	1	0.962484	0.554923	0.492566
METABAT_AS08sgBPME_106	Clostridiales_sp _AS08sgBPME_106	Bacteria; Firmicutes; Clostridia; Clostridiales	17	23	1	0	3	72	25	0	3	1	0.476916	0.644359	0.0864095	0.58769	0.905031	0.000247024	0.827808	0.910639	0.547056	0.114749		1	1	0.477988	0.71844	1	0.00130309	1	0.962484	0.965569	0.493141
METABAT_AS24abBPME_139	Parcubacteria_sp _AS24abBPME_139	Bacteria; Parcubacteria	0	2	0	0	0	4	6	0	0	0	0.975329	0.906304	0.0981311	0.171017	0.76136	0.971301	0.474756	0.400255	0.562484	0.115287		1	1	0.477988	0.71844	1	1	1	0.962484	0.972554	0.493937
METABAT_AS15tlH2ME_198	Corynebacterium humireducens_AS15tlH2ME_198	Bacteria; Actinobacteria; Actinobacteria; Corynebacteriales; Corynebacteriaceae; Corynebacterium	21	5	0	0	0	21	27	0	4	1	0.16911	0.999999	0.387872	0.589861	0.998896	0.999988	0.724884	0.911915	0.356247	0.115868		0.665516	1	0.477988	0.71844	1	1	1	0.962484	0.880252	0.494911
METABAT_AS27yjCOA_186	Parcubacteria_sp _AS27yjCOA_186	Bacteria; Parcubacteria	1	4	1	0	0	5	17	1	0	0	0.888937	0.641282	0.00511697	0.173472	0.766708	0.939418	0.000164942	0.0959581	0.568167	0.117		1	1	0.128016	0.71844	1	1	0.0016506	0.73463	0.976934	0.495161
METABAT_AS09scLD_245	Halomonadaceae_sp _AS09scLD_245	Bacteria; Proteobacteria; Gammaproteobacteria; Oceanospirillales; Halomonadaceae	12	6	0	0	0	9	11	2	5	1	0.901833	0.999998	0.392635	0.595637	0.999009	1	0.999977	0.447535	0.212526	0.118887		1	1	0.477988	0.71844	1	1	1	0.962484	0.755708	0.495718
METABAT_AS27yjCOA_205	Treponema_sp _AS27yjCOA_205	Bacteria; Spirochaetes; Spirochaetes; Spirochaetales; Treponemaceae; Treponema	8	30	0	0	0	70	19	0	3	1	0.992172	0.187083	0.392304	0.595237	0.999002	0.00105816	0.988048	0.915027	0.563183	0.118676		1	0.697085	0.477988	0.71844	1	0.00514752	1	0.962484	0.972554	0.495718
METABAT_AS04akNAM_97	Rhodocyclaceae_sp _AS04akNAM_97	Bacteria; Proteobacteria; Betaproteobacteria; Rhodocyclales; Rhodocyclaceae	6	4	1	0	0	14	24	1	1	1	0.998904	1	0.0902933	0.597235	0.999039	1	0.899828	0.708166	0.908933	0.119734		1	1	0.477988	0.71844	1	1	1	0.962484	0.978173	0.497765
METABAT_AS27yjCOA_151	Nitrospiraceae_sp _AS27yjCOA_151	Bacteria; Nitrospirae; Nitrospira; Nitrospirales; Nitrospiraceae	8	11	0	0	0	12	25	0	7	1	0.993362	0.999428	0.397032	0.600938	0.999104	1	0.87344	0.91825	0.0536002	0.121714		1	1	0.477988	0.71844	1	1	1	0.962484	0.439145	0.503012
METABAT_AS06rmzACSIP_208	Methanomassiliicoccus_sp _AS06rmzACSIP_208	Archaea; Euryarchaeota; Thermoplasmata; Thermoplasmatales; Thermoplasmatales Incertae Sedis; Methanomassiliicoccus	6	12	0	0	0	8	34	0	15	0	0.993716	0.98763	0.347928	0.539974	0.997346	1	0.0751894	0.879555	6.48261e-07	0.397768		1	1	0.477988	0.71844	1	1	0.349968	0.962484	0.000453924	0.507416
METABAT_AS02xzSISU_89	Methanosarcina thermophila_AS02xzSISU_89	Archaea; Euryarchaeota; Methanomicrobia; Methanosarcinales; Methanosarcinaceae; Methanosarcina	13	26	0	0	0	19	37	6	15	0	0.816829	0.390429	0.383296	0.584276	0.998776	0.999997	0.101605	0.011295	3.06589e-06	0.436308		1	1	0.477988	0.71844	1	1	0.453341	0.132977	0.00143369	0.507416
METABAT_AS20ysBPTH_14	Methanoculleus thermophilus_AS20ysBPTH_14	Archaea; Euryarchaeota; Methanomicrobia; Methanomicrobiales; Methanomicrobiaceae; Methanoculleus	2	7	0	0	0	5	23	3	12	0	0.999843	0.998997	0.312162	0.493133	0.994433	1	0.491664	0.116867	1.52028e-05	0.358397		1	1	0.477988	0.71844	1	1	1	0.814578	0.0035492	0.507416
METABAT_AS06rmzACSIP_347	Dehalococcoidia GIF9_sp _AS06rmzACSIP_347	Bacteria; Chloroflexi; Dehalococcoidia; GIF9	8	8	2	0	2	20	20	2	13	0	0.974602	0.999715	0.0101734	0.550028	0.942234	0.999912	0.920452	0.370619	1.89167e-05	0.406398		1	1	0.190039	0.71844	1	1	1	0.962484	0.0037827	0.507416
METABAT_AS04akNAM_29	Clostridia_sp _AS04akNAM_29	Bacteria; Firmicutes; Clostridia	9	17	0	0	14	7	12	0	13	0	0.957875	0.895996	0.36164	0.557388	0.00192021	1	0.999545	0.891581	2.35812e-05	0.412757		1	1	0.477988	0.71844	0.0113992	1	1	0.962484	0.00413295	0.507416
METABAT_AS08sgBPME_337	Methanobacterium_sp _AS08sgBPME_337	Archaea; Euryarchaeota; Methanobacteria; Methanobacteriales; Methanobacteriaceae; Methanobacterium	2	0	0	0	0	5	29	0	11	0	0.999653	1	0.294192	0.468831	0.992039	1	0.0574809	0.821754	3.46105e-05	0.33847		1	1	0.477988	0.71844	1	1	0.286587	0.962484	0.00538607	0.507416
METABAT_AS22ysBPME_199	Methanomicrobiales_sp _AS22ysBPME_199	Archaea; Euryarchaeota; Methanomicrobia; Methanomicrobiales	1	3	0	0	0	11	32	3	12	0	0.999995	0.999999	0.340184	0.530005	0.996874	1	0.109632	0.15307	4.43556e-05	0.389277		1	1	0.477988	0.71844	1	1	0.480697	0.935439	0.00612619	0.507416
METABAT_AS22ysBPME_46	Methanosarcina flavescens_AS22ysBPME_46	Archaea; Euryarchaeota; Methanomicrobia; Methanosarcinales; Methanosarcinaceae; Methanosarcina	11	46	0	0	0	16	40	5	13	0	0.941196	0.00013121	0.392855	0.595904	0.999014	1	0.0560281	0.0397611	7.22286e-05	0.446656		1	0.00110738	0.477988	0.71844	1	1	0.282778	0.361723	0.00778094	0.507416
METABAT_AS08sgBPME_366	Euryarchaeota_sp _AS08sgBPME_366	Archaea; Euryarchaeota	4	2	0	0	0	6	28	0	10	0	0.993275	0.999997	0.288271	0.460712	0.991061	1	0.0667628	0.814228	0.000124511	0.331883		1	1	0.477988	0.71844	1	1	0.319231	0.962484	0.00948175	0.507416
METABAT_AS10tlH2TH_61	Methanosarcina_sp _AS10tlH2TH_61	Archaea; Euryarchaeota; Methanomicrobia; Methanosarcinales; Methanosarcinaceae; Methanosarcina	12	30	0	0	0	13	32	3	12	0	0.83565	0.0971376	0.369018	0.566634	0.998318	1	0.250555	0.195951	0.000121218	0.420798		1	0.403827	0.477988	0.71844	1	1	0.907047	0.962484	0.00948175	0.507416
METABAT_AS06rmzACSIP_387	Actinomycetales_sp _AS06rmzACSIP_387	Bacteria; Actinobacteria; Actinobacteria; Actinomycetales	21	23	0	0	0	48	22	0	12	0	0.1397	0.601503	0.379362	0.579449	0.998663	0.350551	0.921578	0.905685	0.000170233	0.432042		0.581819	1	0.477988	0.71844	1	1	1	0.962484	0.0108407	0.507416
METABAT_AS06rmzACSIP_62	Methanomicrobiales_sp _AS06rmzACSIP_62	Archaea; Euryarchaeota; Methanomicrobia; Methanomicrobiales	2	9	0	0	0	4	8	1	9	0	0.998057	0.937936	0.252639	0.410687	0.982397	1	0.994436	0.422148	0.000155204	0.292033		1	1	0.477988	0.71844	1	1	1	0.962484	0.0108407	0.507416
METABAT_AS06rmzACSIP_150	Euryarchaeota_sp _AS06rmzACSIP_150	Archaea; Euryarchaeota	1	0	0	0	0	0	6	0	7	0	0.992857	0.999966	0.178036	0.299541	0.934109	1	0.963091	0.621092	0.00022297	0.207463		1	1	0.477988	0.71844	1	1	1	0.962484	0.0124952	0.507416
METABAT_AS06rmzACSIP_485	Dehalococcoidales_sp _AS06rmzACSIP_485	Bacteria; Chloroflexi; Dehalococcoidetes; Dehalococcoidales	11	0	0	0	0	11	5	0	11	0	0.828298	1	0.346387	0.537997	0.997258	1	1	0.878139	0.000218375	0.39608		1	1	0.477988	0.71844	1	1	1	0.962484	0.0124952	0.507416
METABAT_AS04akNAM_25	Methanothermobacter_sp _AS04akNAM_25	Archaea; Euryarchaeota; Methanobacteria; Methanobacteriales; Methanobacteriaceae; Methanothermobacter	4	5	0	0	0	5	22	1	8	0	0.981655	0.99828	0.258587	0.419176	0.984244	1	0.194991	0.435554	0.000829745	0.29871		1	1	0.477988	0.71844	1	1	0.746401	0.962484	0.0332135	0.507416
METABAT_AS27yjCOA_157	Methanothrix soehngenii_AS27yjCOA_157	Archaea; Euryarchaeota; Methanomicrobia; Methanosarcinales; Methanosaetaceae; Methanothrix	3	2	0	0	0	7	26	5	10	0	0.999854	1	0.350411	0.543149	0.997483	1	0.53865	0.0217856	0.000893048	0.400486		1	1	0.477988	0.71844	1	1	1	0.222786	0.0347545	0.507416
METABAT_AS10tlH2TH_148	Spirochaetales_sp _AS10tlH2TH_148	Bacteria; Spirochaetes; Spirochaetes; Spirochaetales	20	6	0	0	0	45	8	3	10	0	0.107311	0.999968	0.353001	0.546452	0.997619	0.289167	0.999988	0.171443	0.000960828	0.403321		0.496179	1	0.477988	0.71844	1	0.908347	1	0.962484	0.0354242	0.507416
METABAT_AS09scLD_84	Xanthomonadaceae_sp _AS09scLD_84	Bacteria; Proteobacteria; Gammaproteobacteria; Xanthomonadales; Xanthomonadaceae	11	12	0	0	0	21	27	3	11	1	0.953329	0.998927	0.401506	0.606299	0.999192	0.999997	0.801164	0.250644	0.00111561	0.124628		1	1	0.479321	0.71844	1	1	1	0.962484	0.0390741	0.507416
METABAT_AS22ysBPME_74	Euryarchaeota_sp _AS22ysBPME_74	Archaea; Euryarchaeota	4	2	0	0	0	4	27	0	8	0	0.993088	0.999997	0.287495	0.459644	0.990925	1	0.0938601	0.813224	0.00193643	0.331019		1	1	0.477988	0.71844	1	1	0.426658	0.962484	0.0630916	0.507416
METABAT_AS07pgkLD_164	Syntrophomonadaceae_sp _AS07pgkLD_164	Bacteria; Firmicutes; Clostridia; Clostridiales; Syntrophomonadaceae	17	11	0	0	16	14	20	0	9	0	0.208032	0.988621	0.333318	0.521086	7.80865e-05	0.999997	0.842101	0.865592	0.00190601	0.381732		0.755874	1	0.477988	0.71844	0.00052859	1	1	0.962484	0.0630916	0.507416
METABAT_AS07pgkLD_197	Erysipelotrichaceae_sp _AS07pgkLD_197	Bacteria; Firmicutes; Erysipelotrichi; Erysipelotrichales; Erysipelotrichaceae	11	7	0	0	0	43	17	1	7	0	0.291717	0.976444	0.242116	0.395532	0.978629	0.00125111	0.480216	0.398302	0.00204441	0.280195		0.935733	1	0.477988	0.71844	1	0.00604417	1	0.962484	0.0650957	0.507416
METABAT_AS06rmzACSIP_552	Spirochaetales_sp _AS06rmzACSIP_552	Bacteria; Spirochaetes; Spirochaetes; Spirochaetales	21	5	0	0	0	46	10	1	10	0	0.201561	1	0.396265	0.600015	0.999088	0.618059	0.999994	0.71207	0.0029866	0.450339		0.742424	1	0.477988	0.71844	1	1	1	0.962484	0.088753	0.507416
METABAT_AS20ysBPTH_116	Firmicutes_sp _AS20ysBPTH_116	Bacteria; Firmicutes	6	28	1	0	4	10	12	0	8	0	0.974806	0.0196532	0.052214	0.484195	0.568443	1	0.990987	0.835459	0.0031239	0.35103		1	0.100936	0.476155	0.71844	1	1	1	0.962484	0.089318	0.507416
METABAT_AS09scLD_262	Alcaligenaceae_sp _AS09scLD_262	Bacteria; Proteobacteria; Betaproteobacteria; Burkholderiales; Alcaligenaceae	18	7	0	0	0	12	33	1	11	1	0.689658	1	0.442646	0.654057	0.999699	1	0.701452	0.784213	0.0031971	0.153256		1	1	0.488256	0.719376	1	1	1	0.962484	0.0895827	0.507416
METABAT_AS04akNAM_48	Clostridia D8A-2_sp _AS04akNAM_48	Bacteria; Firmicutes; Clostridia; D8A-2	13	5	0	0	19	9	21	0	9	0	0.7023	0.999994	0.355933	0.550177	6.14923e-06	1	0.885172	0.886698	0.00338946	0.406526		1	1	0.477988	0.71844	4.78675e-05	1	1	0.962484	0.092858	0.507416
METABAT_AS20ysBPTH_75	Methanothermobacter wolfeii_AS20ysBPTH_75	Archaea; Euryarchaeota; Methanobacteria; Methanobacteriales; Methanobacteriaceae; Methanothermobacter	2	2	0	0	0	2	17	0	7	0	0.998991	0.999989	0.268882	0.433738	0.987022	1	0.682664	0.787794	0.00424263	0.310244		1	1	0.477988	0.71844	1	1	1	0.962484	0.103635	0.507416
METABAT_AS27yjCOA_88	Arc I group_sp _AS27yjCOA_88	Archaea; Euryarchaeota; Methanomicrobia; unclassified Methanomicrobia; Arc I group	5	7	0	0	0	3	9	2	8	0	0.99315	0.999243	0.317637	0.500435	0.995018	1	0.999616	0.293651	0.00422945	0.364449		1	1	0.477988	0.71844	1	1	1	0.962484	0.103635	0.507416
METABAT_AS06rmzACSIP_267	Clostridiales_sp _AS06rmzACSIP_267	Bacteria; Firmicutes; Clostridia; Clostridiales	4	8	0	0	0	3	2	0	6	0	0.942523	0.903136	0.220765	0.364254	0.968579	1	0.99998	0.709078	0.00442382	0.256083		1	1	0.477988	0.71844	1	1	1	0.962484	0.105047	0.507416
METABAT_AS06rmzACSIP_286	Thermoplasmatales Incertae Sedis_sp _AS06rmzACSIP_286	Archaea; Euryarchaeota; Thermoplasmata; Thermoplasmatales; Thermoplasmatales Incertae Sedis; unidentified archaeon	2	0	0	0	0	0	9	0	5	0	0.967975	0.99996	0.175196	0.29514	0.93088	1	0.770348	0.614567	0.00500276	0.204214		1	1	0.477988	0.71844	1	1	1	0.962484	0.1149	0.507416
METABAT_AS07pgkLD_188	Gammaproteobacteria_sp _AS07pgkLD_188	Bacteria; Proteobacteria; Gammaproteobacteria	10	5	0	0	0	12	10	1	9	0	0.950027	0.999998	0.377669	0.577363	0.998611	1	0.999977	0.679792	0.00565571	0.430204		1	1	0.477988	0.71844	1	1	1	0.962484	0.127801	0.507416
METABAT_AS09scLD_69	Desulfobulbaceae_sp _AS09scLD_69	Bacteria; Proteobacteria; Deltaproteobacteria; Desulfobacterales; Desulfobulbaceae	8	10	0	0	0	16	37	0	9	0	0.988543	0.999466	0.381051	0.581525	0.998712	1	0.0941023	0.906949	0.00610417	0.433874		1	1	0.477988	0.71844	1	1	0.426658	0.962484	0.132526	0.507416
METABAT_AS10tlH2TH_158	Gammaproteobacteria_sp _AS10tlH2TH_158	Bacteria; Proteobacteria; Gammaproteobacteria	14	7	0	0	0	10	19	1	9	0	0.748884	0.999984	0.385197	0.586601	0.998827	1	0.983637	0.693083	0.00669481	0.438369		1	1	0.477988	0.71844	1	1	1	0.962484	0.137933	0.507416
METABAT_AS20ysBPTH_152	Firmicutes_sp _AS20ysBPTH_152	Bacteria; Firmicutes	16	15	0	0	0	21	19	0	7	0	0.1116	0.702596	0.289305	0.462133	0.991239	0.983101	0.657553	0.81556	0.00699381	0.333033		0.507636	1	0.477988	0.71844	1	1	1	0.962484	0.139865	0.507416
METABAT_AS09scLD_21	Clostridia_sp _AS09scLD_21	Bacteria; Firmicutes; Clostridia	7	15	0	0	17	10	12	0	7	0	0.936005	0.753292	0.298282	0.474407	3.99207e-06	0.999999	0.987417	0.826808	0.00859347	0.343014		1	1	0.477988	0.71844	3.17613e-05	1	1	0.962484	0.162788	0.507416
METABAT_AS15tlH2ME_45	Firmicutes_sp _AS15tlH2ME_45	Bacteria; Firmicutes	14	13	0	0	0	17	16	0	7	0	0.314106	0.897952	0.303109	0.480953	0.993326	0.999425	0.911096	0.832625	0.00956876	0.348369		0.986688	1	0.477988	0.71844	1	1	1	0.962484	0.176393	0.507416
METABAT_AS06rmzACSIP_595	Methanosaeta_sp _AS06rmzACSIP_595	Archaea; Euryarchaeota; Methanomicrobia; Methanosarcinales; Methanosaetaceae; Methanosaeta	5	4	0	0	0	10	19	7	8	0	0.998402	0.999999	0.356751	0.551214	0.997803	1	0.94918	0.00186113	0.0102591	0.40742		1	1	0.477988	0.71844	1	1	1	0.0271608	0.184268	0.507416
METABAT_AS20ysBPTH_57	Firmicutes_sp _AS20ysBPTH_57	Bacteria; Firmicutes	15	20	0	0	0	29	18	0	7	0	0.261173	0.3906	0.310536	0.490955	0.994248	0.861041	0.847355	0.841271	0.0112429	0.356597		0.873338	1	0.477988	0.71844	1	1	1	0.962484	0.196891	0.507416
METABAT_AS2HglBPFA_19	Methanomicrobiales_sp _AS2HglBPFA_19	Archaea; Euryarchaeota; Methanomicrobia; Methanomicrobiales	0	9	0	0	0	10	25	3	7	0	0.999999	0.994902	0.316769	0.49928	0.994929	1	0.366499	0.122439	0.0128228	0.36349		1	1	0.477988	0.71844	1	1	1	0.828684	0.204145	0.507416
METABAT_AS10tlH2TH_92	Deltaproteobacteria_sp _AS10tlH2TH_92	Bacteria; Proteobacteria; Deltaproteobacteria	12	8	0	0	0	27	14	0	8	0	0.829849	0.99985	0.367296	0.564485	0.998253	0.996502	0.998326	0.896254	0.0127527	0.418923		1	1	0.477988	0.71844	1	1	1	0.962484	0.204145	0.507416
METABAT_AS27yjCOA_58	Acidaminococcaceae_sp _AS27yjCOA_58	Bacteria; Firmicutes; Negativicutes; Selenomonadales; Acidaminococcaceae	12	6	0	0	7	4	35	0	8	0	0.834118	0.999988	0.368559	0.566062	0.307789	1	0.112568	0.897275	0.0130821	0.420299		1	1	0.477988	0.71844	1	1	0.488258	0.962484	0.205933	0.507416
METABAT_AS15tlH2ME_148	Firmicutes_sp _AS15tlH2ME_148	Bacteria; Firmicutes	7	29	1	0	4	10	13	0	7	0	0.964554	0.0231188	0.0575887	0.503392	0.617154	1	0.990957	0.85162	0.013671	0.366908		1	0.116509	0.476155	0.71844	1	1	1	0.962484	0.212812	0.507416
METABAT_AS23ysBPME_6	Erysipelotrichaceae_sp _AS23ysBPME_6	Bacteria; Firmicutes; Erysipelotrichia; Erysipelotrichales; Erysipelotrichaceae	13	7	0	0	0	18	41	0	6	0	0.230663	0.991858	0.267819	0.432242	0.986758	0.988228	6.63372e-06	0.786262	0.0138824	0.309054		0.801884	1	0.477988	0.71844	1	1	8.52168e-05	0.962484	0.213728	0.507416
METABAT_AS4EglBPAV_19	Deltaproteobacteria_sp _AS4EglBPAV_19	Bacteria; Proteobacteria; Deltaproteobacteria	6	14	0	0	0	14	23	1	8	0	0.997696	0.985237	0.375177	0.574285	0.998532	1	0.872981	0.675326	0.0149242	0.427497		1	1	0.477988	0.71844	1	1	1	0.962484	0.222434	0.507416
METABAT_AS21ysBPME_157	Thermoplasmatales Incertae Sedis_sp _AS21ysBPME_157	Archaea; Euryarchaeota; Thermoplasmata; Thermoplasmatales; Thermoplasmatales Incertae Sedis	1	1	0	2	0	0	12	0	5	0	0.998566	0.999967	0.218497	0.0106827	0.967287	1	0.775183	0.704864	0.0154524	0.253515		1	1	0.477988	0.216906	1	1	1	0.962484	0.225508	0.507416
METABAT_AS06rmzACSIP_582	Euryarchaeota_sp _AS06rmzACSIP_582	Archaea; Euryarchaeota	1	20	0	0	0	1	14	0	6	0	0.999863	0.169665	0.272723	0.439128	0.987936	1	0.898552	0.793254	0.0154118	0.314538		1	0.642435	0.477988	0.71844	1	1	1	0.962484	0.225508	0.507416
METABAT_AS20ysBPTH_159	Candidatus Methanoculleus thermohydrogenotrophicum_AS20ysBPTH_159	Archaea; Euryarchaeota; Methanomicrobia; Methanomicrobiales; Methanomicrobiaceae; Methanoculleus	2	16	0	0	0	9	22	1	7	0	0.999923	0.825288	0.327724	0.513764	0.995948	1	0.683976	0.584365	0.0160279	0.375575		1	1	0.477988	0.71844	1	1	1	0.962484	0.229133	0.507416
METABAT_AS22ysBPME_302	Arc I group_sp _AS22ysBPME_302	Archaea; Euryarchaeota; Methanomicrobia; unclassified Methanomicrobia; Arc I group	3	4	0	0	0	3	25	1	7	0	0.999633	0.999992	0.329553	0.516164	0.996098	1	0.461053	0.588067	0.0166202	0.37759		1	1	0.477988	0.71844	1	1	1	0.962484	0.232848	0.507416
METABAT_AS06rmzACSIP_15	Propionibacterium_sp _AS06rmzACSIP_15	Bacteria; Actinobacteria; Actinobacteria; Actinomycetales; Propionibacteriaceae; Propionibacterium	17	7	0	0	3	18	21	0	9	1	0.717361	0.999999	0.431706	0.641627	0.952619	1	0.994345	0.939022	0.0173735	0.145316		1	1	0.485799	0.719376	1	1	1	0.962484	0.240993	0.507416
METABAT_AS04akNAM_59	Peptococcaceae_sp _AS04akNAM_59	Bacteria; Firmicutes; Clostridia; Clostridiales; Peptococcaceae	11	17	0	0	4	13	23	1	8	0	0.92825	0.949184	0.385086	0.586465	0.801837	1	0.906268	0.692888	0.0180738	0.438248		1	1	0.477988	0.71844	1	1	1	0.962484	0.245839	0.507416
METABAT_AS22ysBPME_300	Clostridiales_Family_XI__Incertae_Sedis_sp _AS22ysBPME_300	Bacteria; Firmicutes; Clostridia; Clostridiales; Clostridiales_Family_XI__Incertae_Sedis	11	4	0	0	0	8	12	0	6	0	0.5197	0.999863	0.28204	0.452107	0.989912	1	0.974481	0.806037	0.0186749	0.32494		1	1	0.477988	0.71844	1	1	1	0.962484	0.251572	0.507416
METABAT_AS10tlH2TH_71	Alcaligenaceae_sp _AS10tlH2TH_71	Bacteria; Proteobacteria; Betaproteobacteria; Burkholderiales; Alcaligenaceae	5	4	0	0	0	8	17	1	6	0	0.978229	0.999868	0.282692	0.45301	0.990038	1	0.769526	0.489118	0.0189215	0.325667		1	1	0.477988	0.71844	1	1	1	0.962484	0.252467	0.507416
METABAT_AS06rmzACSIP_315	Clostridiales_sp _AS06rmzACSIP_315	Bacteria; Firmicutes; Clostridia; Clostridiales	8	12	0	0	0	7	28	0	6	0	0.841385	0.887866	0.283993	0.454811	0.990286	1	0.0562117	0.808635	0.0194216	0.327118		1	1	0.477988	0.71844	1	1	0.282778	0.962484	0.256695	0.507416
METABAT_AS01afH2WH_50	Methanothermobacter_sp _AS01afH2WH_50	Archaea; Euryarchaeota; Methanobacteria; Methanobacteriales; Methanobacteriaceae; Methanothermobacter	2	2	0	0	0	2	19	1	6	0	0.999522	0.999997	0.286719	0.458573	0.990787	1	0.639339	0.49792	0.0205018	0.330154		1	1	0.477988	0.71844	1	1	1	0.962484	0.265954	0.507416
METABAT_AS10tlH2TH_430	Deltaproteobacteria_sp _AS10tlH2TH_430	Bacteria; Proteobacteria; Deltaproteobacteria	5	13	0	0	0	19	28	1	7	0	0.997287	0.972282	0.343054	0.533711	0.997057	0.999884	0.334837	0.614928	0.0215496	0.392426		1	1	0.477988	0.71844	1	1	1	0.962484	0.275077	0.507416
METABAT_AS06rmzACSIP_457	Spirochaetales_sp _AS06rmzACSIP_457	Bacteria; Spirochaetes; Spirochaetes; Spirochaetales	19	7	0	0	0	61	9	1	8	0	0.35699	0.999993	0.39747	0.601464	0.999113	0.0384341	0.999998	0.714097	0.0227478	0.45164		1	1	0.477988	0.71844	1	0.152224	1	0.962484	0.284551	0.507416
METABAT_AS10tlH2TH_125	Methanomicrobiales_sp _AS10tlH2TH_125	Archaea; Euryarchaeota; Methanomicrobia; Methanomicrobiales	2	6	0	0	0	0	9	2	6	0	0.999703	0.999282	0.297772	0.473713	0.992581	1	0.998781	0.25557	0.0253611	0.342447		1	1	0.477988	0.71844	1	1	1	0.962484	0.306301	0.507416
METABAT_AS23ysBPME_126	Clostridium cochlearium_AS23ysBPME_126	Bacteria; Firmicutes; Clostridia; Clostridiales; Clostridiaceae; Clostridium	9	11	0	0	0	9	14	0	6	0	0.813241	0.958217	0.298919	0.475273	0.992748	1	0.959935	0.827585	0.0259114	0.343721		1	1	0.477988	0.71844	1	1	1	0.962484	0.310272	0.507416
METABAT_AS23ysBPME_120	Spirochaetales_sp _AS23ysBPME_120	Bacteria; Spirochaetes; Spirochaetes; Spirochaetales	11	6	0	0	0	46	8	2	7	0	0.853316	0.99997	0.354058	0.547797	0.997672	0.247667	0.999988	0.366994	0.0263633	0.404477		1	1	0.477988	0.71844	1	0.804314	1	0.962484	0.310378	0.507416
METABAT_AS10tlH2TH_303	Clostridiales_sp _AS10tlH2TH_303	Bacteria; Firmicutes; Clostridia; Clostridiales	10	6	0	0	0	29	11	0	6	0	0.72996	0.999389	0.300827	0.477863	0.993017	0.805602	0.994495	0.829894	0.0268464	0.345838		1	1	0.477988	0.71844	1	1	1	0.962484	0.313431	0.507416
METABAT_AS06rmzACSIP_180	Clostridiales_sp _AS06rmzACSIP_180	Bacteria; Firmicutes; Clostridia; Clostridiales	15	26	0	0	0	54	12	0	6	0	0.225099	0.0440576	0.302729	0.480439	0.993276	0.000854785	0.989738	0.832173	0.027804	0.347948		0.787232	0.206437	0.477988	0.71844	1	0.00420194	1	0.962484	0.314457	0.507416
METABAT_AS04akNAM_17	Clostridia_sp _AS04akNAM_17	Bacteria; Firmicutes; Clostridia	9	14	0	0	5	7	11	0	7	0	0.955659	0.973444	0.359782	0.555046	0.582481	1	0.999796	0.89001	0.0291787	0.41073		1	1	0.477988	0.71844	1	1	1	0.962484	0.314457	0.507416
METABAT_AS16jrsBPLL_32	Microbacteriaceae_sp _AS16jrsBPLL_32	Bacteria; Actinobacteria; Actinobacteria; Actinomycetales; Microbacteriaceae	7	7	0	0	0	12	11	1	6	0	0.945154	0.998498	0.30412	0.482321	0.993459	0.999994	0.995329	0.535362	0.0285209	0.349491		1	1	0.477988	0.71844	1	1	1	0.962484	0.314457	0.507416
METABAT_AS23ysBPME_287	Firmicutes_sp _AS23ysBPME_287	Bacteria; Firmicutes	5	23	1	0	5	14	12	0	7	0	0.998563	0.46803	0.0739911	0.554606	0.581304	1	0.999482	0.889713	0.0290006	0.410349		1	1	0.477988	0.71844	1	1	1	0.962484	0.314457	0.507416
METABAT_AS06rmzACSIP_401	Xanthomonadaceae_sp _AS06rmzACSIP_401	Bacteria; Proteobacteria; Gammaproteobacteria; Xanthomonadales; Xanthomonadaceae	25	8	0	0	0	50	31	3	8	1	0.0644508	0.999988	0.408532	0.614651	0.999314	0.502434	0.59752	0.263288	0.0277037	0.129281		0.336924	1	0.479813	0.71844	1	1	1	0.962484	0.314457	0.507416
METABAT_AS09scLD_110	Desulfuromonadaceae_sp _AS09scLD_110	Bacteria; Proteobacteria; Deltaproteobacteria; Desulfuromonadales; Desulfuromonadaceae	6	11	1	0	0	16	33	1	7	0	0.996214	0.996746	0.0751324	0.557826	0.998039	0.999999	0.16192	0.651152	0.030324	0.413136		1	1	0.477988	0.71844	1	1	0.649999	0.962484	0.32227	0.507416
METABAT_AS10tlH2TH_73	Smithella_sp _AS10tlH2TH_73	Bacteria; Proteobacteria; Deltaproteobacteria; Syntrophobacterales; Syntrophaceae; Smithella	9	14	0	0	0	12	28	1	7	0	0.960506	0.977247	0.363955	0.560299	0.998121	1	0.486985	0.654814	0.0313745	0.415282		1	1	0.477988	0.71844	1	1	1	0.962484	0.325238	0.507416
METABAT_AS08sgBPME_150	Pseudomonadaceae_sp _AS08sgBPME_150	Bacteria; Proteobacteria; Gammaproteobacteria; Pseudomonadales; Pseudomonadaceae	20	10	0	0	0	12	24	0	7	0	0.143556	0.998779	0.364994	0.561602	0.998163	1	0.775756	0.894371	0.0319406	0.416414		0.591534	1	0.477988	0.71844	1	1	1	0.962484	0.326633	0.507416
METABAT_AS09scLD_59	Alcaligenaceae_sp _AS09scLD_59	Bacteria; Proteobacteria; Betaproteobacteria; Burkholderiales; Alcaligenaceae	20	6	1	0	0	11	29	1	8	1	0.378616	1	0.102525	0.625182	0.999445	1	0.779234	0.746589	0.0323188	0.135354		1	1	0.477988	0.718644	1	1	1	0.962484	0.328106	0.507416
METABAT_AS10tlH2TH_381	Methanomicrobiales_sp _AS10tlH2TH_381	Archaea; Euryarchaeota; Methanomicrobia; Methanomicrobiales	1	6	0	0	0	10	36	5	7	0	0.999999	0.999988	0.36833	0.565775	0.998292	1	0.0820743	0.0283767	0.033812	0.420049		1	1	0.477988	0.71844	1	1	0.378244	0.268204	0.338361	0.507416
METABAT_AS15tlH2ME_190	Firmicutes_sp _AS15tlH2ME_190	Bacteria; Firmicutes	11	18	0	0	6	13	12	0	6	0	0.698299	0.601127	0.315154	0.497129	0.273987	0.999994	0.99433	0.846464	0.0347079	0.361705		1	1	0.477988	0.71844	1	1	1	0.962484	0.342435	0.507416
METABAT_AS02xzSISU_22	Syntrophomonadaceae_sp _AS02xzSISU_22	Bacteria; Firmicutes; Clostridia; Clostridiales; Syntrophomonadaceae	8	12	1	0	16	9	20	0	7	0	0.984155	0.995399	0.0792768	0.569199	0.000366707	1	0.95341	0.899287	0.0354159	0.423039		1	1	0.477988	0.71844	0.00234071	1	1	0.962484	0.344567	0.507416
METABAT_AS09scLD_210	Alcaligenaceae_sp _AS09scLD_210	Bacteria; Proteobacteria; Betaproteobacteria; Burkholderiales; Alcaligenaceae	9	6	0	0	0	11	23	0	7	0	0.97042	0.999992	0.374041	0.572878	0.998495	1	0.86868	0.901614	0.0372105	0.426262		1	1	0.477988	0.71844	1	1	1	0.962484	0.357068	0.507416
METABAT_AS23ysBPME_60	Euryarchaeota_sp _AS23ysBPME_60	Archaea; Euryarchaeota	4	1	0	0	0	5	28	2	5	0	0.984727	0.999998	0.26422	0.427165	0.985826	1	0.022897	0.195514	0.0388103	0.305025		1	1	0.477988	0.71844	1	1	0.130401	0.962484	0.367386	0.507416
METABAT_AS20ysBPTH_186	Firmicutes_sp _AS20ysBPTH_186	Bacteria; Firmicutes	12	14	0	0	8	9	18	0	6	0	0.63651	0.91094	0.323191	0.507794	0.0975542	1	0.895322	0.855179	0.0398088	0.370579		1	1	0.477988	0.71844	0.493406	1	1	0.962484	0.371814	0.507416
METABAT_AS23ysBPME_213	Alcaligenaceae_sp _AS23ysBPME_213	Bacteria; Proteobacteria; Betaproteobacteria; Burkholderiales; Alcaligenaceae	11	6	0	0	0	8	18	2	6	0	0.734834	0.999817	0.322945	0.50747	0.995529	1	0.894514	0.304088	0.039645	0.370308		1	1	0.477988	0.71844	1	1	1	0.962484	0.371814	0.507416
METABAT_AS27yjCOA_54	Synergistaceae_sp _AS27yjCOA_54	Bacteria; Synergistetes; Synergistia; Synergistales; Synergistaceae	2	4	0	0	0	9	18	0	4	0	0.99026	0.994094	0.209936	0.348122	0.96195	0.999132	0.168098	0.688511	0.0426533	0.243808		1	1	0.477988	0.71844	1	1	0.66905	0.962484	0.388034	0.507416
METABAT_AS06rmzACSIP_445	Actinobacteria_sp _AS06rmzACSIP_445	Bacteria; Actinobacteria; Actinobacteria	16	4	0	0	1	20	27	0	7	0	0.552806	1	0.382399	0.583178	0.990385	0.999991	0.69047	0.907947	0.042649	0.435336		1	1	0.477988	0.71844	1	1	1	0.962484	0.388034	0.507416
METABAT_AS10tlH2TH_403	Alcaligenaceae_sp _AS10tlH2TH_403	Bacteria; Proteobacteria; Betaproteobacteria; Burkholderiales; Alcaligenaceae	8	6	0	0	0	11	34	0	7	0	0.989681	0.999996	0.384191	0.585372	0.9988	1	0.230188	0.909262	0.0438903	0.437279		1	1	0.477988	0.71844	1	1	0.848597	0.962484	0.394168	0.507416
METABAT_AS09scLD_30	Synergistaceae_sp _AS09scLD_30	Bacteria; Synergistetes; Synergistia; Synergistales; Synergistaceae	2	5	0	0	0	9	17	0	5	0	0.999115	0.999135	0.272062	0.438202	0.987783	0.999996	0.704017	0.792323	0.0444992	0.3138		1	1	0.477988	0.71844	1	1	1	0.962484	0.397092	0.507416
METABAT_AS09scLD_284	Syntrophomonadaceae_sp _AS09scLD_284	Bacteria; Firmicutes; Clostridia; Clostridiales; Syntrophomonadaceae	13	12	0	0	17	12	16	0	6	0	0.573374	0.9761	0.331013	0.518075	2.12115e-05	1	0.967586	0.863276	0.0452858	0.379196		1	1	0.477988	0.71844	0.000156322	1	1	0.962484	0.399027	0.507416
METABAT_AS09scLD_280	Clostridia_sp _AS09scLD_280	Bacteria; Firmicutes; Clostridia	8	10	0	0	12	6	12	0	5	0	0.8005	0.942977	0.272723	0.439128	0.000656933	1	0.96274	0.793254	0.0450039	0.314538		1	1	0.477988	0.71844	0.00400158	1	1	0.962484	0.399027	0.507416
METABAT_AS04akNAM_131	Thermodesulfovibrio thiophilus_AS04akNAM_131	Bacteria; Nitrospirae; Nitrospira; Nitrospirales; Nitrospiraceae; Thermodesulfovibrio	3	6	0	0	0	14	30	0	5	0	0.996537	0.997617	0.27391	0.44079	0.988207	0.999495	0.0142979	0.79492	0.0459214	0.315866		1	1	0.477988	0.71844	1	1	0.0874731	0.962484	0.399602	0.507416
METABAT_AS09scLD_108	Clostridia_sp _AS09scLD_108	Bacteria; Firmicutes; Clostridia	9	10	0	0	16	8	14	2	6	0	0.909121	0.994198	0.331863	0.519186	7.32419e-05	1	0.990074	0.321838	0.0459126	0.380132		1	1	0.477988	0.71844	0.000497831	1	1	0.962484	0.399602	0.507416
METABAT_AS07pgkLD_196	Clostridiales_sp _AS07pgkLD_196	Bacteria; Firmicutes; Clostridia; Clostridiales	15	9	0	0	0	63	15	0	7	0	0.688129	0.999883	0.390424	0.592961	0.998958	0.0136744	0.999012	0.913718	0.0484207	0.444027		1	1	0.477988	0.71844	1	0.0594965	1	0.962484	0.416589	0.507416
METABAT_AS08sgBPME_324	Spirochaetales_sp _AS08sgBPME_324	Bacteria; Spirochaetes; Spirochaetes; Spirochaetales	13	2	0	0	0	31	7	0	6	0	0.604999	1	0.33682	0.525644	0.996645	0.90806	0.999989	0.869051	0.0496954	0.385582		1	1	0.477988	0.71844	1	1	1	0.962484	0.419417	0.507416
METABAT_AS06rmzACSIP_145	Clostridiales_sp _AS06rmzACSIP_145	Bacteria; Firmicutes; Clostridia; Clostridiales	9	7	0	0	0	26	11	0	5	0	0.737214	0.995397	0.280604	0.450116	0.989629	0.828237	0.985682	0.80411	0.0513388	0.323339		1	1	0.477988	0.71844	1	1	1	0.962484	0.425596	0.507416
METABAT_AS08sgBPME_77	Firmicutes_sp _AS08sgBPME_77	Bacteria; Firmicutes	15	14	0	0	0	18	13	2	5	0	0.139952	0.740149	0.281127	0.450841	0.989733	0.994785	0.95337	0.225033	0.0517795	0.323922		0.581819	1	0.477988	0.71844	1	1	1	0.962484	0.426724	0.507416
METABAT_AS06rmzACSIP_619	Clostridiales_sp _AS06rmzACSIP_619	Bacteria; Firmicutes; Clostridia; Clostridiales	15	6	0	1	0	15	8	1	5	0	0.154576	0.998641	0.285292	0.125031	0.990528	0.999527	0.999047	0.494808	0.0553878	0.328565		0.629538	1	0.477988	0.71844	1	1	1	0.962484	0.44412	0.507416
METABAT_AS23ysBPME_124	Firmicutes_sp _AS23ysBPME_124	Bacteria; Firmicutes	15	27	0	0	4	62	22	1	6	0	0.442483	0.125982	0.344842	0.536012	0.695735	0.000687419	0.786349	0.618421	0.0562899	0.394386		1	0.504287	0.477988	0.71844	1	0.00341516	1	0.962484	0.445769	0.507416
METABAT_AS06rmzACSIP_86	Clostridiales_sp _AS06rmzACSIP_86	Bacteria; Firmicutes; Clostridia; Clostridiales	15	13	0	0	0	57	12	1	5	0	0.182042	0.863081	0.292524	0.466549	0.991774	6.09631e-05	0.983721	0.510522	0.0620582	0.336615		0.696832	1	0.477988	0.71844	1	0.000341844	1	0.962484	0.473458	0.507416
METABAT_AS08sgBPME_474	Firmicutes_sp _AS08sgBPME_474	Bacteria; Firmicutes	18	26	0	0	3	63	19	0	6	0	0.208256	0.19655	0.350057	0.542697	0.846301	0.000675323	0.935521	0.881488	0.0609019	0.400099		0.755874	0.727187	0.477988	0.71844	1	0.003367	1	0.962484	0.473458	0.507416
METABAT_AS08sgBPME_399	Christensenellaceae R-7 group_sp _AS08sgBPME_399	Bacteria; Firmicutes; Clostridia; Clostridiales; Christensenellaceae; Christensenellaceae R-7 group	18	6	0	0	0	42	13	0	5	0	0.0460783	0.999033	0.29201	0.465845	0.991691	0.0591549	0.969546	0.819009	0.0615667	0.336043		0.25926	1	0.477988	0.71844	1	0.224596	1	0.962484	0.473458	0.507416
METABAT_AS23ysBPME_47	Firmicutes_sp _AS23ysBPME_47	Bacteria; Firmicutes	11	9	5	1	0	35	21	0	5	0	0.58013	0.985768	1.72479e-06	0.131293	0.991795	0.350198	0.51193	0.819821	0.0621815	0.336758		1	1	0.000120486	0.71844	1	1	1	0.962484	0.473458	0.507416
METABAT_AS08sgBPME_395	Pseudomonas_AS08sgBPME_395	Bacteria; Proteobacteria; Gammaproteobacteria; Pseudomonadales; Pseudomonadaceae; Pseudomonas; Pseudomonas aeruginosa group	11	7	0	0	0	6	11	1	6	0	0.84291	0.999876	0.350765	0.543601	0.997502	1	0.999645	0.62989	0.0615482	0.400874		1	1	0.477988	0.71844	1	1	1	0.962484	0.473458	0.507416
METABAT_AS21ysBPME_11	Methanomicrobiales_sp _AS21ysBPME_11	Archaea; Euryarchaeota; Methanomicrobia; Methanomicrobiales	1	16	0	0	0	8	31	5	6	0	0.999997	0.911746	0.353119	0.546602	0.997625	1	0.213282	0.0226969	0.0637327	0.403449		1	1	0.477988	0.71844	1	1	0.80978	0.230423	0.480051	0.507416
METABAT_AS21ysBPME_33	Firmicutes_sp _AS21ysBPME_33	Bacteria; Firmicutes	10	11	1	1	14	9	21	0	6	0	0.90673	0.995103	0.0711627	0.187663	0.00143944	1	0.874623	0.884122	0.0636224	0.403321		1	1	0.477988	0.71844	0.00858149	1	1	0.962484	0.480051	0.507416
METABAT_AS3CglBPFA_17	Methanosaeta_sp _AS3CglBPFA_17	Archaea; Euryarchaeota; Methanomicrobia; Methanosarcinales; Methanosaetaceae; Methanosaeta	6	5	0	0	0	6	21	2	6	0	0.994947	0.999993	0.354058	0.547797	0.997672	1	0.878504	0.366994	0.0646195	0.404477		1	1	0.477988	0.71844	1	1	1	0.962484	0.481484	0.507416
METABAT_AS06rmzACSIP_532	Deltaproteobacteria_sp _AS06rmzACSIP_532	Bacteria; Proteobacteria; Deltaproteobacteria	5	11	1	0	0	18	25	2	6	0	0.998303	0.995569	0.0721357	0.549286	0.99773	0.999982	0.648721	0.369411	0.0657384	0.405758		1	1	0.477988	0.71844	1	1	1	0.962484	0.48307	0.507416
METABAT_AS21ysBPME_34	Eubacteriaceae_sp _AS21ysBPME_34	Bacteria; Firmicutes; Clostridia; Clostridiales; Eubacteriaceae	4	3	0	1	0	7	12	0	4	0	0.963824	0.999588	0.236729	0.0872334	0.976422	0.999991	0.867068	0.737411	0.0680584	0.274124		1	1	0.477988	0.71844	1	1	1	0.962484	0.488973	0.507416
METABAT_AS20ysBPTH_5	Peptococcaceae_sp _AS20ysBPTH_5	Bacteria; Firmicutes; Clostridia; Clostridiales; Peptococcaceae	13	14	0	0	2	16	29	0	6	0	0.718724	0.973103	0.359433	0.554606	0.945415	0.999998	0.38018	0.889713	0.069863	0.410349		1	1	0.477988	0.71844	1	1	1	0.962484	0.494368	0.507416
METABAT_AS18jrsBPVS_13	Bacteroidales_sp _AS18jrsBPVS_13	Bacteria; Bacteroidetes; Bacteroidia; Bacteroidales	11	11	0	0	0	29	23	1	4	0	0.274304	0.762826	0.238806	0.390729	0.977297	0.261567	0.0681656	0.390775	0.0703554	0.276465		0.902113	1	0.477988	0.71844	1	0.836656	0.32483	0.962484	0.495046	0.507416
METABAT_AS22ysBPME_10	Spirochaetales_sp _AS22ysBPME_10	Bacteria; Spirochaetes; Spirochaetes; Spirochaetales	9	5	0	0	0	40	4	2	5	0	0.841568	0.999872	0.307021	0.486232	0.993828	0.192213	0.999999	0.273096	0.077038	0.352705		1	1	0.477988	0.71844	1	0.641167	1	0.962484	0.513954	0.507416
METABAT_AS15tlH2ME_52	Syntrophomonadaceae_sp _AS15tlH2ME_52	Bacteria; Firmicutes; Clostridia; Clostridiales; Syntrophomonadaceae	9	10	0	0	17	10	20	0	6	0	0.962626	0.998834	0.365916	0.562757	0.00010211	1	0.943812	0.895129	0.0765786	0.417419		1	1	0.477988	0.71844	0.00068777	1	1	0.962484	0.513954	0.507416
METABAT_AS21ysBPME_62	Synergistaceae_sp _AS21ysBPME_62	Bacteria; Synergistetes; Synergistia; Synergistales; Synergistaceae	3	4	0	0	0	10	17	0	4	0	0.989498	0.998861	0.243216	0.397125	0.979055	0.999842	0.489009	0.748273	0.0753965	0.281434		1	1	0.477988	0.71844	1	1	1	0.962484	0.513954	0.507416
METABAT_AS27yjCOA_196	Synergistaceae_sp _AS27yjCOA_196	Bacteria; Synergistetes; Synergistia; Synergistales; Synergistaceae	4	4	0	0	2	13	25	0	5	0	0.996598	0.999969	0.307021	0.486232	0.882291	0.999988	0.298383	0.837225	0.077038	0.352705		1	1	0.477988	0.71844	1	1	1	0.962484	0.513954	0.507416
METABAT_AS23ysBPME_312	Peptococcaceae_sp _AS23ysBPME_312	Bacteria; Firmicutes; Clostridia; Clostridiales; Peptococcaceae	11	13	1	0	4	11	25	1	6	0	0.886423	0.988493	0.076855	0.562613	0.754383	1	0.717798	0.658232	0.0764555	0.417294		1	1	0.477988	0.71844	1	1	1	0.962484	0.513954	0.507416
METABAT_AS07pgkLD_227	Synergistaceae_sp _AS07pgkLD_227	Bacteria; Synergistetes; Synergistia; Synergistales; Synergistaceae	3	4	0	0	0	11	27	0	4	0	0.991812	0.999215	0.250329	0.407374	0.981626	0.999768	0.0183267	0.759768	0.0839931	0.289436		1	1	0.477988	0.71844	1	1	0.108795	0.962484	0.519401	0.507416
METABAT_AS05jafATM_76	Methanothermobacter_sp _AS05jafATM_76	Archaea; Euryarchaeota; Methanobacteria; Methanobacteriales; Methanobacteriaceae; Methanothermobacter	1	1	0	0	1	5	23	0	4	0	0.999584	0.999995	0.247738	0.403649	0.904498	1	0.0966169	0.75563	0.0807944	0.286522		1	1	0.477988	0.71844	1	1	0.435242	0.962484	0.519401	0.507416
METABAT_AS23ysBPME_95	Firmicutes_sp _AS23ysBPME_95	Bacteria; Firmicutes	14	32	0	0	5	74	20	1	6	0	0.678557	0.0490804	0.370049	0.567919	0.616592	1.70311e-05	0.951612	0.666033	0.0810881	0.42192		1	0.224711	0.477988	0.71844	1	0.000102659	1	0.962484	0.519401	0.507416
METABAT_AS20ysBPTH_179	Firmicutes_sp _AS20ysBPTH_179	Bacteria; Firmicutes	18	32	0	0	3	70	18	1	6	0	0.319752	0.0565477	0.373927	0.572737	0.887544	0.000205716	0.984315	0.673074	0.0854848	0.426138		0.996308	0.252304	0.477988	0.71844	1	0.0010917	1	0.962484	0.519401	0.507416
METABAT_AS20ysBPTH_33	Firmicutes_sp _AS20ysBPTH_33	Bacteria; Firmicutes	11	17	0	0	12	12	14	0	5	0	0.686085	0.672467	0.312662	0.493801	0.00272952	0.999997	0.976921	0.843678	0.0834652	0.358949		1	1	0.477988	0.71844	0.0160002	1	1	0.962484	0.519401	0.507416
METABAT_AS08sgBPME_165	Firmicutes_sp _AS08sgBPME_165	Bacteria; Firmicutes	14	19	0	0	12	17	16	1	6	0	0.694672	0.842267	0.373358	0.572032	0.0153893	0.999999	0.995069	0.672046	0.0848298	0.42552		1	1	0.477988	0.71844	0.0842204	1	1	0.962484	0.519401	0.507416
METABAT_AS09scLD_397	Erysipelothrix_sp _AS09scLD_397	Bacteria; Firmicutes; Erysipelotrichi; Erysipelotrichales; Erysipelotrichaceae; Erysipelothrix; rhusiopathiae	9	2	0	2	0	2	7	0	3	0	0.19648	0.998408	0.183984	0.00634429	0.940424	0.999999	0.94127	0.634472	0.0822372	0.21426		0.730155	1	0.477988	0.145711	1	1	1	0.962484	0.519401	0.507416
METABAT_AS23ysBPME_27	Alcaligenaceae_sp _AS23ysBPME_27	Bacteria; Proteobacteria; Betaproteobacteria; Burkholderiales; Alcaligenaceae	11	4	1	0	0	9	15	0	5	0	0.665305	0.999972	0.0533201	0.488262	0.994012	1	0.953604	0.838971	0.0787236	0.354376		1	1	0.476155	0.71844	1	1	1	0.962484	0.519401	0.507416
METABAT_AS04akNAM_10	Acinetobacter towneri_AS04akNAM_10	Bacteria; Proteobacteria; Gammaproteobacteria; Pseudomonadales; Moraxellaceae; Acinetobacter	19	14	0	0	0	13	17	0	6	0	0.242997	0.984765	0.374382	0.573301	0.998506	1	0.991278	0.901879	0.0860108	0.426633		0.826308	1	0.477988	0.71844	1	1	1	0.962484	0.519401	0.507416
METABAT_AS04akNAM_83	Synergistaceae_sp _AS04akNAM_83	Bacteria; Synergistetes; Synergistia; Synergistales; Synergistaceae	3	5	0	0	1	13	20	0	5	0	0.999148	0.999889	0.309534	0.48961	0.963928	0.99999	0.714149	0.840125	0.0798588	0.355488		1	1	0.477988	0.71844	1	1	1	0.962484	0.519401	0.507416
METABAT_AS07pgkLD_144	Lactobacillus_AS07pgkLD_144	Bacteria; Firmicutes; Bacilli; Lactobacillales; Lactobacillaceae; Lactobacillus	11	9	0	0	0	25	13	0	4	0	0.326662	0.929059	0.248557	0.404828	0.981015	0.64669	0.85867	0.756945	0.0817974	0.287444		1	1	0.477988	0.71844	1	1	1	0.962484	0.519401	0.507416
METABAT_AS09scLD_44	Clostridiales_sp _AS09scLD_44	Bacteria; Firmicutes; Clostridia; Clostridiales	1	1	0	0	0	6	4	0	3	0	0.993771	0.99969	0.18161	0.305062	0.937975	0.999629	0.995272	0.629178	0.0789974	0.211548		1	1	0.477988	0.71844	1	1	1	0.962484	0.519401	0.507416
METABAT_AS23ysBPME_336	Oligella ureolytica_AS23ysBPME_336	Bacteria; Proteobacteria; Betaproteobacteria; Burkholderiales; Alcaligenaceae; Oligella	10	7	0	1	3	10	17	1	5	0	0.803746	0.999272	0.31838	0.154246	0.776099	1	0.918219	0.565234	0.0903324	0.365269		1	1	0.477988	0.71844	1	1	1	0.962484	0.53399	0.507416
METABAT_AS09scLD_251	Clostridiales_Family_XI__Incertae_Sedis_sp _AS09scLD_251	Bacteria; Firmicutes; Clostridia; Clostridiales; Clostridiales_Family_XI__Incertae_Sedis	9	2	0	0	0	14	10	1	5	0	0.880972	1	0.320235	0.503883	0.995274	0.99999	0.999147	0.569059	0.092636	0.367317		1	1	0.477988	0.71844	1	1	1	0.962484	0.543025	0.507416
METABAT_AS23ysBPME_294	Clostridiales_Family_XI__Incertae_Sedis_sp _AS23ysBPME_294	Bacteria; Firmicutes; Clostridia; Clostridiales; Clostridiales_Family_XI__Incertae_Sedis	7	0	0	0	0	3	9	0	4	0	0.833986	1	0.257914	0.418217	0.984044	1	0.990327	0.771562	0.0938018	0.297954		1	1	0.477988	0.71844	1	1	1	0.962484	0.545296	0.507416
METABAT_AS02xzSISU_62	Gammaproteobacteria_sp _AS02xzSISU_62	Bacteria; Proteobacteria; Gammaproteobacteria	10	7	0	0	0	9	16	1	6	0	0.955654	0.999981	0.382062	0.582765	0.998741	1	0.996823	0.687585	0.0952339	0.434971		1	1	0.477988	0.71844	1	1	1	0.962484	0.549065	0.507416
METABAT_AS20ysBPTH_51	Epulopiscium_sp _AS20ysBPTH_51	Bacteria; Firmicutes; Clostridia; Clostridiales; Lachnospiraceae; Epulopiscium	15	22	0	0	11	28	15	0	5	0	0.33033	0.317182	0.324297	0.509253	0.00989751	0.942474	0.975021	0.856346	0.0978144	0.371798		1	1	0.477988	0.71844	0.0556884	1	1	0.962484	0.554923	0.507416
METABAT_AS23ysBPME_118	Spirochaetales_sp _AS23ysBPME_118	Bacteria; Spirochaetes; Spirochaetes; Spirochaetales	9	4	0	0	0	24	4	0	4	0	0.648643	0.9996	0.262883	0.425273	0.985464	0.82059	0.99997	0.779034	0.100589	0.303526		1	1	0.477988	0.71844	1	1	1	0.962484	0.560364	0.507416
METABAT_AS23ysBPME_268	Firmicutes_sp _AS23ysBPME_268	Bacteria; Firmicutes	9	27	0	0	5	45	17	0	5	0	0.903155	0.0769723	0.329188	0.515685	0.476337	0.13063	0.943715	0.86142	0.104292	0.377187		1	0.328775	0.477988	0.71844	1	0.454127	1	0.962484	0.568364	0.507416
METABAT_AS01afH2WH_17	Lactobacillus paracasei subsp. paracasei_AS01afH2WH_17	Bacteria; Firmicutes; Bacilli; Lactobacillales; Lactobacillaceae; Lactobacillus; Lactobacillus casei group; Lactobacillus paracasei	17	10	0	0	0	34	28	0	6	0	0.498663	0.99967	0.389981	0.592423	0.998947	0.977611	0.673431	0.913407	0.105424	0.443548		1	1	0.477988	0.71844	1	1	1	0.962484	0.568364	0.507416
METABAT_AS23ysBPME_356	Lactobacillus_sp _AS23ysBPME_356	Bacteria; Firmicutes; Bacilli; Lactobacillales; Lactobacillaceae; Lactobacillus	11	6	0	0	0	20	13	0	4	0	0.42982	0.996623	0.266622	0.430555	0.986454	0.9652	0.921186	0.784526	0.105884	0.307713		1	1	0.477988	0.71844	1	1	1	0.962484	0.568364	0.507416
METABAT_AS07pgkLD_39	Methanocorpusculum parvum_AS07pgkLD_39	Archaea; Euryarchaeota; Methanomicrobia; Methanomicrobiales; Methanocorpusculaceae; Methanocorpusculum	0	1	0	0	0	0	8	0	4	0	0.999987	0.999999	0.26928	0.434298	0.98712	1	0.997673	0.788365	0.109748	0.310689		1	1	0.477988	0.71844	1	1	1	0.962484	0.580503	0.507416
METABAT_AS06rmzACSIP_7	Syntrophorhabdus aromaticivorans_AS06rmzACSIP_7	Bacteria; Proteobacteria; Deltaproteobacteria; Syntrophobacterales; Syntrophorhabdaceae; Syntrophorhabdus	9	10	0	0	0	21	68	0	7	1	0.997767	0.999991	0.44939	0.66162	0.999746	1	2.33347e-06	0.947854	0.11022	0.158271		1	1	0.490721	0.720786	1	1	3.20032e-05	0.964375	0.580521	0.507416
METABAT_AS05jafATM_110	Alcaligenaceae_sp _AS05jafATM_110	Bacteria; Proteobacteria; Betaproteobacteria; Burkholderiales; Alcaligenaceae	14	7	0	0	0	10	31	0	5	0	0.484619	0.999684	0.334044	0.522032	0.996445	1	0.122156	0.866315	0.110988	0.382531		1	1	0.477988	0.71844	1	1	0.521771	0.962484	0.582374	0.507416
METABAT_AS01afH2WH_28	Acetobacter_sp _AS01afH2WH_28	Bacteria; Proteobacteria; Alphaproteobacteria; Rhodospirillales; Acetobacteraceae; Acetobacter; pasteurianus	7	1	0	0	0	9	30	2	4	0	0.874681	0.999999	0.270739	0.436346	0.987472	0.999996	0.0120414	0.206704	0.111902	0.31232		1	1	0.477988	0.71844	1	1	0.0756503	0.962484	0.582806	0.507416
METABAT_AS10tlH2TH_235	Microbacteriaceae_sp _AS10tlH2TH_235	Bacteria; Actinobacteria; Actinobacteria; Actinomycetales; Microbacteriaceae	11	1	0	0	0	4	12	0	5	0	0.784682	1	0.334648	0.52282	0.99649	1	0.997914	0.866915	0.11184	0.383195		1	1	0.477988	0.71844	1	1	1	0.962484	0.582806	0.507416
METABAT_AS19jrsBPTG_12	Methanomicrobiales_sp _AS19jrsBPTG_12	Archaea; Euryarchaeota; Methanomicrobia; Methanomicrobiales	1	21	0	1	0	8	29	5	5	0	0.999993	0.475434	0.335735	0.170642	0.996568	1	0.224607	0.0173296	0.113382	0.38439		1	1	0.477988	0.71844	1	1	0.8369	0.18393	0.584996	0.507416
METABAT_AS08sgBPME_292	Gammaproteobacteria_sp _AS08sgBPME_292	Bacteria; Proteobacteria; Gammaproteobacteria	13	8	0	0	0	11	19	1	6	0	0.862005	0.999975	0.397142	0.601069	0.999106	1	0.990418	0.713545	0.115245	0.451286		1	1	0.477988	0.71844	1	1	1	0.962484	0.584996	0.507416
METABAT_AS05jafATM_34	Defluviitoga tunisiensis_AS05jafATM_34	Bacteria; Thermotogae; Thermotogae; Petrotogales; Petrotogaceae; Defluviitoga	9	20	0	0	2	54	10	1	4	0	0.704087	0.173997	0.273647	0.440421	0.818642	4.76287e-05	0.990264	0.469183	0.116271	0.315571		1	0.655296	0.477988	0.71844	1	0.00026999	1	0.962484	0.585955	0.507416
METABAT_AS20ysBPTH_25	Firmicutes_sp _AS20ysBPTH_25	Bacteria; Firmicutes	14	14	0	0	2	32	11	0	4	0	0.177449	0.696664	0.273647	0.440421	0.818642	0.373834	0.980519	0.794551	0.116271	0.315571		0.684865	1	0.477988	0.71844	1	1	1	0.962484	0.585955	0.507416
METABAT_AS06rmzACSIP_587	Treponema_sp _AS06rmzACSIP_587	Bacteria; Spirochaetes; Spirochaetes; Spirochaetales; Treponemaceae; Treponema	16	13	0	0	0	29	17	0	5	0	0.315599	0.968037	0.339105	0.528608	0.996802	0.958043	0.961018	0.871269	0.118247	0.388092		0.98695	1	0.477988	0.71844	1	1	1	0.962484	0.59285	0.507416
METABAT_AS27yjCOA_32	Elusimicrobia Lineage IV_sp _AS27yjCOA_32	Bacteria; Elusimicrobia; Elusimicrobia; Lineage IV	7	3	0	0	0	18	41	0	4	0	0.890726	0.999959	0.276674	0.444649	0.988814	0.993102	1.61249e-05	0.798755	0.120924	0.318953		1	1	0.477988	0.71844	1	1	0.000189547	0.962484	0.594435	0.507416
METABAT_AS06rmzACSIP_408	Ruminococcaceae_sp _AS06rmzACSIP_408	Bacteria; Firmicutes; Clostridia; Clostridiales; Ruminococcaceae	11	11	0	0	0	14	47	0	5	0	0.805162	0.991364	0.339944	0.529695	0.996858	0.999998	7.30373e-05	0.872076	0.11948	0.389014		1	1	0.477988	0.71844	1	1	0.000805299	0.962484	0.594435	0.507416
METABAT_AS25fmACSIPFO_94	Acetomicrobium hydrogeniformans_AS25fmACSIPFO_94	Bacteria; Synergistetes; Synergistia; Synergistales; Synergistaceae; Acetomicrobium	1	4	0	0	1	10	21	0	4	0	0.999885	0.999815	0.276674	0.444649	0.938479	0.999992	0.389767	0.798755	0.120924	0.318953		1	1	0.477988	0.71844	1	1	1	0.962484	0.594435	0.507416
METABAT_AS10tlH2TH_308	Syntrophomonadaceae_sp _AS10tlH2TH_308	Bacteria; Firmicutes; Clostridia; Clostridiales; Syntrophomonadaceae	13	12	0	0	11	13	17	0	5	0	0.631142	0.984161	0.34174	0.532016	0.0156302	1	0.964783	0.87379	0.122142	0.390985		1	1	0.477988	0.71844	0.0852057	1	1	0.962484	0.598325	0.507416
METABAT_AS23ysBPME_81	Gammaproteobacteria_sp _AS23ysBPME_81	Bacteria; Proteobacteria; Gammaproteobacteria	11	7	0	0	0	9	12	1	5	0	0.814418	0.999801	0.342457	0.532941	0.99702	1	0.998635	0.613758	0.123215	0.391771		1	1	0.477988	0.71844	1	1	1	0.962484	0.599932	0.507416
METABAT_AS21ysBPME_211	Gammaproteobacteria_sp _AS21ysBPME_211	Bacteria; Proteobacteria; Gammaproteobacteria	11	8	0	0	0	9	10	1	5	0	0.833545	0.999564	0.347928	0.539974	0.997346	1	0.999838	0.624419	0.131594	0.397768		1	1	0.477988	0.71844	1	1	1	0.962484	0.618668	0.507416
METABAT_AS09scLD_316	Gammaproteobacteria_sp _AS09scLD_316	Bacteria; Proteobacteria; Gammaproteobacteria	7	10	0	0	0	16	16	1	5	0	0.985558	0.997387	0.349348	0.541791	0.997425	0.999995	0.98489	0.627162	0.133823	0.399323		1	1	0.477988	0.71844	1	1	1	0.962484	0.619064	0.507416
METABAT_AS18jrsBPVS_16	Firmicutes_sp _AS18jrsBPVS_16	Bacteria; Firmicutes	13	17	0	0	0	21	20	0	5	0	0.670145	0.85508	0.349348	0.541791	0.997425	0.999689	0.901903	0.880847	0.133823	0.399323		1	1	0.477988	0.71844	1	1	1	0.962484	0.619064	0.507416
METABAT_AS06rmzACSIP_268	Acholeplasmataceae_sp _AS06rmzACSIP_268	Bacteria; Tenericutes; Mollicutes; Acholeplasmatales; Acholeplasmataceae	10	9	0	0	0	26	3	0	3	0	0.273079	0.829858	0.218923	0.361523	0.967534	0.284912	0.999874	0.705659	0.138339	0.253997		0.901109	1	0.477988	0.71844	1	0.899012	1	0.962484	0.625229	0.507416
METABAT_AS08sgBPME_141	Clostridiales_sp _AS08sgBPME_141	Bacteria; Firmicutes; Clostridia; Clostridiales	7	22	1	0	0	13	11	0	4	0	0.913909	0.125007	0.0455818	0.458395	0.990763	0.999925	0.989108	0.812045	0.136898	0.33001		1	0.501818	0.470926	0.71844	1	1	1	0.962484	0.625229	0.507416
METABAT_AS05jafATM_105	Syntrophomonadaceae_sp _AS05jafATM_105	Bacteria; Firmicutes; Clostridia; Clostridiales; Syntrophomonadaceae	7	22	0	0	0	10	24	0	5	0	0.986362	0.494978	0.351118	0.544052	0.997521	1	0.692821	0.882443	0.136635	0.401261		1	1	0.477988	0.71844	1	1	1	0.962484	0.625229	0.507416
METABAT_AS4GglBPBL_35	Syntrophomonadaceae_sp _AS4GglBPBL_35	Bacteria; Firmicutes; Clostridia; Clostridiales; Syntrophomonadaceae	6	16	0	0	0	8	10	0	4	0	0.95903	0.609874	0.288917	0.4616	0.991173	1	0.995387	0.815062	0.140811	0.332602		1	1	0.477988	0.71844	1	1	1	0.962484	0.630277	0.507416
METABAT_AS06rmzACSIP_243	Clostridia_sp _AS06rmzACSIP_243	Bacteria; Firmicutes; Clostridia	4	3	0	0	5	3	3	0	3	0	0.942523	0.999021	0.220765	0.364254	0.136231	1	0.999889	0.709078	0.14172	0.256083		1	1	0.477988	0.71844	0.662707	1	1	0.962484	0.632323	0.507416
METABAT_AS06rmzACSIP_554	Thermotogaceae_sp _AS06rmzACSIP_554	Bacteria; Thermotogae; Thermotogae; Thermotogales; Thermotogaceae	22	14	0	0	3	36	11	0	5	0	0.0504365	0.970353	0.356751	0.551214	0.858837	0.826853	0.999754	0.887409	0.145817	0.40742		0.276021	1	0.477988	0.71844	1	1	1	0.962484	0.642419	0.507416
METABAT_AS08sgBPME_304	Firmicutes_sp_AS08sgBPME_304	Bacteria; Firmicutes	10	21	0	0	3	19	29	0	5	0	0.916174	0.620707	0.357452	0.552101	0.860104	0.999966	0.36602	0.888014	0.146984	0.408185		1	1	0.477988	0.71844	1	1	1	0.962484	0.645531	0.507416
METABAT_AS09scLD_402	Clostridiales_sp _AS09scLD_402	Bacteria; Firmicutes; Clostridia; Clostridiales	4	5	0	0	0	9	9	1	4	0	0.994429	0.999727	0.293551	0.467955	0.991938	1	0.998458	0.512741	0.148783	0.337757		1	1	0.477988	0.71844	1	1	1	0.962484	0.650039	0.507416
METABAT_AS20ysBPTH_117	Firmicutes_sp _AS20ysBPTH_117	Bacteria; Firmicutes	15	28	0	0	4	21	9	1	4	0	0.200355	0.0131853	0.297007	0.472671	0.538641	0.989097	0.998727	0.520179	0.154884	0.341597		0.742424	0.0730141	0.477988	0.71844	1	1	1	0.962484	0.66865	0.507416
METABAT_AS23ysBPME_317	Gallicola_sp _AS23ysBPME_317	Bacteria; Firmicutes; Clostridia; Clostridiales; Family XI; Gallicola	10	4	0	0	0	16	15	0	4	0	0.712627	0.999944	0.297134	0.472845	0.992487	0.999579	0.930012	0.825401	0.155111	0.341739		1	1	0.477988	0.71844	1	1	1	0.962484	0.66865	0.507416
METABAT_AS23ysBPME_229	Phyllobacteriaceae_sp _AS23ysBPME_229	Bacteria; Proteobacteria; Alphaproteobacteria; Rhizobiales; Phyllobacteriaceae	19	6	0	0	0	45	21	2	7	1	0.774972	1	0.477651	0.692497	0.999878	0.988764	0.999559	0.622708	0.153807	0.180299		1	1	0.509277	0.738909	1	1	1	0.962484	0.66865	0.507416
METABAT_AS04akNAM_111	Clostridiales_sp _AS04akNAM_111	Bacteria; Firmicutes; Clostridia; Clostridiales	7	12	0	0	17	10	16	0	4	0	0.935579	0.926126	0.298027	0.47406	3.93713e-06	0.999999	0.895268	0.826497	0.156711	0.342731		1	1	0.477988	0.71844	3.15425e-05	1	1	0.962484	0.673472	0.507416
METABAT_AS19jrsBPTG_32	Methanomicrobiales_sp _AS19jrsBPTG_32	Archaea; Euryarchaeota; Methanomicrobia; Methanomicrobiales	0	26	1	2	0	11	30	2	5	0	1	0.27444	0.0763317	0.0507194	0.998149	1	0.347568	0.388918	0.159287	0.416037		1	0.954071	0.477988	0.670357	1	1	1	0.962484	0.677102	0.507416
METABAT_AS09scLD_238	Erysipelothrix_sp _AS09scLD_238	Bacteria; Firmicutes; Erysipelotrichi; Erysipelotrichales; Erysipelotrichaceae; Erysipelothrix; rhusiopathiae	6	1	0	2	0	14	6	0	2	0	0.43204	0.99894	0.160236	0.00417527	0.911306	0.710458	0.922519	0.578702	0.165519	0.187068		1	1	0.477988	0.110369	1	1	1	0.962484	0.68171	0.507416
METABAT_AS24abBPME_108	Erysipelotrichaceae UCG-004_sp _AS24abBPME_108	Bacteria; Firmicutes; Erysipelotrichia; Erysipelotrichales; Erysipelotrichaceae; Erysipelotrichaceae UCG-004	7	14	0	0	0	16	10	0	2	0	0.293698	0.0466281	0.160998	0.272953	0.912415	0.528647	0.547445	0.580591	0.167274	0.187943		0.939431	0.21703	0.477988	0.71844	1	1	1	0.962484	0.68171	0.507416
METABAT_AS06rmzACSIP_249	Actinobacteria_sp _AS06rmzACSIP_249	Bacteria; Actinobacteria; Actinobacteria	10	3	0	0	2	15	29	1	5	0	0.934019	1	0.367067	0.564197	0.951651	1	0.435882	0.660566	0.163552	0.418673		1	1	0.477988	0.71844	1	1	1	0.962484	0.68171	0.507416
METABAT_AS08sgBPME_155	Firmicutes_sp _AS08sgBPME_155	Bacteria; Firmicutes	2	7	0	0	0	3	9	0	3	0	0.995726	0.965694	0.232281	0.381214	0.974443	1	0.969389	0.729749	0.163766	0.269104		1	1	0.477988	0.71844	1	1	1	0.962484	0.68171	0.507416
METABAT_AS21ysBPME_346	Peptococcaceae_sp _AS21ysBPME_346	Bacteria; Firmicutes; Clostridia; Clostridiales; Peptococcaceae	11	9	0	0	3	9	23	0	5	0	0.893885	0.999608	0.368789	0.566348	0.879463	1	0.847449	0.89746	0.166628	0.420548		1	1	0.477988	0.71844	1	1	1	0.962484	0.68171	0.507416
METABAT_AS22ysBPME_78	Epulopiscium_sp _AS22ysBPME_78	Bacteria; Firmicutes; Clostridia; Clostridiales; Lachnospiraceae; Epulopiscium	12	34	0	0	11	52	19	0	4	0	0.534623	0.000588638	0.304626	0.483003	0.00564198	0.00262198	0.755954	0.834421	0.1688	0.350051		1	0.00431862	0.477988	0.71844	0.0325285	0.0124101	1	0.962484	0.683492	0.507416
METABAT_AS26fmACSIPLY_58	Firmicutes_sp _AS26fmACSIPLY_58	Bacteria; Firmicutes	7	15	0	0	18	2	10	0	4	0	0.946802	0.788891	0.305257	0.483855	1.50215e-06	1	0.998037	0.835163	0.169981	0.350751		1	1	0.477988	0.71844	1.24349e-05	1	1	0.962484	0.68498	0.507416
METABAT_AS22ysBPME_241	Bacteroidales_sp _AS22ysBPME_241	Bacteria; Bacteroidetes; Bacteroidia; Bacteroidales	14	10	0	0	0	24	24	1	3	0	0.0696258	0.841249	0.238529	0.390328	0.977182	0.629028	0.0434173	0.390146	0.176357	0.276153		0.356006	1	0.477988	0.71844	1	1	0.226969	0.962484	0.699932	0.507416
METABAT_AS4DglBPLU_12	Caldisericales LF045_sp _AS4DglBPLU_12	Bacteria; Caldiserica; Caldisericia; Caldisericales; LF045	4	3	5	1	2	9	6	0	3	0	0.96643	0.999642	4.43971e-07	0.08902	0.729456	0.999922	0.998298	0.741625	0.177776	0.276932		1	1	3.65908e-05	0.71844	1	1	1	0.962484	0.70357	0.507416
METABAT_AS05jafATM_109	Bacteroidales_sp _AS05jafATM_109	Bacteria; Bacteroidetes; Bacteroidia; Bacteroidales	12	9	0	0	0	24	21	2	3	0	0.189622	0.907213	0.240049	0.392535	0.977806	0.643095	0.153763	0.156299	0.179483	0.277866		0.716065	1	0.477988	0.71844	1	1	0.620812	0.939497	0.708327	0.507416
METABAT_AS23ysBPME_326	Firmicutes_sp _AS23ysBPME_326	Bacteria; Firmicutes	11	22	0	0	3	57	17	0	5	0	0.911034	0.660095	0.376311	0.575687	0.891151	0.0413322	0.992032	0.903368	0.180447	0.428729		1	1	0.477988	0.71844	1	0.162203	1	0.962484	0.709345	0.507416
METABAT_AS08sgBPME_113	Firmicutes_sp _AS08sgBPME_113	Bacteria; Firmicutes	10	10	2	0	10	12	16	0	4	0	0.774135	0.985975	0.00648818	0.491458	0.0166267	0.999997	0.931694	0.841698	0.180754	0.357013		1	1	0.150184	0.71844	0.0902815	1	1	0.962484	0.709345	0.507416
METABAT_AS07pgkLD_93	Ruminococcaceae_sp _AS07pgkLD_93	Bacteria; Firmicutes; Clostridia; Clostridiales; Ruminococcaceae	6	2	0	0	1	9	22	0	3	0	0.861026	0.999938	0.241014	0.393935	0.894647	0.999933	0.110642	0.744627	0.181483	0.278954		1	1	0.477988	0.71844	1	1	0.482895	0.962484	0.710215	0.507416
METABAT_AS06rmzACSIP_61	Deltaproteobacteria_sp _AS06rmzACSIP_61	Bacteria; Proteobacteria; Deltaproteobacteria	9	16	0	1	0	20	52	2	5	0	0.974307	0.961128	0.378798	0.214366	0.998646	0.999988	8.18471e-05	0.418472	0.185152	0.43143		1	1	0.477988	0.71844	1	1	0.000888386	0.962484	0.718555	0.507416
METABAT_AS23ysBPME_164	Desulfitobacterium_sp _AS23ysBPME_164	Bacteria; Firmicutes; Clostridia; Clostridiales; Peptococcaceae; Desulfitobacterium; hafniense	11	12	0	0	1	14	19	0	5	0	0.917576	0.996866	0.379475	0.579588	0.989821	1	0.979117	0.90577	0.186444	0.432164		1	1	0.477988	0.71844	1	1	1	0.962484	0.721568	0.507416
METABAT_AS21ysBPME_341	Clostridiales_sp _AS21ysBPME_341	Bacteria; Firmicutes; Clostridia; Clostridiales	11	9	0	0	0	37	14	0	4	0	0.695273	0.994369	0.314532	0.496299	0.994694	0.421309	0.978662	0.845772	0.187827	0.361017		1	1	0.477988	0.71844	1	1	1	0.962484	0.724921	0.507416
METABAT_AS4GglBPBL_16	Erysipelotrichaceae_sp _AS4GglBPBL_16	Bacteria; Firmicutes; Erysipelotrichia; Erysipelotrichales; Erysipelotrichaceae	16	10	0	0	0	30	19	0	4	0	0.204432	0.988314	0.315403	0.49746	0.994786	0.845696	0.81393	0.84674	0.18955	0.36198		0.747803	1	0.477988	0.71844	1	1	1	0.962484	0.726365	0.507416
METABAT_AS23ysBPME_351	Firmicutes_sp _AS23ysBPME_351	Bacteria; Firmicutes	11	15	0	0	7	11	14	0	4	0	0.703103	0.837561	0.316148	0.498454	0.161964	0.999999	0.980074	0.847564	0.19103	0.362804		1	1	0.477988	0.71844	0.780486	1	1	0.962484	0.726591	0.507416
METABAT_AS19jrsBPTG_34	Comamonadaceae_sp _AS19jrsBPTG_34	Bacteria; Proteobacteria; Betaproteobacteria; Burkholderiales; Comamonadaceae	13	8	0	1	0	19	31	1	7	1	0.992282	1	0.49803	0.355647	0.99993	1	0.970137	0.854343	0.191372	0.197219		1	1	0.52187	0.71844	1	1	1	0.962484	0.726591	0.507416
METABAT_AS09scLD_22	Clostridiales_sp _AS09scLD_22	Bacteria; Firmicutes; Clostridia; Clostridiales	13	21	2	0	0	58	15	1	4	0	0.499731	0.35544	0.0069824	0.500764	0.995043	0.000440171	0.967642	0.564209	0.194501	0.364722		1	1	0.150498	0.71844	1	0.00220243	1	0.962484	0.729358	0.507416
METABAT_AS19jrsBPTG_18	Methanomicrobiales_sp _AS19jrsBPTG_18	Archaea; Euryarchaeota; Methanomicrobia; Methanomicrobiales	0	9	1	0	0	9	28	1	4	0	0.999999	0.995284	0.0570665	0.501587	0.995105	1	0.184235	0.565489	0.195746	0.365406		1	1	0.476155	0.71844	1	1	0.720237	0.962484	0.729362	0.507416
METABAT_AS24abBPME_73	Firmicutes_sp _AS24abBPME_73	Bacteria; Firmicutes	19	30	0	0	2	44	10	0	4	0	0.0654758	0.0138867	0.319246	0.502572	0.900628	0.113303	0.999097	0.850952	0.197244	0.366226		0.339747	0.0759974	0.477988	0.71844	1	0.402888	1	0.962484	0.731053	0.507416
METABAT_AS22ysBPME_23	Aeromonadales_sp _AS22ysBPME_23	Bacteria; Proteobacteria; Gammaproteobacteria; Aeromonadales	4	12	0	0	0	23	16	1	3	0	0.974572	0.726763	0.248284	0.404435	0.980919	0.778997	0.623531	0.412296	0.196851	0.287137		1	1	0.477988	0.71844	1	1	1	0.962484	0.731053	0.507416
METABAT_AS08sgBPME_75	Firmicutes_sp _AS08sgBPME_75	Bacteria; Firmicutes	17	28	0	0	3	44	15	0	4	0	0.160699	0.0383383	0.321222	0.50519	0.783148	0.122775	0.971685	0.853081	0.201256	0.368406		0.648815	0.18146	0.477988	0.71844	1	0.430019	1	0.962484	0.737235	0.507416
METABAT_AS07pgkLD_63	Synergistaceae_sp _AS07pgkLD_63	Bacteria; Synergistetes; Synergistia; Synergistales; Synergistaceae	3	11	0	0	1	8	17	0	3	0	0.991969	0.822998	0.250873	0.408155	0.908818	0.999992	0.549637	0.760631	0.202455	0.290048		1	1	0.477988	0.71844	1	1	1	0.962484	0.738645	0.507416
METABAT_AS07pgkLD_87	Synergistaceae_sp _AS07pgkLD_87	Bacteria; Synergistetes; Synergistia; Synergistales; Synergistaceae	4	2	0	0	0	8	17	0	3	0	0.977628	0.999969	0.252368	0.410298	0.982308	0.999993	0.561288	0.762986	0.205721	0.291728		1	1	0.477988	0.71844	1	1	1	0.962484	0.744741	0.507416
METABAT_AS02xzSISU_80	Acidaminococcaceae_sp _AS02xzSISU_80	Bacteria; Firmicutes; Negativicutes; Selenomonadales; Acidaminococcaceae	10	3	0	0	8	6	29	0	4	0	0.834556	0.999998	0.326991	0.512801	0.104003	1	0.177224	0.859159	0.213198	0.374768		1	1	0.477988	0.71844	0.520388	1	0.699412	0.962484	0.756178	0.507416
METABAT_AS09scLD_168	Firmicutes_sp _AS09scLD_168	Bacteria; Firmicutes	19	32	0	0	6	60	15	0	4	0	0.0831515	0.00756875	0.327602	0.513604	0.313393	0.000389603	0.978223	0.859791	0.214482	0.375441		0.407326	0.0453154	0.477988	0.71844	1	0.00197052	1	0.962484	0.75881	0.507416
METABAT_AS25fmACSIPFO_32	Chloroflexi_sp _AS25fmACSIPFO_32	Bacteria; Chloroflexi	26	34	3	0	0	35	56	4	5	0	0.0268444	0.0578543	0.00176308	0.598429	0.99906	0.974692	2.75736e-05	0.106631	0.217296	0.448916		0.167897	0.255917	0.0548905	0.71844	1	1	0.000314371	0.777796	0.766784	0.507416
METABAT_AS21ysBPME_41	Clostridia_sp _AS21ysBPME_41	Bacteria; Firmicutes; Clostridia	9	13	0	0	18	7	14	1	4	0	0.903155	0.954885	0.329188	0.515685	5.50801e-06	1	0.988779	0.587328	0.21783	0.377187		1	1	0.477988	0.71844	4.31258e-05	1	1	0.962484	0.766784	0.507416
METABAT_AS08sgBPME_412	Firmicutes_sp _AS08sgBPME_412	Bacteria; Firmicutes	9	24	0	0	15	7	7	0	3	0	0.623741	0.0168627	0.258318	0.418792	7.08437e-06	0.999999	0.998373	0.772177	0.218932	0.298408		1	0.0898274	0.477988	0.71844	5.45004e-05	1	1	0.962484	0.767959	0.507416
METABAT_AS19jrsBPTG_2	Firmicutes_sp _AS19jrsBPTG_2	Bacteria; Firmicutes	10	13	0	1	0	15	11	3	4	0	0.850417	0.958813	0.331863	0.166921	0.99628	0.999991	0.998933	0.141746	0.223533	0.380132		1	1	0.477988	0.71844	1	1	1	0.882604	0.771355	0.507416
METABAT_AS06rmzACSIP_404	Bacteroidales_sp _AS06rmzACSIP_404	Bacteria; Bacteroidetes; Bacteroidia; Bacteroidales	11	24	0	0	0	13	44	1	4	0	0.777855	0.22771	0.332954	0.520611	0.996364	0.999999	0.00027477	0.594911	0.225879	0.381332		1	0.822221	0.477988	0.71844	1	1	0.00256635	0.962484	0.777536	0.507416
METABAT_AS09scLD_252	Firmicutes_sp _AS09scLD_252	Bacteria; Firmicutes	9	24	1	1	6	47	18	0	4	0	0.918936	0.247386	0.0642289	0.171458	0.342885	0.105675	0.932634	0.868815	0.233751	0.385317		1	0.881904	0.476155	0.71844	1	0.378646	1	0.962484	0.786668	0.507416
METABAT_AS2HglBPFA_26	Firmicutes_sp _AS2HglBPFA_26	Bacteria; Firmicutes	7	37	1	0	4	22	11	0	4	0	0.978097	0.000707509	0.0640315	0.524705	0.669223	0.998399	0.99916	0.868343	0.232697	0.384788		1	0.0051626	0.476155	0.71844	1	1	1	0.962484	0.786668	0.507416
METABAT_AS20ysBPTH_65	Firmicutes_sp _AS20ysBPTH_65	Bacteria; Firmicutes	7	17	0	0	0	7	11	1	3	0	0.86576	0.367089	0.267686	0.432055	0.986724	1	0.974857	0.455933	0.240389	0.308905		1	1	0.477988	0.71844	1	1	1	0.962484	0.800649	0.507416
METABAT_AS23ysBPME_194	Clostridiales_Family_XI__Incertae_Sedis_sp _AS23ysBPME_194	Bacteria; Firmicutes; Clostridia; Clostridiales; Clostridiales_Family_XI__Incertae_Sedis	5	12	0	0	0	5	8	0	3	0	0.966884	0.831535	0.268882	0.433738	0.987022	1	0.997623	0.787794	0.243182	0.310244		1	1	0.477988	0.71844	1	1	1	0.962484	0.805434	0.507416
METABAT_AS06rmzACSIP_514	Syntrophomonadaceae_sp _AS06rmzACSIP_514	Bacteria; Firmicutes; Clostridia; Clostridiales; Syntrophomonadaceae	12	15	0	0	19	14	14	0	4	0	0.738558	0.92544	0.344127	0.535093	3.33806e-06	0.999999	0.994461	0.876039	0.250522	0.393603		1	1	0.477988	0.71844	2.70482e-05	1	1	0.962484	0.818439	0.507416
METABAT_AS08sgBPME_445	Firmicutes_sp _AS08sgBPME_445	Bacteria; Firmicutes	12	5	0	0	0	2	6	2	3	0	0.353339	0.99917	0.272855	0.439313	0.987967	1	0.999771	0.210389	0.252546	0.314686		1	1	0.477988	0.71844	1	1	1	0.962484	0.818439	0.507416
METABAT_AS06rmzACSIP_197	Elusimicrobia_sp _AS06rmzACSIP_197	Bacteria; Elusimicrobia	4	9	0	0	0	7	28	1	2	0	0.88963	0.705047	0.196336	0.327601	0.951785	0.999665	0.000206388	0.294109	0.255369	0.228345		1	1	0.477988	0.71844	1	1	0.00202203	0.962484	0.818592	0.507416
METABAT_AS07pgkLD_77	Spirochaetales_sp _AS07pgkLD_77	Bacteria; Spirochaetes; Spirochaetes; Spirochaetales	12	5	0	0	0	18	6	0	3	0	0.359937	0.99922	0.274042	0.440974	0.988236	0.99189	0.999787	0.795104	0.255369	0.316013		1	1	0.477988	0.71844	1	1	1	0.962484	0.818592	0.507416
METABAT_AS4EglBPAV_17	Synergistaceae_sp _AS4EglBPAV_17	Bacteria; Synergistetes; Synergistia; Synergistales; Synergistaceae	5	7	0	0	1	9	13	0	3	0	0.972726	0.994164	0.275359	0.442815	0.937199	0.999997	0.942209	0.796938	0.258514	0.317484		1	1	0.477988	0.71844	1	1	1	0.962484	0.818592	0.507416
METABAT_AS07pgkLD_28	Actinomycetales_sp _AS07pgkLD_28	Bacteria; Actinobacteria; Actinobacteria; Actinomycetales	13	12	0	0	0	4	18	0	3	0	0.273356	0.862676	0.276674	0.444649	0.988814	1	0.652463	0.798755	0.261666	0.318953		0.901109	1	0.477988	0.71844	1	1	1	0.962484	0.823442	0.507416
METABAT_AS02xzSISU_47	Clostridiaceae_sp _AS02xzSISU_47	Bacteria; Firmicutes; Clostridia; Clostridiales; Clostridiaceae	20	20	0	0	10	40	29	0	4	0	0.102874	0.663021	0.351354	0.544353	0.0421511	0.570757	0.323499	0.882654	0.267037	0.401519		0.482436	1	0.477988	0.71844	0.222007	1	1	0.962484	0.831375	0.507416
METABAT_AS23ysBPME_345	Firmicutes_sp _AS23ysBPME_345	Bacteria; Firmicutes	5	15	0	0	13	15	14	0	3	0	0.976866	0.649555	0.280735	0.450298	0.000281367	0.999331	0.922322	0.804286	0.271484	0.323485		1	1	0.477988	0.71844	0.00181657	1	1	0.962484	0.836291	0.507416
METABAT_AS4EglBPAV_12	Chloroflexi_sp _AS4EglBPAV_12	Bacteria; Chloroflexi	14	16	3	0	2	36	29	1	4	0	0.592618	0.912657	0.00105412	0.54705	0.940092	0.807153	0.338062	0.635074	0.271956	0.403835		1	1	0.0360202	0.71844	1	1	1	0.962484	0.836291	0.507416
METABAT_AS09scLD_206	Trueperella_sp _AS09scLD_206	Bacteria; Actinobacteria; Actinobacteria; Actinomycetales; Actinomycetaceae; Trueperella	10	13	0	0	0	22	16	0	3	0	0.633084	0.818341	0.281518	0.451384	0.98981	0.959635	0.829056	0.805338	0.273391	0.324358		1	1	0.477988	0.71844	1	1	1	0.962484	0.836291	0.507416
METABAT_AS21ysBPME_8	Clostridiales_sp _AS21ysBPME_8	Bacteria; Firmicutes; Clostridia; Clostridiales	8	13	0	0	1	26	16	0	4	0	0.972573	0.981068	0.353236	0.546751	0.983284	0.994949	0.987279	0.88433	0.271408	0.403578		1	1	0.477988	0.71844	1	1	1	0.962484	0.836291	0.507416
METABAT_AS25fmACSIPFO_17	Acholeplasmataceae_sp _AS25fmACSIPFO_17	Bacteria; Tenericutes; Mollicutes; Acholeplasmatales; Acholeplasmataceae	8	12	0	0	0	23	7	0	2	0	0.41683	0.401665	0.202152	0.336411	0.956406	0.346411	0.972698	0.67302	0.270888	0.234963		1	1	0.477988	0.71844	1	1	1	0.962484	0.836291	0.507416
METABAT_AS09scLD_16	Erysipelothrix_sp _AS09scLD_16	Bacteria; Firmicutes; Erysipelotrichi; Erysipelotrichales; Erysipelotrichaceae; Erysipelothrix; rhusiopathiae	5	2	1	0	0	12	9	0	2	0	0.820916	0.99945	0.0222125	0.338377	0.957383	0.985317	0.906447	0.675655	0.274394	0.236444		1	1	0.331061	0.71844	1	1	1	0.962484	0.837529	0.507416
METABAT_AS20ysBPTH_87	Clostridiales_sp _AS20ysBPTH_87	Bacteria; Firmicutes; Clostridia; Clostridiales	14	36	2	1	0	32	39	0	5	1	0.878319	0.074132	0.018198	0.262235	0.999501	0.998753	0.193824	0.933643	0.276759	0.138414		1	0.317611	0.280169	0.71844	1	1	0.745877	0.962484	0.837946	0.507416
METABAT_AS23ysBPME_168	Firmicutes_sp _AS23ysBPME_168	Bacteria; Firmicutes	16	23	0	0	4	54	18	0	4	0	0.407358	0.446697	0.356284	0.550622	0.728639	0.0360022	0.967437	0.887003	0.278544	0.406909		1	1	0.477988	0.71844	1	0.143701	1	0.962484	0.837946	0.507416
METABAT_AS19jrsBPTG_9	Candidate division WS6_sp _AS19jrsBPTG_9	Bacteria; Candidatus Dojkabacteria; candidate division WS6	2	4	0	0	0	3	19	0	1	0	0.848751	0.817132	0.123314	0.212571	0.83889	0.998769	0.000357799	0.478702	0.283533	0.144508		1	1	0.477988	0.71844	1	1	0.00325221	0.962484	0.846973	0.507416
METABAT_AS23ysBPME_200	Bacteroidales_sp _AS23ysBPME_200	Bacteria; Bacteroidetes; Bacteroidia; Bacteroidales	6	24	0	0	0	15	40	4	3	0	0.956724	0.0573491	0.286978	0.45893	0.990833	0.999584	8.67419e-05	0.0278266	0.286803	0.330443		1	0.255067	0.477988	0.71844	1	1	0.000927227	0.268204	0.847704	0.507416
METABAT_AS09scLD_292	Desulfovibrionales_sp _AS09scLD_292	Bacteria; Proteobacteria; Deltaproteobacteria; Desulfovibrionales	4	6	0	0	0	10	47	1	4	0	0.999586	0.999979	0.359549	0.554753	0.997932	1	0.000350125	0.646585	0.28627	0.410476		1	1	0.477988	0.71844	1	1	0.00320605	0.962484	0.847704	0.507416
METABAT_AS22ysBPME_47	Clostridiales_sp _AS22ysBPME_47	Bacteria; Firmicutes; Clostridia; Clostridiales	10	13	0	1	3	27	16	2	3	0	0.659945	0.840066	0.286589	0.126124	0.687151	0.815564	0.851919	0.234902	0.285842	0.33001		1	1	0.477988	0.71844	1	1	1	0.962484	0.847704	0.507416
METABAT_AS25fmACSIPFO_18	Acholeplasma_AS25fmACSIPFO_18	Bacteria; Tenericutes; Mollicutes; Acholeplasmatales; Acholeplasmataceae; Acholeplasma	3	5	0	0	2	6	9	0	1	0	0.702527	0.698546	0.125063	0.215421	0.28297	0.973592	0.335497	0.483829	0.289402	0.146532		1	1	0.477988	0.71844	1	1	1	0.962484	0.853584	0.507416
METABAT_AS4BglBPHE_30	Candidatus Cloacimonetes_sp_AS4BglBPHE_30	Bacteria; Candidatus Cloacimonetes	6	26	1	0	0	13	27	0	3	0	0.960213	0.0259601	0.0467228	0.463019	0.991349	0.999943	0.102411	0.816387	0.294188	0.333751		1	0.128972	0.470926	0.71844	1	1	0.455486	0.962484	0.854455	0.507416
METABAT_AS23ysBPME_171	Clostridiales_sp _AS23ysBPME_171	Bacteria; Firmicutes; Clostridia; Clostridiales	8	4	0	0	0	36	3	0	2	0	0.468368	0.994212	0.210367	0.348766	0.962237	0.00353279	0.999779	0.68935	0.293162	0.244296		1	1	0.477988	0.71844	1	0.0163915	1	0.962484	0.854455	0.507416
METABAT_AS09scLD_416	Firmicutes_sp _AS09scLD_416	Bacteria; Firmicutes	17	42	1	0	4	55	25	0	4	0	0.352303	0.00019583	0.0757574	0.559573	0.74797	0.0384634	0.702589	0.893033	0.295425	0.414652		1	0.00158588	0.477988	0.71844	1	0.152224	1	0.962484	0.854455	0.507416
METABAT_AS24abBPME_51	Clostridiaceae_sp _AS24abBPME_51	Bacteria; Firmicutes; Clostridia; Clostridiales; Clostridiaceae	10	19	0	0	10	27	20	1	3	0	0.680484	0.343755	0.290594	0.463904	0.00966149	0.839301	0.582597	0.506345	0.295796	0.334468		1	1	0.477988	0.71844	0.0545796	1	1	0.962484	0.854455	0.507416
METABAT_AS09scLD_187	Firmicutes_sp _AS09scLD_187	Bacteria; Firmicutes	7	14	0	0	7	11	18	0	3	0	0.921828	0.789001	0.290465	0.463727	0.108534	0.999993	0.743188	0.817046	0.295474	0.334325		1	1	0.477988	0.71844	0.541123	1	1	0.962484	0.854455	0.507416
METABAT_AS08sgBPME_402	Clostridiales vadinBB60 group_sp _AS08sgBPME_402	Bacteria; Firmicutes; Clostridia; Clostridiales; Clostridiales vadinBB60 group	12	7	0	0	0	22	6	0	2	0	0.0887166	0.927669	0.211227	0.350053	0.962803	0.521362	0.992348	0.691021	0.295515	0.245272		0.425657	1	0.477988	0.71844	1	1	1	0.962484	0.854455	0.507416
METABAT_AS09scLD_228	Desulfovibrionales_sp _AS09scLD_228	Bacteria; Proteobacteria; Deltaproteobacteria; Desulfovibrionales	3	6	0	0	0	10	44	1	4	0	0.999936	0.999988	0.368215	0.565632	0.998288	1	0.00315496	0.662677	0.307144	0.419924		1	1	0.477988	0.71844	1	1	0.0226672	0.962484	0.859065	0.507416
METABAT_AS10tlH2TH_87	Candidatus Cloacimonetes_sp_AS10tlH2TH_87	Bacteria; Candidatus Cloacimonetes	6	6	1	0	0	11	35	0	3	0	0.967789	0.999263	0.0492606	0.473019	0.992506	0.999996	0.00412429	0.825558	0.312584	0.341881		1	1	0.476155	0.71844	1	1	0.0290358	0.962484	0.859065	0.507416
METABAT_AS06rmzACSIP_421	candidate division WS6_sp_AS06rmzACSIP_421	Bacteria; Candidatus Dojkabacteria; candidate division WS6	2	5	0	0	0	8	14	0	1	0	0.881516	0.750069	0.132182	0.226975	0.860082	0.929716	0.0382873	0.504286	0.313335	0.154761		1	1	0.477988	0.71844	1	1	0.203184	0.962484	0.859065	0.507416
METABAT_AS23ysBPME_272	Erysipelotrichaceae UCG-004_sp _AS23ysBPME_272	Bacteria; Firmicutes; Erysipelotrichia; Erysipelotrichales; Erysipelotrichaceae; Erysipelotrichaceae UCG-004	2	6	0	0	0	10	11	0	1	0	0.873976	0.591822	0.129974	0.223399	0.855061	0.787129	0.173953	0.49801	0.305905	0.15221		1	1	0.477988	0.71844	1	1	0.688441	0.962484	0.859065	0.507416
METABAT_AS04akNAM_6	Firmicutes_sp _AS04akNAM_6	Bacteria; Firmicutes	18	13	1	0	4	67	27	1	4	0	0.277114	0.988275	0.0766455	0.562036	0.753171	0.00039476	0.572396	0.65738	0.30016	0.416791		0.905207	1	0.477988	0.71844	1	0.00198942	1	0.962484	0.859065	0.507416
METABAT_AS10tlH2TH_131	Firmicutes_sp _AS10tlH2TH_131	Bacteria; Firmicutes	17	36	0	0	2	44	11	0	3	0	0.0811495	6.63238e-05	0.294321	0.469006	0.860526	0.0340895	0.992439	0.821914	0.305146	0.338612		0.401733	0.000580539	0.477988	0.71844	1	0.136847	1	0.962484	0.859065	0.507416
METABAT_AS09scLD_10	Firmicutes_sp _AS09scLD_10	Bacteria; Firmicutes	8	28	1	0	4	22	15	1	3	0	0.876809	0.0123103	0.0486775	0.470755	0.533657	0.980469	0.926203	0.517158	0.308378	0.340035		1	0.068987	0.476155	0.71844	1	1	1	0.962484	0.859065	0.507416
METABAT_AS08sgBPME_178	Clostridiales vadinBB60 group_sp _AS08sgBPME_178	Bacteria; Firmicutes; Clostridia; Clostridiales; Clostridiales vadinBB60 group	14	8	0	0	0	25	6	0	2	0	0.0338974	0.893387	0.217645	0.359626	0.966789	0.344276	0.994504	0.703268	0.313188	0.25255		0.203821	1	0.477988	0.71844	1	1	1	0.962484	0.859065	0.507416
METABAT_AS06rmzACSIP_531	Desulfobulbus_sp _AS06rmzACSIP_531	Bacteria; Proteobacteria; Deltaproteobacteria; Desulfobacterales; Desulfobulbaceae; Desulfobulbus	11	13	0	0	0	12	24	0	4	0	0.886718	0.988547	0.365916	0.562757	0.9982	1	0.78075	0.895129	0.301555	0.417419		1	1	0.477988	0.71844	1	1	1	0.962484	0.859065	0.507416
METABAT_AS07pgkLD_73	Campylobacter_sp _AS07pgkLD_73	Bacteria; Proteobacteria; Epsilonproteobacteria; Campylobacterales; Campylobacteraceae; Campylobacter	2	4	0	0	0	4	14	1	2	0	0.992478	0.995793	0.217077	0.358781	0.966453	0.999999	0.576661	0.341228	0.311616	0.251906		1	1	0.477988	0.71844	1	1	1	0.962484	0.859065	0.507416
METABAT_AS08sgBPME_15	Acholeplasmataceae_sp _AS08sgBPME_15	Bacteria; Tenericutes; Mollicutes; Acholeplasmatales; Acholeplasmataceae	5	2	0	0	0	8	4	0	2	0	0.870306	0.999754	0.217645	0.359626	0.966789	0.999833	0.999424	0.703268	0.313188	0.25255		1	1	0.477988	0.71844	1	1	1	0.962484	0.859065	0.507416
METABAT_AS09scLD_114	Clostridium_sp _AS09scLD_114	Bacteria; Firmicutes; Clostridia; Clostridiales; Clostridiaceae; Clostridium	11	1	0	0	0	13	11	0	3	0	0.589419	1	0.294321	0.469006	0.992059	0.999961	0.992439	0.821914	0.305146	0.338612		1	1	0.477988	0.71844	1	1	1	0.962484	0.859065	0.507416
METABAT_AS09scLD_318	Firmicutes_sp _AS09scLD_318	Bacteria; Firmicutes	13	8	0	0	2	5	11	2	3	0	0.375788	0.994423	0.295985	0.471278	0.863543	1	0.993023	0.252226	0.309348	0.340462		1	1	0.477988	0.71844	1	1	1	0.962484	0.859065	0.507416
METABAT_AS4GglBPBL_6	Firmicutes_sp _AS4GglBPBL_6	Bacteria; Firmicutes	12	11	0	0	0	15	15	0	3	0	0.479298	0.952154	0.294961	0.469881	0.992159	0.999778	0.924566	0.822713	0.306762	0.339324		1	1	0.477988	0.71844	1	1	1	0.962484	0.859065	0.507416
METABAT_AS22ysBPME_147	Firmicutes_sp _AS22ysBPME_147	Bacteria; Firmicutes	15	22	1	0	2	28	10	0	3	0	0.211192	0.180191	0.0500722	0.476138	0.869847	0.844741	0.997338	0.828358	0.318415	0.344427		0.758667	0.674994	0.476155	0.71844	1	1	1	0.962484	0.860899	0.507416
METABAT_AS23ysBPME_212	Jeotgalicoccus halophilus_AS23ysBPME_212	Bacteria; Firmicutes; Bacilli; Bacillales; Staphylococcaceae; Jeotgalicoccus	12	7	0	0	0	3	13	0	3	0	0.502051	0.998061	0.298919	0.475273	0.992748	1	0.97709	0.827585	0.316794	0.343721		1	1	0.477988	0.71844	1	1	1	0.962484	0.860899	0.507416
METABAT_AS27yjCOA_219	Unclassified_sp_AS27yjCOA_219	Bacteria	15	15	0	0	0	13	24	2	4	0	0.592114	0.970274	0.371763	0.570051	0.998417	1	0.810826	0.403748	0.315837	0.423785		1	1	0.477988	0.71844	1	1	1	0.962484	0.860899	0.507416
METABAT_AS10tlH2TH_2	Erysipelotrichia_sp_AS10tlH2TH_2	Bacteria; Firmicutes; Erysipelotrichia	3	3	0	0	0	6	18	0	1	0	0.760463	0.944803	0.135013	0.231548	0.866283	0.986456	0.00267492	0.51224	0.322861	0.158031		1	1	0.477988	0.71844	1	1	0.0196207	0.962484	0.862195	0.507416
METABAT_AS08sgBPME_312	Firmicutes_sp _AS08sgBPME_312	Bacteria; Firmicutes	17	32	0	0	2	71	15	3	4	0	0.416835	0.0593697	0.375291	0.574425	0.957692	0.000143146	0.997735	0.206004	0.324559	0.42762		1	0.260743	0.477988	0.71844	1	0.000774315	1	0.962484	0.862195	0.507416
METABAT_AS23ysBPME_28	Firmicutes_sp _AS23ysBPME_28	Bacteria; Firmicutes	20	26	1	0	3	49	15	0	4	0	0.18028	0.338857	0.0812419	0.574425	0.889618	0.265958	0.997735	0.902582	0.324559	0.42762		0.693878	1	0.477988	0.71844	1	0.848764	1	0.962484	0.862195	0.507416
METABAT_AS21ysBPME_102	Clostridiales_sp _AS21ysBPME_102	Bacteria; Firmicutes; Clostridia; Clostridiales	7	11	0	0	10	6	14	0	3	0	0.9425	0.962934	0.302349	0.479925	0.0133158	1	0.964943	0.831719	0.325554	0.347526		1	1	0.477988	0.71844	0.0734467	1	1	0.962484	0.862195	0.507416
METABAT_AS10tlH2TH_130	Firmicutes_sp _AS10tlH2TH_130	Bacteria; Firmicutes	16	17	0	0	9	30	24	0	4	0	0.508925	0.928809	0.374496	0.573441	0.122092	0.990167	0.82393	0.901967	0.322587	0.426756		1	1	0.477988	0.71844	0.600179	1	1	0.962484	0.862195	0.507416
METABAT_AS16jrsBPLL_22	Candidatus Cloacimonetes_sp_AS16jrsBPLL_22	Bacteria; Candidatus Cloacimonetes	0	19	2	0	0	13	22	0	3	0	0.999997	0.419275	0.00588435	0.479238	0.993156	0.99998	0.496765	0.831113	0.324255	0.346964		1	1	0.142137	0.71844	1	1	1	0.962484	0.862195	0.507416
METABAT_AS23ysBPME_4	Methanosarcinaceae_sp _AS23ysBPME_4	Archaea; Euryarchaeota; Methanomicrobia; Methanosarcinales; Methanosarcinaceae	0	0	0	1	0	1	6	0	2	0	0.999871	0.999998	0.221047	0.0763713	0.968737	1	0.995404	0.7096	0.322626	0.256403		1	1	0.477988	0.71844	1	1	1	0.962484	0.862195	0.507416
METABAT_AS08sgBPME_373	Chloroflexi_sp _AS08sgBPME_373	Bacteria; Chloroflexi	11	23	0	0	0	39	30	0	3	0	0.638444	0.143995	0.303362	0.481295	0.99336	0.213187	0.0566013	0.832925	0.328152	0.34865		1	0.557284	0.477988	0.71844	1	0.702766	0.283209	0.962484	0.863487	0.507416
METABAT_AS15tlH2ME_94	Firmicutes_sp _AS15tlH2ME_94	Bacteria; Firmicutes	14	42	1	0	3	38	12	0	3	0	0.330015	1.53587e-06	0.0524437	0.485045	0.744028	0.286391	0.99125	0.836197	0.335304	0.351729		1	1.62221e-05	0.476155	0.71844	1	0.901648	1	0.962484	0.874787	0.507416
METABAT_AS4LglBPNY_6	Clostridiales_sp _AS4LglBPNY_6	Bacteria; Firmicutes; Clostridia; Clostridiales	7	3	0	0	1	9	21	0	2	0	0.69714	0.999282	0.226544	0.372791	0.870531	0.999771	0.0956932	0.719604	0.33796	0.262622		1	1	0.477988	0.71844	1	1	0.432472	0.962484	0.877395	0.507416
METABAT_AS23ysBPME_90	Clostridiales_sp _AS23ysBPME_90	Bacteria; Firmicutes; Clostridia; Clostridiales	24	18	0	0	1	45	10	0	3	0	0.00217115	0.549848	0.307524	0.48691	0.962691	0.049233	0.998264	0.837809	0.338882	0.353263		0.0215729	1	0.477988	0.71844	1	0.190015	1	0.962484	0.877395	0.507416
METABAT_AS22ysBPME_176	Epulopiscium_sp _AS22ysBPME_176	Bacteria; Firmicutes; Clostridia; Clostridiales; Lachnospiraceae; Epulopiscium	16	25	1	0	18	29	17	1	4	0	0.546612	0.454347	0.0840827	0.581801	6.52594e-05	0.995978	0.993714	0.686198	0.339527	0.434118		1	1	0.477988	0.71844	0.000450667	1	1	0.962484	0.877395	0.507416
METABAT_AS08sgBPME_194	Erysipelothrix_sp _AS08sgBPME_194	Bacteria; Firmicutes; Erysipelotrichi; Erysipelotrichales; Erysipelotrichaceae; Erysipelothrix; rhusiopathiae	8	3	0	1	0	21	8	0	2	0	0.575329	0.999329	0.227807	0.0809713	0.972298	0.752845	0.981654	0.721863	0.341496	0.26405		1	1	0.477988	0.71844	1	1	1	0.962484	0.877395	0.507416
METABAT_AS10tlH2TH_305	Clostridiales_sp _AS10tlH2TH_305	Bacteria; Firmicutes; Clostridia; Clostridiales	10	12	0	3	0	61	23	1	3	0	0.76838	0.948983	0.309534	0.00497287	0.994131	3.63343e-05	0.471731	0.546794	0.344089	0.355488		1	1	0.477988	0.124411	1	0.000208427	1	0.962484	0.878084	0.507416
METABAT_AS06rmzACSIP_450	Chloroflexi_sp _AS06rmzACSIP_450	Bacteria; Chloroflexi	17	18	0	0	0	61	31	0	3	0	0.137172	0.596189	0.314407	0.496133	0.99468	6.14699e-05	0.0603341	0.845633	0.356785	0.360879		0.577649	1	0.477988	0.71844	1	0.000343273	0.297634	0.962484	0.880252	0.507416
METABAT_AS09scLD_310	Firmicutes_sp _AS09scLD_310	Bacteria; Firmicutes	8	31	0	0	5	14	28	1	3	0	0.913698	0.00533442	0.310787	0.491291	0.411287	0.999976	0.146725	0.549424	0.347344	0.356875		1	0.0335136	0.477988	0.71844	1	1	0.601057	0.962484	0.880252	0.507416
METABAT_AS27yjCOA_135	Clostridiales_sp _AS27yjCOA_135	Bacteria; Firmicutes; Clostridia; Clostridiales	22	9	1	1	0	43	35	0	4	0	0.114281	0.999851	0.0864639	0.222303	0.998853	0.697155	0.191147	0.910719	0.351992	0.439457		0.509897	1	0.477988	0.71844	1	1	0.741818	0.962484	0.880252	0.507416
METABAT_AS23ysBPME_338	Firmicutes_sp _AS23ysBPME_338	Bacteria; Firmicutes	9	28	0	0	4	75	21	0	4	0	0.980654	0.279721	0.388094	0.590131	0.808662	6.8681e-05	0.961862	0.912073	0.356814	0.441506		1	0.965244	0.477988	0.71844	1	0.000381939	1	0.962484	0.880252	0.507416
METABAT_AS10tlH2TH_63	Clostridiaceae_sp _AS10tlH2TH_63	Bacteria; Firmicutes; Clostridia; Clostridiales; Clostridiaceae	21	10	1	1	0	71	9	0	4	0	0.163458	0.999597	0.0865182	0.222423	0.998856	0.000403026	0.999996	0.910799	0.352276	0.439577		0.652435	1	0.477988	0.71844	1	0.0020238	1	0.962484	0.880252	0.507416
METABAT_AS09scLD_87	Clostridiales_sp _AS09scLD_87	Bacteria; Firmicutes; Clostridia; Clostridiales	15	10	0	0	0	40	8	0	2	0	0.0308056	0.810543	0.231723	0.380397	0.974184	0.00253958	0.984666	0.728775	0.352487	0.268474		0.190126	1	0.477988	0.71844	1	0.0120608	1	0.962484	0.880252	0.507416
METABAT_AS2HglBPFA_8	Clostridiales_sp _AS2HglBPFA_8	Bacteria; Firmicutes; Clostridia; Clostridiales	11	24	0	0	0	49	14	0	3	0	0.676735	0.126886	0.310787	0.491291	0.994277	0.0144236	0.975052	0.841556	0.347344	0.356875		1	0.506461	0.477988	0.71844	1	0.0625617	1	0.962484	0.880252	0.507416
METABAT_AS25fmACSIPFO_7	Firmicutes_sp _AS25fmACSIPFO_7	Bacteria; Firmicutes	15	30	0	0	2	48	12	0	3	0	0.275072	0.0104595	0.31341	0.494802	0.892181	0.0245095	0.993825	0.844519	0.35418	0.359777		0.902519	0.0603033	0.477988	0.71844	1	0.100994	1	0.962484	0.880252	0.507416
METABAT_AS10tlH2TH_59	Firmicutes_sp _AS10tlH2TH_59	Bacteria; Firmicutes	11	24	0	0	0	7	12	0	3	0	0.684847	0.133081	0.312412	0.493467	0.994461	1	0.993518	0.843397	0.351576	0.358673		1	0.526686	0.477988	0.71844	1	1	1	0.962484	0.880252	0.507416
METABAT_AS23ysBPME_32	Clostridiales_sp _AS23ysBPME_32	Bacteria; Firmicutes; Clostridia; Clostridiales	17	14	0	0	0	15	14	0	3	0	0.137991	0.886225	0.314656	0.496465	0.994707	0.999957	0.978774	0.845911	0.357436	0.361155		0.57882	1	0.477988	0.71844	1	1	1	0.962484	0.880252	0.507416
METABAT_AS20ysBPTH_43	Acholeplasmataceae_sp _AS20ysBPTH_43	Bacteria; Tenericutes; Mollicutes; Acholeplasmatales; Acholeplasmataceae	12	12	0	0	0	23	8	0	2	0	0.165043	0.63662	0.234091	0.38386	0.975267	0.663663	0.986265	0.732888	0.35915	0.271148		0.655028	1	0.477988	0.71844	1	1	1	0.962484	0.880252	0.507416
METABAT_AS07pgkLD_43	Gammaproteobacteria_sp _AS07pgkLD_43	Bacteria; Proteobacteria; Gammaproteobacteria	8	11	0	0	0	11	24	1	4	0	0.990749	0.999057	0.387427	0.589319	0.998885	1	0.877691	0.696962	0.355112	0.440784		1	1	0.477988	0.71844	1	1	1	0.962484	0.880252	0.507416
METABAT_AS21ysBPME_310	Candidatus Atribacteria_sp_AS21ysBPME_310	Bacteria; Candidatus Atribacteria	5	12	0	0	1	9	13	0	2	0	0.91254	0.633779	0.233674	0.383251	0.882933	0.999874	0.784457	0.732167	0.357975	0.270677		1	1	0.477988	0.71844	1	1	1	0.962484	0.880252	0.507416
METABAT_AS22ysBPME_167	Ruminococcaceae_sp _AS22ysBPME_167	Bacteria; Firmicutes; Clostridia; Clostridiales; Ruminococcaceae	9	1	0	0	0	5	16	0	2	0	0.475871	0.999987	0.233117	0.382437	0.974827	0.999999	0.504982	0.731202	0.356408	0.270048		1	1	0.477988	0.71844	1	1	1	0.962484	0.880252	0.507416
METABAT_AS06rmzACSIP_338	Spirochaetes_sp_AS06rmzACSIP_338	Bacteria; Spirochaetes	14	16	0	0	0	15	24	0	5	1	0.943062	0.998291	0.45298	0.665616	0.999768	1	0.98996	0.949516	0.352848	0.160977		1	1	0.493045	0.72289	1	1	1	0.964664	0.880252	0.507416
METABAT_AS02xzSISU_68	Wolinella succinogenes_AS02xzSISU_68	Bacteria; Proteobacteria; Epsilonproteobacteria; Campylobacterales; Helicobacteraceae; Wolinella	4	3	0	0	0	6	27	1	3	0	0.997602	0.999997	0.316272	0.498619	0.994878	1	0.227255	0.560868	0.361667	0.362941		1	1	0.477988	0.71844	1	1	0.84452	0.962484	0.880472	0.507416
METABAT_AS20ysBPTH_124	Clostridiaceae_sp _AS20ysBPTH_124	Bacteria; Firmicutes; Clostridia; Clostridiales; Clostridiaceae	12	19	0	0	17	23	25	0	3	0	0.600173	0.519547	0.316396	0.498785	1.03231e-05	0.990064	0.363815	0.847838	0.361993	0.363078		1	1	0.477988	0.71844	7.80016e-05	1	1	0.962484	0.880472	0.507416
METABAT_AS27yjCOA_164	Candidatus Atribacteria_sp_AS27yjCOA_164	Bacteria; Candidatus Atribacteria	17	16	1	0	0	28	25	3	4	0	0.495566	0.973362	0.0880443	0.591751	0.998934	0.998636	0.842747	0.229563	0.360219	0.442948		1	1	0.477988	0.71844	1	1	1	0.962484	0.880472	0.507416
METABAT_AS09scLD_263	Erysipelothrix_sp _AS09scLD_263	Bacteria; Firmicutes; Erysipelotrichi; Erysipelotrichales; Erysipelotrichaceae; Erysipelothrix; rhusiopathiae	10	3	0	0	0	18	8	0	2	0	0.365741	0.999559	0.235481	0.385889	0.975882	0.935435	0.987131	0.735278	0.363065	0.272715		1	1	0.477988	0.71844	1	1	1	0.962484	0.880695	0.507416
METABAT_AS09scLD_2	Firmicutes_sp _AS09scLD_2	Bacteria; Firmicutes	16	9	0	0	2	5	13	5	3	0	0.25143	0.996653	0.326013	0.511514	0.909751	1	0.993245	0.0147937	0.387343	0.37369		0.850854	1	0.477988	0.71844	1	1	1	0.160667	0.885266	0.507416
METABAT_AS27yjCOA_57	Acidobacteria_sp _AS27yjCOA_57	Bacteria; Acidobacteria	14	20	1	0	1	47	17	3	3	0	0.415819	0.46755	0.0583512	0.506005	0.970748	0.053891	0.927212	0.128744	0.376304	0.369086		1	1	0.476155	0.71844	1	0.205726	1	0.858908	0.885266	0.507416
METABAT_AS06rmzACSIP_371	Elusimicrobia_sp _AS06rmzACSIP_371	Bacteria; Elusimicrobia	2	10	0	0	0	7	31	0	2	0	0.997263	0.862817	0.243903	0.398118	0.979317	0.999995	0.00120609	0.749402	0.386847	0.282207		1	1	0.477988	0.71844	1	1	0.00971114	0.962484	0.885266	0.507416
METABAT_AS10tlH2TH_238	Erysipelotrichia_sp_AS10tlH2TH_238	Bacteria; Firmicutes; Erysipelotrichia	5	8	0	0	0	12	17	0	1	0	0.548309	0.507553	0.153655	0.261356	0.901161	0.816576	0.0213035	0.562103	0.385288	0.179507		1	1	0.477988	0.71844	1	1	0.121821	0.962484	0.885266	0.507416
METABAT_AS23ysBPME_309	Erysipelotrichaceae UCG-004_sp _AS23ysBPME_309	Bacteria; Firmicutes; Erysipelotrichia; Erysipelotrichales; Erysipelotrichaceae; Erysipelotrichaceae UCG-004	4	17	0	0	0	18	15	0	1	0	0.699673	0.00324827	0.151809	0.258428	0.898128	0.248011	0.0616529	0.557355	0.379149	0.177384		1	0.0214662	0.477988	0.71844	1	0.804314	0.302013	0.962484	0.885266	0.507416
METABAT_AS07pgkLD_92	Ruminococcaceae_sp _AS07pgkLD_92	Bacteria; Firmicutes; Clostridia; Clostridiales; Ruminococcaceae	6	5	0	0	1	22	21	0	2	0	0.856195	0.995657	0.239496	0.391733	0.89231	0.776549	0.151043	0.742089	0.374394	0.277243		1	1	0.477988	0.71844	1	1	0.613365	0.962484	0.885266	0.507416
METABAT_AS08sgBPME_277	Acholeplasmataceae_sp _AS08sgBPME_277	Bacteria; Tenericutes; Mollicutes; Acholeplasmatales; Acholeplasmataceae	14	26	0	0	0	37	5	0	2	0	0.0816946	0.00220977	0.243766	0.397919	0.979265	0.025	0.999587	0.749177	0.386458	0.282053		0.403008	0.0150286	0.477988	0.71844	1	0.102493	1	0.962484	0.885266	0.507416
METABAT_AS04akNAM_41	Firmicutes_sp _AS04akNAM_41	Bacteria; Firmicutes	10	6	1	0	14	8	10	0	3	0	0.805148	0.999768	0.0571613	0.501916	0.000414056	1	0.999071	0.850415	0.368175	0.365679		1	1	0.476155	0.71844	0.00261303	1	1	0.962484	0.885266	0.507416
METABAT_AS09scLD_109	Clostridiales_Family_XI__Incertae_Sedis_sp _AS09scLD_109	Bacteria; Firmicutes; Clostridia; Clostridiales; Clostridiales_Family_XI__Incertae_Sedis	10	13	0	0	8	5	9	0	3	0	0.831234	0.949822	0.326013	0.511514	0.102316	1	0.99977	0.858143	0.387343	0.37369		1	1	0.477988	0.71844	0.513782	1	1	0.962484	0.885266	0.507416
METABAT_AS05jafATM_61	Acholeplasma_sp _AS05jafATM_61	Bacteria; Tenericutes; Mollicutes; Acholeplasmatales; Acholeplasmataceae; Acholeplasma	4	6	0	1	0	11	5	0	1	0	0.687769	0.743401	0.149804	0.0356991	0.894737	0.858296	0.941854	0.552154	0.372469	0.175078		1	1	0.477988	0.510351	1	1	1	0.962484	0.885266	0.507416
METABAT_AS23ysBPME_23	Firmicutes_sp _AS23ysBPME_23	Bacteria; Firmicutes	8	22	1	0	3	13	13	1	3	0	0.939585	0.321014	0.0595495	0.510062	0.792074	0.999998	0.992878	0.578642	0.384424	0.372474		1	1	0.476155	0.71844	1	1	1	0.962484	0.885266	0.507416
METABAT_AS21ysBPME_352	Firmicutes_sp _AS21ysBPME_352	Bacteria; Firmicutes	18	29	1	0	3	42	14	0	4	0	0.42876	0.252534	0.0904585	0.597633	0.915577	0.802643	0.999645	0.916391	0.37271	0.448203		1	0.893434	0.477988	0.71844	1	1	1	0.962484	0.885266	0.507416
METABAT_AS21ysBPME_25	Erysipelotrichia_sp_AS21ysBPME_25	Bacteria; Firmicutes; Erysipelotrichia	12	6	0	0	0	15	16	1	2	0	0.176838	0.987263	0.237007	0.388112	0.976541	0.987235	0.53619	0.38668	0.367366	0.274436		0.684392	1	0.477988	0.71844	1	1	1	0.962484	0.885266	0.507416
METABAT_AS10tlH2TH_185	Gammaproteobacteria_sp _AS10tlH2TH_185	Bacteria; Proteobacteria; Gammaproteobacteria	20	5	0	0	0	11	25	0	4	0	0.271934	1	0.396594	0.600411	0.999095	1	0.871796	0.917955	0.378672	0.450694		0.900662	1	0.477988	0.71844	1	1	1	0.962484	0.885266	0.507416
METABAT_AS04akNAM_51	Coprothermobacter_sp _AS04akNAM_51	Bacteria; Coprothermobacterota; Coprothermobacteria; Coprothermobacterales; Coprothermobacteraceae; Coprothermobacter	4	0	0	0	1	4	9	0	1	0	0.692385	0.999811	0.150576	0.256469	0.660404	0.999557	0.577241	0.554161	0.375041	0.175966		1	1	0.477988	0.71844	1	1	1	0.962484	0.885266	0.507416
METABAT_AS06rmzACSIP_140	Gammaproteobacteria_sp _AS06rmzACSIP_140	Bacteria; Proteobacteria; Gammaproteobacteria	11	8	0	0	0	6	26	0	3	0	0.717229	0.998102	0.319123	0.502408	0.995166	1	0.310093	0.850818	0.369151	0.366089		1	1	0.477988	0.71844	1	1	1	0.962484	0.885266	0.507416
METABAT_AS08sgBPME_164	Clostridiales_sp _AS08sgBPME_164	Bacteria; Firmicutes; Clostridia; Clostridiales	11	17	0	1	0	13	20	0	3	0	0.732044	0.729107	0.32233	0.157914	0.995472	0.999997	0.788817	0.854264	0.377604	0.369629		1	1	0.477988	0.71844	1	1	1	0.962484	0.885266	0.507416
METABAT_AS20ysBPTH_145	Syntrophomonadaceae_sp _AS20ysBPTH_145	Bacteria; Firmicutes; Clostridia; Clostridiales; Syntrophomonadaceae	9	19	0	0	0	10	12	0	3	0	0.878642	0.539882	0.31937	0.502736	0.99519	1	0.9954	0.851086	0.369802	0.366362		1	1	0.477988	0.71844	1	1	1	0.962484	0.885266	0.507416
METABAT_AS27yjCOA_18	Methanosaeta_sp _AS27yjCOA_18	Archaea; Euryarchaeota; Methanomicrobia; Methanosarcinales; Methanosaetaceae; Methanosaeta	4	2	0	0	0	8	22	1	3	0	0.998276	1	0.324787	0.5099	0.995695	1	0.66432	0.578392	0.384099	0.372339		1	1	0.477988	0.71844	1	1	1	0.962484	0.885266	0.507416
METABAT_AS27yjCOA_33	Desulfovibrio_sp _AS27yjCOA_33	Bacteria; Proteobacteria; Deltaproteobacteria; Desulfovibrionales; Desulfovibrionaceae; Desulfovibrio	10	27	0	0	0	21	57	0	5	1	0.997055	0.813979	0.464096	0.677853	0.999825	1	0.00286641	0.954394	0.381633	0.169527		1	1	0.499001	0.729395	1	1	0.0209158	0.966816	0.885266	0.507416
METABAT_AS21ysBPME_246	Erysipelothrix_sp _AS21ysBPME_246	Bacteria; Firmicutes; Erysipelotrichi; Erysipelotrichales; Erysipelotrichaceae; Erysipelothrix; rhusiopathiae	10	1	0	0	0	18	7	0	2	0	0.419327	0.999994	0.244589	0.399109	0.979576	0.958369	0.996558	0.750526	0.388787	0.28298		1	1	0.477988	0.71844	1	1	1	0.962484	0.887118	0.507416
METABAT_AS22ysBPME_71	Clostridiales_sp _AS22ysBPME_71	Bacteria; Firmicutes; Clostridia; Clostridiales	9	26	2	0	2	63	25	0	4	1	0.987179	0.509017	0.0152661	0.605649	0.972627	0.0255517	0.88751	0.920854	0.390023	0.124271		1	1	0.248695	0.71844	1	0.104085	1	0.962484	0.888491	0.507416
METABAT_AS20ysBPTH_2	Epulopiscium_sp _AS20ysBPTH_2	Bacteria; Firmicutes; Clostridia; Clostridiales; Lachnospiraceae; Epulopiscium	11	28	0	0	14	23	19	0	3	0	0.754887	0.048858	0.32748	0.513443	0.000578342	0.994924	0.867122	0.859665	0.391233	0.375306		1	0.224426	0.477988	0.71844	0.00356941	1	1	0.962484	0.889096	0.507416
METABAT_AS10tlH2TH_24	Elusimicrobia_sp _AS10tlH2TH_24	Bacteria; Elusimicrobia	7	8	0	0	2	8	33	0	2	0	0.787599	0.95807	0.245823	0.40089	0.748521	0.999986	0.000361759	0.752536	0.392276	0.284368		1	1	0.477988	0.71844	1	1	0.00325221	0.962484	0.889286	0.507416
METABAT_AS10tlH2TH_290	Alcaligenaceae_sp _AS10tlH2TH_290	Bacteria; Proteobacteria; Betaproteobacteria; Burkholderiales; Alcaligenaceae	14	4	0	0	0	8	19	0	3	0	0.452362	0.999992	0.328334	0.514565	0.995998	1	0.870421	0.860545	0.393501	0.376248		1	1	0.477988	0.71844	1	1	1	0.962484	0.890622	0.507416
METABAT_AS22ysBPME_220	Erysipelotrichia_sp_AS22ysBPME_220	Bacteria; Firmicutes; Erysipelotrichia	19	8	0	0	1	18	18	0	2	0	0.00394406	0.960469	0.247464	0.403256	0.904113	0.963996	0.428672	0.755191	0.39692	0.286215		0.0354207	1	0.477988	0.71844	1	1	1	0.962484	0.894028	0.507416
METABAT_AS4KglBPMA_3	Firmicutes_sp _AS4KglBPMA_3	Bacteria; Firmicutes	12	12	0	0	0	14	13	0	3	0	0.668626	0.974653	0.329432	0.516004	0.996088	0.999996	0.994278	0.861669	0.396415	0.377456		1	1	0.477988	0.71844	1	1	1	0.962484	0.894028	0.507416
METABAT_AS15tlH2ME_237	Clostridiales_sp _AS15tlH2ME_237	Bacteria; Firmicutes; Clostridia; Clostridiales	11	9	0	0	0	20	18	1	2	0	0.322147	0.927158	0.247738	0.403649	0.980726	0.915557	0.430824	0.411059	0.397693	0.286522		0.996308	1	0.477988	0.71844	1	1	1	0.962484	0.89405	0.507416
METABAT_AS15tlH2ME_34	Candidatus Saccharibacteria_sp _AS15tlH2ME_34	Bacteria; Candidatus Saccharibacteria	7	7	0	2	0	12	27	0	2	0	0.814217	0.984454	0.252504	0.0165712	0.982352	0.999514	0.0205245	0.763199	0.411176	0.29188		1	1	0.477988	0.291638	1	1	0.118822	0.962484	0.897564	0.507416
METABAT_AS22ysBPME_326	Treponema_sp _AS22ysBPME_326	Bacteria; Spirochaetes; Spirochaetes; Spirochaetales; Treponemaceae; Treponema	13	17	0	0	0	49	33	0	3	0	0.574712	0.77622	0.331256	0.518393	0.996233	0.0465343	0.0563135	0.863522	0.401265	0.379464		1	1	0.477988	0.71844	1	0.180595	0.282778	0.962484	0.897564	0.507416
METABAT_AS06rmzACSIP_540	Erysipelotrichaceae UCG-004_sp _AS06rmzACSIP_540	Bacteria; Firmicutes; Erysipelotrichia; Erysipelotrichales; Erysipelotrichaceae; Erysipelotrichaceae UCG-004	0	4	0	0	0	6	16	0	1	0	0.998457	0.958946	0.165253	0.279634	0.918379	0.998577	0.0697203	0.591013	0.423515	0.192824		1	1	0.477988	0.71844	1	1	0.331112	0.962484	0.897564	0.507416
METABAT_AS06rmzACSIP_135	Actinobacteria_sp _AS06rmzACSIP_135	Bacteria; Actinobacteria; Actinobacteria	7	1	0	0	1	7	29	0	3	0	0.977274	1	0.33489	0.523135	0.976718	1	0.219755	0.867154	0.410945	0.383461		1	1	0.477988	0.71844	1	1	0.823201	0.962484	0.897564	0.507416
METABAT_AS06rmzACSIP_83	Myxococcales_sp _AS06rmzACSIP_83	Bacteria; Proteobacteria; Deltaproteobacteria; Myxococcales	1	9	0	0	0	14	21	0	2	0	0.999679	0.940134	0.253724	0.412239	0.982748	0.997784	0.230139	0.765107	0.414628	0.293251		1	1	0.477988	0.71844	1	1	0.848597	0.962484	0.897564	0.507416
METABAT_AS15tlH2ME_178	Firmicutes_sp _AS15tlH2ME_178	Bacteria; Firmicutes	11	29	0	0	5	57	15	1	3	0	0.808284	0.0535657	0.340783	0.530779	0.517125	0.00458106	0.987714	0.610468	0.42668	0.389934		1	0.241304	0.477988	0.71844	1	0.0208072	1	0.962484	0.897564	0.507416
METABAT_AS06rmzACSIP_312	Clostridiales_sp _AS06rmzACSIP_312	Bacteria; Firmicutes; Clostridia; Clostridiales	17	6	0	0	0	39	9	0	2	0	0.0236834	0.994777	0.25724	0.417257	0.983842	0.0255569	0.990012	0.770533	0.424563	0.297198		0.153722	1	0.477988	0.71844	1	0.104085	1	0.962484	0.897564	0.507416
METABAT_AS09scLD_82	Clostridia_sp _AS09scLD_82	Bacteria; Firmicutes; Clostridia	8	17	0	0	13	10	13	0	2	0	0.738038	0.304165	0.258183	0.418601	0.000104322	0.999956	0.895458	0.771972	0.427228	0.298256		1	1	0.477988	0.71844	0.000699307	1	1	0.962484	0.897564	0.507416
METABAT_AS07pgkLD_140	Firmicutes_sp _AS07pgkLD_140	Bacteria; Firmicutes	8	12	1	0	6	11	16	0	2	0	0.734246	0.77702	0.0363212	0.417449	0.123414	0.99987	0.688647	0.770739	0.424944	0.297349		1	1	0.454339	0.71844	0.604558	1	1	0.962484	0.897564	0.507416
METABAT_AS08sgBPME_338	Mollicutes RF9_sp _AS08sgBPME_338	Bacteria; Tenericutes; Mollicutes; Mollicutes RF9	4	14	1	2	0	5	9	0	1	0	0.762896	0.0522154	0.0141127	0.00443238	0.915875	0.999475	0.686152	0.586579	0.417559	0.190736		1	0.237388	0.238216	0.112905	1	1	1	0.962484	0.897564	0.507416
METABAT_AS04akNAM_115	Syntrophomonadaceae_sp _AS04akNAM_115	Bacteria; Firmicutes; Clostridia; Clostridiales; Syntrophomonadaceae	6	23	1	3	0	12	13	0	3	0	0.989321	0.292679	0.0625577	0.00672338	0.996327	1	0.995074	0.864743	0.404495	0.380799		1	0.994603	0.476155	0.151191	1	1	1	0.962484	0.897564	0.507416
METABAT_AS23ysBPME_85	Firmicutes_sp _AS23ysBPME_85	Bacteria; Firmicutes	11	12	3	1	7	9	15	1	3	0	0.7965	0.981432	0.000855242	0.172507	0.216346	1	0.98588	0.6043	0.418343	0.386508		1	1	0.0315314	0.71844	1	1	1	0.962484	0.897564	0.507416
METABAT_AS21ysBPME_312	Ruminococcaceae_sp _AS21ysBPME_312	Bacteria; Firmicutes; Clostridia; Clostridiales; Ruminococcaceae	6	5	1	1	0	11	16	0	2	0	0.896087	0.997781	0.0351666	0.0995487	0.982661	0.99982	0.661259	0.764684	0.413862	0.292947		1	1	0.44386	0.71844	1	1	1	0.962484	0.897564	0.507416
METABAT_AS10tlH2TH_123	Acholeplasmataceae_sp _AS10tlH2TH_123	Bacteria; Tenericutes; Mollicutes; Acholeplasmatales; Acholeplasmataceae	4	15	0	0	0	18	4	0	1	0	0.763656	0.0287063	0.163584	0.277017	0.916086	0.367484	0.987614	0.58695	0.418057	0.19091		1	0.140131	0.477988	0.71844	1	1	1	0.962484	0.897564	0.507416
METABAT_AS23ysBPME_84	Bacilli_sp _AS23ysBPME_84	Bacteria; Firmicutes; Bacilli	17	12	0	0	0	8	6	0	3	0	0.235222	0.982766	0.339585	0.529229	0.996834	1	0.999998	0.871731	0.423477	0.388619		0.807712	1	0.477988	0.71844	1	1	1	0.962484	0.897564	0.507416
METABAT_AS05jafATM_21	Acholeplasmataceae_sp _AS05jafATM_21	Bacteria; Tenericutes; Mollicutes; Acholeplasmatales; Acholeplasmataceae	2	6	0	0	0	5	1	0	1	0	0.946408	0.799367	0.159016	0.26983	0.9095	0.999238	0.999793	0.575662	0.403039	0.185667		1	1	0.477988	0.71844	1	1	1	0.962484	0.897564	0.507416
METABAT_AS07pgkLD_132	Xanthomonadaceae_sp _AS07pgkLD_132	Bacteria; Proteobacteria; Gammaproteobacteria; Xanthomonadales; Xanthomonadaceae	5	5	0	0	0	8	13	1	3	0	0.996351	0.999976	0.335132	0.523449	0.996525	1	0.995687	0.599265	0.411589	0.383726		1	1	0.477988	0.71844	1	1	1	0.962484	0.897564	0.507416
METABAT_AS08sgBPME_237	Acholeplasma_sp _AS08sgBPME_237	Bacteria; Tenericutes; Mollicutes; Acholeplasmatales; Acholeplasmataceae; Acholeplasma	3	4	0	0	0	5	0	0	1	0	0.887014	0.95968	0.165707	0.280346	0.918994	0.999568	0.99999	0.592114	0.424999	0.193345		1	1	0.477988	0.71844	1	1	1	0.962484	0.897564	0.507416
METABAT_AS10tlH2TH_361	Clostridium_sp _AS10tlH2TH_361	Bacteria; Firmicutes; Clostridia; Clostridiales; Clostridiaceae; Clostridium	7	4	0	0	0	16	10	0	3	0	0.981192	0.999996	0.341023	0.531089	0.996929	0.99999	0.999752	0.873107	0.42732	0.390197		1	1	0.477988	0.71844	1	1	1	0.962484	0.897564	0.507416
METABAT_AS06rmzACSIP_174	Verrucomicrobiaceae_sp _AS06rmzACSIP_174	Bacteria; Verrucomicrobia; Verrucomicrobiae; Verrucomicrobiales; Verrucomicrobiaceae	48	34	0	0	0	60	33	2	5	1	2.42437e-06	0.474861	0.481246	0.696328	0.999889	0.635017	0.892315	0.629759	0.427199	0.183219		6.91922e-05	1	0.51194	0.741273	1	1	1	0.962484	0.897564	0.507416
METABAT_AS04akNAM_129	Syntrophaceticus_sp _AS04akNAM_129	Bacteria; Firmicutes; Clostridia; Thermoanaerobacterales; Thermoanaerobacteraceae; Syntrophaceticus	6	18	0	0	0	6	8	0	2	0	0.909855	0.231242	0.25926	0.420133	0.984441	1	0.99604	0.773606	0.430268	0.299464		1	0.830694	0.477988	0.71844	1	1	1	0.962484	0.901055	0.507416
METABAT_AS04akNAM_40	Syntrophothermus lipocalidus_AS04akNAM_40	Bacteria; Firmicutes; Clostridia; Clostridiales; Syntrophomonadaceae; Syntrophothermus	8	11	0	0	15	12	31	0	3	0	0.963891	0.992662	0.34377	0.534632	0.00036837	1	0.16473	0.875704	0.434666	0.393211		1	1	0.477988	0.71844	0.00234071	1	0.65939	0.962484	0.904855	0.507416
METABAT_AS08sgBPME_316	Clostridiales_sp _AS08sgBPME_316	Bacteria; Firmicutes; Clostridia; Clostridiales	25	9	0	0	0	71	9	1	3	0	0.00635894	0.998604	0.344246	0.535246	0.997131	4.92069e-06	0.999928	0.61726	0.435941	0.393733		0.0536679	1	0.477988	0.71844	1	3.14745e-05	1	0.962484	0.906163	0.507416
METABAT_AS09scLD_412	Clostridiales_Family_XI__Incertae_Sedis_sp _AS09scLD_412	Bacteria; Firmicutes; Clostridia; Clostridiales; Clostridiales_Family_XI__Incertae_Sedis	5	2	0	0	0	8	5	0	2	0	0.959759	0.999983	0.262213	0.424324	0.98528	0.999997	0.999871	0.778039	0.438598	0.302776		1	1	0.477988	0.71844	1	1	1	0.962484	0.910334	0.507416
METABAT_AS21ysBPME_195	Acholeplasmataceae_sp _AS21ysBPME_195	Bacteria; Tenericutes; Mollicutes; Acholeplasmatales; Acholeplasmataceae	3	7	0	0	0	18	7	0	1	0	0.903473	0.766424	0.171594	0.28954	0.926572	0.454859	0.905323	0.606163	0.444105	0.200091		1	1	0.477988	0.71844	1	1	1	0.962484	0.9179	0.507416
METABAT_AS27yjCOA_130	Chloroflexi_sp _AS27yjCOA_130	Bacteria; Chloroflexi	13	28	0	0	0	24	41	0	2	0	0.224536	0.00247036	0.266488	0.430367	0.98642	0.841995	5.77867e-06	0.784332	0.450629	0.307564		0.787232	0.0165597	0.477988	0.71844	1	1	7.49794e-05	0.962484	0.918934	0.507416
METABAT_AS08sgBPME_99	Tenericutes_sp_AS08sgBPME_99	Bacteria; Tenericutes	3	13	1	2	0	3	18	0	1	0	0.912152	0.13881	0.0162621	0.00545617	0.930705	0.99999	0.0396006	0.61422	0.455205	0.204043		1	0.541706	0.2589	0.129561	1	1	0.207792	0.962484	0.918934	0.507416
METABAT_AS08sgBPME_231	Clostridiales_sp _AS08sgBPME_231	Bacteria; Firmicutes; Clostridia; Clostridiales	10	4	0	0	0	27	3	0	1	0	0.0873589	0.971696	0.174447	0.293977	0.930004	0.0226408	0.997922	0.612831	0.453284	0.203357		0.422034	1	0.477988	0.71844	1	0.0935688	1	0.962484	0.918934	0.507416
METABAT_AS21ysBPME_46	Firmicutes_sp _AS21ysBPME_46	Bacteria; Firmicutes	11	32	1	0	2	43	13	0	3	0	0.837889	0.0211694	0.0695338	0.54164	0.936049	0.36738	0.997922	0.88074	0.449277	0.399194		1	0.107848	0.477988	0.71844	1	1	1	0.962484	0.918934	0.507416
METABAT_AS08sgBPME_382	Firmicutes_sp _AS08sgBPME_382	Bacteria; Firmicutes	16	26	0	0	1	31	15	0	3	0	0.375272	0.198277	0.350411	0.543149	0.982395	0.948736	0.992117	0.881807	0.452438	0.400486		1	0.727187	0.477988	0.71844	1	1	1	0.962484	0.918934	0.507416
METABAT_AS06rmzACSIP_354	Dehalococcoidales_sp _AS06rmzACSIP_354	Bacteria; Chloroflexi; Dehalococcoidetes; Dehalococcoidales	6	5	0	0	0	12	9	0	2	0	0.925412	0.998862	0.266755	0.430743	0.986488	0.999845	0.993711	0.78472	0.451378	0.307863		1	1	0.477988	0.71844	1	1	1	0.962484	0.918934	0.507416
METABAT_AS08sgBPME_167	Spirochaetales_sp _AS08sgBPME_167	Bacteria; Spirochaetes; Spirochaetes; Spirochaetales	7	6	0	0	0	20	5	0	2	0	0.867742	0.996889	0.268351	0.432991	0.98689	0.968133	0.999914	0.78703	0.455859	0.309649		1	1	0.477988	0.71844	1	1	1	0.962484	0.918934	0.507416
METABAT_AS09scLD_81	Peptococcaceae_sp _AS09scLD_81	Bacteria; Firmicutes; Clostridia; Clostridiales; Peptococcaceae	11	8	0	0	1	8	23	1	3	0	0.83632	0.999583	0.348757	0.541035	0.981855	1	0.74581	0.626021	0.448012	0.398676		1	1	0.477988	0.71844	1	1	1	0.962484	0.918934	0.507416
METABAT_AS09scLD_241	Firmicutes_sp _AS09scLD_241	Bacteria; Firmicutes	10	18	1	0	0	17	28	0	3	0	0.902496	0.805118	0.0703467	0.544052	0.997521	0.99999	0.392134	0.882443	0.454331	0.401261		1	1	0.477988	0.71844	1	1	1	0.962484	0.918934	0.507416
METABAT_AS10tlH2TH_186	Thermovirga_sp _AS10tlH2TH_186	Bacteria; Synergistetes; Synergistia; Synergistales; Synergistaceae; Thermovirga	4	7	0	0	0	8	16	1	2	0	0.988021	0.993081	0.271533	0.437461	0.98766	0.999999	0.77723	0.464494	0.464776	0.313208		1	1	0.477988	0.71844	1	1	1	0.962484	0.930216	0.507416
METABAT_AS08sgBPME_408	Mollicutes RF9_sp _AS08sgBPME_408	Bacteria; Tenericutes; Mollicutes; Mollicutes RF9	5	12	0	1	1	4	11	0	1	0	0.702263	0.23364	0.178335	0.0502464	0.75555	0.999965	0.580912	0.621773	0.465702	0.207804		1	0.837161	0.477988	0.670357	1	1	1	0.962484	0.930739	0.507416
METABAT_AS09scLD_286	Campylobacteraceae_sp _AS09scLD_286	Bacteria; Proteobacteria; Epsilonproteobacteria; Campylobacterales; Campylobacteraceae	4	2	0	0	0	7	10	1	2	0	0.98844	0.999991	0.27259	0.438943	0.987906	1	0.989767	0.466842	0.467734	0.31439		1	1	0.477988	0.71844	1	1	1	0.962484	0.932141	0.507416
METABAT_AS08sgBPME_195	Propionibacterium_sp _AS08sgBPME_195	Bacteria; Actinobacteria; Actinobacteria; Actinomycetales; Propionibacteriaceae; Propionibacterium	26	18	1	0	3	47	33	1	4	1	0.0799989	0.983585	0.109499	0.63985	0.951406	0.8235	0.616977	0.765981	0.467184	0.144209		0.398808	1	0.477988	0.719376	1	1	1	0.962484	0.932141	0.507416
METABAT_AS21ysBPME_137	Ruminococcaceae_sp _AS21ysBPME_137	Bacteria; Firmicutes; Clostridia; Clostridiales; Ruminococcaceae	20	2	0	0	0	10	31	0	2	0	0.00698543	0.999992	0.274306	0.441343	0.988295	0.99999	0.00878687	0.795472	0.472525	0.316307		0.0575682	1	0.477988	0.71844	1	1	0.05673	0.962484	0.932404	0.507416
METABAT_AS22ysBPME_286	Clostridiaceae_sp _AS22ysBPME_286	Bacteria; Firmicutes; Clostridia; Clostridiales; Clostridiaceae	17	20	0	0	18	52	20	2	3	0	0.321999	0.70013	0.357569	0.552249	2.23812e-05	0.0692608	0.924976	0.37424	0.471583	0.408313		0.996308	1	0.477988	0.71844	0.000164306	0.260146	1	0.962484	0.932404	0.507416
METABAT_AS09scLD_172	Firmicutes_sp _AS09scLD_172	Bacteria; Firmicutes	6	16	0	0	2	9	13	1	2	0	0.937267	0.502753	0.273383	0.440052	0.818053	0.999997	0.93791	0.468598	0.469948	0.315276		1	1	0.477988	0.71844	1	1	1	0.962484	0.932404	0.507416
METABAT_AS06rmzACSIP_346	Chloroflexi_sp _AS06rmzACSIP_346	Bacteria; Chloroflexi	9	15	0	0	0	27	37	0	2	0	0.711173	0.612531	0.275096	0.442447	0.988471	0.735276	0.000251757	0.796573	0.474729	0.31719		1	1	0.477988	0.71844	1	1	0.00237394	0.962484	0.932754	0.507416
METABAT_AS20ysBPTH_133	Clostridiales_Family_XI__Incertae_Sedis_sp _AS20ysBPTH_133	Bacteria; Firmicutes; Clostridia; Clostridiales; Clostridiales_Family_XI__Incertae_Sedis	7	13	0	0	14	5	6	0	2	0	0.887317	0.789361	0.275359	0.442815	6.46642e-05	1	0.999804	0.796938	0.475463	0.317484		1	1	0.477988	0.71844	0.000448736	1	1	0.962484	0.932754	0.507416
METABAT_AS06rmzACSIP_581	Synergistaceae_sp _AS06rmzACSIP_581	Bacteria; Synergistetes; Synergistia; Synergistales; Synergistaceae	5	2	0	0	0	9	15	0	2	0	0.973478	0.999993	0.27628	0.444099	0.988729	0.999997	0.862844	0.798212	0.478028	0.318513		1	1	0.477988	0.71844	1	1	1	0.962484	0.932754	0.507416
METABAT_AS10tlH2TH_376	Firmicutes_sp _AS10tlH2TH_376	Bacteria; Firmicutes	17	6	0	0	16	6	11	2	2	0	0.0483146	0.997982	0.277331	0.445564	4.99438e-06	1	0.983428	0.218267	0.480952	0.319686		0.268606	1	0.477988	0.71844	3.94971e-05	1	1	0.962484	0.934554	0.507416
METABAT_AS07pgkLD_51	Clostridiaceae_sp _AS07pgkLD_51	Bacteria; Firmicutes; Clostridia; Clostridiales; Clostridiaceae	5	3	1	2	15	13	14	0	2	0	0.975325	0.999964	0.0429464	0.0223542	2.07084e-05	0.999854	0.916589	0.80145	0.484596	0.321149		1	1	0.465654	0.364165	0.000153443	1	1	0.962484	0.940331	0.507416
METABAT_AS09scLD_78	Firmicutes_sp _AS09scLD_78	Bacteria; Firmicutes	13	18	0	0	0	11	9	1	2	0	0.287259	0.356414	0.279427	0.448482	0.989391	0.999981	0.996704	0.48195	0.486776	0.322026		0.929559	1	0.477988	0.71844	1	1	1	0.962484	0.940549	0.507416
METABAT_AS08sgBPME_423	Oligoflexales_sp _AS08sgBPME_423	Bacteria; Proteobacteria; Deltaproteobacteria; Oligoflexales	17	15	0	0	0	31	29	3	3	0	0.352915	0.960234	0.363492	0.559718	0.998102	0.972699	0.409612	0.187305	0.487394	0.414778		1	1	0.477988	0.71844	1	1	1	0.962484	0.940549	0.507416
METABAT_AS4EglBPAV_13	Chloroflexi_sp _AS4EglBPAV_13	Bacteria; Chloroflexi	16	18	1	1	0	23	28	0	2	0	0.0872282	0.361661	0.0434601	0.120789	0.98955	0.935519	0.0479776	0.803581	0.488952	0.322902		0.422034	1	0.465654	0.71844	1	1	0.24712	0.962484	0.940965	0.507416
METABAT_AS08sgBPME_359	Acholeplasma_sp _AS08sgBPME_359	Bacteria; Tenericutes; Mollicutes; Acholeplasmatales; Acholeplasmataceae; Acholeplasma	10	8	0	3	0	18	8	0	1	0	0.127431	0.751895	0.186795	0.000608322	0.943208	0.617506	0.902579	0.640661	0.492327	0.217468		0.549323	1	0.477988	0.0177554	1	1	1	0.962484	0.94616	0.507416
METABAT_AS23ysBPME_228	Firmicutes_sp _AS23ysBPME_228	Bacteria; Firmicutes	7	13	0	0	8	11	13	0	2	0	0.907089	0.826943	0.283473	0.454091	0.0456648	0.999987	0.957363	0.807946	0.49797	0.326538		1	1	0.477988	0.71844	0.238718	1	1	0.962484	0.947902	0.507416
METABAT_AS07pgkLD_121	Gammaproteobacteria_sp _AS07pgkLD_121	Bacteria; Proteobacteria; Gammaproteobacteria	10	10	0	0	0	12	16	2	3	0	0.934597	0.998918	0.367411	0.564628	0.998258	1	0.993409	0.39467	0.497826	0.419048		1	1	0.477988	0.71844	1	1	1	0.962484	0.947902	0.507416
METABAT_AS15tlH2ME_24	Leucobacter_sp _AS15tlH2ME_24	Bacteria; Actinobacteria; Actinobacteria; Micrococcales; Microbacteriaceae; Leucobacter	13	4	0	0	0	7	19	0	3	0	0.752317	0.999999	0.366952	0.564053	0.99824	1	0.965372	0.895974	0.496604	0.418548		1	1	0.477988	0.71844	1	1	1	0.962484	0.947902	0.507416
METABAT_AS06rmzACSIP_519	Clostridiales_sp _AS06rmzACSIP_519	Bacteria; Firmicutes; Clostridia; Clostridiales	27	10	0	0	1	61	16	0	2	0	4.93103e-05	0.962115	0.284643	0.455709	0.945766	1.82299e-06	0.843417	0.809493	0.501196	0.327842		0.000822254	1	0.477988	0.71844	1	1.1971e-05	1	0.962484	0.950171	0.507416
METABAT_AS08sgBPME_473	Bacteroidales_sp _AS08sgBPME_473	Bacteria; Bacteroidetes; Bacteroidia; Bacteroidales	12	24	0	0	0	23	33	1	2	0	0.422166	0.0532966	0.285033	0.456247	0.99048	0.948269	0.00572847	0.494241	0.502269	0.328276		1	0.240866	0.477988	0.71844	1	1	0.0387709	0.962484	0.950918	0.507416
METABAT_AS21ysBPME_335	Firmicutes_sp _AS21ysBPME_335	Bacteria; Firmicutes	9	21	0	2	0	10	12	0	2	0	0.759943	0.172374	0.285681	0.0241163	0.990599	0.999997	0.978109	0.810858	0.504055	0.328999		1	0.650932	0.477988	0.383943	1	1	1	0.962484	0.951727	0.507416
METABAT_AS08sgBPME_176	Streptococcus_sp _AS08sgBPME_176	Bacteria; Firmicutes; Bacilli; Lactobacillales; Streptococcaceae; Streptococcus; equinus	8	16	0	0	0	37	17	0	2	0	0.851127	0.596903	0.286978	0.45893	0.990833	0.194243	0.793209	0.812551	0.507617	0.330443		1	1	0.477988	0.71844	1	0.6464	1	0.962484	0.953026	0.507416
METABAT_AS4BglBPHE_14	Candidatus Cloacimonetes_sp_AS4BglBPHE_14	Bacteria; Candidatus Cloacimonetes	10	33	1	0	0	14	22	1	2	0	0.675911	0.000409254	0.0466347	0.462665	0.991305	0.999856	0.4044	0.504387	0.515053	0.333464		1	0.00311611	0.470926	0.71844	1	1	1	0.962484	0.953026	0.507416
METABAT_AS08sgBPME_344	Clostridiales_Family_XI__Incertae_Sedis_sp _AS08sgBPME_344	Bacteria; Firmicutes; Clostridia; Clostridiales; Clostridiales_Family_XI__Incertae_Sedis	7	5	0	0	0	12	8	0	2	0	0.920809	0.999667	0.28995	0.463019	0.991349	0.999979	0.999271	0.816387	0.515758	0.333751		1	1	0.477988	0.71844	1	1	1	0.962484	0.953026	0.507416
METABAT_AS08sgBPME_4	Clostridiales_Family_XI__Incertae_Sedis_sp _AS08sgBPME_4	Bacteria; Firmicutes; Clostridia; Clostridiales; Clostridiales_Family_XI__Incertae_Sedis	11	3	0	0	0	5	6	0	2	0	0.559832	0.999981	0.289046	0.461778	0.991195	1	0.999919	0.815228	0.513288	0.332746		1	1	0.477988	0.71844	1	1	1	0.962484	0.953026	0.507416
METABAT_AS08sgBPME_79	Clostridiales_sp _AS08sgBPME_79	Bacteria; Firmicutes; Clostridia; Clostridiales	6	9	0	1	0	34	10	1	2	0	0.959625	0.983806	0.289434	0.128537	0.991261	0.385765	0.995506	0.503827	0.514347	0.333177		1	1	0.477988	0.71844	1	1	1	0.962484	0.953026	0.507416
METABAT_AS23ysBPME_271	Clostridiales_Family_XI__Incertae_Sedis_sp _AS23ysBPME_271	Bacteria; Firmicutes; Clostridia; Clostridiales; Clostridiales_Family_XI__Incertae_Sedis	7	4	0	0	0	11	7	0	2	0	0.917156	0.999904	0.288142	0.460534	0.991039	0.999991	0.999718	0.814061	0.510811	0.331739		1	1	0.477988	0.71844	1	1	1	0.962484	0.953026	0.507416
METABAT_AS27yjCOA_89	Spirochaetales_sp _AS27yjCOA_89	Bacteria; Spirochaetes; Spirochaetes; Spirochaetales	6	9	0	0	1	15	18	0	2	0	0.95903	0.983469	0.288917	0.4616	0.949357	0.999642	0.733729	0.815062	0.512935	0.332602		1	1	0.477988	0.71844	1	1	1	0.962484	0.953026	0.507416
METABAT_AS4GglBPBL_36	Atopobium_sp _AS4GglBPBL_36	Bacteria; Actinobacteria; Coriobacteriia; Coriobacteriales; Coriobacteriaceae; Atopobium	5	4	0	0	0	17	21	0	2	0	0.981432	0.999902	0.287754	0.46	0.990971	0.998252	0.474349	0.813559	0.509748	0.331307		1	1	0.477988	0.71844	1	1	1	0.962484	0.953026	0.507416
METABAT_AS06rmzACSIP_393	Thermotogaceae_sp _AS06rmzACSIP_393	Bacteria; Thermotogae; Thermotogae; Thermotogales; Thermotogaceae	12	9	1	0	2	30	23	3	3	0	0.851446	0.999703	0.0806029	0.572737	0.956737	0.989837	0.868244	0.203798	0.515105	0.426138		1	1	0.477988	0.71844	1	1	1	0.962484	0.953026	0.507416
METABAT_AS05jafATM_97	Thermoanaerobacterales_sp _AS05jafATM_97	Bacteria; Firmicutes; Clostridia; Thermoanaerobacterales	4	8	0	0	7	7	14	0	2	0	0.993864	0.993005	0.290852	0.464257	0.109242	1	0.945739	0.817539	0.518221	0.334755		1	1	0.477988	0.71844	0.542724	1	1	0.962484	0.954045	0.507416
METABAT_AS4BglBPHE_13	Bacteroidales_sp _AS4BglBPHE_13	Bacteria; Bacteroidetes; Bacteroidia; Bacteroidales	10	24	0	0	0	35	30	2	2	0	0.693338	0.0717766	0.293166	0.467428	0.991877	0.354795	0.0366852	0.246984	0.524524	0.337329		1	0.311328	0.477988	0.71844	1	1	0.196168	0.962484	0.955893	0.507416
METABAT_AS10tlH2TH_62	Spirochaetales_sp _AS10tlH2TH_62	Bacteria; Spirochaetes; Spirochaetes; Spirochaetales	4	4	0	0	0	20	3	0	2	0	0.994655	0.999935	0.294705	0.469531	0.992119	0.992755	0.999999	0.822394	0.5287	0.33904		1	1	0.477988	0.71844	1	1	1	0.962484	0.957663	0.507416
METABAT_AS21ysBPME_306	Clostridiaceae_sp _AS21ysBPME_306	Bacteria; Firmicutes; Clostridia; Clostridiales; Clostridiaceae	5	10	0	0	0	24	18	0	2	0	0.985145	0.973718	0.294705	0.469531	0.992119	0.950867	0.768081	0.822394	0.5287	0.33904		1	1	0.477988	0.71844	1	1	1	0.962484	0.957663	0.507416
METABAT_AS06rmzACSIP_362	Chloroflexi_sp _AS06rmzACSIP_362	Bacteria; Chloroflexi	10	20	0	0	0	36	37	0	2	0	0.708955	0.298877	0.296368	0.471801	0.992373	0.320891	0.00125666	0.824457	0.533201	0.340888		1	1	0.477988	0.71844	1	1	0.0100605	0.962484	0.957694	0.507416
METABAT_AS10tlH2TH_313	Eubacteriaceae_sp _AS10tlH2TH_313	Bacteria; Firmicutes; Clostridia; Clostridiales; Eubacteriaceae	6	2	0	0	0	9	16	0	2	0	0.967059	0.999998	0.296496	0.471975	0.992392	1	0.890099	0.824615	0.533547	0.34103		1	1	0.477988	0.71844	1	1	1	0.962484	0.957694	0.507416
METABAT_AS10tlH2TH_91	Erysipelothrix_sp _AS10tlH2TH_91	Bacteria; Firmicutes; Erysipelotrichi; Erysipelotrichales; Erysipelotrichaceae; Erysipelothrix; rhusiopathiae	7	5	0	0	0	8	3	0	1	0	0.564924	0.978681	0.203454	0.338377	0.957383	0.999458	0.999654	0.675655	0.542977	0.236444		1	1	0.477988	0.71844	1	1	1	0.962484	0.965369	0.507416
METABAT_AS09scLD_363	Firmicutes_sp _AS09scLD_363	Bacteria; Firmicutes	11	24	0	0	0	8	14	1	2	0	0.630373	0.0962033	0.301842	0.479238	0.993156	1	0.964238	0.530518	0.547914	0.346964		1	0.403536	0.477988	0.71844	1	1	1	0.962484	0.965569	0.507416
METABAT_AS24abBPME_147	Clostridiales_Family_XI__Incertae_Sedis_sp _AS24abBPME_147	Bacteria; Firmicutes; Clostridia; Clostridiales; Clostridiales_Family_XI__Incertae_Sedis	7	16	0	1	0	11	7	0	2	0	0.939734	0.684171	0.300573	0.138184	0.992981	0.999997	0.999871	0.829588	0.544517	0.345556		1	1	0.477988	0.71844	1	1	1	0.962484	0.965569	0.507416
METABAT_AS27yjCOA_204	Methanosaeta_sp _AS27yjCOA_204	Archaea; Euryarchaeota; Methanomicrobia; Methanosarcinales; Methanosaetaceae; Methanosaeta	2	3	0	0	0	5	20	1	2	0	0.999756	0.999992	0.302222	0.479753	0.993208	1	0.665933	0.531328	0.54893	0.347386		1	1	0.477988	0.71844	1	1	1	0.962484	0.966145	0.507416
METABAT_AS20ysBPTH_41	Acholeplasmataceae_sp _AS20ysBPTH_41	Bacteria; Tenericutes; Mollicutes; Acholeplasmatales; Acholeplasmataceae	8	12	0	0	0	9	13	0	1	0	0.442219	0.432192	0.206198	0.342509	0.959375	0.998841	0.592684	0.681146	0.551069	0.239562		1	1	0.477988	0.71844	1	1	1	0.962484	0.967478	0.507416
METABAT_AS08sgBPME_38	Bacteroidales_sp _AS08sgBPME_38	Bacteria; Bacteroidetes; Bacteroidia; Bacteroidales	17	24	0	0	0	56	31	3	2	0	0.106025	0.103477	0.30412	0.482321	0.993459	0.000345398	0.0393168	0.107498	0.553991	0.349491		0.491856	0.423894	0.477988	0.71844	1	0.00177254	0.207624	0.777796	0.971269	0.507416
METABAT_AS21ysBPME_203	Clostridiales_sp _AS21ysBPME_203	Bacteria; Firmicutes; Clostridia; Clostridiales	10	4	0	0	0	32	2	0	1	0	0.220638	0.993725	0.208644	0.346184	0.961078	0.0224658	0.999954	0.685981	0.558223	0.242341		0.780591	1	0.477988	0.71844	1	0.0931202	1	0.962484	0.971269	0.507416
METABAT_AS10tlH2TH_337	Clostridiales_sp _AS10tlH2TH_337	Bacteria; Firmicutes; Clostridia; Clostridiales	3	3	0	0	14	11	6	0	1	0	0.967523	0.99818	0.208932	0.346615	1.64629e-06	0.994891	0.991404	0.686545	0.559059	0.242667		1	1	0.477988	0.71844	1.35979e-05	1	1	0.962484	0.971269	0.507416
METABAT_AS08sgBPME_244	Firmicutes_sp _AS08sgBPME_244	Bacteria; Firmicutes	15	18	0	0	15	12	15	0	2	0	0.234774	0.531711	0.304878	0.483344	7.2444e-05	0.999995	0.946894	0.834718	0.556006	0.350331		0.807712	1	0.477988	0.71844	0.000494792	1	1	0.962484	0.971269	0.507416
METABAT_AS23ysBPME_137	Treponema_sp _AS23ysBPME_137	Bacteria; Spirochaetes; Spirochaetes; Spirochaetales; Treponemaceae; Treponema	3	12	0	0	0	20	9	0	1	0	0.96634	0.444182	0.207782	0.34489	0.960485	0.65385	0.919891	0.684283	0.555707	0.241361		1	1	0.477988	0.71844	1	1	1	0.962484	0.971269	0.507416
METABAT_AS04akNAM_96	Firmicutes_sp _AS04akNAM_96	Bacteria; Firmicutes	5	11	0	0	12	1	9	0	1	0	0.843967	0.572827	0.209649	0.347692	3.59837e-05	1	0.925185	0.687951	0.561145	0.243482		1	1	0.477988	0.71844	0.000258646	1	1	0.962484	0.972554	0.507416
METABAT_AS09scLD_132	Clostridiaceae_sp _AS09scLD_132	Bacteria; Firmicutes; Clostridia; Clostridiales; Clostridiaceae	16	21	0	0	12	29	24	1	2	0	0.173827	0.291706	0.307776	0.487248	0.00232474	0.846565	0.377967	0.543094	0.563679	0.353541		0.674602	0.994416	0.477988	0.71844	0.0137425	1	1	0.962484	0.972554	0.507416
METABAT_AS06rmzACSIP_440	Clostridiales_sp _AS06rmzACSIP_440	Bacteria; Firmicutes; Clostridia; Clostridiales	11	10	0	0	0	22	11	0	2	0	0.670413	0.985178	0.309534	0.48961	0.994131	0.991152	0.996452	0.840125	0.568309	0.355488		1	1	0.477988	0.71844	1	1	1	0.962484	0.976934	0.507416
METABAT_AS06rmzACSIP_46	Parcubacteria_sp _AS06rmzACSIP_46	Bacteria; Parcubacteria	3	6	0	0	0	5	14	0	0	0	0.573714	0.377985	0.106767	0.185375	0.791178	0.961532	0.00623664	0.428148	0.59491	0.125325		1	1	0.477988	0.71844	1	1	0.0416073	0.962484	0.977148	0.507416
METABAT_AS01afH2WH_32	Acetomicrobium flavidum_AS01afH2WH_32	Bacteria; Synergistetes; Synergistia; Synergistales; Synergistaceae; Acetomicrobium	3	5	0	0	1	12	31	0	2	0	0.999335	0.999922	0.315527	0.497626	0.967407	0.999998	0.0630538	0.846877	0.583952	0.362117		1	1	0.477988	0.71844	1	1	0.307799	0.962484	0.977148	0.507416
METABAT_AS23ysBPME_258	Clostridiales_sp _AS23ysBPME_258	Bacteria; Firmicutes; Clostridia; Clostridiales	19	18	0	0	0	62	14	0	2	0	0.0542541	0.587072	0.313036	0.494301	0.994531	2.95994e-05	0.977279	0.844099	0.577478	0.359363		0.291402	1	0.477988	0.71844	1	0.000173513	1	0.962484	0.977148	0.507416
METABAT_AS09scLD_164	Bacteroidales_sp _AS09scLD_164	Bacteria; Bacteroidetes; Bacteroidia; Bacteroidales	21	23	0	0	0	52	24	0	2	0	0.0204508	0.197996	0.315278	0.497295	0.994773	0.00584006	0.433632	0.846602	0.583308	0.361842		0.14024	0.727187	0.477988	0.71844	1	0.0262241	1	0.962484	0.977148	0.507416
METABAT_AS08sgBPME_211	Treponema_sp _AS08sgBPME_211	Bacteria; Spirochaetes; Spirochaetes; Spirochaetales; Treponemaceae; Treponema	4	19	0	0	0	49	19	0	2	0	0.997912	0.543247	0.319864	0.503392	0.995239	0.0250197	0.835026	0.85162	0.595128	0.366908		1	1	0.477988	0.71844	1	0.102493	1	0.962484	0.977148	0.507416
METABAT_AS09scLD_127	Clostridiales_sp _AS09scLD_127	Bacteria; Firmicutes; Clostridia; Clostridiales	5	7	0	0	0	29	10	1	1	0	0.882018	0.949424	0.221613	0.365511	0.969051	0.139082	0.915948	0.351576	0.595122	0.257043		1	1	0.477988	0.71844	1	0.476059	1	0.962484	0.977148	0.507416
[truncated: 319 more rows]
