# Supplementary material for: New insights from the biogas microbiome by comprehensive genome-resolved metagenomics of nearly 1600 species originating from multiple anaerobic digesters
Source: Biotechnol Biofuels. 2020 Feb 24;13:25. doi: 10.1186/s13068-020-01679-y (PMC7038595; doi:10.1186/s13068-020-01679-y)
Supplement: Supplementary file 13 — Additional file 13. Index of replication. iRep values were calculated for each MAG in all the samples considered. Average values were calculated for replicate samples. All samples are reported in column 2, while MAGs IDs and names are reported in columns A and B. [file 13068_2020_1679_MOESM13_ESM.xlsx]

## Sheet: Additional file 13
Index of replication. iRep values were calculated for each MAG in all the samples considered. Average values were calculated for replicate samples. All samples are reported in column 2, while MAGs IDs and names are reported in columns A and B.
		BP-Nysted-Rep1	BP-Fangel-Rep1	BP-Fakse-Rep1	BP-Sinding-Rep1	BP-Filskov-Rep1	BP-Maabjerg-Sew-Rep1	BP-Maabjerg-Man-Rep1	BP-Luntoft-Rep1	BP-Avedore-Rep1	LSBR-R1A-C13-SIP-Rep1	LSBR-R1A-C12-SIP-Rep1	LSBR-R2A-C13-SIP-Rep1	LSBR-R2B-C12-SIP-Rep1	LSBR-R1-T0-SIP-Rep1	LSBR-R2-T0-SIP-Rep1	BP-Helsinger-Rep1	BP-BlahojFS-Rep1	BP-BlahojSS-Rep1	BP-LemvigFS-Rep1	BP-LemvigSS-Rep1	LSBR-SS-preH2-Rep1	LSBR-DSAc-preH2-Rep1	LSBR-DSMet-preH2-Rep1	LSBR-SS-postH2-Rep1	LSBR-DSAc-postH2-Rep1	LSBR-DSMet-postH2-Rep1	LSBR-FirAtt-Rep1	LSBR-Liq-Rep1	LSBR-Pmm-Rep1	LSBR-R1-without-lipids-Rep1	LSBR-R1-with-lipids-Rep1	LSBR-R1-without-lipids-adaptation-Rep1	LSBR-R2-without-lipids-Rep1	LSBR-R2-with-lipids-Rep1	LSBR-R2-without-lipids-adaptation-Rep1	LSBR-R3-without-lipids-Rep1	LSBR-R3-with-lipids-Rep1	LSBR-R3-without-lipids-adaptation-Rep1	LSBR-R1-shock-2g-not-adapted-Rep1	LSBR-R1-steady-2g-not-adapted-Rep1	LSBR-R2-shock-2g-not-adapted-Rep1	LSBR-R2-steady-2g-not-adapted-Rep1	LSBR-R1-shock-3g-not-adapted-Rep1	LSBR-R1-steady-3g-not-adapted-Rep1	LSBR-R2-shock-3g-not-adapted-Rep1	LSBR-R2-steady-3g-not-adapted-Rep1	LSBR-R1-shock-2g-adapted-Rep1	LSBR-R1-steady-2g-adapted-Rep1
MAGs ID	MAGs name
METABAT_AS05jafATM_19	Bacteroidales sp. AS05jafATM_19
METABAT_AS05jafATM_21	Acholeplasmataceae sp. AS05jafATM_21
METABAT_AS08sgBPME_399	Christensenellaceae R-7 group sp. AS08sgBPME_399
METABAT_AS08sgBPME_22	Bacteroidetes vadinHA17 sp. AS08sgBPME_22
METABAT_AS06rmzACSIP_391	Bacteriovoracaceae zdt-33i5 sp. AS06rmzACSIP_391																3.25819
METABAT_AS06rmzACSIP_57	Bacteroidales sp. AS06rmzACSIP_57															1.99503
METABAT_AS23ysBPME_6	Erysipelotrichaceae sp. AS23ysBPME_6																			3.51843									3.49252	3.4688	3.26191			3.20792			2.98428			3.07362	3.34448		3.49848	3.08641	3.28369		3.43355
METABAT_AS24abBPME_148	Synergistaceae sp. AS24abBPME_148
METABAT_AS08sgBPME_176	Streptococcus sp. AS08sgBPME_176
METABAT_AS05jafATM_109	Bacteroidales sp. AS05jafATM_109
METABAT_AS08sgBPME_244	Firmicutes sp. AS08sgBPME_244
METABAT_AS06rmzACSIP_365	Clostridiaceae sp. AS06rmzACSIP_365
METABAT_AS08sgBPME_53	Candidatus Atribacteria sp. AS08sgBPME_53																					1.36301		3.13911	1.39164		3.23655
METABAT_AS01afH2WH_35	Coprothermobacter proteolyticus_AS01afH2WH_35
METABAT_AS08sgBPME_168	Bacteroidales sp. AS08sgBPME_168																															2.77607			2.67273			2.61029
METABAT_AS07pgkLD_225	Clostridiaceae sp. AS07pgkLD_225
METABAT_AS24abBPME_51	Clostridiaceae sp. AS24abBPME_51																															2.18													2.21865		2.38057		2.41508
METABAT_AS07pgkLD_202	Clostridiales sp. AS07pgkLD_202				2.56113																	2.94441		2.80336	2.76467		2.91718		2.4243													2.63827	2.65981			2.71197	2.39706
METABAT_AS05jafATM_34	Defluviitoga tunisiensis_AS05jafATM_34
METABAT_AS09scLD_223	Bacteroidales sp. AS09scLD_223
METABAT_AS08sgBPME_309	Clostridiaceae sp. AS08sgBPME_309
METABAT_AS09scLD_71	Fibrobacter sp. AS09scLD_71
METABAT_AS09scLD_121	Clostridiales_Family_XI__Incertae_Sedis sp. AS09scLD_121
METABAT_AS10tlH2TH_345	Erysipelotrichia sp. AS10tlH2TH_345
METABAT_AS22ysBPME_297	Treponema sp. AS22ysBPME_297												2.65187		2.40101	2.37294
METABAT_AS21ysBPME_102	Clostridiales sp. AS21ysBPME_102
METABAT_AS27yjCOA_142	Bacteria sp. AS27yjCOA_142
METABAT_AS10tlH2TH_304	Bacteroidales sp. AS10tlH2TH_304	1.52874						1.8459
METABAT_AS09scLD_241	Firmicutes sp. AS09scLD_241
METABAT_AS22ysBPME_320	Bacteroidales sp. AS22ysBPME_320																													2.25866
METABAT_AS07pgkLD_87	Synergistaceae sp. AS07pgkLD_87
METABAT_AS24abBPME_21	Syntrophomonadaceae sp. AS24abBPME_21
METABAT_AS06rmzACSIP_268	Acholeplasmataceae sp. AS06rmzACSIP_268														2.24591
METABAT_AS04akNAM_46	Tepidanaerobacter syntrophicus_AS04akNAM_46																									2.20345
METABAT_AS01afH2WH_43	Serratia liquefaciens_AS01afH2WH_43
METABAT_AS08sgBPME_148	Bacteria sp. AS08sgBPME_148
METABAT_AS27yjCOA_157	Methanothrix soehngenii_AS27yjCOA_157			2.06866					2.2643		2.52589	2.56385	2.3903	2.65729	2.3995	2.31119
METABAT_AS08sgBPME_89	Bacteroidales sp. AS08sgBPME_89
METABAT_AS07pgkLD_199	Clostridiales_Family_XI__Incertae_Sedis sp. AS07pgkLD_199
METABAT_AS08sgBPME_377	Corynebacterium stationis_AS08sgBPME_377
METABAT_AS07pgkLD_82	Candidatus Atribacteria sp. AS07pgkLD_82
METABAT_AS09scLD_261	Bacteroidales sp. AS09scLD_261																			1.80279	1.78486											2.07282			2.15318			2.1476											2.06797
METABAT_AS20ysBPTH_43	Acholeplasmataceae sp. AS20ysBPTH_43					1.98347
METABAT_AS06rmzACSIP_332	Clostridiaceae sp. AS06rmzACSIP_332														1.80283																	2.34109
METABAT_AS08sgBPME_367	Fastidiosipila sp. AS08sgBPME_367
METABAT_AS22ysBPME_10	Spirochaetales sp. AS22ysBPME_10																											2.09531	2.04525	2.02608
METABAT_AS07pgkLD_131	Clostridiales_Family_XI__Incertae_Sedis sp. AS07pgkLD_131
METABAT_AS26fmACSIPLY_16	Candidatus Cloacimonetes sp. AS26fmACSIPLY_16
METABAT_AS10tlH2TH_209	Synergistaceae sp. AS10tlH2TH_209
METABAT_AS23ysBPME_252	Firmicutes sp. AS23ysBPME_252		2.13912
METABAT_AS21ysBPME_11	Methanomicrobiales sp. AS21ysBPME_11
METABAT_AS10tlH2TH_55	Acholeplasmataceae sp. AS10tlH2TH_55
METABAT_AS06rmzACSIP_159	Clostridiales sp. AS06rmzACSIP_159													2.98089	1.57873	1.49872
METABAT_AS4AglBPMA_7	Acidobacteria sp. AS4AglBPMA_7						2.01049													1.90818	1.94793										2.05043	1.78984			1.96266	1.70611		1.99824										2.01112
METABAT_AS15tlH2ME_52	Syntrophomonadaceae sp. AS15tlH2ME_52				1.97064	1.77704												1.88941	1.8967
METABAT_AS06rmzACSIP_36	Clostridiales sp. AS06rmzACSIP_36														1.99109
METABAT_AS22ysBPME_114	Clostridia sp. AS22ysBPME_114
METABAT_AS08sgBPME_167	Spirochaetales sp. AS08sgBPME_167																															1.59298
METABAT_AS15tlH2ME_237	Clostridiales sp. AS15tlH2ME_237				1.62205																							1.95814		1.93033
METABAT_AS09scLD_44	Clostridiales sp. AS09scLD_44
METABAT_AS27yjCOA_64	Brooklawnia sp. AS27yjCOA_64																						1.92183
METABAT_AS01afH2WH_27	Pseudomonas lundensis_AS01afH2WH_27
METABAT_AS27yjCOA_120	Acetobacter sp. AS27yjCOA_120
METABAT_AS08sgBPME_382	Firmicutes sp. AS08sgBPME_382
METABAT_AS05jafATM_10	Gelria sp. AS05jafATM_10		1.98953
METABAT_AS06rmzACSIP_54	Clostridiales sp. AS06rmzACSIP_54														1.89448	1.91377
METABAT_AS10tlH2TH_360	candidate division WS1 sp. AS10tlH2TH_360												2.32388	2.29225		2.26682
METABAT_AS4BglBPHE_29	Treponema sp. AS4BglBPHE_29																1.75089																					1.63509
METABAT_AS09scLD_202	Clostridiaceae sp. AS09scLD_202
METABAT_AS10tlH2TH_368	Candidatus Cloacimonetes sp. AS10tlH2TH_368
METABAT_AS23ysBPME_34	Globicatella sulfidifaciens_AS23ysBPME_34																																						1.85145
METABAT_AS09scLD_189	Tenericutes sp. AS09scLD_189
METABAT_AS06rmzACSIP_356	Clostridiaceae sp. AS06rmzACSIP_356														1.51847
METABAT_AS23ysBPME_273	Intrasporangiaceae sp. AS23ysBPME_273
METABAT_AS02xzSISU_72	Syntrophomonadaceae sp. AS02xzSISU_72
METABAT_AS21ysBPME_241	Acholeplasmataceae sp. AS21ysBPME_241
METABAT_AS27yjCOA_61	Lactococcus chungangensis_AS27yjCOA_61
METABAT_AS06rmzACSIP_475	Phycisphaerae KCLunmb-38-53 sp. AS06rmzACSIP_475										2.12945	1.91131	2.27416	2.15544	1.22172	1.23548
METABAT_AS08sgBPME_325	Clostridiales sp. AS08sgBPME_325
METABAT_AS22ysBPME_23	Aeromonadales sp. AS22ysBPME_23
METABAT_AS15tlH2ME_36	Lentisphaerae sp. AS15tlH2ME_36	1.82198
METABAT_AS08sgBPME_26	Natronincola sp. AS08sgBPME_26
METABAT_AS21ysBPME_190	Dehalococcoidales sp. AS21ysBPME_190
METABAT_AS10tlH2TH_303	Clostridiales sp. AS10tlH2TH_303													2.50016		1.64379
METABAT_AS27yjCOA_200	Sphingobacteriales sp. AS27yjCOA_200
METABAT_AS10tlH2TH_162	Candidatus Cloacimonetes sp. AS10tlH2TH_162
METABAT_AS23ysBPME_17	Aeromonadales sp. AS23ysBPME_17																									1.79285
METABAT_AS01afH2WH_42	Pseudomonas lactis_AS01afH2WH_42
METABAT_AS26fmACSIPLY_33	Clostridiales sp. AS26fmACSIPLY_33
METABAT_AS23ysBPME_81	Gammaproteobacteria sp. AS23ysBPME_81
METABAT_AS22ysBPME_318	Syntrophomonadaceae sp. AS22ysBPME_318
METABAT_AS06rmzACSIP_562	Spirochaetales sp. AS06rmzACSIP_562																													1.97754	1.80769	1.74465		1.83749	1.74637		1.75965	1.63725
METABAT_AS10tlH2TH_158	Gammaproteobacteria sp. AS10tlH2TH_158
METABAT_AS08sgBPME_175	Bacteroidales sp. AS08sgBPME_175
METABAT_AS21ysBPME_3	Epulopiscium sp. AS21ysBPME_3																							1.75758							1.79592				1.76743			1.75071						1.68038		1.83816
METABAT_AS20ysBPTH_145	Syntrophomonadaceae sp. AS20ysBPTH_145																			1.65033												1.80512			1.89592						1.77276
METABAT_AS4IglBPLE_40	Acholeplasmataceae sp. AS4IglBPLE_40
METABAT_AS23ysBPME_118	Spirochaetales sp. AS23ysBPME_118
METABAT_AS21ysBPME_346	Peptococcaceae sp. AS21ysBPME_346
METABAT_AS23ysBPME_27	Alcaligenaceae sp. AS23ysBPME_27																													1.76104
METABAT_AS07pgkLD_56	Gammaproteobacteria sp. AS07pgkLD_56
METABAT_AS08sgBPME_284	Intrasporangiaceae sp. AS08sgBPME_284
METABAT_AS23ysBPME_84	Bacilli sp. AS23ysBPME_84
METABAT_AS08sgBPME_294	Clostridiaceae sp. AS08sgBPME_294
METABAT_AS10tlH2TH_329	Clostridiales sp. AS10tlH2TH_329
METABAT_AS10tlH2TH_247	Ruminiclostridium sp. AS10tlH2TH_247
METABAT_AS16jrsBPLL_26	Acidobacteria sp. AS16jrsBPLL_26
METABAT_AS20ysBPTH_38	Clostridiales sp. AS20ysBPTH_38
METABAT_AS21ysBPME_118	Clostridiaceae sp. AS21ysBPME_118
METABAT_AS08sgBPME_81	Corynebacterium sp. AS08sgBPME_81																																							1.70163									1.79875
METABAT_AS08sgBPME_402	Clostridiales vadinBB60 group sp. AS08sgBPME_402
METABAT_AS06rmzACSIP_547	Bacteroidales sp. AS06rmzACSIP_547												1.98395	2.02869		1.15936															1.76655	1.69946						1.76076
METABAT_AS02xzSISU_2	Clostridiales sp. AS02xzSISU_2
METABAT_AS08sgBPME_126	Clostridiales sp. AS08sgBPME_126
METABAT_AS06rmzACSIP_418	Phycisphaerae mle1-8 sp. AS06rmzACSIP_418										1.71336	1.73379	1.73692	1.69484
METABAT_AS05jafATM_61	Acholeplasma sp. AS05jafATM_61
METABAT_AS4DglBPLU_14	Methanomicrobiales sp. AS4DglBPLU_14									1.71645
METABAT_AS08sgBPME_416	Hydrogenispora sp. AS08sgBPME_416
METABAT_AS08sgBPME_114	Peptococcaceae sp. AS08sgBPME_114															1.78408
METABAT_AS02xzSISU_79	Clostridiaceae sp. AS02xzSISU_79
METABAT_AS25fmACSIPFO_94	Acetomicrobium hydrogeniformans_AS25fmACSIPFO_94
METABAT_AS22ysBPME_36	Epulopiscium sp. AS22ysBPME_36																			1.65853	1.67705								1.94824												1.59525				1.63698		1.62574	1.50691	1.61036
METABAT_AS09scLD_382	Clostridiales_Family_XI__Incertae_Sedis sp. AS09scLD_382																						1.76031			1.61659
METABAT_AS01afH2WH_6	Bifidobacterium crudilactis_AS01afH2WH_6
METABAT_AS10tlH2TH_424	Myxococcales sp. AS10tlH2TH_424
METABAT_AS08sgBPME_70	Propionibacterium sp. AS08sgBPME_70
METABAT_AS22ysBPME_71	Clostridiales sp. AS22ysBPME_71
METABAT_AS08sgBPME_287	Lentisphaerae sp. AS08sgBPME_287																														1.72721			1.6807		1.63538	1.69576		1.68692
METABAT_AS10tlH2TH_8	Bacteroidales sp. AS10tlH2TH_8													1.75414		1.63897
METABAT_AS22ysBPME_296	Clostridiales_Family_XI__Incertae_Sedis sp. AS22ysBPME_296
METABAT_AS21ysBPME_109	Clostridiales family XIII UCG-002 sp. AS21ysBPME_109																			1.60614	1.57175							1.87114	1.74953	1.79576										1.61111	1.61845			1.57913				1.5814	1.64982
METABAT_AS21ysBPME_138	Tepidanaerobacter sp. AS21ysBPME_138
METABAT_AS23ysBPME_268	Firmicutes sp. AS23ysBPME_268
METABAT_AS08sgBPME_440	Acholeplasmataceae sp. AS08sgBPME_440
METABAT_AS26fmACSIPLY_36	Rhodocyclaceae sp. AS26fmACSIPLY_36
METABAT_AS06rmzACSIP_407	Bacteroidales sp. AS06rmzACSIP_407								1.6774							1.6681
METABAT_AS21ysBPME_216	Clostridiaceae sp. AS21ysBPME_216
METABAT_AS24abBPME_147	Clostridiales_Family_XI__Incertae_Sedis sp. AS24abBPME_147
METABAT_AS27yjCOA_6	Ignavibacteriales sp. AS27yjCOA_6
METABAT_AS06rmzACSIP_229	Planctomycetes sp. AS06rmzACSIP_229										1.67672	1.73826	1.67441	1.66011	1.59568	1.64764
METABAT_AS10tlH2TH_129	Clostridiaceae sp. AS10tlH2TH_129																						1.73894			1.58575
METABAT_AS01afH2WH_44	Leuconostoc sp. AS01afH2WH_44																														1.63443	1.70758	1.60901	1.75949	1.72523		1.76262	1.66495	1.5884			1.62972	1.65243		1.6057	1.69614	1.56313		1.6078
METABAT_AS08sgBPME_102	Halanaerobiaceae sp. AS08sgBPME_102		1.62613
METABAT_AS08sgBPME_466	Clostridiales sp. AS08sgBPME_466
METABAT_AS06rmzACSIP_334	Acidimicrobiales sp. AS06rmzACSIP_334													1.66089								1.93806		1.78811	2.32602
METABAT_AS04akNAM_106	Epulopiscium sp. AS04akNAM_106
METABAT_AS06rmzACSIP_360	Clostridiaceae sp. AS06rmzACSIP_360															1.65557
METABAT_AS08sgBPME_237	Acholeplasma sp. AS08sgBPME_237																											1.64459	1.72868																				1.59178
METABAT_AS09scLD_109	Clostridiales_Family_XI__Incertae_Sedis sp. AS09scLD_109
METABAT_AS08sgBPME_216	Acholeplasmataceae sp. AS08sgBPME_216
METABAT_AS06rmzACSIP_581	Synergistaceae sp. AS06rmzACSIP_581										1.45922	2.06388	1.51697	2.0161	1.45552	1.40764
METABAT_AS06rmzACSIP_31	Bacteroidales sp. AS06rmzACSIP_31														1.6516
METABAT_AS22ysBPME_161	Clostridiales sp. AS22ysBPME_161
METABAT_AS08sgBPME_131	Clostridiales sp. AS08sgBPME_131
METABAT_AS23ysBPME_228	Firmicutes sp. AS23ysBPME_228
METABAT_AS21ysBPME_219	Firmicutes sp. AS21ysBPME_219
METABAT_AS15tlH2ME_148	Firmicutes sp. AS15tlH2ME_148
METABAT_AS08sgBPME_117	Firmicutes sp. AS08sgBPME_117
METABAT_AS27yjCOA_151	Nitrospiraceae sp. AS27yjCOA_151
METABAT_AS08sgBPME_331	Clostridiaceae sp. AS08sgBPME_331																																																1.62145
METABAT_AS09scLD_85	Clostridiales sp. AS09scLD_85																																																1.54793
METABAT_AS07pgkLD_48	Clostridiales_Family_XI__Incertae_Sedis sp. AS07pgkLD_48
METABAT_AS08sgBPME_147	Corynebacterium sp. AS08sgBPME_147
METABAT_AS08sgBPME_437	Clostridiales sp. AS08sgBPME_437
METABAT_AS02xzSISU_7	Firmicutes sp. AS02xzSISU_7
METABAT_AS06rmzACSIP_563	Bacteroidales sp. AS06rmzACSIP_563															1.62392								1.686
METABAT_AS25fmACSIPFO_71	Clostridiales sp. AS25fmACSIPFO_71
METABAT_AS21ysBPME_8	Clostridiales sp. AS21ysBPME_8
METABAT_AS27yjCOA_69	Phycisphaerae sp. AS27yjCOA_69
METABAT_AS02xzSISU_19	Ruminiclostridium thermocellum_AS02xzSISU_19
METABAT_AS21ysBPME_299	Clostridiales sp. AS21ysBPME_299
METABAT_AS22ysBPME_135	Mollicutes RF9 sp. AS22ysBPME_135
METABAT_AS06rmzACSIP_523	Chloroflexi sp. AS06rmzACSIP_523													1.61486												1.61418
METABAT_AS01afH2WH_17	Lactobacillus paracasei subsp. paracasei_AS01afH2WH_17
METABAT_AS10tlH2TH_384	Bacteroidales FTLpost3 sp. AS10tlH2TH_384
METABAT_AS08sgBPME_156	Acholeplasmataceae sp. AS08sgBPME_156
METABAT_AS08sgBPME_260	Bacteroidales sp. AS08sgBPME_260
METABAT_AS4BglBPHE_32	Lentimicrobium sp. AS4BglBPHE_32						1.75624										1.35817
METABAT_AS2HglBPFA_8	Clostridiales sp. AS2HglBPFA_8		1.40586
METABAT_AS25fmACSIPFO_55	Clostridiales sp. AS25fmACSIPFO_55					1.60447
METABAT_AS08sgBPME_225	Clostridia sp. AS08sgBPME_225
METABAT_AS08sgBPME_84	Firmicutes sp. AS08sgBPME_84																											1.53761	1.49263	1.47996										1.47179	1.54954	1.70902	1.73423	1.52959	1.61603		1.66396	1.55115	1.57115
METABAT_AS20ysBPTH_41	Acholeplasmataceae sp. AS20ysBPTH_41
METABAT_AS08sgBPME_312	Firmicutes sp. AS08sgBPME_312																												1.61217	1.58972
METABAT_AS07pgkLD_77	Spirochaetales sp. AS07pgkLD_77
METABAT_AS4BglBPHE_34	Candidatus Microthrix parvicella_AS4BglBPHE_34																1.59988
METABAT_AS06rmzACSIP_132	Acidobacteria sp. AS06rmzACSIP_132															1.5997
METABAT_AS08sgBPME_6	Erysipelotrichaceae UCG-004 sp. AS08sgBPME_6
METABAT_AS08sgBPME_429	Bacteroidales sp. AS08sgBPME_429
METABAT_AS06rmzACSIP_353	Syntrophomonadaceae sp. AS06rmzACSIP_353										1.5805				1.60831
METABAT_AS20ysBPTH_155	Mollicutes RF9 sp. AS20ysBPTH_155																																																1.59217
METABAT_AS07pgkLD_129	Clostridiales_Family_XI__Incertae_Sedis sp. AS07pgkLD_129
METABAT_AS21ysBPME_34	Eubacteriaceae sp. AS21ysBPME_34
METABAT_AS15tlH2ME_231	Clostridiales sp. AS15tlH2ME_231
METABAT_AS10tlH2TH_230	Actinobacteria sp. AS10tlH2TH_230
METABAT_AS06rmzACSIP_379	Erysipelotrichaceae UCG-004 sp. AS06rmzACSIP_379														1.58673
METABAT_AS10tlH2TH_42	Clostridiaceae sp. AS10tlH2TH_42	1.6211						1.53136
METABAT_AS27yjCOA_52	Elusimicrobia Lineage IV sp. AS27yjCOA_52
METABAT_AS22ysBPME_189	Clostridiales sp. AS22ysBPME_189
METABAT_AS23ysBPME_344	Corynebacterium pollutisoli_AS23ysBPME_344
METABAT_AS27yjCOA_53	Planctomycetes sp. AS27yjCOA_53
METABAT_AS10tlH2TH_93	Flavobacteriaceae sp. AS10tlH2TH_93
METABAT_AS27yjCOA_92	Phyllobacteriaceae sp. AS27yjCOA_92
METABAT_AS23ysBPME_55	Bacteroidales sp. AS23ysBPME_55
METABAT_AS22ysBPME_292	Clostridiales sp. AS22ysBPME_292
METABAT_AS27yjCOA_205	Treponema sp. AS27yjCOA_205																											1.63133	1.52265	1.55957
METABAT_AS09scLD_401	Clostridiales_Family_XI__Incertae_Sedis sp. AS09scLD_401																												1.93834			1.52025			1.55315			1.52666										1.50244
METABAT_AS09scLD_412	Clostridiales_Family_XI__Incertae_Sedis sp. AS09scLD_412																																								1.56184			1.49348	1.5445		1.68354
METABAT_AS20ysBPTH_16	Clostridiales sp. AS20ysBPTH_16
METABAT_AS27yjCOA_154	Peptococcaceae sp. AS27yjCOA_154
METABAT_AS22ysBPME_87	Clostridiales sp. AS22ysBPME_87
METABAT_AS06rmzACSIP_450	Chloroflexi sp. AS06rmzACSIP_450															1.5659															1.53677			1.53578			1.50594
METABAT_AS10tlH2TH_292	Clostridiales sp. AS10tlH2TH_292
METABAT_AS08sgBPME_307	Clostridiaceae sp. AS08sgBPME_307
METABAT_AS08sgBPME_393	Fastidiosipila sp. AS08sgBPME_393
METABAT_AS21ysBPME_222	Syntrophomonadaceae sp. AS21ysBPME_222
METABAT_AS06rmzACSIP_537	Phycisphaerae Pla1 lineage sp. AS06rmzACSIP_537											1.58559		1.53419
METABAT_AS10tlH2TH_258	Fibrobacter sp. AS10tlH2TH_258
METABAT_AS21ysBPME_283	Clostridiaceae sp. AS21ysBPME_283
METABAT_AS10tlH2TH_148	Spirochaetales sp. AS10tlH2TH_148														1.52699
METABAT_AS23ysBPME_338	Firmicutes sp. AS23ysBPME_338
METABAT_AS27yjCOA_54	Synergistaceae sp. AS27yjCOA_54
METABAT_AS06rmzACSIP_554	Thermotogaceae sp. AS06rmzACSIP_554						1.38945				1.8894	1.63905			1.33724	1.50024
METABAT_AS20ysBPTH_5	Peptococcaceae sp. AS20ysBPTH_5
METABAT_AS26fmACSIPLY_39	Syntrophomonadaceae sp. AS26fmACSIPLY_39																					1.52685			1.56932
METABAT_AS01afH2WH_33	Tepidanaerobacter acetatoxydans_AS01afH2WH_33
METABAT_AS23ysBPME_258	Clostridiales sp. AS23ysBPME_258																			1.43373	1.47839										1.55139			1.6784		1.45249	1.59634	1.65116
METABAT_AS20ysBPTH_57	Firmicutes sp. AS20ysBPTH_57				1.55004
METABAT_AS22ysBPME_58	Clostridiales vadinBB60 group sp. AS22ysBPME_58
METABAT_AS3CglBPFA_13	Thermotogaceae sp. AS3CglBPFA_13			1.54491
METABAT_AS22ysBPME_47	Clostridiales sp. AS22ysBPME_47
METABAT_AS08sgBPME_277	Acholeplasmataceae sp. AS08sgBPME_277																											1.6011		1.6442										1.40456	1.44129	1.53906	1.54368	1.41171	1.40674	1.56982	1.52716	1.38222	1.52759
METABAT_AS09scLD_203	Firmicutes sp. AS09scLD_203					1.54982												1.66165	1.59196
METABAT_AS27yjCOA_40	Chthonomonadales sp. AS27yjCOA_40
METABAT_AS06rmzACSIP_609	Fibrobacter sp. AS06rmzACSIP_609															1.54149
METABAT_AS21ysBPME_62	Synergistaceae sp. AS21ysBPME_62										1.98396	1.6745		1.88338	1.35299	1.33713
METABAT_AS23ysBPME_272	Erysipelotrichaceae UCG-004 sp. AS23ysBPME_272
METABAT_AS06rmzACSIP_72	Candidatus Cloacimonetes sp. AS06rmzACSIP_72										1.95979	1.45364	1.86077	1.5355	1.20752	1.20356
METABAT_AS08sgBPME_473	Bacteroidales sp. AS08sgBPME_473																																1.51335			1.50195			1.59301
METABAT_AS09scLD_262	Alcaligenaceae sp. AS09scLD_262
METABAT_AS24abBPME_63	Clostridiaceae sp. AS24abBPME_63
METABAT_AS09scLD_312	Clostridiales sp. AS09scLD_312
METABAT_AS4EglBPAV_5	Bacteroidales sp. AS4EglBPAV_5									1.53206
METABAT_AS27yjCOA_179	Bacteroidales sp. AS27yjCOA_179
METABAT_AS08sgBPME_86	Clostridiales sp. AS08sgBPME_86
METABAT_AS08sgBPME_396	Clostridiales sp. AS08sgBPME_396
METABAT_AS21ysBPME_343	Mollicutes RF9 sp. AS21ysBPME_343
METABAT_AS23ysBPME_231	Halanaerobiaceae sp. AS23ysBPME_231
METABAT_AS06rmzACSIP_237	Bacteroidales sp. AS06rmzACSIP_237						1.39116		1.44329				1.95525	1.7083		1.20118	1.44132
METABAT_AS22ysBPME_241	Bacteroidales sp. AS22ysBPME_241							1.54525
METABAT_AS4GglBPBL_16	Erysipelotrichaceae sp. AS4GglBPBL_16																		1.52111
METABAT_AS08sgBPME_366	Euryarchaeota sp. AS08sgBPME_366																			1.46021	1.52597										1.52759	1.57084		1.60714	1.53234		1.532	1.54288		1.44533	1.54482		1.61718	1.50842	1.49297		1.65875	1.44767	1.45323
METABAT_AS24abBPME_62	Clostridiaceae sp. AS24abBPME_62				1.49014	1.52023												1.55016	1.4777	1.44904											1.26363	1.5127	1.4972	1.30533	1.48775		1.33315	1.49217
METABAT_AS09scLD_284	Syntrophomonadaceae sp. AS09scLD_284				1.43189																							1.60579																				1.40286
METABAT_AS15tlH2ME_94	Firmicutes sp. AS15tlH2ME_94
METABAT_AS06rmzACSIP_377	Clostridiales sp. AS06rmzACSIP_377										1.49891				1.52803
METABAT_AS08sgBPME_211	Treponema sp. AS08sgBPME_211																													1.50785
METABAT_AS07pgkLD_43	Gammaproteobacteria sp. AS07pgkLD_43
METABAT_AS06rmzACSIP_50	Actinobacteria sp. AS06rmzACSIP_50										1.50039	1.55306	1.50806	1.46701	1.51053	1.49366
METABAT_AS06rmzACSIP_142	Ignavibacteria sp. AS06rmzACSIP_142															1.50492
METABAT_AS08sgBPME_337	Methanobacterium sp. AS08sgBPME_337
METABAT_AS06rmzACSIP_86	Clostridiales sp. AS06rmzACSIP_86										1.50892	1.58222	1.57124	1.5186	1.38151	1.46256
METABAT_AS15tlH2ME_14	Clostridiales sp. AS15tlH2ME_14																			1.3936								1.35399		1.41367		1.70717			1.69887					1.41218	1.43714	1.62244	1.61966	1.41087	1.44623		1.49332	1.41109	1.45277
METABAT_AS07pgkLD_172	Herbivorax saccincola_AS07pgkLD_172				1.39478	1.42852
METABAT_AS06rmzACSIP_597	Phycisphaerae sp. AS06rmzACSIP_597											1.50309
METABAT_AS04akNAM_72	Firmicutes sp. AS04akNAM_72
METABAT_AS22ysBPME_12	Firmicutes sp. AS22ysBPME_12
METABAT_AS06rmzACSIP_123	Gaiellales sp. AS06rmzACSIP_123											1.50082
METABAT_AS08sgBPME_404	Actinobacteria OPB41 sp. AS08sgBPME_404
METABAT_AS06rmzACSIP_487	Clostridiaceae sp. AS06rmzACSIP_487													1.76835		1.22572
METABAT_AS08sgBPME_278	Bacilli sp. AS08sgBPME_278
METABAT_AS22ysBPME_211	Clostridiales sp. AS22ysBPME_211
METABAT_AS08sgBPME_408	Mollicutes RF9 sp. AS08sgBPME_408
METABAT_AS06rmzACSIP_344	Candidatus Hydrogenedentes sp. AS06rmzACSIP_344											1.49241
METABAT_AS24abBPME_126	Bacteroidales sp. AS24abBPME_126
METABAT_AS06rmzACSIP_426	Syntrophomonadaceae sp. AS06rmzACSIP_426															1.49157
METABAT_AS06rmzACSIP_96	Firmicutes sp. AS06rmzACSIP_96														1.49134																				1.49003
METABAT_AS09scLD_210	Alcaligenaceae sp. AS09scLD_210
METABAT_AS08sgBPME_442	Firmicutes sp. AS08sgBPME_442																											1.50904	1.52034	1.49793	1.48131	1.47862	1.43105	1.51229	1.49104	1.45509	1.51633	1.48645	1.44115	1.47663	1.4801		1.49279	1.49157	1.47227		1.49473	1.45189	1.48579
METABAT_AS4GglBPBL_10	Clostridiaceae sp. AS4GglBPBL_10					1.49842													1.42766
METABAT_AS4DglBPLU_32	Candidatus Fermentibacter daniensis_AS4DglBPLU_32						1.5009		1.41418	1.53864
METABAT_AS20ysBPTH_68	Clostridiaceae sp. AS20ysBPTH_68																											1.65804
METABAT_AS20ysBPTH_178	Clostridium sp. AS20ysBPTH_178
METABAT_AS23ysBPME_162	Clostridiales_Family_XI__Incertae_Sedis sp. AS23ysBPME_162
METABAT_AS23ysBPME_182	Clostridiaceae sp. AS23ysBPME_182																															1.45868										1.65777	1.48068	1.59814	1.41441		1.52651
METABAT_AS02xzSISU_89	Methanosarcina thermophila_AS02xzSISU_89																																1.47741						1.48543
METABAT_AS09scLD_59	Alcaligenaceae sp. AS09scLD_59
METABAT_AS06rmzACSIP_514	Syntrophomonadaceae sp. AS06rmzACSIP_514										1.63508				1.32657
METABAT_AS10tlH2TH_281	Syntrophomonadaceae sp. AS10tlH2TH_281
METABAT_AS04akNAM_131	Thermodesulfovibrio thiophilus_AS04akNAM_131
METABAT_AS06rmzACSIP_576	Clostridiales sp. AS06rmzACSIP_576															1.48031
METABAT_AS22ysBPME_238	Lentisphaerae sp. AS22ysBPME_238
METABAT_AS08sgBPME_355	Eubacteriaceae sp. AS08sgBPME_355
METABAT_AS06rmzACSIP_605	Chloroflexi sp. AS06rmzACSIP_605												1.51641	1.43588
METABAT_AS06rmzACSIP_374	Pirellulaceae sp. AS06rmzACSIP_374											1.55094
METABAT_AS21ysBPME_80	Bacteroidales sp. AS21ysBPME_80
METABAT_AS21ysBPME_233	Clostridiales_Family_XI__Incertae_Sedis sp. AS21ysBPME_233
METABAT_AS23ysBPME_280	Clostridiales sp. AS23ysBPME_280
METABAT_AS23ysBPME_359	Clostridiales sp. AS23ysBPME_359
METABAT_AS22ysBPME_60	Aminobacterium colombiense_AS22ysBPME_60
METABAT_AS05jafATM_90	Clostridiales sp. AS05jafATM_90																													1.47335
METABAT_AS07pgkLD_49	Firmicutes sp. AS07pgkLD_49
METABAT_AS27yjCOA_55	Verrucomicrobia OPB35 soil group sp. AS27yjCOA_55						1.64506
METABAT_AS21ysBPME_78	Clostridiales sp. AS21ysBPME_78																											1.77386	1.53997	1.50492										1.38637	1.39297		1.51304	1.38906	1.37997		1.45724	1.40822
METABAT_AS09scLD_395	Firmicutes sp. AS09scLD_395
METABAT_AS06rmzACSIP_151	Candidatus Hydrogenedentes sp. AS06rmzACSIP_151										1.42175	1.5245	1.48979	1.47575	1.44927	1.45708
METABAT_AS22ysBPME_171	Clostridiales sp. AS22ysBPME_171
METABAT_AS22ysBPME_326	Treponema sp. AS22ysBPME_326
METABAT_AS23ysBPME_368	Bacteroidales sp. AS23ysBPME_368
METABAT_AS08sgBPME_344	Clostridiales_Family_XI__Incertae_Sedis sp. AS08sgBPME_344																			1.40918	1.44899										1.50653	1.45695		1.49141	1.4871		1.54919	1.48611
METABAT_AS26fmACSIPLY_58	Firmicutes sp. AS26fmACSIPLY_58				1.48536													1.43313	1.46782
METABAT_AS06rmzACSIP_469	Syntrophomonadaceae sp. AS06rmzACSIP_469										1.54265				1.38912
METABAT_AS24abBPME_108	Erysipelotrichaceae UCG-004 sp. AS24abBPME_108
METABAT_AS08sgBPME_29	Mollicutes RF9 sp. AS08sgBPME_29
METABAT_AS04akNAM_21	Firmicutes sp. AS04akNAM_21																																								1.42819								1.51775
METABAT_AS09scLD_132	Clostridiaceae sp. AS09scLD_132
METABAT_AS23ysBPME_205	Firmicutes sp. AS23ysBPME_205
METABAT_AS20ysBPTH_149	Clostridiales sp. AS20ysBPTH_149																																																1.37787
METABAT_AS09scLD_310	Firmicutes sp. AS09scLD_310
METABAT_AS10tlH2TH_59	Firmicutes sp. AS10tlH2TH_59
METABAT_AS26fmACSIPLY_22	Xanthomonadaceae sp. AS26fmACSIPLY_22
METABAT_AS08sgBPME_383	Clostridiales sp. AS08sgBPME_383
METABAT_AS21ysBPME_341	Clostridiales sp. AS21ysBPME_341
METABAT_AS06rmzACSIP_578	Chloroflexi sp. AS06rmzACSIP_578										1.5072	1.48698	1.4174	1.40034
METABAT_AS10tlH2TH_313	Eubacteriaceae sp. AS10tlH2TH_313
METABAT_AS25fmACSIPFO_17	Acholeplasmataceae sp. AS25fmACSIPFO_17
METABAT_AS06rmzACSIP_196	Chloroflexi sp. AS06rmzACSIP_196													1.44841
METABAT_AS18jrsBPVS_12	Synergistaceae sp. AS18jrsBPVS_12
METABAT_AS06rmzACSIP_601	Bacteroidales sp. AS06rmzACSIP_601														1.38064	1.51405
METABAT_AS08sgBPME_432	Acholeplasmataceae sp. AS08sgBPME_432
METABAT_AS08sgBPME_188	Fermentimonas caenicola_AS08sgBPME_188
METABAT_AS23ysBPME_42	Clostridiales sp. AS23ysBPME_42
METABAT_AS06rmzACSIP_219	Planctomycetaceae Pir4 lineage sp. AS06rmzACSIP_219										1.54197	1.57922	1.47972	1.41259	1.35021	1.29117
METABAT_AS21ysBPME_111	Clostridiaceae sp. AS21ysBPME_111																														1.40551	1.38462	1.35235	1.5392	1.41672		1.45288	1.37792	1.37581	1.35396	1.43565		1.49164	1.36458	1.41539		1.45705
METABAT_AS07pgkLD_191	Clostridiales sp. AS07pgkLD_191																			1.26428	1.24353			1.50147			1.76884	1.50727	1.38219	1.49604	1.45831	1.55951	1.28675	1.51772	1.51822	1.27189	1.4812	1.56112	1.27399	1.30891	1.30647	1.51046	1.50091	1.30601	1.30163	1.58684	1.29795	1.30432	1.32271
METABAT_AS26fmACSIPLY_35	Bacteroidales sp. AS26fmACSIPLY_35		1.49925		1.33242	1.26019												1.27923	1.19585
METABAT_AS22ysBPME_181	Bacteroidales sp. AS22ysBPME_181
METABAT_AS27yjCOA_28	Candidatus Riflebacteria sp. AS27yjCOA_28																			1.46991	1.45865										1.5337						1.40298	1.53281
METABAT_AS22ysBPME_147	Firmicutes sp. AS22ysBPME_147		1.3553		1.42886			1.38948										1.49782	1.45129
METABAT_AS22ysBPME_212	Clostridiaceae sp. AS22ysBPME_212
METABAT_AS26fmACSIPLY_51	Pseudoclavibacter sp. AS26fmACSIPLY_51
METABAT_AS23ysBPME_52	Epulopiscium sp. AS23ysBPME_52
METABAT_AS05jafATM_110	Alcaligenaceae sp. AS05jafATM_110
METABAT_AS08sgBPME_110	Clostridiaceae sp. AS08sgBPME_110
METABAT_AS22ysBPME_152	Fibrobacter sp. AS22ysBPME_152
METABAT_AS10tlH2TH_342	candidate division WS1 sp. AS10tlH2TH_342
METABAT_AS06rmzACSIP_565	Rhodococcus sp. AS06rmzACSIP_565										1.44103	1.41371	1.44682	1.38922	1.47552	1.42187
METABAT_AS06rmzACSIP_541	Planctomycetaceae sp. AS06rmzACSIP_541													1.42651
METABAT_AS22ysBPME_170	Clostridiaceae sp. AS22ysBPME_170
METABAT_AS23ysBPME_309	Erysipelotrichaceae UCG-004 sp. AS23ysBPME_309																											1.46419	1.4174	1.37995
METABAT_AS07pgkLD_164	Syntrophomonadaceae sp. AS07pgkLD_164																			1.36747	1.38494																											1.42907
METABAT_AS02xzSISU_61	Firmicutes sp. AS02xzSISU_61		1.43621															1.42235	1.4151
METABAT_AS09scLD_87	Clostridiales sp. AS09scLD_87																													1.36656
METABAT_AS07pgkLD_152	Peptococcaceae sp. AS07pgkLD_152
METABAT_AS20ysBPTH_144	Clostridiaceae sp. AS20ysBPTH_144
METABAT_AS06rmzACSIP_301	Candidatus Hydrogenedentes sp. AS06rmzACSIP_301															1.41701
METABAT_AS05jafATM_106	Anaerolineaceae sp. AS05jafATM_106
METABAT_AS08sgBPME_474	Firmicutes sp. AS08sgBPME_474
METABAT_AS08sgBPME_301	Clostridiales sp. AS08sgBPME_301
METABAT_AS22ysBPME_279	Clostridiales sp. AS22ysBPME_279
METABAT_AS21ysBPME_133	Treponema sp. AS21ysBPME_133
METABAT_AS21ysBPME_120	Clostridiales_Family_XI__Incertae_Sedis sp. AS21ysBPME_120
METABAT_AS04akNAM_45	Petrimonas sp. AS04akNAM_45
METABAT_AS3CglBPFA_17	Methanosaeta sp. AS3CglBPFA_17			1.4123																																				1.37082			1.50803	1.37272			1.49268		1.466
METABAT_AS09scLD_372	Clostridiales sp. AS09scLD_372
METABAT_AS20ysBPTH_50	Firmicutes sp. AS20ysBPTH_50
METABAT_AS06rmzACSIP_118	Acidobacteria sp. AS06rmzACSIP_118												1.43058	1.40449		1.34791														1.406
METABAT_AS07pgkLD_55	Syntrophomonadaceae sp. AS07pgkLD_55
METABAT_AS06rmzACSIP_502	Acidobacteria sp. AS06rmzACSIP_502										1.3035	1.35642		1.69398	1.26961
METABAT_AS22ysBPME_78	Epulopiscium sp. AS22ysBPME_78
METABAT_AS27yjCOA_32	Elusimicrobia Lineage IV sp. AS27yjCOA_32
METABAT_AS08sgBPME_178	Clostridiales vadinBB60 group sp. AS08sgBPME_178
METABAT_AS27yjCOA_141	Bacteroidales SB-5 sp. AS27yjCOA_141
METABAT_AS23ysBPME_30	Firmicutes sp. AS23ysBPME_30
METABAT_AS20ysBPTH_179	Firmicutes sp. AS20ysBPTH_179
METABAT_AS27yjCOA_219	Unclassified sp. AS27yjCOA_219
METABAT_AS22ysBPME_306	Bacteroidales sp. AS22ysBPME_306																							1.50741				1.49432	1.4372	1.34238		1.32539			1.54359					1.31426	1.34027	1.41894	1.41566	1.32343	1.33969		1.41389	1.34055	1.42008
METABAT_AS02xzSISU_22	Syntrophomonadaceae sp. AS02xzSISU_22
METABAT_AS04akNAM_94	Firmicutes sp. AS04akNAM_94
METABAT_AS23ysBPME_360	Firmicutes sp. AS23ysBPME_360
METABAT_AS02xzSISU_47	Clostridiaceae sp. AS02xzSISU_47
METABAT_AS08sgBPME_67	Clostridiales sp. AS08sgBPME_67
METABAT_AS08sgBPME_38	Bacteroidales sp. AS08sgBPME_38											1.7192			1.38073	1.40042
METABAT_AS10tlH2TH_403	Alcaligenaceae sp. AS10tlH2TH_403
METABAT_AS27yjCOA_184	Deltaproteobacteria sp. AS27yjCOA_184																																										1.49956
METABAT_AS09scLD_22	Clostridiales sp. AS09scLD_22
METABAT_AS08sgBPME_163	Firmicutes sp. AS08sgBPME_163
METABAT_AS15tlH2ME_125	Firmicutes sp. AS15tlH2ME_125
METABAT_AS06rmzACSIP_595	Methanosaeta sp. AS06rmzACSIP_595										1.42495		1.34546	1.67677	1.26406	1.23233
METABAT_AS27yjCOA_153	Clostridiales sp. AS27yjCOA_153
METABAT_AS20ysBPTH_8	Clostridiaceae sp. AS20ysBPTH_8																												1.32147	1.4682	1.37136	1.38342	1.25437		1.35945		1.44702	1.50428	1.32286
METABAT_AS20ysBPTH_14	Methanoculleus thermophilus_AS20ysBPTH_14
METABAT_AS27yjCOA_17	Bacteroidales sp. AS27yjCOA_17
METABAT_AS08sgBPME_427	Firmicutes sp. AS08sgBPME_427
METABAT_AS15tlH2ME_224	Bacteroidales sp. AS15tlH2ME_224
METABAT_AS04akNAM_60	Firmicutes sp. AS04akNAM_60
METABAT_AS08sgBPME_135	Propionibacterium sp. AS08sgBPME_135
METABAT_AS06rmzACSIP_463	Actinomycetales sp. AS06rmzACSIP_463										1.38936	1.37695	1.38898	1.37064	1.38675	1.3913
METABAT_AS10tlH2TH_315	Bacteroidales sp. AS10tlH2TH_315							1.36938
METABAT_AS20ysBPTH_25	Firmicutes sp. AS20ysBPTH_25
METABAT_AS22ysBPME_234	Clostridiaceae sp. AS22ysBPME_234
METABAT_AS23ysBPME_351	Firmicutes sp. AS23ysBPME_351
METABAT_AS08sgBPME_412	Firmicutes sp. AS08sgBPME_412
METABAT_AS23ysBPME_169	Clostridiales sp. AS23ysBPME_169
METABAT_AS06rmzACSIP_271	Clostridiaceae sp. AS06rmzACSIP_271											1.60477			1.22921	1.30759
METABAT_AS21ysBPME_67	Erysipelotrichia sp. AS21ysBPME_67
METABAT_AS05jafATM_55	Tepidimicrobium sp. AS05jafATM_55
METABAT_AS06rmzACSIP_89	Brocadiaceae sp. AS06rmzACSIP_89											1.3795
METABAT_AS08sgBPME_75	Firmicutes sp. AS08sgBPME_75
METABAT_AS22ysBPME_304	Bacteroidales GZKB124 sp. AS22ysBPME_304
METABAT_AS27yjCOA_134	Bacteroidales sp. AS27yjCOA_134
METABAT_AS23ysBPME_168	Firmicutes sp. AS23ysBPME_168
METABAT_AS04akNAM_125	Paracoccus solventivorans_AS04akNAM_125
METABAT_AS20ysBPTH_124	Clostridiaceae sp. AS20ysBPTH_124
METABAT_AS27yjCOA_130	Chloroflexi sp. AS27yjCOA_130
METABAT_AS20ysBPTH_33	Firmicutes sp. AS20ysBPTH_33
METABAT_AS08sgBPME_343	Herbinix luporum_AS08sgBPME_343
METABAT_AS24abBPME_43	Clostridium sp. AS24abBPME_43																																								1.36816
METABAT_AS09scLD_413	Clostridiales_Family_XI__Incertae_Sedis sp. AS09scLD_413
METABAT_AS27yjCOA_105	Elusimicrobia sp. AS27yjCOA_105
METABAT_AS21ysBPME_255	Clostridiales sp. AS21ysBPME_255																											1.28199	1.30953	1.29375
METABAT_AS07pgkLD_231	Clostridiaceae sp. AS07pgkLD_231
METABAT_AS23ysBPME_352	candidate division WS1 sp. AS23ysBPME_352
METABAT_AS23ysBPME_237	Christensenellaceae R-7 group sp. AS23ysBPME_237
METABAT_AS24abBPME_146	Clostridiales sp. AS24abBPME_146
METABAT_AS22ysBPME_266	Campylobacteraceae sp. AS22ysBPME_266
METABAT_AS06rmzACSIP_74	Methanospirillum sp. AS06rmzACSIP_74										1.32789	1.38604	1.43794	1.43847	1.22242													1.44537
METABAT_AS20ysBPTH_2	Epulopiscium sp. AS20ysBPTH_2
METABAT_AS21ysBPME_7	Fretibacterium sp. AS21ysBPME_7
METABAT_AS08sgBPME_141	Clostridiales sp. AS08sgBPME_141																																						1.32298							1.39236
METABAT_AS09scLD_82	Clostridia sp. AS09scLD_82
METABAT_AS22ysBPME_176	Epulopiscium sp. AS22ysBPME_176
METABAT_AS20ysBPTH_186	Firmicutes sp. AS20ysBPTH_186
METABAT_AS27yjCOA_163	Actinomycetales bacterium_AS27yjCOA_163
METABAT_AS27yjCOA_135	Clostridiales sp. AS27yjCOA_135
METABAT_AS06rmzACSIP_589	Deltaproteobacteria sp. AS06rmzACSIP_589															1.35298
METABAT_AS22ysBPME_300	Clostridiales_Family_XI__Incertae_Sedis sp. AS22ysBPME_300	1.38241
METABAT_AS20ysBPTH_133	Clostridiales_Family_XI__Incertae_Sedis sp. AS20ysBPTH_133																			1.33825	1.35471										1.37614	1.37003		1.37458	1.3858		1.34098
METABAT_AS20ysBPTH_117	Firmicutes sp. AS20ysBPTH_117
METABAT_AS04akNAM_68	Clostridiaceae sp. AS04akNAM_68
METABAT_AS21ysBPME_46	Firmicutes sp. AS21ysBPME_46
METABAT_AS21ysBPME_135	Candidatus Riflebacteria sp. AS21ysBPME_135																			1.29362	1.33103							1.3797	1.35836	1.35588	1.29323	1.32153	1.31674	1.3275	1.33081	1.33547	1.27722	1.3047	1.35013	1.27115	1.32045	1.40068	1.40155	1.28713	1.30016	1.41881	1.44045	1.31818	1.31868
METABAT_AS4FglBPSI_4	Firmicutes sp. AS4FglBPSI_4				1.34155	1.38251												1.3654	1.34373
METABAT_AS21ysBPME_327	Clostridiales_Family_XI__Incertae_Sedis sp. AS21ysBPME_327
METABAT_AS05jafATM_99	Candidatus Cloacimonetes sp. AS05jafATM_99																			1.28353	1.28065										1.34951	1.34002	1.30595	1.34806	1.32214	1.30935	1.37129	1.32834	1.29282	1.30839	1.33646	1.48458	1.41397	1.31914		1.42062			1.37034
METABAT_AS4FglBPSI_11	Firmicutes sp. AS4FglBPSI_11				1.29531	1.32542												1.306	1.27676
METABAT_AS06rmzACSIP_10	Bacteroidales sp. AS06rmzACSIP_10														1.34322	1.34046
METABAT_AS23ysBPME_183	Epulopiscium sp. AS23ysBPME_183
METABAT_AS23ysBPME_90	Clostridiales sp. AS23ysBPME_90																			1.24398	1.21864			1.53132				1.40342	1.31985	1.28824	1.27444	1.25937	1.3092	1.28994	1.27021	1.32585	1.30354	1.271	1.30849	1.27946	1.29605	1.42258	1.37607	1.23898	1.2666	1.42927	1.38398	1.27631	1.33085
METABAT_AS01afH2WH_16	Firmicutes sp. AS01afH2WH_16				1.31442	1.31807												1.29827	1.24206
METABAT_AS04akNAM_40	Syntrophothermus lipocalidus_AS04akNAM_40
METABAT_AS05jafATM_18	Clostridiales_Family_XI__Incertae_Sedis sp. AS05jafATM_18
METABAT_AS04akNAM_18	Firmicutes sp. AS04akNAM_18																											1.37344	1.30517	1.31244
METABAT_AS07pgkLD_61	Clostridiaceae sp. AS07pgkLD_61
METABAT_AS23ysBPME_11	Bacteroidales MgMjR-022 sp. AS23ysBPME_11
METABAT_AS27yjCOA_30	Myxococcales sp. AS27yjCOA_30
METABAT_AS22ysBPME_289	Clostridiales sp. AS22ysBPME_289
METABAT_AS04akNAM_37	Clostridiaceae sp. AS04akNAM_37
METABAT_AS23ysBPME_277	Clostridiales sp. AS23ysBPME_277
METABAT_AS21ysBPME_86	Clostridiales_Family_XI__Incertae_Sedis sp. AS21ysBPME_86
METABAT_AS04akNAM_34	Clostridiaceae sp. AS04akNAM_34																			1.29325	1.28475										1.2507	1.26926	1.25604	1.28451	1.28521	1.21159	1.28045	1.26725	1.23125	1.2414	1.28091	1.47804	1.45851	1.27059	1.32107	1.42975	1.49599		1.37447
METABAT_AS20ysBPTH_159	Candidatus Methanoculleus thermohydrogenotrophicum_AS20ysBPTH_159					1.30507												1.3302	1.31012
METABAT_AS21ysBPME_137	Ruminococcaceae sp. AS21ysBPME_137
METABAT_AS4AglBPMA_38	Holophagae Incertae Sedis sp. AS4AglBPMA_38						1.36582										1.26599
METABAT_AS04akNAM_41	Firmicutes sp. AS04akNAM_41
METABAT_AS08sgBPME_112	Clostridiales sp. AS08sgBPME_112															1.41042
METABAT_AS22ysBPME_277	Clostridiaceae sp. AS22ysBPME_277
METABAT_AS04akNAM_5	Bacteria sp. AS04akNAM_5
METABAT_AS08sgBPME_241	Clostridiales sp. AS08sgBPME_241
METABAT_AS23ysBPME_152	Clostridiales sp. AS23ysBPME_152
METABAT_AS23ysBPME_49	Clostridiales sp. AS23ysBPME_49
METABAT_AS27yjCOA_138	Clostridiales sp. AS27yjCOA_138
METABAT_AS04akNAM_80	Firmicutes sp. AS04akNAM_80
METABAT_AS08sgBPME_98	Firmicutes sp. AS08sgBPME_98
METABAT_AS10tlH2TH_131	Firmicutes sp. AS10tlH2TH_131		1.21466			1.34642		1.27462										1.20667	1.20178
METABAT_AS05jafATM_30	Petrimonas sp. AS05jafATM_30
METABAT_AS04akNAM_87	Clostridiales_Family_XI__Incertae_Sedis sp. AS04akNAM_87
METABAT_AS22ysBPME_46	Methanosarcina flavescens_AS22ysBPME_46
METABAT_AS04akNAM_99	Firmicutes sp. AS04akNAM_99
METABAT_AS27yjCOA_75	Verrucomicrobia OPB35 soil group sp. AS27yjCOA_75
METABAT_AS08sgBPME_285	Clostridiales sp. AS08sgBPME_285
METABAT_AS4LglBPNY_23	Actinomycetaceae sp. AS4LglBPNY_23							1.29432
METABAT_AS04akNAM_119	Clostridiales sp. AS04akNAM_119
METABAT_AS25fmACSIPFO_85	Clostridia sp. AS25fmACSIPFO_85
METABAT_AS25fmACSIPFO_90	Clostridiales_Family_XI__Incertae_Sedis sp. AS25fmACSIPFO_90
METABAT_AS21ysBPME_66	Clostridiales sp. AS21ysBPME_66
METABAT_AS20ysBPTH_116	Firmicutes sp. AS20ysBPTH_116
METABAT_AS04akNAM_109	Clostridiales sp. AS04akNAM_109
METABAT_AS4BglBPHE_16	Rikenellaceae Blvii28 wastewater-sludge group sp. AS4BglBPHE_16																1.29117
METABAT_AS23ysBPME_19	Clostridiaceae sp. AS23ysBPME_19
METABAT_AS05jafATM_93	Bacteroidales sp. AS05jafATM_93
METABAT_AS08sgBPME_186	Clostridiaceae sp. AS08sgBPME_186
METABAT_AS04akNAM_103	Clostridia sp. AS04akNAM_103
METABAT_AS25fmACSIPFO_7	Firmicutes sp. AS25fmACSIPFO_7
METABAT_AS23ysBPME_66	Clostridia sp. AS23ysBPME_66
METABAT_AS22ysBPME_290	Fusobacteria sp. AS22ysBPME_290
METABAT_AS21ysBPME_157	Thermoplasmatales Incertae Sedis sp. AS21ysBPME_157
METABAT_AS04akNAM_112	Syntrophomonadaceae sp. AS04akNAM_112
METABAT_AS06rmzACSIP_359	Phycisphaerae MSBL9 sp. AS06rmzACSIP_359										1.31117	1.39695	1.3103	1.30466	1.20459	1.18463
METABAT_AS23ysBPME_47	Firmicutes sp. AS23ysBPME_47
METABAT_AS21ysBPME_310	Candidatus Atribacteria sp. AS21ysBPME_310
METABAT_AS04akNAM_29	Clostridia sp. AS04akNAM_29
METABAT_AS20ysBPTH_75	Methanothermobacter wolfeii_AS20ysBPTH_75
METABAT_AS08sgBPME_347	Clostridiaceae sp. AS08sgBPME_347
METABAT_AS04akNAM_66	Ochrobactrum intermedium_AS04akNAM_66
METABAT_AS08sgBPME_385	Bacteroidales sp. AS08sgBPME_385
METABAT_AS27yjCOA_29	Deltaproteobacteria sp. AS27yjCOA_29																			1.19816	1.18117							1.29014	1.25552	1.25715	1.20974	1.20775	1.19014	1.25271	1.22046	1.17407	1.25509	1.19535	1.1919	1.17543	1.21085	1.31525	1.29341	1.19187	1.19546	1.33275	1.30226	1.18732	1.29117
METABAT_AS24abBPME_73	Firmicutes sp. AS24abBPME_73		1.21566		1.21757	1.2229		1.33847										1.20375	1.16751
METABAT_AS26fmACSIPLY_24	Chloroflexi sp. AS26fmACSIPLY_24
METABAT_AS22ysBPME_133	Clostridiales sp. AS22ysBPME_133
METABAT_AS23ysBPME_80	Ignavibacteria sp. AS23ysBPME_80
METABAT_AS20ysBPTH_47	Clostridiales sp. AS20ysBPTH_47
METABAT_AS05jafATM_78	Clostridiales sp. AS05jafATM_78
METABAT_AS05jafATM_20	Methanosarcina sp. AS05jafATM_20
METABAT_AS06rmzACSIP_427	Chlamydiae LD1-PA32 sp. AS06rmzACSIP_427												1.27967	1.26625		1.26111
METABAT_AS24abBPME_94	Clostridiaceae sp. AS24abBPME_94
METABAT_AS26fmACSIPLY_5	Rhizobiales sp. AS26fmACSIPLY_5
METABAT_AS04akNAM_127	Desulfotomaculum sp. AS04akNAM_127
METABAT_AS04akNAM_130	Clostridiaceae sp. AS04akNAM_130
METABAT_AS23ysBPME_4	Methanosarcinaceae sp. AS23ysBPME_4
METABAT_AS23ysBPME_297	Veillonellaceae sp. AS23ysBPME_297
METABAT_AS04akNAM_59	Peptococcaceae sp. AS04akNAM_59
METABAT_AS21ysBPME_170	Clostridiales sp. AS21ysBPME_170
METABAT_AS04akNAM_26	Firmicutes sp. AS04akNAM_26
METABAT_AS04akNAM_124	Firmicutes sp. AS04akNAM_124
METABAT_AS04akNAM_10	Acinetobacter towneri_AS04akNAM_10
METABAT_AS05jafATM_73	Clostridium sp. AS05jafATM_73
METABAT_AS25fmACSIPFO_25	Firmicutes sp. AS25fmACSIPFO_25
METABAT_AS23ysBPME_119	Clostridiaceae sp. AS23ysBPME_119
METABAT_AS04akNAM_97	Rhodocyclaceae sp. AS04akNAM_97
METABAT_AS04akNAM_31	Thermoanaerobacterales sp. AS04akNAM_31
METABAT_AS04akNAM_92	Clostridiales sp. AS04akNAM_92
METABAT_AS04akNAM_113	Clostridiaceae sp. AS04akNAM_113
METABAT_AS27yjCOA_109	Propionibacterium sp. AS27yjCOA_109
METABAT_AS04akNAM_52	Pseudomonas aeruginosa_AS04akNAM_52
METABAT_AS04akNAM_23	Methanothermobacter sp. AS04akNAM_23
METABAT_AS27yjCOA_185	Peptococcaceae sp. AS27yjCOA_185
METABAT_AS27yjCOA_218	Propionibacterium sp. AS27yjCOA_218
METABAT_AS01afH2WH_13	Clostridia sp. AS01afH2WH_13
METABAT_AS01afH2WH_15	Chloroflexi sp. AS01afH2WH_15
METABAT_AS01afH2WH_19	Clostridiales sp. AS01afH2WH_19
METABAT_AS01afH2WH_28	Acetobacter sp. AS01afH2WH_28
METABAT_AS01afH2WH_3	Phycisphaerae Pla1 lineage sp. AS01afH2WH_3
METABAT_AS01afH2WH_32	Acetomicrobium flavidum_AS01afH2WH_32
METABAT_AS01afH2WH_34	Clostridiales sp. AS01afH2WH_34
METABAT_AS01afH2WH_48	Clostridiales sp. AS01afH2WH_48
METABAT_AS01afH2WH_49	Christensenellaceae sp. AS01afH2WH_49
METABAT_AS01afH2WH_50	Methanothermobacter sp. AS01afH2WH_50
METABAT_AS01afH2WH_56	Synergistaceae sp. AS01afH2WH_56
METABAT_AS01afH2WH_58	Firmicutes sp. AS01afH2WH_58
METABAT_AS01afH2WH_61	Bacilli sp. AS01afH2WH_61
METABAT_AS01afH2WH_7	Chloroflexi sp. AS01afH2WH_7
METABAT_AS02xzSISU_14	Clostridiales sp. AS02xzSISU_14
METABAT_AS02xzSISU_21	Firmicutes sp. AS02xzSISU_21
METABAT_AS02xzSISU_3	Chloroflexi sp. AS02xzSISU_3
METABAT_AS02xzSISU_35	Peptoniphilus sp. AS02xzSISU_35
METABAT_AS02xzSISU_37	Firmicutes sp. AS02xzSISU_37
METABAT_AS02xzSISU_4	Thermogutta sp. AS02xzSISU_4
METABAT_AS02xzSISU_42	Bacteroidales sp. AS02xzSISU_42
METABAT_AS02xzSISU_46	Clostridiaceae sp. AS02xzSISU_46
METABAT_AS02xzSISU_52	Clostridiales sp. AS02xzSISU_52
METABAT_AS02xzSISU_56	Chloroflexi sp. AS02xzSISU_56
METABAT_AS02xzSISU_62	Gammaproteobacteria sp. AS02xzSISU_62
METABAT_AS02xzSISU_68	Wolinella succinogenes_AS02xzSISU_68
METABAT_AS02xzSISU_80	Acidaminococcaceae sp. AS02xzSISU_80
METABAT_AS02xzSISU_83	Firmicutes sp. AS02xzSISU_83
METABAT_AS04akNAM_100	Clostridiaceae sp. AS04akNAM_100
METABAT_AS04akNAM_104	Clostridiales sp. AS04akNAM_104
METABAT_AS04akNAM_105	Bacillus sp. AS04akNAM_105
METABAT_AS04akNAM_108	Clostridia sp. AS04akNAM_108
METABAT_AS04akNAM_110	Bacillales sp. AS04akNAM_110
METABAT_AS04akNAM_111	Clostridiales sp. AS04akNAM_111
METABAT_AS04akNAM_115	Syntrophomonadaceae sp. AS04akNAM_115
METABAT_AS04akNAM_116	Clostridiales sp. AS04akNAM_116
METABAT_AS04akNAM_117	Firmicutes sp. AS04akNAM_117
METABAT_AS04akNAM_121	Clostridiaceae sp. AS04akNAM_121
METABAT_AS04akNAM_129	Syntrophaceticus sp. AS04akNAM_129
METABAT_AS04akNAM_132	Firmicutes sp. AS04akNAM_132
METABAT_AS04akNAM_134	Firmicutes sp. AS04akNAM_134
METABAT_AS04akNAM_15	Clostridiales sp. AS04akNAM_15
METABAT_AS04akNAM_17	Clostridia sp. AS04akNAM_17
METABAT_AS04akNAM_22	Clostridiales sp. AS04akNAM_22
METABAT_AS04akNAM_25	Methanothermobacter sp. AS04akNAM_25
METABAT_AS04akNAM_35	Firmicutes sp. AS04akNAM_35
METABAT_AS04akNAM_38	Clostridia sp. AS04akNAM_38
METABAT_AS04akNAM_44	Thermoanaerobacterium sp. AS04akNAM_44
METABAT_AS04akNAM_48	Clostridia D8A-2 sp. AS04akNAM_48
METABAT_AS04akNAM_51	Coprothermobacter sp. AS04akNAM_51
METABAT_AS04akNAM_6	Firmicutes sp. AS04akNAM_6
METABAT_AS04akNAM_61	Firmicutes sp. AS04akNAM_61
METABAT_AS04akNAM_62	Candidatus Carbobacillus_AS04akNAM_62
METABAT_AS04akNAM_67	Clostridia sp. AS04akNAM_67
METABAT_AS04akNAM_71	Firmicutes sp. AS04akNAM_71
METABAT_AS04akNAM_77	Firmicutes sp. AS04akNAM_77
METABAT_AS04akNAM_79	Firmicutes sp. AS04akNAM_79
METABAT_AS04akNAM_83	Synergistaceae sp. AS04akNAM_83
METABAT_AS04akNAM_85	Thermoanaerobacterales sp. AS04akNAM_85
METABAT_AS04akNAM_86	Firmicutes sp. AS04akNAM_86
METABAT_AS04akNAM_88	Thermoanaerobacter_AS04akNAM_88
METABAT_AS04akNAM_9	Alicyclobacillus sp. AS04akNAM_9
METABAT_AS04akNAM_96	Firmicutes sp. AS04akNAM_96
METABAT_AS05jafATM_100	Thermoanaerobacterales sp. AS05jafATM_100
METABAT_AS05jafATM_104	Syntrophaceticus_AS05jafATM_104
METABAT_AS05jafATM_105	Syntrophomonadaceae sp. AS05jafATM_105
METABAT_AS05jafATM_108	Firmicutes sp. AS05jafATM_108
METABAT_AS05jafATM_23	Peptococcaceae sp. AS05jafATM_23
METABAT_AS05jafATM_29	Firmicutes sp. AS05jafATM_29
METABAT_AS05jafATM_4	Desulfitobacterium dehalogenans_AS05jafATM_4
METABAT_AS05jafATM_45	Firmicutes sp. AS05jafATM_45
METABAT_AS05jafATM_47	Firmicutes sp. AS05jafATM_47
METABAT_AS05jafATM_5	Firmicutes sp. AS05jafATM_5
METABAT_AS05jafATM_52	Bacilli sp. AS05jafATM_52
METABAT_AS05jafATM_58	Thermoanaerobacterales sp. AS05jafATM_58
METABAT_AS05jafATM_59	Clostridiaceae sp. AS05jafATM_59
METABAT_AS05jafATM_60	Firmicutes sp. AS05jafATM_60
METABAT_AS05jafATM_63	Enterococcaceae sp. AS05jafATM_63
METABAT_AS05jafATM_70	Clostridiaceae sp. AS05jafATM_70
METABAT_AS05jafATM_71	Firmicutes sp. AS05jafATM_71
METABAT_AS05jafATM_72	Corynebacteriales sp. AS05jafATM_72
METABAT_AS05jafATM_76	Methanothermobacter sp. AS05jafATM_76
METABAT_AS05jafATM_84	Clostridia sp. AS05jafATM_84
METABAT_AS05jafATM_89	candidate division WS6 sp. AS05jafATM_89
METABAT_AS05jafATM_92	Firmicutes sp. AS05jafATM_92
METABAT_AS05jafATM_97	Thermoanaerobacterales sp. AS05jafATM_97
METABAT_AS06rmzACSIP_102	Deltaproteobacteria sp. AS06rmzACSIP_102
METABAT_AS06rmzACSIP_104	Lentisphaerae sp. AS06rmzACSIP_104
METABAT_AS06rmzACSIP_106	Clostridiales sp. AS06rmzACSIP_106
METABAT_AS06rmzACSIP_108	Xanthomonadaceae sp. AS06rmzACSIP_108
METABAT_AS06rmzACSIP_109	Actinomycetales sp. AS06rmzACSIP_109
METABAT_AS06rmzACSIP_111	Thermotogaceae sp. AS06rmzACSIP_111
METABAT_AS06rmzACSIP_114	Lentisphaerae sp. AS06rmzACSIP_114
METABAT_AS06rmzACSIP_117	Candidatus Falkowbacteria sp. AS06rmzACSIP_117
METABAT_AS06rmzACSIP_12	Clostridiales sp. AS06rmzACSIP_12
METABAT_AS06rmzACSIP_121	Syntrophorhabdus sp. AS06rmzACSIP_121
METABAT_AS06rmzACSIP_124	Chloroflexi sp. AS06rmzACSIP_124
METABAT_AS06rmzACSIP_125	Methanomicrobiales sp. AS06rmzACSIP_125
METABAT_AS06rmzACSIP_128	Actinobacteria sp. AS06rmzACSIP_128
METABAT_AS06rmzACSIP_135	Actinobacteria sp. AS06rmzACSIP_135
METABAT_AS06rmzACSIP_140	Gammaproteobacteria sp. AS06rmzACSIP_140
METABAT_AS06rmzACSIP_144	Candidatus Cloacimonetes sp. AS06rmzACSIP_144
METABAT_AS06rmzACSIP_145	Clostridiales sp. AS06rmzACSIP_145
METABAT_AS06rmzACSIP_148	Chloroflexi sp. AS06rmzACSIP_148
METABAT_AS06rmzACSIP_149	Clostridiales sp. AS06rmzACSIP_149
METABAT_AS06rmzACSIP_15	Propionibacterium sp. AS06rmzACSIP_15
METABAT_AS06rmzACSIP_150	Euryarchaeota sp. AS06rmzACSIP_150
METABAT_AS06rmzACSIP_153	Syntrophomonadaceae sp. AS06rmzACSIP_153
METABAT_AS06rmzACSIP_157	Clostridiales sp. AS06rmzACSIP_157
METABAT_AS06rmzACSIP_158	Clostridiales sp. AS06rmzACSIP_158
METABAT_AS06rmzACSIP_16	Deinococcales sp. AS06rmzACSIP_16
METABAT_AS06rmzACSIP_161	Rhodococcus sp. AS06rmzACSIP_161
METABAT_AS06rmzACSIP_164	Gordonia sp. AS06rmzACSIP_164
METABAT_AS06rmzACSIP_166	Chloroflexi sp. AS06rmzACSIP_166
METABAT_AS06rmzACSIP_167	Microbacteriaceae sp. AS06rmzACSIP_167
METABAT_AS06rmzACSIP_174	Verrucomicrobiaceae sp. AS06rmzACSIP_174
METABAT_AS06rmzACSIP_176	Fibrobacter sp. AS06rmzACSIP_176
METABAT_AS06rmzACSIP_177	Acholeplasmataceae sp. AS06rmzACSIP_177
METABAT_AS06rmzACSIP_178	Phycisphaerae mle1-8 sp. AS06rmzACSIP_178
METABAT_AS06rmzACSIP_18	Lentisphaerae sp. AS06rmzACSIP_18
METABAT_AS06rmzACSIP_180	Clostridiales sp. AS06rmzACSIP_180
METABAT_AS06rmzACSIP_185	Clostridiales sp. AS06rmzACSIP_185
METABAT_AS06rmzACSIP_188	Syntrophomonadaceae sp. AS06rmzACSIP_188
METABAT_AS06rmzACSIP_189	Clostridiaceae sp. AS06rmzACSIP_189
METABAT_AS06rmzACSIP_190	Chloroflexi sp. AS06rmzACSIP_190
METABAT_AS06rmzACSIP_191	Candidatus Peribacteria sp. AS06rmzACSIP_191
METABAT_AS06rmzACSIP_192	Chloroflexi sp. AS06rmzACSIP_192
METABAT_AS06rmzACSIP_193	Anaerolineae MSB-5E12 sp. AS06rmzACSIP_193
METABAT_AS06rmzACSIP_195	Syntrophomonadaceae sp. AS06rmzACSIP_195
METABAT_AS06rmzACSIP_197	Elusimicrobia sp. AS06rmzACSIP_197
METABAT_AS06rmzACSIP_198	Actinomycetales sp. AS06rmzACSIP_198
METABAT_AS06rmzACSIP_199	Fibrobacter sp. AS06rmzACSIP_199
METABAT_AS06rmzACSIP_20	Chloroflexi sp. AS06rmzACSIP_20
METABAT_AS06rmzACSIP_206	Elusimicrobia sp. AS06rmzACSIP_206
METABAT_AS06rmzACSIP_207	Clostridiales sp. AS06rmzACSIP_207
METABAT_AS06rmzACSIP_208	Methanomassiliicoccus sp. AS06rmzACSIP_208
METABAT_AS06rmzACSIP_209	Candidatus Pacebacteria sp. AS06rmzACSIP_209
METABAT_AS06rmzACSIP_210	Deinococcales sp. AS06rmzACSIP_210
METABAT_AS06rmzACSIP_212	Fibrobacter sp. AS06rmzACSIP_212
METABAT_AS06rmzACSIP_213	Lentisphaerae sp. AS06rmzACSIP_213
METABAT_AS06rmzACSIP_215	Coriobacteriaceae sp. AS06rmzACSIP_215
METABAT_AS06rmzACSIP_217	Bathyarchaeota sp. AS06rmzACSIP_217
METABAT_AS06rmzACSIP_218	Oligosphaeraceae Z20 sp. AS06rmzACSIP_218
METABAT_AS06rmzACSIP_220	Lentisphaerae sp. AS06rmzACSIP_220
METABAT_AS06rmzACSIP_223	Lentisphaerae sp. AS06rmzACSIP_223
METABAT_AS06rmzACSIP_226	Dehalococcoidales sp. AS06rmzACSIP_226
METABAT_AS06rmzACSIP_227	Bacteroidales sp. AS06rmzACSIP_227
METABAT_AS06rmzACSIP_23	Clostridiales sp. AS06rmzACSIP_23
METABAT_AS06rmzACSIP_230	Clostridia sp. AS06rmzACSIP_230
METABAT_AS06rmzACSIP_232	Gastranaerophilales sp. AS06rmzACSIP_232
METABAT_AS06rmzACSIP_234	Candidatus Riflebacteria sp. AS06rmzACSIP_234
METABAT_AS06rmzACSIP_235	Corynebacterium marinum_AS06rmzACSIP_235
METABAT_AS06rmzACSIP_239	Lentisphaerae sp. AS06rmzACSIP_239
METABAT_AS06rmzACSIP_240	Gracilibacteraceae sp. AS06rmzACSIP_240
METABAT_AS06rmzACSIP_241	Clostridiales sp. AS06rmzACSIP_241
METABAT_AS06rmzACSIP_243	Clostridia sp. AS06rmzACSIP_243
METABAT_AS06rmzACSIP_248	Chloroflexi sp. AS06rmzACSIP_248
METABAT_AS06rmzACSIP_249	Actinobacteria sp. AS06rmzACSIP_249
METABAT_AS06rmzACSIP_25	Pirellulaceae sp. AS06rmzACSIP_25
METABAT_AS06rmzACSIP_250	Lentisphaerae sp. AS06rmzACSIP_250
METABAT_AS06rmzACSIP_251	Candidatus Anammoximicrobium sp. AS06rmzACSIP_251
METABAT_AS06rmzACSIP_254	Synergistaceae sp. AS06rmzACSIP_254
METABAT_AS06rmzACSIP_255	Thauera butanivorans_AS06rmzACSIP_255
METABAT_AS06rmzACSIP_256	Thauera phenolivorans_AS06rmzACSIP_256
METABAT_AS06rmzACSIP_257	Parcubacteria sp. AS06rmzACSIP_257
METABAT_AS06rmzACSIP_259	Spirochaetes sp. AS06rmzACSIP_259
METABAT_AS06rmzACSIP_262	Solirubrobacterales sp. AS06rmzACSIP_262
METABAT_AS06rmzACSIP_266	Leptolinea sp. AS06rmzACSIP_266
METABAT_AS06rmzACSIP_267	Clostridiales sp. AS06rmzACSIP_267
METABAT_AS06rmzACSIP_269	Clostridiales sp. AS06rmzACSIP_269
METABAT_AS06rmzACSIP_272	Chloroflexi sp. AS06rmzACSIP_272
METABAT_AS06rmzACSIP_274	Candidatus Hydrogenedens sp. AS06rmzACSIP_274
METABAT_AS06rmzACSIP_276	Syntrophomonadaceae sp. AS06rmzACSIP_276
METABAT_AS06rmzACSIP_282	Acholeplasmataceae sp. AS06rmzACSIP_282
METABAT_AS06rmzACSIP_286	Thermoplasmatales Incertae Sedis sp. AS06rmzACSIP_286
METABAT_AS06rmzACSIP_287	Clostridiaceae sp. AS06rmzACSIP_287
METABAT_AS06rmzACSIP_293	Clostridiales sp. AS06rmzACSIP_293
METABAT_AS06rmzACSIP_294	Bacteria sp. AS06rmzACSIP_294
METABAT_AS06rmzACSIP_299	Bacteroidales sp. AS06rmzACSIP_299
METABAT_AS06rmzACSIP_300	Clostridiales sp. AS06rmzACSIP_300
METABAT_AS06rmzACSIP_302	Ruminococcus sp. AS06rmzACSIP_302
METABAT_AS06rmzACSIP_304	Chloroflexi sp. AS06rmzACSIP_304
METABAT_AS06rmzACSIP_306	Clostridiaceae sp. AS06rmzACSIP_306
METABAT_AS06rmzACSIP_307	Deltaproteobacteria sp. AS06rmzACSIP_307
METABAT_AS06rmzACSIP_308	Lentisphaerae sp. AS06rmzACSIP_308
METABAT_AS06rmzACSIP_312	Clostridiales sp. AS06rmzACSIP_312
METABAT_AS06rmzACSIP_315	Clostridiales sp. AS06rmzACSIP_315
METABAT_AS06rmzACSIP_316	Planctomycetes sp. AS06rmzACSIP_316
METABAT_AS06rmzACSIP_318	Clostridiales sp. AS06rmzACSIP_318
METABAT_AS06rmzACSIP_319	Actinomycetales sp. AS06rmzACSIP_319
METABAT_AS06rmzACSIP_320	Pirellulaceae sp. AS06rmzACSIP_320
METABAT_AS06rmzACSIP_321	Lentisphaerae sp. AS06rmzACSIP_321
METABAT_AS06rmzACSIP_323	Elusimicrobia sp. AS06rmzACSIP_323
METABAT_AS06rmzACSIP_324	Propionibacterium sp. AS06rmzACSIP_324
METABAT_AS06rmzACSIP_328	Actinomycetales sp. AS06rmzACSIP_328
METABAT_AS06rmzACSIP_33	Thermomicrobia sp. AS06rmzACSIP_33
METABAT_AS06rmzACSIP_331	Anaerolineaceae sp. AS06rmzACSIP_331
METABAT_AS06rmzACSIP_336	Candidatus Pacebacteria sp. AS06rmzACSIP_336
METABAT_AS06rmzACSIP_338	Spirochaetes sp. AS06rmzACSIP_338
METABAT_AS06rmzACSIP_339	Elusimicrobia sp. AS06rmzACSIP_339
METABAT_AS06rmzACSIP_346	Chloroflexi sp. AS06rmzACSIP_346
METABAT_AS06rmzACSIP_347	Dehalococcoidia GIF9 sp. AS06rmzACSIP_347
METABAT_AS06rmzACSIP_351	Anaerolineales sp. AS06rmzACSIP_351
METABAT_AS06rmzACSIP_354	Dehalococcoidales sp. AS06rmzACSIP_354
METABAT_AS06rmzACSIP_358	Methanomicrobiales sp. AS06rmzACSIP_358
METABAT_AS06rmzACSIP_362	Chloroflexi sp. AS06rmzACSIP_362
METABAT_AS06rmzACSIP_363	Actinobacteria sp. AS06rmzACSIP_363
METABAT_AS06rmzACSIP_366	Myxococcales sp. AS06rmzACSIP_366
METABAT_AS06rmzACSIP_367	Patescibacteria group sp. AS06rmzACSIP_367
METABAT_AS06rmzACSIP_37	Chloroflexi sp. AS06rmzACSIP_37
METABAT_AS06rmzACSIP_370	Candidatus Beckwithbacteria sp. AS06rmzACSIP_370
METABAT_AS06rmzACSIP_371	Elusimicrobia sp. AS06rmzACSIP_371
METABAT_AS06rmzACSIP_372	Myxococcales BIrii41 sp. AS06rmzACSIP_372
METABAT_AS06rmzACSIP_373	Bacteroidales sp. AS06rmzACSIP_373
METABAT_AS06rmzACSIP_375	Lentisphaerae sp. AS06rmzACSIP_375
METABAT_AS06rmzACSIP_382	Chloroflexi sp. AS06rmzACSIP_382
METABAT_AS06rmzACSIP_383	Chloroflexi sp. AS06rmzACSIP_383
METABAT_AS06rmzACSIP_387	Actinomycetales sp. AS06rmzACSIP_387
METABAT_AS06rmzACSIP_393	Thermotogaceae sp. AS06rmzACSIP_393
METABAT_AS06rmzACSIP_394	Rhodococcus sp. AS06rmzACSIP_394
METABAT_AS06rmzACSIP_396	Clostridiales sp. AS06rmzACSIP_396
METABAT_AS06rmzACSIP_399	Parcubacteria sp. AS06rmzACSIP_399
METABAT_AS06rmzACSIP_401	Xanthomonadaceae sp. AS06rmzACSIP_401
METABAT_AS06rmzACSIP_404	Bacteroidales sp. AS06rmzACSIP_404
METABAT_AS06rmzACSIP_406	Chloroflexi sp. AS06rmzACSIP_406
METABAT_AS06rmzACSIP_408	Ruminococcaceae sp. AS06rmzACSIP_408
METABAT_AS06rmzACSIP_409	Sandaracinaceae sp. AS06rmzACSIP_409
METABAT_AS06rmzACSIP_41	Lentisphaerae sp. AS06rmzACSIP_41
METABAT_AS06rmzACSIP_410	Lentisphaerae sp. AS06rmzACSIP_410
METABAT_AS06rmzACSIP_417	Planctomycetes sp. AS06rmzACSIP_417
METABAT_AS06rmzACSIP_419	Lentisphaerae sp. AS06rmzACSIP_419
METABAT_AS06rmzACSIP_420	Clostridiales sp. AS06rmzACSIP_420
METABAT_AS06rmzACSIP_421	candidate division WS6 sp. AS06rmzACSIP_421
METABAT_AS06rmzACSIP_425	Bacteroidales sp. AS06rmzACSIP_425
METABAT_AS06rmzACSIP_429	Chloroflexi sp. AS06rmzACSIP_429
METABAT_AS06rmzACSIP_43	Clostridia sp. AS06rmzACSIP_43
METABAT_AS06rmzACSIP_430	Patescibacteria group sp. AS06rmzACSIP_430
METABAT_AS06rmzACSIP_431	Pirellulaceae sp. AS06rmzACSIP_431
METABAT_AS06rmzACSIP_433	Chloroflexi sp. AS06rmzACSIP_433
METABAT_AS06rmzACSIP_436	Bacteroidales sp. AS06rmzACSIP_436
METABAT_AS06rmzACSIP_440	Clostridiales sp. AS06rmzACSIP_440
METABAT_AS06rmzACSIP_444	Clostridiales sp. AS06rmzACSIP_444
METABAT_AS06rmzACSIP_445	Actinobacteria sp. AS06rmzACSIP_445
METABAT_AS06rmzACSIP_447	Chloroflexi sp. AS06rmzACSIP_447
METABAT_AS06rmzACSIP_448	Clostridiaceae sp. AS06rmzACSIP_448
METABAT_AS06rmzACSIP_45	Chloroflexi sp. AS06rmzACSIP_45
METABAT_AS06rmzACSIP_453	Clostridiales sp. AS06rmzACSIP_453
METABAT_AS06rmzACSIP_456	Mycobacterium_AS06rmzACSIP_456
METABAT_AS06rmzACSIP_457	Spirochaetales sp. AS06rmzACSIP_457
METABAT_AS06rmzACSIP_458	Planctomycetes sp. AS06rmzACSIP_458
METABAT_AS06rmzACSIP_459	Candidatus Pacebacteria sp. AS06rmzACSIP_459
METABAT_AS06rmzACSIP_46	Parcubacteria sp. AS06rmzACSIP_46
METABAT_AS06rmzACSIP_462	Methanothermobacter sp. AS06rmzACSIP_462
METABAT_AS06rmzACSIP_466	Clostridiales sp. AS06rmzACSIP_466
METABAT_AS06rmzACSIP_467	Phycisphaerae mle1-8 sp. AS06rmzACSIP_467
METABAT_AS06rmzACSIP_479	Pirellulaceae sp. AS06rmzACSIP_479
METABAT_AS06rmzACSIP_480	Desulfovibrionales sp. AS06rmzACSIP_480
METABAT_AS06rmzACSIP_481	Syntrophomonas_AS06rmzACSIP_481
METABAT_AS06rmzACSIP_482	Actinobacteria sp. AS06rmzACSIP_482
METABAT_AS06rmzACSIP_485	Dehalococcoidales sp. AS06rmzACSIP_485
METABAT_AS06rmzACSIP_486	Methanomicrobiales sp. AS06rmzACSIP_486
METABAT_AS06rmzACSIP_494	Phycisphaerales sp. AS06rmzACSIP_494
METABAT_AS06rmzACSIP_495	Propioniciclava sp. AS06rmzACSIP_495
METABAT_AS06rmzACSIP_498	Chloroflexi sp. AS06rmzACSIP_498
METABAT_AS06rmzACSIP_499	Bacteroidales sp. AS06rmzACSIP_499
METABAT_AS06rmzACSIP_5	Ramlibacter sp. AS06rmzACSIP_5
METABAT_AS06rmzACSIP_500	Syntrophomonadaceae sp. AS06rmzACSIP_500
METABAT_AS06rmzACSIP_503	Methanomicrobiales sp. AS06rmzACSIP_503
METABAT_AS06rmzACSIP_504	Clostridiales sp. AS06rmzACSIP_504
METABAT_AS06rmzACSIP_506	Clostridiales sp. AS06rmzACSIP_506
METABAT_AS06rmzACSIP_507	Syntrophomonadaceae sp. AS06rmzACSIP_507
METABAT_AS06rmzACSIP_509	Lentisphaerae sp. AS06rmzACSIP_509
METABAT_AS06rmzACSIP_51	Synergistaceae sp. AS06rmzACSIP_51
METABAT_AS06rmzACSIP_513	Actinomycetales sp. AS06rmzACSIP_513
METABAT_AS06rmzACSIP_517	Chloroflexi sp. AS06rmzACSIP_517
METABAT_AS06rmzACSIP_518	Bacteroidetes vadinHA17 sp. AS06rmzACSIP_518
METABAT_AS06rmzACSIP_519	Clostridiales sp. AS06rmzACSIP_519
METABAT_AS06rmzACSIP_525	Crenarchaeota sp. AS06rmzACSIP_525
METABAT_AS06rmzACSIP_529	Fibrobacter sp. AS06rmzACSIP_529
METABAT_AS06rmzACSIP_53	Chloroflexi sp. AS06rmzACSIP_53
METABAT_AS06rmzACSIP_531	Desulfobulbus sp. AS06rmzACSIP_531
METABAT_AS06rmzACSIP_532	Deltaproteobacteria sp. AS06rmzACSIP_532
METABAT_AS06rmzACSIP_535	Bacteroidales sp. AS06rmzACSIP_535
METABAT_AS06rmzACSIP_540	Erysipelotrichaceae UCG-004 sp. AS06rmzACSIP_540
METABAT_AS06rmzACSIP_543	Fibrobacter sp. AS06rmzACSIP_543
METABAT_AS06rmzACSIP_545	Candidatus Nomurabacteria sp. AS06rmzACSIP_545
METABAT_AS06rmzACSIP_550	Mollicutes RF9 sp. AS06rmzACSIP_550
METABAT_AS06rmzACSIP_551	Smithella sp. AS06rmzACSIP_551
METABAT_AS06rmzACSIP_552	Spirochaetales sp. AS06rmzACSIP_552
METABAT_AS06rmzACSIP_553	Lentisphaerae sp. AS06rmzACSIP_553
METABAT_AS06rmzACSIP_56	Syntrophomonadaceae sp. AS06rmzACSIP_56
METABAT_AS06rmzACSIP_577	Acidimicrobiales sp. AS06rmzACSIP_577
METABAT_AS06rmzACSIP_580	Micrococcales sp. AS06rmzACSIP_580
METABAT_AS06rmzACSIP_582	Euryarchaeota sp. AS06rmzACSIP_582
METABAT_AS06rmzACSIP_587	Treponema sp. AS06rmzACSIP_587
METABAT_AS06rmzACSIP_594	Treponema sp. AS06rmzACSIP_594
METABAT_AS06rmzACSIP_596	Limnobacter sp. AS06rmzACSIP_596
METABAT_AS06rmzACSIP_598	Clostridiales sp. AS06rmzACSIP_598
METABAT_AS06rmzACSIP_6	candidate division BRC1 sp. AS06rmzACSIP_6
METABAT_AS06rmzACSIP_603	Bacteroidales sp. AS06rmzACSIP_603
METABAT_AS06rmzACSIP_61	Deltaproteobacteria sp. AS06rmzACSIP_61
METABAT_AS06rmzACSIP_613	Clostridiales sp. AS06rmzACSIP_613
METABAT_AS06rmzACSIP_615	Crenarchaeota sp. AS06rmzACSIP_615
METABAT_AS06rmzACSIP_616	Chloroflexi sp. AS06rmzACSIP_616
METABAT_AS06rmzACSIP_617	Chloroflexi sp. AS06rmzACSIP_617
METABAT_AS06rmzACSIP_619	Clostridiales sp. AS06rmzACSIP_619
METABAT_AS06rmzACSIP_62	Methanomicrobiales sp. AS06rmzACSIP_62
METABAT_AS06rmzACSIP_622	Candidatus Atribacteria sp. AS06rmzACSIP_622
METABAT_AS06rmzACSIP_625	Burkholderiaceae sp. AS06rmzACSIP_625
METABAT_AS06rmzACSIP_630	Clostridiales sp. AS06rmzACSIP_630
METABAT_AS06rmzACSIP_634	Desulfatiglans sp. AS06rmzACSIP_634
METABAT_AS06rmzACSIP_635	Actinomycetales sp. AS06rmzACSIP_635
METABAT_AS06rmzACSIP_64	candidate division WS6 sp. AS06rmzACSIP_64
METABAT_AS06rmzACSIP_65	candidate division WS6 sp. AS06rmzACSIP_65
METABAT_AS06rmzACSIP_69	Corynebacterium sp. AS06rmzACSIP_69
METABAT_AS06rmzACSIP_7	Syntrophorhabdus aromaticivorans_AS06rmzACSIP_7
METABAT_AS06rmzACSIP_73	Phyllobacteriaceae sp. AS06rmzACSIP_73
METABAT_AS06rmzACSIP_75	Verrucomicrobia sp. AS06rmzACSIP_75
METABAT_AS06rmzACSIP_76	Candidatus Pacebacteria sp. AS06rmzACSIP_76
METABAT_AS06rmzACSIP_78	Chloroflexi sp. AS06rmzACSIP_78
METABAT_AS06rmzACSIP_8	Rhodopirellula sp. AS06rmzACSIP_8
METABAT_AS06rmzACSIP_80	Clostridiales sp. AS06rmzACSIP_80
METABAT_AS06rmzACSIP_83	Myxococcales sp. AS06rmzACSIP_83
METABAT_AS06rmzACSIP_88	Chloroflexi sp. AS06rmzACSIP_88
METABAT_AS06rmzACSIP_92	Clostridiaceae sp. AS06rmzACSIP_92
METABAT_AS06rmzACSIP_93	Acholeplasmataceae sp. AS06rmzACSIP_93
METABAT_AS07pgkLD_104	Clostridiales_Family_XI__Incertae_Sedis sp. AS07pgkLD_104
METABAT_AS07pgkLD_105	Trichococcus flocculiformis_AS07pgkLD_105
METABAT_AS07pgkLD_107	Clostridiales sp. AS07pgkLD_107
METABAT_AS07pgkLD_113	Bacteroidales sp. AS07pgkLD_113
METABAT_AS07pgkLD_119	Saccharibacteria sp. AS07pgkLD_119
METABAT_AS07pgkLD_121	Gammaproteobacteria sp. AS07pgkLD_121
METABAT_AS07pgkLD_124	Clostridiales_Family_XI__Incertae_Sedis sp. AS07pgkLD_124
METABAT_AS07pgkLD_132	Xanthomonadaceae sp. AS07pgkLD_132
METABAT_AS07pgkLD_140	Firmicutes sp. AS07pgkLD_140
METABAT_AS07pgkLD_144	Lactobacillus_AS07pgkLD_144
METABAT_AS07pgkLD_150	Bacteroidales sp. AS07pgkLD_150
METABAT_AS07pgkLD_158	Tenericutes sp. AS07pgkLD_158
METABAT_AS07pgkLD_159	Clostridia sp. AS07pgkLD_159
METABAT_AS07pgkLD_17	Clostridiales sp. AS07pgkLD_17
METABAT_AS07pgkLD_177	Bacteroidales sp. AS07pgkLD_177
METABAT_AS07pgkLD_182	Synergistaceae sp. AS07pgkLD_182
METABAT_AS07pgkLD_188	Gammaproteobacteria sp. AS07pgkLD_188
METABAT_AS07pgkLD_194	Clostridiales sp. AS07pgkLD_194
METABAT_AS07pgkLD_196	Clostridiales sp. AS07pgkLD_196
METABAT_AS07pgkLD_197	Erysipelotrichaceae sp. AS07pgkLD_197
METABAT_AS07pgkLD_206	Bacilli sp. AS07pgkLD_206
METABAT_AS07pgkLD_216	Erysipelothrix sp. AS07pgkLD_216
METABAT_AS07pgkLD_22	Clostridiaceae sp. AS07pgkLD_22
METABAT_AS07pgkLD_224	Treponema sp. AS07pgkLD_224
METABAT_AS07pgkLD_227	Synergistaceae sp. AS07pgkLD_227
METABAT_AS07pgkLD_232	Clostridiales sp. AS07pgkLD_232
METABAT_AS07pgkLD_28	Actinomycetales sp. AS07pgkLD_28
METABAT_AS07pgkLD_31	Proteiniphilum sp. AS07pgkLD_31
METABAT_AS07pgkLD_39	Methanocorpusculum parvum_AS07pgkLD_39
METABAT_AS07pgkLD_4	Clostridiales sp. AS07pgkLD_4
METABAT_AS07pgkLD_40	Bacteroidales sp. AS07pgkLD_40
METABAT_AS07pgkLD_51	Clostridiaceae sp. AS07pgkLD_51
METABAT_AS07pgkLD_52	Clostridiales_Family_XI__Incertae_Sedis sp. AS07pgkLD_52
METABAT_AS07pgkLD_60	Clostridiales_Family_XI__Incertae_Sedis sp. AS07pgkLD_60
METABAT_AS07pgkLD_63	Synergistaceae sp. AS07pgkLD_63
METABAT_AS07pgkLD_72	Ruminococcaceae sp. AS07pgkLD_72
METABAT_AS07pgkLD_73	Campylobacter sp. AS07pgkLD_73
METABAT_AS07pgkLD_81	Clostridiaceae sp. AS07pgkLD_81
METABAT_AS07pgkLD_9	Clostridiales sp. AS07pgkLD_9
METABAT_AS07pgkLD_92	Ruminococcaceae sp. AS07pgkLD_92
METABAT_AS07pgkLD_93	Ruminococcaceae sp. AS07pgkLD_93
METABAT_AS07pgkLD_94	Clostridiales sp. AS07pgkLD_94
METABAT_AS07pgkLD_96	Clostridiales sp. AS07pgkLD_96
METABAT_AS07pgkLD_98	Bacteroidales sp. AS07pgkLD_98
METABAT_AS08sgBPME_101	Paracoccus sp. AS08sgBPME_101
METABAT_AS08sgBPME_103	Clostridia sp. AS08sgBPME_103
METABAT_AS08sgBPME_104	Clostridiales sp. AS08sgBPME_104
METABAT_AS08sgBPME_106	Clostridiales sp. AS08sgBPME_106
METABAT_AS08sgBPME_111	Microbacteriaceae sp. AS08sgBPME_111
METABAT_AS08sgBPME_113	Firmicutes sp. AS08sgBPME_113
METABAT_AS08sgBPME_116	Lentisphaerae sp. AS08sgBPME_116
METABAT_AS08sgBPME_119	Thermoanaerobacterales sp. AS08sgBPME_119
METABAT_AS08sgBPME_122	Clostridiales_Family_XI__Incertae_Sedis sp. AS08sgBPME_122
METABAT_AS08sgBPME_125	Tenericutes sp. AS08sgBPME_125
METABAT_AS08sgBPME_127	Clostridia sp. AS08sgBPME_127
METABAT_AS08sgBPME_130	Acholeplasmataceae sp. AS08sgBPME_130
METABAT_AS08sgBPME_134	Firmicutes sp. AS08sgBPME_134
METABAT_AS08sgBPME_136	Thermoanaerobacterales sp. AS08sgBPME_136
METABAT_AS08sgBPME_144	Clostridiales sp. AS08sgBPME_144
METABAT_AS08sgBPME_145	Actinomycetales sp. AS08sgBPME_145
METABAT_AS08sgBPME_15	Acholeplasmataceae sp. AS08sgBPME_15
METABAT_AS08sgBPME_150	Pseudomonadaceae sp. AS08sgBPME_150
METABAT_AS08sgBPME_155	Firmicutes sp. AS08sgBPME_155
METABAT_AS08sgBPME_158	Acholeplasmataceae sp. AS08sgBPME_158
METABAT_AS08sgBPME_164	Clostridiales sp. AS08sgBPME_164
METABAT_AS08sgBPME_165	Firmicutes sp. AS08sgBPME_165
METABAT_AS08sgBPME_181	Paracoccus sp. AS08sgBPME_181
METABAT_AS08sgBPME_187	Clostridiales sp. AS08sgBPME_187
METABAT_AS08sgBPME_189	Chloroflexi sp. AS08sgBPME_189
METABAT_AS08sgBPME_194	Erysipelothrix sp. AS08sgBPME_194
METABAT_AS08sgBPME_195	Propionibacterium sp. AS08sgBPME_195
METABAT_AS08sgBPME_197	Clostridiales sp. AS08sgBPME_197
METABAT_AS08sgBPME_202	Clostridiales sp. AS08sgBPME_202
METABAT_AS08sgBPME_204	Actinomycetales sp. AS08sgBPME_204
METABAT_AS08sgBPME_207	Saccharibacteria sp. AS08sgBPME_207
METABAT_AS08sgBPME_209	Candidatus Moranbacteria sp. AS08sgBPME_209
METABAT_AS08sgBPME_215	Saccharibacteria sp. AS08sgBPME_215
METABAT_AS08sgBPME_219	Epulopiscium sp. AS08sgBPME_219
METABAT_AS08sgBPME_230	Gallicola sp. AS08sgBPME_230
METABAT_AS08sgBPME_231	Clostridiales sp. AS08sgBPME_231
METABAT_AS08sgBPME_232	Spirochaetales sp. AS08sgBPME_232
METABAT_AS08sgBPME_234	Clostridiales sp. AS08sgBPME_234
METABAT_AS08sgBPME_235	Clostridia sp. AS08sgBPME_235
METABAT_AS08sgBPME_246	Bacteria sp. AS08sgBPME_246
METABAT_AS08sgBPME_251	Bacteroidales sp. AS08sgBPME_251
METABAT_AS08sgBPME_254	Mollicutes RF9 sp. AS08sgBPME_254
METABAT_AS08sgBPME_257	Chloroflexi sp. AS08sgBPME_257
METABAT_AS08sgBPME_259	Armatimonadetes sp. AS08sgBPME_259
METABAT_AS08sgBPME_261	Pirellulaceae sp. AS08sgBPME_261
METABAT_AS08sgBPME_27	Clostridiales sp. AS08sgBPME_27
METABAT_AS08sgBPME_271	Gammaproteobacteria sp. AS08sgBPME_271
METABAT_AS08sgBPME_276	Firmicutes sp. AS08sgBPME_276
METABAT_AS08sgBPME_280	Clostridiaceae sp. AS08sgBPME_280
METABAT_AS08sgBPME_286	Clostridiaceae sp. AS08sgBPME_286
METABAT_AS08sgBPME_289	Brevibacterium_AS08sgBPME_289
METABAT_AS08sgBPME_292	Gammaproteobacteria sp. AS08sgBPME_292
METABAT_AS08sgBPME_298	Staphylococcaceae sp. AS08sgBPME_298
METABAT_AS08sgBPME_299	Clostridiaceae sp. AS08sgBPME_299
METABAT_AS08sgBPME_304	Firmicutes sp. AS08sgBPME_304
METABAT_AS08sgBPME_316	Clostridiales sp. AS08sgBPME_316
METABAT_AS08sgBPME_324	Spirochaetales sp. AS08sgBPME_324
METABAT_AS08sgBPME_326	Thermoanaerobacterales sp. AS08sgBPME_326
METABAT_AS08sgBPME_335	Fibrobacter sp. AS08sgBPME_335
METABAT_AS08sgBPME_338	Mollicutes RF9 sp. AS08sgBPME_338
METABAT_AS08sgBPME_34	Bacteria sp. AS08sgBPME_34
METABAT_AS08sgBPME_341	Gammaproteobacteria sp. AS08sgBPME_341
METABAT_AS08sgBPME_346	Clostridia sp. AS08sgBPME_346
METABAT_AS08sgBPME_352	Papillibacter sp. AS08sgBPME_352
METABAT_AS08sgBPME_358	Clostridiales sp. AS08sgBPME_358
METABAT_AS08sgBPME_359	Acholeplasma sp. AS08sgBPME_359
METABAT_AS08sgBPME_36	Clostridium sp. AS08sgBPME_36
METABAT_AS08sgBPME_361	Clostridiaceae sp. AS08sgBPME_361
METABAT_AS08sgBPME_365	Candidatus Falkowbacteria sp. AS08sgBPME_365
METABAT_AS08sgBPME_369	Firmicutes sp. AS08sgBPME_369
METABAT_AS08sgBPME_372	Firmicutes sp. AS08sgBPME_372
METABAT_AS08sgBPME_373	Chloroflexi sp. AS08sgBPME_373
METABAT_AS08sgBPME_381	Clostridiales sp. AS08sgBPME_381
METABAT_AS08sgBPME_389	Firmicutes sp. AS08sgBPME_389
METABAT_AS08sgBPME_395	Pseudomonas_AS08sgBPME_395
METABAT_AS08sgBPME_4	Clostridiales_Family_XI__Incertae_Sedis sp. AS08sgBPME_4
METABAT_AS08sgBPME_403	Clostridiaceae sp. AS08sgBPME_403
METABAT_AS08sgBPME_405	Petrimonas mucosa_AS08sgBPME_405
METABAT_AS08sgBPME_414	Firmicutes sp. AS08sgBPME_414
METABAT_AS08sgBPME_421	Mogibacterium sp. AS08sgBPME_421
METABAT_AS08sgBPME_423	Oligoflexales sp. AS08sgBPME_423
METABAT_AS08sgBPME_431	Actinomyces sp. AS08sgBPME_431
METABAT_AS08sgBPME_445	Firmicutes sp. AS08sgBPME_445
METABAT_AS08sgBPME_45	Bacteroidales sp. AS08sgBPME_45
METABAT_AS08sgBPME_458	Bacteroidales sp. AS08sgBPME_458
METABAT_AS08sgBPME_46	Firmicutes sp. AS08sgBPME_46
METABAT_AS08sgBPME_462	Acholeplasmataceae sp. AS08sgBPME_462
METABAT_AS08sgBPME_463	Erysipelothrix sp. AS08sgBPME_463
METABAT_AS08sgBPME_51	Acholeplasmataceae sp. AS08sgBPME_51
METABAT_AS08sgBPME_54	Candidatus Moranbacteria sp. AS08sgBPME_54
METABAT_AS08sgBPME_60	Actinomycetales sp. AS08sgBPME_60
METABAT_AS08sgBPME_69	Acholeplasma sp. AS08sgBPME_69
METABAT_AS08sgBPME_77	Firmicutes sp. AS08sgBPME_77
METABAT_AS08sgBPME_79	Clostridiales sp. AS08sgBPME_79
METABAT_AS08sgBPME_8	Fibrobacter sp. AS08sgBPME_8
METABAT_AS08sgBPME_87	Bacteroidales sp. AS08sgBPME_87
METABAT_AS08sgBPME_9	Clostridiales sp. AS08sgBPME_9
METABAT_AS08sgBPME_99	Tenericutes sp. AS08sgBPME_99
METABAT_AS09scLD_10	Firmicutes sp. AS09scLD_10
METABAT_AS09scLD_101	Erysipelotrichaceae sp. AS09scLD_101
METABAT_AS09scLD_106	Lentisphaerae sp. AS09scLD_106
METABAT_AS09scLD_107	Ruminococcaceae sp. AS09scLD_107
METABAT_AS09scLD_108	Clostridia sp. AS09scLD_108
METABAT_AS09scLD_110	Desulfuromonadaceae sp. AS09scLD_110
METABAT_AS09scLD_113	Clostridiaceae sp. AS09scLD_113
METABAT_AS09scLD_114	Clostridium sp. AS09scLD_114
METABAT_AS09scLD_116	Erysipelothrix sp. AS09scLD_116
METABAT_AS09scLD_118	Clostridiaceae sp. AS09scLD_118
METABAT_AS09scLD_122	Syntrophomonadaceae sp. AS09scLD_122
METABAT_AS09scLD_124	Clostridiales sp. AS09scLD_124
METABAT_AS09scLD_127	Clostridiales sp. AS09scLD_127
METABAT_AS09scLD_130	Clostridiales sp. AS09scLD_130
METABAT_AS09scLD_136	Clostridiaceae sp. AS09scLD_136
METABAT_AS09scLD_138	Clostridiales sp. AS09scLD_138
METABAT_AS09scLD_149	Pseudomonadaceae sp. AS09scLD_149
METABAT_AS09scLD_15	Clostridiaceae sp. AS09scLD_15
METABAT_AS09scLD_156	Tenericutes sp. AS09scLD_156
METABAT_AS09scLD_159	Thermoanaerobacterales sp. AS09scLD_159
METABAT_AS09scLD_16	Erysipelothrix sp. AS09scLD_16
METABAT_AS09scLD_163	Gammaproteobacteria sp. AS09scLD_163
METABAT_AS09scLD_164	Bacteroidales sp. AS09scLD_164
METABAT_AS09scLD_167	Clostridiaceae sp. AS09scLD_167
METABAT_AS09scLD_168	Firmicutes sp. AS09scLD_168
METABAT_AS09scLD_169	Candidatus Riflebacteria sp. AS09scLD_169
METABAT_AS09scLD_17	Firmicutes sp. AS09scLD_17
METABAT_AS09scLD_172	Firmicutes sp. AS09scLD_172
METABAT_AS09scLD_173	Gammaproteobacteria sp. AS09scLD_173
METABAT_AS09scLD_175	Candidatus Moranbacteria sp. AS09scLD_175
METABAT_AS09scLD_178	Clostridiales sp. AS09scLD_178
METABAT_AS09scLD_186	Firmicutes sp. AS09scLD_186
METABAT_AS09scLD_187	Firmicutes sp. AS09scLD_187
METABAT_AS09scLD_2	Firmicutes sp. AS09scLD_2
METABAT_AS09scLD_206	Trueperella sp. AS09scLD_206
METABAT_AS09scLD_209	Erysipelothrix sp. AS09scLD_209
METABAT_AS09scLD_21	Clostridia sp. AS09scLD_21
METABAT_AS09scLD_216	Bacteroidales sp. AS09scLD_216
METABAT_AS09scLD_217	Bacteroidales sp. AS09scLD_217
METABAT_AS09scLD_222	Chloroflexi sp. AS09scLD_222
METABAT_AS09scLD_228	Desulfovibrionales sp. AS09scLD_228
METABAT_AS09scLD_236	Clostridiales sp. AS09scLD_236
METABAT_AS09scLD_238	Erysipelothrix sp. AS09scLD_238
METABAT_AS09scLD_242	Firmicutes sp. AS09scLD_242
METABAT_AS09scLD_245	Halomonadaceae sp. AS09scLD_245
METABAT_AS09scLD_247	Alcaligenaceae sp. AS09scLD_247
METABAT_AS09scLD_248	Clostridiaceae sp. AS09scLD_248
METABAT_AS09scLD_249	Chloroflexi sp. AS09scLD_249
METABAT_AS09scLD_251	Clostridiales_Family_XI__Incertae_Sedis sp. AS09scLD_251
METABAT_AS09scLD_252	Firmicutes sp. AS09scLD_252
METABAT_AS09scLD_256	Armatimonadetes sp. AS09scLD_256
METABAT_AS09scLD_263	Erysipelothrix sp. AS09scLD_263
METABAT_AS09scLD_265	Firmicutes sp. AS09scLD_265
METABAT_AS09scLD_270	Oxalobacter sp. AS09scLD_270
METABAT_AS09scLD_273	Clostridiales sp. AS09scLD_273
METABAT_AS09scLD_276	Fastidiosipila sp. AS09scLD_276
METABAT_AS09scLD_28	Erysipelothrix sp. AS09scLD_28
METABAT_AS09scLD_280	Clostridia sp. AS09scLD_280
METABAT_AS09scLD_285	Tissierella sp. AS09scLD_285
METABAT_AS09scLD_286	Campylobacteraceae sp. AS09scLD_286
METABAT_AS09scLD_29	Clostridiales sp. AS09scLD_29
METABAT_AS09scLD_292	Desulfovibrionales sp. AS09scLD_292
METABAT_AS09scLD_293	Clostridiales sp. AS09scLD_293
METABAT_AS09scLD_30	Synergistaceae sp. AS09scLD_30
METABAT_AS09scLD_304	Clostridiales sp. AS09scLD_304
METABAT_AS09scLD_316	Gammaproteobacteria sp. AS09scLD_316
METABAT_AS09scLD_318	Firmicutes sp. AS09scLD_318
METABAT_AS09scLD_32	Clostridiales sp. AS09scLD_32
METABAT_AS09scLD_320	Gammaproteobacteria sp. AS09scLD_320
METABAT_AS09scLD_335	Firmicutes sp. AS09scLD_335
METABAT_AS09scLD_341	Eubacteriaceae sp. AS09scLD_341
METABAT_AS09scLD_344	Armatimonadetes sp. AS09scLD_344
METABAT_AS09scLD_356	Clostridiales sp. AS09scLD_356
METABAT_AS09scLD_359	Firmicutes sp. AS09scLD_359
METABAT_AS09scLD_362	Firmicutes sp. AS09scLD_362
METABAT_AS09scLD_363	Firmicutes sp. AS09scLD_363
METABAT_AS09scLD_371	Clostridiaceae sp. AS09scLD_371
METABAT_AS09scLD_379	Bifidobacterium pseudolongum subsp. Globosum_AS09scLD_379
METABAT_AS09scLD_381	Syntrophomonadaceae sp. AS09scLD_381
METABAT_AS09scLD_384	Alcaligenaceae sp. AS09scLD_384
METABAT_AS09scLD_388	Clostridiales_Family_XI__Incertae_Sedis sp. AS09scLD_388
METABAT_AS09scLD_389	Gammaproteobacteria sp. AS09scLD_389
METABAT_AS09scLD_39	Lysinibacillus sp. AS09scLD_39
METABAT_AS09scLD_394	Lactobacillales sp. AS09scLD_394
METABAT_AS09scLD_397	Erysipelothrix sp. AS09scLD_397
METABAT_AS09scLD_40	Firmicutes sp. AS09scLD_40
METABAT_AS09scLD_400	Clostridiales sp. AS09scLD_400
METABAT_AS09scLD_402	Clostridiales sp. AS09scLD_402
METABAT_AS09scLD_403	Alcaligenaceae sp. AS09scLD_403
METABAT_AS09scLD_410	Clostridiales_Family_XI__Incertae_Sedis sp. AS09scLD_410
METABAT_AS09scLD_416	Firmicutes sp. AS09scLD_416
METABAT_AS09scLD_42	Clostridiaceae sp. AS09scLD_42
METABAT_AS09scLD_420	Pseudomonas formosensis_AS09scLD_420
METABAT_AS09scLD_54	Acidaminococcaceae sp. AS09scLD_54
METABAT_AS09scLD_55	Firmicutes sp. AS09scLD_55
METABAT_AS09scLD_60	Spirochaetales sp. AS09scLD_60
METABAT_AS09scLD_67	Syntrophomonadaceae sp. AS09scLD_67
METABAT_AS09scLD_69	Desulfobulbaceae sp. AS09scLD_69
METABAT_AS09scLD_70	Clostridia sp. AS09scLD_70
METABAT_AS09scLD_74	Clostridiaceae sp. AS09scLD_74
METABAT_AS09scLD_78	Firmicutes sp. AS09scLD_78
METABAT_AS09scLD_81	Peptococcaceae sp. AS09scLD_81
METABAT_AS09scLD_84	Xanthomonadaceae sp. AS09scLD_84
METABAT_AS09scLD_88	Clostridia sp. AS09scLD_88
METABAT_AS09scLD_97	Synergistaceae sp. AS09scLD_97
METABAT_AS09scLD_99	Clostridiales sp. AS09scLD_99
METABAT_AS10tlH2TH_102	Clostridiales sp. AS10tlH2TH_102
METABAT_AS10tlH2TH_107	Bacteroidales sp. AS10tlH2TH_107
METABAT_AS10tlH2TH_111	Firmicutes sp. AS10tlH2TH_111
METABAT_AS10tlH2TH_116	Bacteroidales sp. AS10tlH2TH_116
METABAT_AS10tlH2TH_119	Lentisphaerae sp. AS10tlH2TH_119
METABAT_AS10tlH2TH_123	Acholeplasmataceae sp. AS10tlH2TH_123
METABAT_AS10tlH2TH_125	Methanomicrobiales sp. AS10tlH2TH_125
METABAT_AS10tlH2TH_128	Bacteroidales sp. AS10tlH2TH_128
METABAT_AS10tlH2TH_13	candidate division WS1 sp. AS10tlH2TH_13
METABAT_AS10tlH2TH_130	Firmicutes sp. AS10tlH2TH_130
METABAT_AS10tlH2TH_132	Clostridiaceae sp. AS10tlH2TH_132
METABAT_AS10tlH2TH_133	Chloroflexi sp. AS10tlH2TH_133
METABAT_AS10tlH2TH_136	Lentisphaerae sp. AS10tlH2TH_136
METABAT_AS10tlH2TH_138	Bacteroidales sp. AS10tlH2TH_138
METABAT_AS10tlH2TH_144	Porphyromonadaceae sp. AS10tlH2TH_144
METABAT_AS10tlH2TH_145	Bacteroidales sp. AS10tlH2TH_145
METABAT_AS10tlH2TH_146	Crenarchaeota sp. AS10tlH2TH_146
METABAT_AS10tlH2TH_150	Clostridiaceae sp. AS10tlH2TH_150
METABAT_AS10tlH2TH_155	Fibrobacter sp. AS10tlH2TH_155
METABAT_AS10tlH2TH_161	Clostridiales sp. AS10tlH2TH_161
METABAT_AS10tlH2TH_169	Lentisphaerae sp. AS10tlH2TH_169
METABAT_AS10tlH2TH_171	Clostridiales sp. AS10tlH2TH_171
METABAT_AS10tlH2TH_173	Chloroflexi sp. AS10tlH2TH_173
METABAT_AS10tlH2TH_178	Syntrophomonadaceae sp. AS10tlH2TH_178
METABAT_AS10tlH2TH_180	Lentisphaerae sp. AS10tlH2TH_180
METABAT_AS10tlH2TH_185	Gammaproteobacteria sp. AS10tlH2TH_185
METABAT_AS10tlH2TH_186	Thermovirga sp. AS10tlH2TH_186
METABAT_AS10tlH2TH_19	Bacteroidales sp. AS10tlH2TH_19
METABAT_AS10tlH2TH_194	Verrucomicrobia sp. AS10tlH2TH_194
METABAT_AS10tlH2TH_198	Lentisphaerae sp. AS10tlH2TH_198
METABAT_AS10tlH2TH_2	Erysipelotrichia sp. AS10tlH2TH_2
METABAT_AS10tlH2TH_201	Lentisphaerae sp. AS10tlH2TH_201
METABAT_AS10tlH2TH_207	Syntrophomonadaceae sp. AS10tlH2TH_207
METABAT_AS10tlH2TH_208	Clostridiaceae sp. AS10tlH2TH_208
METABAT_AS10tlH2TH_212	Clostridiales sp. AS10tlH2TH_212
METABAT_AS10tlH2TH_214	Chloroflexi sp. AS10tlH2TH_214
METABAT_AS10tlH2TH_215	Clostridiales sp. AS10tlH2TH_215
METABAT_AS10tlH2TH_216	Clostridiales sp. AS10tlH2TH_216
METABAT_AS10tlH2TH_219	Clostridiaceae sp. AS10tlH2TH_219
METABAT_AS10tlH2TH_22	Lentisphaerae sp. AS10tlH2TH_22
METABAT_AS10tlH2TH_220	Erysipelotrichaceae UCG-004 sp. AS10tlH2TH_220
METABAT_AS10tlH2TH_221	Erysipelotrichia sp. AS10tlH2TH_221
METABAT_AS10tlH2TH_228	Peptococcaceae sp. AS10tlH2TH_228
METABAT_AS10tlH2TH_233	Bacteroidales sp. AS10tlH2TH_233
METABAT_AS10tlH2TH_235	Microbacteriaceae sp. AS10tlH2TH_235
METABAT_AS10tlH2TH_237	Clostridiales sp. AS10tlH2TH_237
METABAT_AS10tlH2TH_238	Erysipelotrichia sp. AS10tlH2TH_238
METABAT_AS10tlH2TH_24	Elusimicrobia sp. AS10tlH2TH_24
METABAT_AS10tlH2TH_240	Clostridiales sp. AS10tlH2TH_240
METABAT_AS10tlH2TH_243	Clostridiales_Family_XI__Incertae_Sedis sp. AS10tlH2TH_243
METABAT_AS10tlH2TH_254	Clostridiaceae sp. AS10tlH2TH_254
METABAT_AS10tlH2TH_26	Desulfobacteraceae sp. AS10tlH2TH_26
METABAT_AS10tlH2TH_263	Candidatus Hydrogenedentes sp. AS10tlH2TH_263
METABAT_AS10tlH2TH_272	Bacteroidales sp. AS10tlH2TH_272
METABAT_AS10tlH2TH_276	butzleri sp. AS10tlH2TH_276
METABAT_AS10tlH2TH_285	Clostridiaceae sp. AS10tlH2TH_285
METABAT_AS10tlH2TH_287	Methanosarcina mazei_AS10tlH2TH_287
METABAT_AS10tlH2TH_288	Ignavibacteria sp. AS10tlH2TH_288
METABAT_AS10tlH2TH_289	Candidatus Cloacimonetes sp. AS10tlH2TH_289
METABAT_AS10tlH2TH_290	Alcaligenaceae sp. AS10tlH2TH_290
METABAT_AS10tlH2TH_294	Clostridiales sp. AS10tlH2TH_294
METABAT_AS10tlH2TH_305	Clostridiales sp. AS10tlH2TH_305
METABAT_AS10tlH2TH_308	Syntrophomonadaceae sp. AS10tlH2TH_308
METABAT_AS10tlH2TH_31	Candidatus Atribacteria sp. AS10tlH2TH_31
METABAT_AS10tlH2TH_310	Bacteroidales sp. AS10tlH2TH_310
METABAT_AS10tlH2TH_318	Gammaproteobacteria sp. AS10tlH2TH_318
METABAT_AS10tlH2TH_319	Candidatus Cloacimonetes sp. AS10tlH2TH_319
METABAT_AS10tlH2TH_327	Clostridiales sp. AS10tlH2TH_327
METABAT_AS10tlH2TH_337	Clostridiales sp. AS10tlH2TH_337
METABAT_AS10tlH2TH_339	Candidatus Hydrogenedens sp. AS10tlH2TH_339
METABAT_AS10tlH2TH_34	Clostridium sp. AS10tlH2TH_34
METABAT_AS10tlH2TH_344	Candidate division WS6 sp. AS10tlH2TH_344
METABAT_AS10tlH2TH_349	Bacteria sp. AS10tlH2TH_349
METABAT_AS10tlH2TH_358	Syntrophomonadaceae sp. AS10tlH2TH_358
METABAT_AS10tlH2TH_359	Clostridiales sp. AS10tlH2TH_359
METABAT_AS10tlH2TH_361	Clostridium sp. AS10tlH2TH_361
METABAT_AS10tlH2TH_365	Bacteroidales sp. AS10tlH2TH_365
METABAT_AS10tlH2TH_371	Clostridiales sp. AS10tlH2TH_371
METABAT_AS10tlH2TH_372	Clostridiaceae sp. AS10tlH2TH_372
METABAT_AS10tlH2TH_373	Thermoplasmatales Incertae Sedis sp. AS10tlH2TH_373
METABAT_AS10tlH2TH_375	Desulfobulbaceae sp. AS10tlH2TH_375
METABAT_AS10tlH2TH_376	Firmicutes sp. AS10tlH2TH_376
METABAT_AS10tlH2TH_379	Spirochaetales sp. AS10tlH2TH_379
METABAT_AS10tlH2TH_381	Methanomicrobiales sp. AS10tlH2TH_381
METABAT_AS10tlH2TH_383	Armatimonadetes sp. AS10tlH2TH_383
METABAT_AS10tlH2TH_387	Armatimonadetes sp. AS10tlH2TH_387
METABAT_AS10tlH2TH_388	Clostridiaceae sp. AS10tlH2TH_388
METABAT_AS10tlH2TH_389	Chloroflexi sp. AS10tlH2TH_389
METABAT_AS10tlH2TH_390	Fastidiosipila sp. AS10tlH2TH_390
METABAT_AS10tlH2TH_391	Bacteroidales sp. AS10tlH2TH_391
METABAT_AS10tlH2TH_392	Clostridiales_Family_XI__Incertae_Sedis sp. AS10tlH2TH_392
METABAT_AS10tlH2TH_395	Erysipelotrichia sp. AS10tlH2TH_395
METABAT_AS10tlH2TH_408	Clostridiaceae sp. AS10tlH2TH_408
METABAT_AS10tlH2TH_418	candidate division WS1 sp. AS10tlH2TH_418
METABAT_AS10tlH2TH_420	Bacteroidales sp. AS10tlH2TH_420
METABAT_AS10tlH2TH_423	Ruminococcaceae sp. AS10tlH2TH_423
METABAT_AS10tlH2TH_429	Bacteroidales sp. AS10tlH2TH_429
METABAT_AS10tlH2TH_43	Syntrophomonadaceae sp. AS10tlH2TH_43
METABAT_AS10tlH2TH_430	Deltaproteobacteria sp. AS10tlH2TH_430
METABAT_AS10tlH2TH_44	Bacteroidales sp. AS10tlH2TH_44
METABAT_AS10tlH2TH_45	Pseudomonadaceae sp. AS10tlH2TH_45
METABAT_AS10tlH2TH_51	Clostridiales sp. AS10tlH2TH_51
METABAT_AS10tlH2TH_56	Bacteroidales sp. AS10tlH2TH_56
METABAT_AS10tlH2TH_60	Gammaproteobacteria sp. AS10tlH2TH_60
METABAT_AS10tlH2TH_61	Methanosarcina sp. AS10tlH2TH_61
METABAT_AS10tlH2TH_62	Spirochaetales sp. AS10tlH2TH_62
METABAT_AS10tlH2TH_63	Clostridiaceae sp. AS10tlH2TH_63
METABAT_AS10tlH2TH_64	Ruminococcaceae sp. AS10tlH2TH_64
METABAT_AS10tlH2TH_7	Synergistaceae sp. AS10tlH2TH_7
METABAT_AS10tlH2TH_71	Alcaligenaceae sp. AS10tlH2TH_71
METABAT_AS10tlH2TH_72	Clostridiales sp. AS10tlH2TH_72
METABAT_AS10tlH2TH_73	Smithella sp. AS10tlH2TH_73
METABAT_AS10tlH2TH_82	Ramlibacter sp. AS10tlH2TH_82
METABAT_AS10tlH2TH_84	Lentisphaerae sp. AS10tlH2TH_84
METABAT_AS10tlH2TH_87	Candidatus Cloacimonetes sp. AS10tlH2TH_87
METABAT_AS10tlH2TH_9	Bacteroidales sp. AS10tlH2TH_9
METABAT_AS10tlH2TH_91	Erysipelothrix sp. AS10tlH2TH_91
METABAT_AS10tlH2TH_92	Deltaproteobacteria sp. AS10tlH2TH_92
METABAT_AS10tlH2TH_97	Clostridiales sp. AS10tlH2TH_97
METABAT_AS15tlH2ME_109	Clostridiales sp. AS15tlH2ME_109
METABAT_AS15tlH2ME_110	Clostridiales sp. AS15tlH2ME_110
METABAT_AS15tlH2ME_115	Firmicutes sp. AS15tlH2ME_115
METABAT_AS15tlH2ME_116	Clostridiaceae sp. AS15tlH2ME_116
METABAT_AS15tlH2ME_127	Clostridiaceae sp. AS15tlH2ME_127
METABAT_AS15tlH2ME_132	Bacteroidetes sp. AS15tlH2ME_132
METABAT_AS15tlH2ME_143	Clostridiales sp. AS15tlH2ME_143
METABAT_AS15tlH2ME_159	Clostridiales sp. AS15tlH2ME_159
METABAT_AS15tlH2ME_16	Pseudomonadaceae sp. AS15tlH2ME_16
METABAT_AS15tlH2ME_166	Bacteroidales sp. AS15tlH2ME_166
METABAT_AS15tlH2ME_173	Chloroflexi sp. AS15tlH2ME_173
METABAT_AS15tlH2ME_174	Clostridiales sp. AS15tlH2ME_174
METABAT_AS15tlH2ME_177	Clostridiaceae sp. AS15tlH2ME_177
METABAT_AS15tlH2ME_178	Firmicutes sp. AS15tlH2ME_178
METABAT_AS15tlH2ME_179	Ruminococcaceae sp. AS15tlH2ME_179
METABAT_AS15tlH2ME_186	Gammaproteobacteria sp. AS15tlH2ME_186
METABAT_AS15tlH2ME_19	Bacteroidales sp. AS15tlH2ME_19
METABAT_AS15tlH2ME_190	Firmicutes sp. AS15tlH2ME_190
METABAT_AS15tlH2ME_193	Clostridiales sp. AS15tlH2ME_193
METABAT_AS15tlH2ME_198	Corynebacterium humireducens_AS15tlH2ME_198
METABAT_AS15tlH2ME_213	Candidatus Saccharibacteria sp. AS15tlH2ME_213
METABAT_AS15tlH2ME_216	Alcaligenaceae sp. AS15tlH2ME_216
METABAT_AS15tlH2ME_226	Arcobacter skirrowii_AS15tlH2ME_226
METABAT_AS15tlH2ME_227	Tenericutes sp. AS15tlH2ME_227
METABAT_AS15tlH2ME_23	Campylobacteraceae sp. AS15tlH2ME_23
METABAT_AS15tlH2ME_24	Leucobacter sp. AS15tlH2ME_24
METABAT_AS15tlH2ME_27	Ruminococcaceae sp. AS15tlH2ME_27
METABAT_AS15tlH2ME_28	Firmicutes sp. AS15tlH2ME_28
METABAT_AS15tlH2ME_33	Mollicutes RF9 sp. AS15tlH2ME_33
METABAT_AS15tlH2ME_34	Candidatus Saccharibacteria sp. AS15tlH2ME_34
METABAT_AS15tlH2ME_38	Propionibacterium sp. AS15tlH2ME_38
METABAT_AS15tlH2ME_45	Firmicutes sp. AS15tlH2ME_45
METABAT_AS15tlH2ME_49	Halanaerobiaceae sp. AS15tlH2ME_49
METABAT_AS16jrsBPLL_11	Firmicutes sp. AS16jrsBPLL_11
METABAT_AS16jrsBPLL_15	Bacteroidales sp. AS16jrsBPLL_15
METABAT_AS16jrsBPLL_18	Clostridiales_Family_XI__Incertae_Sedis sp. AS16jrsBPLL_18
METABAT_AS16jrsBPLL_21	Actinobacteria sp. AS16jrsBPLL_21
METABAT_AS16jrsBPLL_22	Candidatus Cloacimonetes sp. AS16jrsBPLL_22
METABAT_AS16jrsBPLL_24	Candidatus Cloacimonetes sp. AS16jrsBPLL_24
METABAT_AS16jrsBPLL_3	Candidatus Marinimicrobia sp. AS16jrsBPLL_3
METABAT_AS16jrsBPLL_32	Microbacteriaceae sp. AS16jrsBPLL_32
METABAT_AS16jrsBPLL_5	Candidatus Falkowbacteria sp. AS16jrsBPLL_5
METABAT_AS16jrsBPLL_6	Candidatus Cloacimonetes sp. AS16jrsBPLL_6
METABAT_AS16jrsBPLL_7	Firmicutes sp. AS16jrsBPLL_7
METABAT_AS16jrsBPLL_9	Parcubacteria sp. AS16jrsBPLL_9
METABAT_AS17jrsBPGN_1	Smithella sp. AS17jrsBPGN_1
METABAT_AS17jrsBPGN_10	Enterococcus sp. AS17jrsBPGN_10
METABAT_AS17jrsBPGN_18	Propionibacterium sp. AS17jrsBPGN_18
METABAT_AS17jrsBPGN_19	Bacteroidales sp. AS17jrsBPGN_19
METABAT_AS18jrsBPVS_13	Bacteroidales sp. AS18jrsBPVS_13
METABAT_AS18jrsBPVS_16	Firmicutes sp. AS18jrsBPVS_16
METABAT_AS18jrsBPVS_9	Bacteroidales sp. AS18jrsBPVS_9
METABAT_AS19jrsBPTG_11	Bacteroidales sp. AS19jrsBPTG_11
METABAT_AS19jrsBPTG_12	Methanomicrobiales sp. AS19jrsBPTG_12
METABAT_AS19jrsBPTG_13	Firmicutes sp. AS19jrsBPTG_13
METABAT_AS19jrsBPTG_18	Methanomicrobiales sp. AS19jrsBPTG_18
METABAT_AS19jrsBPTG_2	Firmicutes sp. AS19jrsBPTG_2
METABAT_AS19jrsBPTG_31	Chloroflexi sp. AS19jrsBPTG_31
METABAT_AS19jrsBPTG_32	Methanomicrobiales sp. AS19jrsBPTG_32
METABAT_AS19jrsBPTG_34	Comamonadaceae sp. AS19jrsBPTG_34
METABAT_AS19jrsBPTG_35	Chloroflexi sp. AS19jrsBPTG_35
METABAT_AS19jrsBPTG_4	Firmicutes sp. AS19jrsBPTG_4
METABAT_AS19jrsBPTG_9	Candidate division WS6 sp. AS19jrsBPTG_9
METABAT_AS20ysBPTH_106	Candidatus Atribacteria sp. AS20ysBPTH_106
METABAT_AS20ysBPTH_146	Clostridiales sp. AS20ysBPTH_146
METABAT_AS20ysBPTH_15	Tepidimicrobium_AS20ysBPTH_15
METABAT_AS20ysBPTH_152	Firmicutes sp. AS20ysBPTH_152
METABAT_AS20ysBPTH_165	Clostridiales sp. AS20ysBPTH_165
METABAT_AS20ysBPTH_174	Syntrophomonadaceae sp. AS20ysBPTH_174
METABAT_AS20ysBPTH_182	Clostridiaceae sp. AS20ysBPTH_182
METABAT_AS20ysBPTH_39	Clostridiales sp. AS20ysBPTH_39
METABAT_AS20ysBPTH_40	Firmicutes sp. AS20ysBPTH_40
METABAT_AS20ysBPTH_44	Firmicutes sp. AS20ysBPTH_44
METABAT_AS20ysBPTH_51	Epulopiscium sp. AS20ysBPTH_51
METABAT_AS20ysBPTH_63	Thermoanaerobacteraceae sp. AS20ysBPTH_63
METABAT_AS20ysBPTH_65	Firmicutes sp. AS20ysBPTH_65
METABAT_AS20ysBPTH_78	Clostridia sp. AS20ysBPTH_78
METABAT_AS20ysBPTH_87	Clostridiales sp. AS20ysBPTH_87
METABAT_AS21ysBPME_10	Clostridiales sp. AS21ysBPME_10
METABAT_AS21ysBPME_12	Clostridiales sp. AS21ysBPME_12
METABAT_AS21ysBPME_134	Spirochaetales sp. AS21ysBPME_134
METABAT_AS21ysBPME_148	Corynebacterium sp. AS21ysBPME_148
METABAT_AS21ysBPME_150	Firmicutes sp. AS21ysBPME_150
METABAT_AS21ysBPME_153	Rikenellaceae RC9 gut group sp. AS21ysBPME_153
METABAT_AS21ysBPME_159	Clostridiaceae sp. AS21ysBPME_159
METABAT_AS21ysBPME_166	Lentisphaerae sp. AS21ysBPME_166
METABAT_AS21ysBPME_177	Clostridiales sp. AS21ysBPME_177
METABAT_AS21ysBPME_182	Lentisphaerae sp. AS21ysBPME_182
METABAT_AS21ysBPME_183	Spirochaetales sp. AS21ysBPME_183
METABAT_AS21ysBPME_191	Bacteroidales sp. AS21ysBPME_191
METABAT_AS21ysBPME_195	Acholeplasmataceae sp. AS21ysBPME_195
METABAT_AS21ysBPME_201	Bacteroidales sp. AS21ysBPME_201
METABAT_AS21ysBPME_203	Clostridiales sp. AS21ysBPME_203
METABAT_AS21ysBPME_209	Clostridiaceae sp. AS21ysBPME_209
METABAT_AS21ysBPME_211	Gammaproteobacteria sp. AS21ysBPME_211
METABAT_AS21ysBPME_213	Clostridiaceae sp. AS21ysBPME_213
METABAT_AS21ysBPME_217	Clostridiaceae sp. AS21ysBPME_217
METABAT_AS21ysBPME_22	Spirochaetales sp. AS21ysBPME_22
METABAT_AS21ysBPME_225	Lentisphaerae sp. AS21ysBPME_225
METABAT_AS21ysBPME_226	Gammaproteobacteria sp. AS21ysBPME_226
METABAT_AS21ysBPME_237	Clostridiales sp. AS21ysBPME_237
METABAT_AS21ysBPME_246	Erysipelothrix sp. AS21ysBPME_246
METABAT_AS21ysBPME_25	Erysipelotrichia sp. AS21ysBPME_25
METABAT_AS21ysBPME_272	Clostridiales sp. AS21ysBPME_272
METABAT_AS21ysBPME_273	Clostridiales sp. AS21ysBPME_273
METABAT_AS21ysBPME_275	Clostridiales sp. AS21ysBPME_275
METABAT_AS21ysBPME_284	Actinobacteria sp. AS21ysBPME_284
METABAT_AS21ysBPME_294	Candidatus Falkowbacteria sp. AS21ysBPME_294
METABAT_AS21ysBPME_297	Clostridiales sp. AS21ysBPME_297
METABAT_AS21ysBPME_306	Clostridiaceae sp. AS21ysBPME_306
METABAT_AS21ysBPME_308	Acholeplasmataceae sp. AS21ysBPME_308
METABAT_AS21ysBPME_309	Micrococcus sp. AS21ysBPME_309
METABAT_AS21ysBPME_312	Ruminococcaceae sp. AS21ysBPME_312
METABAT_AS21ysBPME_318	Bacteroidales sp. AS21ysBPME_318
METABAT_AS21ysBPME_32	Staphylococcaceae sp. AS21ysBPME_32
METABAT_AS21ysBPME_320	Clostridiales sp. AS21ysBPME_320
METABAT_AS21ysBPME_326	Clostridiales sp. AS21ysBPME_326
METABAT_AS21ysBPME_33	Firmicutes sp. AS21ysBPME_33
METABAT_AS21ysBPME_331	Ruminococcaceae UCG-014 sp. AS21ysBPME_331
METABAT_AS21ysBPME_335	Firmicutes sp. AS21ysBPME_335
METABAT_AS21ysBPME_342	Euryarchaeota sp. AS21ysBPME_342
METABAT_AS21ysBPME_352	Firmicutes sp. AS21ysBPME_352
METABAT_AS21ysBPME_39	Clostridiales sp. AS21ysBPME_39
METABAT_AS21ysBPME_41	Clostridia sp. AS21ysBPME_41
METABAT_AS21ysBPME_42	Clostridiales sp. AS21ysBPME_42
METABAT_AS21ysBPME_51	Clostridiaceae sp. AS21ysBPME_51
METABAT_AS21ysBPME_52	Clostridiales sp. AS21ysBPME_52
METABAT_AS21ysBPME_60	Enterococcus cecorum_AS21ysBPME_60
METABAT_AS21ysBPME_83	Clostridiales sp. AS21ysBPME_83
METABAT_AS21ysBPME_94	Bacteroidales sp. AS21ysBPME_94
METABAT_AS22ysBPME_155	Candidatus Magasanikbacteria sp. AS22ysBPME_155
METABAT_AS22ysBPME_16	Methanomicrobiales sp. AS22ysBPME_16
METABAT_AS22ysBPME_160	Lentisphaerae sp. AS22ysBPME_160
METABAT_AS22ysBPME_167	Ruminococcaceae sp. AS22ysBPME_167
METABAT_AS22ysBPME_179	Clostridiales sp. AS22ysBPME_179
METABAT_AS22ysBPME_180	Clostridia sp. AS22ysBPME_180
METABAT_AS22ysBPME_182	Acholeplasmataceae sp. AS22ysBPME_182
METABAT_AS22ysBPME_199	Methanomicrobiales sp. AS22ysBPME_199
METABAT_AS22ysBPME_200	Chloroflexi sp. AS22ysBPME_200
METABAT_AS22ysBPME_216	Burkholderiales sp. AS22ysBPME_216
METABAT_AS22ysBPME_220	Erysipelotrichia sp. AS22ysBPME_220
METABAT_AS22ysBPME_225	Bacteroidales sp. AS22ysBPME_225
METABAT_AS22ysBPME_233	Clostridiales sp. AS22ysBPME_233
METABAT_AS22ysBPME_247	Lentisphaerae sp. AS22ysBPME_247
METABAT_AS22ysBPME_249	Spirochaetales sp. AS22ysBPME_249
METABAT_AS22ysBPME_250	Clostridiaceae sp. AS22ysBPME_250
METABAT_AS22ysBPME_260	Patescibacteria group sp. AS22ysBPME_260
METABAT_AS22ysBPME_264	Lentisphaerae sp. AS22ysBPME_264
METABAT_AS22ysBPME_286	Clostridiaceae sp. AS22ysBPME_286
METABAT_AS22ysBPME_288	Clostridiales sp. AS22ysBPME_288
METABAT_AS22ysBPME_291	Eubacteriaceae sp. AS22ysBPME_291
METABAT_AS22ysBPME_298	Megasphaera sp. AS22ysBPME_298
METABAT_AS22ysBPME_302	Arc I group sp. AS22ysBPME_302
METABAT_AS22ysBPME_31	Papillibacter sp. AS22ysBPME_31
METABAT_AS22ysBPME_311	Candidatus Pacebacteria sp. AS22ysBPME_311
METABAT_AS22ysBPME_313	Candidatus Cloacimonetes sp. AS22ysBPME_313
METABAT_AS22ysBPME_33	Planctomycetes sp. AS22ysBPME_33
METABAT_AS22ysBPME_335	Alphaproteobacteria sp. AS22ysBPME_335
METABAT_AS22ysBPME_35	Lentisphaerae sp. AS22ysBPME_35
METABAT_AS22ysBPME_37	Oligosphaeraceae Z20 sp. AS22ysBPME_37
METABAT_AS22ysBPME_43	Clostridiales_Family_XI__Incertae_Sedis sp. AS22ysBPME_43
METABAT_AS22ysBPME_45	Gracilibacteraceae sp. AS22ysBPME_45
METABAT_AS22ysBPME_61	Clostridiales_Family_XI__Incertae_Sedis sp. AS22ysBPME_61
METABAT_AS22ysBPME_67	Clostridiaceae sp. AS22ysBPME_67
METABAT_AS22ysBPME_70	Peptococcaceae sp. AS22ysBPME_70
METABAT_AS22ysBPME_74	Euryarchaeota sp. AS22ysBPME_74
METABAT_AS22ysBPME_79	Diapherotrites Incertae Sedis sp. AS22ysBPME_79
METABAT_AS22ysBPME_88	Synergistaceae sp. AS22ysBPME_88
METABAT_AS22ysBPME_91	Pirellulaceae sp. AS22ysBPME_91
METABAT_AS22ysBPME_94	Mollicutes RF9 sp. AS22ysBPME_94
METABAT_AS23ysBPME_101	Firmicutes sp. AS23ysBPME_101
METABAT_AS23ysBPME_107	Bifidobacterium_AS23ysBPME_107
METABAT_AS23ysBPME_109	Firmicutes sp. AS23ysBPME_109
METABAT_AS23ysBPME_113	Candidatus_Phytoplasma sp. AS23ysBPME_113
METABAT_AS23ysBPME_120	Spirochaetales sp. AS23ysBPME_120
METABAT_AS23ysBPME_124	Firmicutes sp. AS23ysBPME_124
METABAT_AS23ysBPME_126	Clostridium cochlearium_AS23ysBPME_126
METABAT_AS23ysBPME_13	Staphylococcus equorum_AS23ysBPME_13
METABAT_AS23ysBPME_132	Clostridiales_Family_XI__Incertae_Sedis sp. AS23ysBPME_132
METABAT_AS23ysBPME_133	Firmicutes sp. AS23ysBPME_133
METABAT_AS23ysBPME_137	Treponema sp. AS23ysBPME_137
METABAT_AS23ysBPME_143	Firmicutes sp. AS23ysBPME_143
METABAT_AS23ysBPME_144	Clostridia sp. AS23ysBPME_144
METABAT_AS23ysBPME_158	Clostridiaceae sp. AS23ysBPME_158
METABAT_AS23ysBPME_164	Desulfitobacterium sp. AS23ysBPME_164
METABAT_AS23ysBPME_167	Clostridiales sp. AS23ysBPME_167
METABAT_AS23ysBPME_171	Clostridiales sp. AS23ysBPME_171
METABAT_AS23ysBPME_173	Actinomycetales sp. AS23ysBPME_173
METABAT_AS23ysBPME_174	Firmicutes sp. AS23ysBPME_174
METABAT_AS23ysBPME_176	Peptococcaceae sp. AS23ysBPME_176
METABAT_AS23ysBPME_181	Psychrobacter_AS23ysBPME_181
METABAT_AS23ysBPME_185	Epulopiscium sp. AS23ysBPME_185
METABAT_AS23ysBPME_188	Clostridiales sp. AS23ysBPME_188
METABAT_AS23ysBPME_191	Clostridia sp. AS23ysBPME_191
METABAT_AS23ysBPME_194	Clostridiales_Family_XI__Incertae_Sedis sp. AS23ysBPME_194
METABAT_AS23ysBPME_2	Ramlibacter sp. AS23ysBPME_2
METABAT_AS23ysBPME_200	Bacteroidales sp. AS23ysBPME_200
METABAT_AS23ysBPME_201	Bacteroidales sp. AS23ysBPME_201
METABAT_AS23ysBPME_21	Syntrophomonadaceae sp. AS23ysBPME_21
METABAT_AS23ysBPME_211	Methanoculleus bourgensis_AS23ysBPME_211
METABAT_AS23ysBPME_212	Jeotgalicoccus halophilus_AS23ysBPME_212
METABAT_AS23ysBPME_213	Alcaligenaceae sp. AS23ysBPME_213
METABAT_AS23ysBPME_215	Clostridiales sp. AS23ysBPME_215
METABAT_AS23ysBPME_22	Clostridiales_Family_XI__Incertae_Sedis sp. AS23ysBPME_22
METABAT_AS23ysBPME_220	Firmicutes sp. AS23ysBPME_220
METABAT_AS23ysBPME_226	Syntrophomonadaceae sp. AS23ysBPME_226
METABAT_AS23ysBPME_229	Phyllobacteriaceae sp. AS23ysBPME_229
METABAT_AS23ysBPME_23	Firmicutes sp. AS23ysBPME_23
METABAT_AS23ysBPME_230	Firmicutes sp. AS23ysBPME_230
METABAT_AS23ysBPME_234	Streptococcus sp. AS23ysBPME_234
METABAT_AS23ysBPME_244	Amphibacillus_AS23ysBPME_244
METABAT_AS23ysBPME_247	Firmicutes sp. AS23ysBPME_247
METABAT_AS23ysBPME_249	Clostridiales sp. AS23ysBPME_249
METABAT_AS23ysBPME_253	Clostridiales sp. AS23ysBPME_253
METABAT_AS23ysBPME_255	Clostridiales_Family_XI__Incertae_Sedis sp. AS23ysBPME_255
METABAT_AS23ysBPME_26	Bacteroidales sp. AS23ysBPME_26
METABAT_AS23ysBPME_261	Lactobacillales sp. AS23ysBPME_261
METABAT_AS23ysBPME_265	Clostridiales_Family_XI__Incertae_Sedis sp. AS23ysBPME_265
METABAT_AS23ysBPME_266	Firmicutes sp. AS23ysBPME_266
METABAT_AS23ysBPME_271	Clostridiales_Family_XI__Incertae_Sedis sp. AS23ysBPME_271
METABAT_AS23ysBPME_28	Firmicutes sp. AS23ysBPME_28
METABAT_AS23ysBPME_284	Epulopiscium sp. AS23ysBPME_284
METABAT_AS23ysBPME_287	Firmicutes sp. AS23ysBPME_287
METABAT_AS23ysBPME_29	Clostridiales_Family_XI__Incertae_Sedis sp. AS23ysBPME_29
METABAT_AS23ysBPME_294	Clostridiales_Family_XI__Incertae_Sedis sp. AS23ysBPME_294
METABAT_AS23ysBPME_305	Clostridiales sp. AS23ysBPME_305
METABAT_AS23ysBPME_308	Corynebacterium sp. AS23ysBPME_308
METABAT_AS23ysBPME_31	Clostridia sp. AS23ysBPME_31
METABAT_AS23ysBPME_312	Peptococcaceae sp. AS23ysBPME_312
METABAT_AS23ysBPME_315	Erysipelothrix sp. AS23ysBPME_315
METABAT_AS23ysBPME_317	Gallicola sp. AS23ysBPME_317
METABAT_AS23ysBPME_319	Alcaligenaceae sp. AS23ysBPME_319
METABAT_AS23ysBPME_32	Clostridiales sp. AS23ysBPME_32
METABAT_AS23ysBPME_326	Firmicutes sp. AS23ysBPME_326
METABAT_AS23ysBPME_332	Clostridiales_Family_XI__Incertae_Sedis sp. AS23ysBPME_332
METABAT_AS23ysBPME_334	Porphyromonadaceae sp. AS23ysBPME_334
METABAT_AS23ysBPME_336	Oligella ureolytica_AS23ysBPME_336
METABAT_AS23ysBPME_339	Clostridiales sp. AS23ysBPME_339
METABAT_AS23ysBPME_345	Firmicutes sp. AS23ysBPME_345
METABAT_AS23ysBPME_35	Phyllobacteriaceae sp. AS23ysBPME_35
METABAT_AS23ysBPME_356	Lactobacillus sp. AS23ysBPME_356
METABAT_AS23ysBPME_357	Clostridiaceae sp. AS23ysBPME_357
METABAT_AS23ysBPME_364	Aeromicrobium sp. AS23ysBPME_364
METABAT_AS23ysBPME_37	Clostridiales_Family_XI__Incertae_Sedis sp. AS23ysBPME_37
METABAT_AS23ysBPME_38	Clostridium sp. AS23ysBPME_38
METABAT_AS23ysBPME_51	Bacteroidales sp. AS23ysBPME_51
METABAT_AS23ysBPME_60	Euryarchaeota sp. AS23ysBPME_60
METABAT_AS23ysBPME_68	Bacteroidales sp. AS23ysBPME_68
METABAT_AS23ysBPME_69	Firmicutes sp. AS23ysBPME_69
METABAT_AS23ysBPME_74	Halanaerobiaceae sp. AS23ysBPME_74
METABAT_AS23ysBPME_78	Erysipelothrix sp. AS23ysBPME_78
METABAT_AS23ysBPME_82	Clostridiales sp. AS23ysBPME_82
METABAT_AS23ysBPME_85	Firmicutes sp. AS23ysBPME_85
METABAT_AS23ysBPME_91	Bacteroidales sp. AS23ysBPME_91
METABAT_AS23ysBPME_95	Firmicutes sp. AS23ysBPME_95
METABAT_AS23ysBPME_97	Firmicutes sp. AS23ysBPME_97
METABAT_AS24abBPME_105	Clostridiales_Family_XI__Incertae_Sedis sp. AS24abBPME_105
METABAT_AS24abBPME_136	Bacteroidales sp. AS24abBPME_136
METABAT_AS24abBPME_139	Parcubacteria sp. AS24abBPME_139
METABAT_AS24abBPME_29	Patescibacteria sp. AS24abBPME_29
METABAT_AS24abBPME_53	Clostridiaceae sp. AS24abBPME_53
METABAT_AS24abBPME_67	Clostridium sp. AS24abBPME_67
METABAT_AS25fmACSIPFO_105	Clostridiales_Family_XI__Incertae_Sedis sp. AS25fmACSIPFO_105
METABAT_AS25fmACSIPFO_14	Clostridiaceae sp. AS25fmACSIPFO_14
METABAT_AS25fmACSIPFO_18	Acholeplasma_AS25fmACSIPFO_18
METABAT_AS25fmACSIPFO_22	Acholeplasmataceae sp. AS25fmACSIPFO_22
METABAT_AS25fmACSIPFO_32	Chloroflexi sp. AS25fmACSIPFO_32
METABAT_AS25fmACSIPFO_91	Verrucomicrobia OPB35 soil group sp. AS25fmACSIPFO_91
METABAT_AS26fmACSIPLY_11	Chloroflexi sp. AS26fmACSIPLY_11
METABAT_AS26fmACSIPLY_19	Firmicutes sp. AS26fmACSIPLY_19
METABAT_AS26fmACSIPLY_28	Peptococcaceae sp. AS26fmACSIPLY_28
METABAT_AS26fmACSIPLY_42	Alphaproteobacteria sp. AS26fmACSIPLY_42
METABAT_AS26fmACSIPLY_47	Firmicutes sp. AS26fmACSIPLY_47
METABAT_AS26fmACSIPLY_55	Xanthomonadaceae sp. AS26fmACSIPLY_55
METABAT_AS26fmACSIPLY_9	Bacteroidetes sp. AS26fmACSIPLY_9
METABAT_AS27yjCOA_1	Chloroflexi sp. AS27yjCOA_1
METABAT_AS27yjCOA_10	Unclassified sp. AS27yjCOA_10
METABAT_AS27yjCOA_100	candidate division Zixibacteria sp. AS27yjCOA_100
METABAT_AS27yjCOA_103	Candidatus Kuenenbacteria sp. AS27yjCOA_103
METABAT_AS27yjCOA_107	Candidatus Fermentibacteria sp. AS27yjCOA_107
METABAT_AS27yjCOA_110	Rhodocyclaceae sp. AS27yjCOA_110
METABAT_AS27yjCOA_112	Ignavibacteria sp. AS27yjCOA_112
METABAT_AS27yjCOA_113	Dehalococcoidia GIF9 sp. AS27yjCOA_113
METABAT_AS27yjCOA_114	Leptolinea sp. AS27yjCOA_114
METABAT_AS27yjCOA_117	Spirochaetes sp. AS27yjCOA_117
METABAT_AS27yjCOA_119	Desulfovibrio sp. AS27yjCOA_119
METABAT_AS27yjCOA_123	Chloroflexi sp. AS27yjCOA_123
METABAT_AS27yjCOA_124	Chloroflexi sp. AS27yjCOA_124
METABAT_AS27yjCOA_127	Candidatus Beckwithbacteria sp. AS27yjCOA_127
METABAT_AS27yjCOA_128	Acidobacteria c5LKS83 sp. AS27yjCOA_128
METABAT_AS27yjCOA_132	Candidatus Nomurabacteria sp. AS27yjCOA_132
METABAT_AS27yjCOA_133	Chloroflexi sp. AS27yjCOA_133
METABAT_AS27yjCOA_137	Myxococcales sp. AS27yjCOA_137
METABAT_AS27yjCOA_139	Chloroflexi sp. AS27yjCOA_139
METABAT_AS27yjCOA_140	Candidatus Saccharibacteria sp. AS27yjCOA_140
METABAT_AS27yjCOA_143	Bacteroidales sp. AS27yjCOA_143
METABAT_AS27yjCOA_144	Caldisericales LF045 sp. AS27yjCOA_144
METABAT_AS27yjCOA_146	Methanomicrobiales sp. AS27yjCOA_146
METABAT_AS27yjCOA_147	Candidatus Lokiarchaeota sp. AS27yjCOA_147
METABAT_AS27yjCOA_149	Deltaproteobacteria sp. AS27yjCOA_149
METABAT_AS27yjCOA_155	Woesearchaeota DHVEG-6 sp. AS27yjCOA_155
METABAT_AS27yjCOA_156	Candidatus Microgenomates sp. AS27yjCOA_156
METABAT_AS27yjCOA_160	Flexilinea flocculi_AS27yjCOA_160
METABAT_AS27yjCOA_164	Candidatus Atribacteria sp. AS27yjCOA_164
METABAT_AS27yjCOA_165	candidate division WWE3 sp. AS27yjCOA_165
METABAT_AS27yjCOA_167	Chloroflexi sp. AS27yjCOA_167
METABAT_AS27yjCOA_174	Bacteria sp. AS27yjCOA_174
METABAT_AS27yjCOA_175	Candidatus Roizmanbacteria sp. AS27yjCOA_175
METABAT_AS27yjCOA_177	Treponema sp. AS27yjCOA_177
METABAT_AS27yjCOA_18	Methanosaeta sp. AS27yjCOA_18
METABAT_AS27yjCOA_181	Candidatus Atribacteria sp. AS27yjCOA_181
METABAT_AS27yjCOA_183	Chloroflexi sp. AS27yjCOA_183
METABAT_AS27yjCOA_186	Parcubacteria sp. AS27yjCOA_186
METABAT_AS27yjCOA_189	Serratia sp. AS27yjCOA_189
METABAT_AS27yjCOA_19	Exilispira sp. AS27yjCOA_19
METABAT_AS27yjCOA_190	Thermogutta sp. AS27yjCOA_190
METABAT_AS27yjCOA_192	Chloroflexi sp. AS27yjCOA_192
METABAT_AS27yjCOA_195	Thermoanaerobaculaceae TPD-58 sp. AS27yjCOA_195
METABAT_AS27yjCOA_196	Synergistaceae sp. AS27yjCOA_196
METABAT_AS27yjCOA_197	Patescibacteria group sp. AS27yjCOA_197
METABAT_AS27yjCOA_198	candidate division WS6 sp. AS27yjCOA_198
METABAT_AS27yjCOA_199	Bryobacter sp. AS27yjCOA_199
METABAT_AS27yjCOA_2	Veillonellaceae sp. AS27yjCOA_2
METABAT_AS27yjCOA_202	candidate division WWE3 sp. AS27yjCOA_202
METABAT_AS27yjCOA_203	Chloroflexi sp. AS27yjCOA_203
METABAT_AS27yjCOA_204	Methanosaeta sp. AS27yjCOA_204
METABAT_AS27yjCOA_207	Chloroflexi sp. AS27yjCOA_207
METABAT_AS27yjCOA_208	Saccharibacteria sp. AS27yjCOA_208
METABAT_AS27yjCOA_212	Woesearchaeota DHVEG-6 sp. AS27yjCOA_212
METABAT_AS27yjCOA_213	Bacteroidales sp. AS27yjCOA_213
METABAT_AS27yjCOA_214	Syntrophomonadaceae sp. AS27yjCOA_214
METABAT_AS27yjCOA_215	Bacteroidales sp. AS27yjCOA_215
METABAT_AS27yjCOA_220	Bacteroidales sp. AS27yjCOA_220
METABAT_AS27yjCOA_24	Candidatus Microgenomates sp. AS27yjCOA_24
METABAT_AS27yjCOA_25	Pelolinea sp. AS27yjCOA_25
METABAT_AS27yjCOA_31	candidate division Zixibacteria sp. AS27yjCOA_31
METABAT_AS27yjCOA_33	Desulfovibrio sp. AS27yjCOA_33
METABAT_AS27yjCOA_36	Armatimonadetes sp. AS27yjCOA_36
METABAT_AS27yjCOA_4	Chloroflexi sp. AS27yjCOA_4
METABAT_AS27yjCOA_42	Candidatus Beckwithbacteria sp. AS27yjCOA_42
METABAT_AS27yjCOA_44	Eubacteriaceae sp. AS27yjCOA_44
METABAT_AS27yjCOA_5	Arc I group sp. AS27yjCOA_5
METABAT_AS27yjCOA_56	Chloroflexi sp. AS27yjCOA_56
METABAT_AS27yjCOA_57	Acidobacteria sp. AS27yjCOA_57
METABAT_AS27yjCOA_58	Acidaminococcaceae sp. AS27yjCOA_58
METABAT_AS27yjCOA_59	Candidatus Kuenenbacteria sp. AS27yjCOA_59
METABAT_AS27yjCOA_65	Deltaproteobacteria SAR324 clade sp. AS27yjCOA_65
METABAT_AS27yjCOA_66	Chloroflexi sp. AS27yjCOA_66
METABAT_AS27yjCOA_7	Geobacteraceae sp. AS27yjCOA_7
METABAT_AS27yjCOA_71	Chloroflexi sp. AS27yjCOA_71
METABAT_AS27yjCOA_72	Chloroflexi sp. AS27yjCOA_72
METABAT_AS27yjCOA_73	Myxococcales sp. AS27yjCOA_73
METABAT_AS27yjCOA_78	Anaerolineaceae sp. AS27yjCOA_78
METABAT_AS27yjCOA_82	Chloroflexi sp. AS27yjCOA_82
METABAT_AS27yjCOA_85	Thermotogaceae sp. AS27yjCOA_85
METABAT_AS27yjCOA_87	Chloroflexi sp. AS27yjCOA_87
METABAT_AS27yjCOA_88	Arc I group sp. AS27yjCOA_88
METABAT_AS27yjCOA_89	Spirochaetales sp. AS27yjCOA_89
METABAT_AS27yjCOA_90	Bacteroidales sp. AS27yjCOA_90
METABAT_AS27yjCOA_91	Candidatus Roizmanbacteria sp. AS27yjCOA_91
METABAT_AS27yjCOA_93	Methanothermobacter sp. AS27yjCOA_93
METABAT_AS27yjCOA_96	Armatimonadetes sp. AS27yjCOA_96
METABAT_AS27yjCOA_97	Bacteroidales sp. AS27yjCOA_97
METABAT_AS2HglBPFA_19	Methanomicrobiales sp. AS2HglBPFA_19
METABAT_AS2HglBPFA_26	Firmicutes sp. AS2HglBPFA_26
METABAT_AS3CglBPFA_24	Phyllobacteriaceae sp. AS3CglBPFA_24
METABAT_AS3CglBPFA_8	Actinobacteria sp. AS3CglBPFA_8
METABAT_AS3CglBPFA_9	Phyllobacteriaceae sp. AS3CglBPFA_9
METABAT_AS4AglBPMA_11	Smithella sp. AS4AglBPMA_11
METABAT_AS4AglBPMA_12	Acidobacteria sp. AS4AglBPMA_12
METABAT_AS4AglBPMA_26	Syntrophorhabdus sp. AS4AglBPMA_26
METABAT_AS4AglBPMA_3	Candidatus Moranbacteria sp. AS4AglBPMA_3
METABAT_AS4AglBPMA_32	Deltaproteobacteria sp. AS4AglBPMA_32
METABAT_AS4AglBPMA_37	Clostridiales sp. AS4AglBPMA_37
METABAT_AS4AglBPMA_44	Bacteroidales sp. AS4AglBPMA_44
METABAT_AS4AglBPMA_45	Deltaproteobacteria sp. AS4AglBPMA_45
METABAT_AS4BglBPHE_1	Planctomycetes sp. AS4BglBPHE_1
METABAT_AS4BglBPHE_11	Acidobacteria sp. AS4BglBPHE_11
METABAT_AS4BglBPHE_13	Bacteroidales sp. AS4BglBPHE_13
METABAT_AS4BglBPHE_14	Candidatus Cloacimonetes sp. AS4BglBPHE_14
METABAT_AS4BglBPHE_15	Verrucomicrobia OPB35 soil group sp. AS4BglBPHE_15
METABAT_AS4BglBPHE_2	Thermotogaceae sp. AS4BglBPHE_2
METABAT_AS4BglBPHE_30	Candidatus Cloacimonetes sp. AS4BglBPHE_30
METABAT_AS4BglBPHE_7	Deltaproteobacteria sp. AS4BglBPHE_7
METABAT_AS4DglBPLU_12	Caldisericales LF045 sp. AS4DglBPLU_12
METABAT_AS4DglBPLU_17	Clostridiales sp. AS4DglBPLU_17
METABAT_AS4DglBPLU_8	Bacteroidetes sp. AS4DglBPLU_8
METABAT_AS4EglBPAV_12	Chloroflexi sp. AS4EglBPAV_12
METABAT_AS4EglBPAV_13	Chloroflexi sp. AS4EglBPAV_13
METABAT_AS4EglBPAV_17	Synergistaceae sp. AS4EglBPAV_17
METABAT_AS4EglBPAV_19	Deltaproteobacteria sp. AS4EglBPAV_19
METABAT_AS4EglBPAV_32	Spirochaetes sp. AS4EglBPAV_32
METABAT_AS4GglBPBL_17	Bacteroidales sp. AS4GglBPBL_17
METABAT_AS4GglBPBL_27	Erysipelotrichaceae sp. AS4GglBPBL_27
METABAT_AS4GglBPBL_35	Syntrophomonadaceae sp. AS4GglBPBL_35
METABAT_AS4GglBPBL_36	Atopobium sp. AS4GglBPBL_36
METABAT_AS4GglBPBL_6	Firmicutes sp. AS4GglBPBL_6
METABAT_AS4IglBPLE_51	Candidatus Saccharibacteria sp. AS4IglBPLE_51
METABAT_AS4IglBPLE_58	Propionibacterium sp. AS4IglBPLE_58
METABAT_AS4KglBPMA_3	Firmicutes sp. AS4KglBPMA_3
METABAT_AS4LglBPNY_13	Clostridiaceae sp. AS4LglBPNY_13
METABAT_AS4LglBPNY_19	Bacteroidales sp. AS4LglBPNY_19
METABAT_AS4LglBPNY_28	Christensenellaceae R-7 group sp. AS4LglBPNY_28
METABAT_AS4LglBPNY_6	Clostridiales sp. AS4LglBPNY_6
[truncated: 47 more columns]
