# Supplementary material for: New insights from the biogas microbiome by comprehensive genome-resolved metagenomics of nearly 1600 species originating from multiple anaerobic digesters
Source: Biotechnol Biofuels. 2020 Feb 24;13:25. doi: 10.1186/s13068-020-01679-y (PMC7038595; doi:10.1186/s13068-020-01679-y)
Supplement: Supplementary file 14 — Additional file 14. Results obtained using RAST (Rapid Annotation using Subsystem Technology). MAGs genes were assigned to the function using RAST and the number of genes identified per each functional category (FL = first level; SL = second level) are reported. Functional categories are reported in column B, while MAGs are reported in rows (2 is MAG ID and 3 is MAG name assigned considering taxonomy). [file 13068_2020_1679_MOESM14_ESM.xlsx]

## Sheet: Additional file 14
Resuls obtained using RAST (Rapid Annotation using Subsystem Technology). MAGs genes were assigned to the function using RAST and the number of genes identified per each functional category (FL=firstlevel; SL=second level) are reported. Functional categories are reported in column B, while MAGs are reported in rows (2 is MAG ID and 3 is MAG name assigned considering taxonomy).
	MAGs name	Clostridia_sp _AS01afH2WH_13	Chloroflexi_sp _AS01afH2WH_15	Firmicutes_sp _AS01afH2WH_16	Lactobacillus paracasei subsp. paracasei_AS01afH2WH_17	Clostridiales_sp _AS01afH2WH_19	Pseudomonas lundensis_AS01afH2WH_27	Acetobacter_sp _AS01afH2WH_28	Phycisphaerae Pla1 lineage_sp _AS01afH2WH_3	Acetomicrobium flavidum_AS01afH2WH_32	Tepidanaerobacter acetatoxydans_AS01afH2WH_33	Clostridiales_sp _AS01afH2WH_34	Coprothermobacter proteolyticus_AS01afH2WH_35	Pseudomonas lactis_AS01afH2WH_42	Serratia liquefaciens_AS01afH2WH_43	Leuconostoc_sp _AS01afH2WH_44	Clostridiales_sp _AS01afH2WH_48	Christensenellaceae_sp _AS01afH2WH_49	Methanothermobacter_sp _AS01afH2WH_50	Firmicutes_sp _AS01afH2WH_58	Bifidobacterium crudilactis_AS01afH2WH_6	Bacilli_sp _AS01afH2WH_61	Chloroflexi_sp _AS01afH2WH_7	Clostridiales_sp _AS02xzSISU_14	Ruminiclostridium thermocellum_AS02xzSISU_19	Clostridiales_sp _AS02xzSISU_2	Firmicutes_sp _AS02xzSISU_21	Syntrophomonadaceae_sp _AS02xzSISU_22	Firmicutes_sp _AS02xzSISU_37	Bacteroidales_sp _AS02xzSISU_42	Clostridiaceae_sp _AS02xzSISU_46	Clostridiaceae_sp _AS02xzSISU_47	Chloroflexi_sp _AS02xzSISU_56	Firmicutes_sp _AS02xzSISU_61	Gammaproteobacteria_sp _AS02xzSISU_62	Wolinella succinogenes_AS02xzSISU_68	Firmicutes_sp _AS02xzSISU_7	Syntrophomonadaceae_sp _AS02xzSISU_72	Clostridiaceae_sp _AS02xzSISU_79	Acidaminococcaceae_sp _AS02xzSISU_80	Firmicutes_sp _AS02xzSISU_83	Methanosarcina thermophila_AS02xzSISU_89	Acinetobacter towneri_AS04akNAM_10	Clostridiaceae_sp _AS04akNAM_100	Clostridia_sp _AS04akNAM_103	Bacillus_sp _AS04akNAM_105	Epulopiscium_sp _AS04akNAM_106	Clostridiales_sp _AS04akNAM_109	Bacillales_sp _AS04akNAM_110
	MAGs ID	METABAT_AS01afH2WH_13	METABAT_AS01afH2WH_15	METABAT_AS01afH2WH_16	METABAT_AS01afH2WH_17	METABAT_AS01afH2WH_19	METABAT_AS01afH2WH_27	METABAT_AS01afH2WH_28	METABAT_AS01afH2WH_3	METABAT_AS01afH2WH_32	METABAT_AS01afH2WH_33	METABAT_AS01afH2WH_34	METABAT_AS01afH2WH_35	METABAT_AS01afH2WH_42	METABAT_AS01afH2WH_43	METABAT_AS01afH2WH_44	METABAT_AS01afH2WH_48	METABAT_AS01afH2WH_49	METABAT_AS01afH2WH_50	METABAT_AS01afH2WH_58	METABAT_AS01afH2WH_6	METABAT_AS01afH2WH_61	METABAT_AS01afH2WH_7	METABAT_AS02xzSISU_14	METABAT_AS02xzSISU_19	METABAT_AS02xzSISU_2	METABAT_AS02xzSISU_21	METABAT_AS02xzSISU_22	METABAT_AS02xzSISU_37	METABAT_AS02xzSISU_42	METABAT_AS02xzSISU_46	METABAT_AS02xzSISU_47	METABAT_AS02xzSISU_56	METABAT_AS02xzSISU_61	METABAT_AS02xzSISU_62	METABAT_AS02xzSISU_68	METABAT_AS02xzSISU_7	METABAT_AS02xzSISU_72	METABAT_AS02xzSISU_79	METABAT_AS02xzSISU_80	METABAT_AS02xzSISU_83	METABAT_AS02xzSISU_89	METABAT_AS04akNAM_10	METABAT_AS04akNAM_100	METABAT_AS04akNAM_103	METABAT_AS04akNAM_105	METABAT_AS04akNAM_106	METABAT_AS04akNAM_109	METABAT_AS04akNAM_110
		154	161	90	114	97	330	104	164	146	135	204	57	385	327	99	129	126	90	108	119	98	148	126	135	117	126	184	114	126	143	131	156	100	160	133	113	163	125	164	117	120	138	145	165	174	154	110	250
RAST category	level	28	23	16	16	8	32	13	23	24	21	35	15	41	42	15	16	18	5	13	17	22	24	23	8	20	19	27	17	18	20	21	24	17	15	12	12	13	19	21	15	13	14	24	20	20	20	12	25
Amino Acids and Derivatives	FL	21	28	27	21	21	83	13	20	23	16	40	10	87	81	16	31	23	8	18	11	28	17	21	29	18	26	16	14	20	16	17	13	16	29	26	15	28	19	35	13	14	12	26	24	23	24	17	32
Alanine, serine, and glycine	SL	17	14	2	9	18	29	16	30	19	15	19	3	51	49	10	16	12	23	4	18	9	13	10	31	11	9	19	25	22	24	18	9	12	19	23	18	27	18	19	18	30	26	21	27	30	23	21	37
Arginine; urea cycle, polyamines	SL	24	36	5	9	17	54	15	17	23	17	30	3	59	34	7	20	16	24	16	11	5	24	9	13	15	19	62	16	6	21	16	31	13	21	13	11	44	15	26	26	23	30	18	24	43	15	13	79
Aromatic amino acids and derivatives	SL	18	17	10	11	8	32	10	16	11	18	15	6	41	25	8	14	16	9	13	14	12	12	17	10	12	12	16	16	19	14	14	13	5	14	15	19	14	14	17	10	9	12	15	14	17	18	12	24
Branched-chain amino acids	SL	11	12	5	14	5	21	6	12	12	14	15	4	19	17	12	8	8	9	6	10	4	13	2	9	8	5	10	2	9	11	10	16	8	10	8	8	8	9	8	9	8	8	9	13	9	9	10	8
Glutamine, glutamate, aspartate, asparagine; ammonia assimilation	SL	53	50	30	40	33	93	37	61	45	38	77	19	103	98	41	43	47	16	48	46	30	58	62	40	45	50	66	37	36	53	45	65	39	60	44	35	56	44	53	34	29	53	45	53	56	62	37	80
Histidine Metabolism	SL	4	4	4	7	4	13	5	4	4	6	8	0	19	19	3	3	2	0	6	6	3	7	4	4	4	1	4	4	8	5	6	6	3	5	5	5	3	4	4	5	2	4	5	4	7	6	5	7
Lysine, threonine, methionine, and cysteine	SL	170	248	83	289	186	257	100	281	143	217	220	103	343	485	166	121	229	76	101	159	197	402	186	152	205	227	166	216	270	257	195	360	148	119	60	295	131	305	125	217	142	118	363	249	165	240	121	223
Proline and 4-hydroxyproline	SL	8	11	5	17	24	1	2	10	9	10	4	7	6	30	12	7	9	1	5	5	39	34	10	10	9	39	3	27	27	20	13	44	24	1	1	75	3	32	4	33	3	0	56	24	5	18	8	3
Carbohydrates	FL	61	87	35	75	48	91	50	72	50	64	72	41	106	110	40	39	65	30	52	44	40	93	51	42	47	58	58	43	69	53	60	103	40	59	47	39	37	66	47	49	42	57	68	54	60	51	36	73
Aminosugars	SL	29	25	18	21	15	36	14	27	20	21	26	14	38	28	15	16	18	8	14	14	18	34	19	15	17	22	29	23	17	18	27	32	18	21	13	19	16	24	18	18	15	18	23	20	20	13	10	23
Central carbohydrate metabolism	SL	6	38	5	78	29	16	3	33	11	25	7	5	16	87	47	5	14	4	1	52	60	84	23	17	14	38	2	46	32	50	35	79	17	5	0	47	6	70	5	36	14	5	54	41	16	57	30	11
CO2 fixation	SL	22	15	9	21	15	27	13	10	17	14	41	15	34	33	16	16	25	5	21	13	8	21	17	14	23	25	60	13	12	22	15	27	11	14	4	12	49	14	22	16	5	27	24	25	26	15	10	60
Di- and oligosaccharides	SL	7	3	3	1	2	0	0	15	1	7	7	1	0	1	0	1	1	0	3	1	2	7	4	5	3	1	2	2	4	7	5	2	6	0	1	2	6	6	4	1	5	1	5	6	6	9	5	5
Fermentation	SL	24	64	16	58	50	52	16	68	33	55	47	35	94	144	51	33	97	6	20	39	35	101	44	51	83	42	21	80	80	92	55	74	19	11	6	103	13	92	23	48	7	11	144	76	32	73	39	32
Glycoside hydrolases	SL	22	25	8	11	8	27	8	27	9	13	20	8	32	22	6	8	11	36	14	14	8	25	9	11	9	21	14	6	19	12	10	25	7	15	14	13	20	8	19	12	67	18	17	16	23	10	8	27
Monosaccharides	SL	15	19	6	8	3	34	15	13	12	9	19	8	47	18	4	4	3	1	9	4	4	16	6	3	7	9	23	3	14	5	4	17	4	20	2	4	16	4	14	13	3	13	6	12	11	4	3	34
One-carbon Metabolism	SL	3	11	3	8	6	6	0	3	5	0	1	5	5	12	1	6	10	0	0	7	5	7	6	5	7	10	1	8	15	11	10	14	8	0	0	7	5	15	2	5	3	0	9	7	9	13	1	5
Organic acids	SL	31	14	2	37	21	28	5	54	22	48	32	7	41	50	13	20	30	1	5	11	21	40	31	8	23	16	6	9	32	13	15	21	24	10	1	12	3	26	7	20	3	7	25	20	12	20	9	15
Polysaccharides	SL	47	34	28	42	27	41	28	32	34	43	40	18	38	42	37	26	42	16	38	30	21	46	39	45	32	41	41	31	29	43	40	43	32	35	27	36	42	42	34	27	15	37	45	45	49	42	38	46
Sugar alcohols	SL	75	109	48	76	62	159	73	137	66	64	93	37	163	202	67	61	83	23	41	50	61	136	71	90	55	76	64	91	120	76	72	127	75	119	79	65	76	82	74	63	31	113	81	79	86	85	79	108
Cell Division and Cell Cycle	FL	34	56	12	25	30	41	15	63	25	28	40	13	43	52	13	26	27	13	9	17	29	74	35	45	15	27	19	31	59	31	27	70	29	28	24	16	30	34	27	20	19	29	27	35	39	38	38	50
Cell Wall and Capsule	FL	5	13	3	5	3	11	7	13	4	3	5	7	11	12	6	7	11	0	4	3	5	18	3	7	7	4	7	11	6	3	7	22	4	8	5	5	4	6	5	10	3	9	10	5	10	8	7	20
Capsular and extracellular polysacchrides	SL	8	19	2	1	8	71	27	38	21	7	12	3	67	88	3	4	11	6	2	4	5	29	11	8	3	8	6	22	30	8	6	17	13	50	30	13	11	5	27	5	10	46	7	6	12	9	8	12
Cell wall of Mycobacteria	SL	6	11	3	21	7	3	1	10	2	4	12	2	3	7	22	8	3	3	3	11	10	10	7	7	4	4	3	3	9	6	7	8	3	4	2	5	9	9	5	2	2	5	8	5	9	7	4	12
Gram-Negative cell wall components	SL	283	354	181	260	183	397	204	322	221	238	261	138	451	408	218	206	244	77	215	201	216	454	238	243	230	282	257	228	224	255	254	439	233	295	204	234	258	245	210	212	115	263	263	260	371	278	224	412
Gram-Positive cell wall components	SL	0	0	0	0	0	1	5	0	0	0	0	0	1	0	0	0	0	0	0	0	0	0	0	0	0	0	0	0	0	0	0	0	0	1	0	0	0	0	0	0	0	1	0	0	0	0	0	0
Clustering-based subsystems	FL	5	46	6	4	5	4	5	39	8	8	10	0	9	12	7	7	10	5	2	7	5	52	6	11	3	10	5	10	19	11	4	53	5	4	5	3	12	3	3	10	14	6	7	6	7	8	3	13
alpha-proteobacterial cluster of hypotheticals	SL	0	2	0	0	0	0	3	0	0	0	0	0	0	0	0	0	0	0	0	1	0	1	0	0	0	0	0	0	0	0	0	1	0	0	0	0	0	0	0	0	2	0	0	0	1	0	0	2
Biosynthesis of galactoglycans and related lipopolysacharides	SL	0	0	0	0	0	0	0	1	0	0	0	0	0	0	0	0	0	0	0	1	0	0	1	0	0	0	0	0	0	0	0	0	0	0	0	0	0	0	0	0	0	0	0	0	0	0	0	0
Carotenoid biosynthesis	SL	14	7	9	13	10	7	9	9	12	13	15	7	9	7	11	9	9	3	13	7	13	11	11	10	10	14	15	9	8	14	13	13	10	9	8	10	14	12	12	9	7	7	12	15	17	15	13	16
Catabolism of an unknown compound	SL	3	0	0	0	1	1	0	0	0	1	1	0	1	0	0	2	1	0	1	0	0	0	0	2	1	1	1	1	0	2	1	0	0	1	2	1	1	3	0	1	1	1	1	1	1	1	2	1
Cell Division	SL	1	1	0	0	1	1	1	2	1	1	2	0	1	3	1	1	1	1	0	1	0	0	0	1	2	2	1	1	0	1	1	0	1	1	1	2	1	1	1	1	2	1	1	1	1	2	2	1
Chemotaxis, response regulators	SL	0	1	0	0	0	1	1	0	0	0	0	0	1	4	1	0	0	0	0	2	0	1	0	0	0	0	0	0	1	0	0	1	0	1	0	0	0	0	0	0	0	1	0	1	0	0	0	0
Choline bitartrate degradation, putative	SL	1	3	0	0	0	0	2	1	0	1	2	0	1	1	1	1	0	0	2	1	0	5	1	4	1	1	0	0	1	1	0	1	0	1	3	1	3	1	0	1	1	0	0	1	3	2	2	1
Chromosome Replication	SL	6	19	2	9	2	6	3	10	4	5	7	0	5	9	5	5	4	5	2	7	3	18	7	4	6	6	7	4	6	4	6	19	2	6	2	4	8	3	6	11	6	7	8	14	12	1	5	13
CRISPRs and associated hypotheticals	SL	1	0	0	1	0	1	0	0	0	0	0	0	1	1	0	0	0	0	1	0	3	0	0	0	0	0	1	0	0	0	0	0	0	1	0	0	1	0	0	0	0	1	0	0	1	0	0	1
Cytochrome biogenesis	SL	2	3	0	1	2	7	3	3	2	2	1	0	7	6	0	3	3	0	2	2	1	3	3	3	2	1	2	2	2	4	2	4	2	8	6	3	2	2	1	2	0	4	4	3	2	3	2	4
DNA metabolism	SL	0	1	0	0	0	1	0	2	0	0	1	0	1	1	1	0	1	0	0	0	0	1	0	0	1	0	1	0	1	1	0	2	0	0	0	0	0	0	0	0	0	1	0	0	1	1	0	1
DNA polymerase III epsilon cluster	SL	3	8	1	2	2	9	3	7	2	1	2	3	13	10	3	3	7	0	2	3	2	13	2	2	4	3	7	9	3	1	4	13	1	4	1	3	3	3	4	8	3	6	7	3	7	4	4	18
D-tyrosyl-tRNA(Tyr) deacylase (EC 3.1.-.-) cluster	SL	1	0	1	0	1	2	0	5	1	1	0	0	2	1	0	1	1	0	1	0	0	0	0	1	1	1	1	0	0	0	1	1	1	2	2	1	1	1	0	2	0	0	1	1	1	1	1	1
Fatty acid metabolic cluster	SL	1	1	1	2	2	1	1	0	2	3	1	1	1	2	2	2	1	0	0	1	2	1	2	1	2	2	1	1	1	1	2	1	2	1	0	2	1	2	0	0	0	1	2	2	2	2	2	2
Flagella protein?	SL	2	2	2	3	2	4	3	4	4	2	2	0	6	4	1	3	3	2	3	3	1	6	4	1	2	4	3	3	3	4	2	3	2	6	2	3	4	2	4	2	1	3	2	2	2	4	3	2
Hypothetical associated with RecF	SL	2	2	1	2	2	4	2	2	2	1	3	1	6	3	2	3	3	2	2	4	3	2	2	2	3	1	2	1	1	3	3	2	3	2	2	1	2	3	1	1	3	2	3	3	2	2	4	2
Hypothetical in Lysine biosynthetic cluster	SL	1	0	1	1	2	1	1	1	1	1	1	1	1	1	1	0	1	1	1	1	1	1	1	1	1	1	1	1	1	1	1	1	1	1	1	1	1	1	1	0	1	1	1	1	1	1	1	1
Hypothetical lipase related to Phosphatidate metabolism	SL	0	0	0	0	0	1	1	0	0	0	0	0	1	1	0	0	0	0	0	2	0	1	0	0	0	0	0	0	0	0	0	1	0	1	1	0	0	0	0	0	0	1	0	0	0	0	0	0
Hypothetical protein possible functionally linked with Alanyl-tRNA synthetase	SL	7	4	6	4	8	9	5	5	5	6	6	4	6	7	3	6	7	1	6	4	3	6	6	7	7	7	5	7	5	5	6	4	6	5	4	5	6	7	6	4	0	5	7	8	5	6	7	5
Hypothetical Related to Dihydroorate Dehydrogenase	SL	0	1	0	0	0	2	1	0	0	0	0	0	2	2	0	0	0	0	0	1	0	0	0	0	0	0	0	0	0	0	0	0	0	1	1	0	0	0	0	0	0	1	0	0	0	0	0	0
Isoprenoid/cell wall biosynthesis: PREDICTED UNDECAPRENYL DIPHOSPHATE PHOSPHATASE	SL	3	9	0	0	0	2	3	6	8	0	0	2	2	2	0	0	0	0	0	0	0	9	0	0	0	0	3	0	0	1	0	8	0	0	3	0	0	0	0	6	0	2	0	0	3	0	0	3
Lysine Biosynthesis	SL	0	0	0	1	0	4	5	0	0	0	0	0	10	3	0	0	1	1	0	0	1	1	1	0	0	1	0	0	1	0	0	0	0	0	0	2	0	0	0	0	0	1	0	0	2	0	0	0
Membrane-bound hydrogenase	SL	0	0	0	0	0	0	0	3	0	0	0	0	0	0	0	0	0	0	0	0	0	3	0	0	0	0	0	0	0	0	0	4	0	0	0	0	0	0	0	0	0	0	0	0	0	0	0	0
Methylamine utilization	SL	3	7	1	5	1	4	3	3	1	1	3	1	3	3	3	0	1	3	1	2	3	11	3	1	1	2	2	2	2	2	1	11	2	4	2	1	3	1	3	1	2	4	4	2	4	3	1	4
Molybdopterin oxidoreductase	SL	0	0	0	0	0	0	0	0	0	0	0	0	0	0	0	0	0	0	0	0	0	1	0	0	0	1	0	0	0	0	0	1	0	0	0	0	0	0	0	0	0	0	0	0	0	0	0	0
Nucleotidyl-phosphate metabolic cluster	SL	9	6	5	7	4	6	6	4	4	6	8	5	6	6	8	6	6	1	5	7	7	7	7	7	9	7	7	6	5	9	9	10	6	6	4	8	8	7	7	2	2	6	9	7	11	9	7	8
Pigment biosynthesis	SL	1	2	0	2	1	1	1	1	1	1	2	0	4	3	1	0	1	0	1	3	0	4	1	0	0	1	3	0	0	0	0	2	1	1	1	1	1	0	2	0	0	2	0	1	2	0	1	1
Probably GTP or GMP signaling related	SL	1	0	0	1	1	1	1	1	0	0	2	0	1	1	2	0	1	1	1	1	0	0	0	2	0	1	2	1	0	1	1	0	1	1	2	1	2	1	2	0	1	1	2	1	2	2	1	2
Probably organic hydroperoxide resistance related hypothetical protein	SL	0	0	0	1	2	2	0	0	0	0	2	0	2	3	1	1	0	3	0	1	2	1	2	0	0	0	2	0	0	2	0	1	0	2	1	0	2	2	1	0	0	2	0	0	0	2	0	0
Probably Pyrimidine biosynthesis-related	SL	0	0	0	0	0	0	0	0	0	0	0	0	0	0	0	0	0	6	0	0	0	0	0	0	0	0	0	0	0	0	0	0	0	0	0	0	0	0	0	0	6	0	0	0	0	0	0	0
Probably Ybbk-related hypothetical membrane proteins	SL	11	13	9	17	6	10	4	3	6	10	8	7	16	4	7	6	7	2	10	9	3	14	8	9	6	7	9	6	5	15	11	12	9	8	11	7	10	11	8	4	3	1	10	14	11	14	8	12
Proteasome related clusters	SL	4	1	0	0	0	2	1	4	0	0	0	0	2	3	0	0	0	0	0	5	0	3	0	0	0	3	4	0	2	0	0	4	1	2	2	1	4	0	0	4	4	2	0	0	5	0	0	3
Protein export	SL	3	4	2	2	1	4	1	13	1	2	5	2	11	4	0	5	1	0	3	1	2	14	6	8	3	4	1	2	3	1	7	9	3	2	2	3	6	7	0	2	0	2	4	4	4	2	2	9
proteosome related	SL	0	0	0	0	0	1	0	0	0	0	0	0	1	0	0	0	0	0	0	0	0	0	0	0	0	0	0	0	1	0	0	0	0	1	0	0	0	0	0	0	0	0	0	0	0	0	0	0
Putative asociate of RNA polymerase sigma-54 factor rpoN	SL	0	0	0	0	0	0	4	0	0	0	0	0	3	5	0	0	0	0	0	0	0	0	0	0	0	0	0	0	0	0	0	0	0	0	0	0	0	0	0	0	0	0	0	0	0	0	0	0
Putative GGDEF domain protein related to agglutinin secretion	SL	0	0	0	0	0	13	2	0	0	0	2	0	15	17	0	0	0	0	0	1	0	0	0	0	0	1	0	0	0	0	0	0	0	5	0	0	0	0	0	0	0	1	1	0	0	0	0	0
Putative Isoquinoline 1-oxidoreductase subunit	SL	1	3	1	2	1	2	1	1	1	1	1	1	2	5	1	1	0	0	1	2	1	3	1	0	1	1	1	1	2	1	2	4	2	1	0	3	1	2	1	1	1	0	0	1	1	2	2	2
Putrescine/GABA utilization cluster-temporal,to add to SSs	SL	3	2	1	1	1	0	0	2	2	2	1	2	0	0	2	1	1	1	2	0	2	2	2	1	3	2	2	2	1	1	2	2	2	0	1	2	2	1	2	2	1	0	2	2	4	1	1	4
Pyruvate kinase associated cluster	SL	0	3	0	2	0	5	1	1	0	0	0	0	4	5	2	1	1	0	0	1	1	3	0	1	1	1	0	1	1	0	1	2	1	5	2	1	0	1	0	2	0	3	1	1	4	2	0	4
Recombination related cluster	SL	0	0	0	1	0	0	0	0	0	0	0	0	0	0	1	0	0	0	0	0	0	0	0	0	0	0	0	0	0	0	0	0	0	0	0	0	0	0	0	0	0	0	0	0	4	0	0	5
recX and regulatory cluster	SL	6	8	8	8	7	4	3	8	4	6	7	4	4	4	8	7	9	0	6	5	6	12	7	6	9	7	6	6	5	6	6	10	6	5	3	7	7	6	7	6	0	3	7	8	8	8	7	8
Related to Menaquinone-cytochrome C reductase	SL	4	3	3	4	3	6	4	6	4	4	4	4	6	7	4	3	3	1	4	3	3	3	3	4	4	3	4	4	3	4	4	4	3	6	5	3	4	4	5	1	2	6	4	3	4	3	4	4
Ribosomal Protein L28P relates to a set of uncharacterized proteins	SL	0	0	2	0	1	4	0	0	3	4	1	2	6	1	0	0	1	0	2	0	3	1	1	0	2	3	1	0	0	1	0	0	1	0	0	1	0	0	2	0	0	0	1	1	0	3	0	0
Ribosome-related cluster	SL	0	0	0	1	0	1	0	0	0	0	0	0	1	0	0	0	1	0	0	0	0	0	0	0	0	0	0	0	0	0	0	0	0	0	0	0	0	0	0	0	0	1	0	0	0	0	0	1
Sarcosine oxidase	SL	0	3	0	2	0	0	0	26	0	0	0	0	1	1	0	0	0	0	0	0	4	3	0	0	0	0	0	0	4	0	4	6	0	0	0	7	0	0	0	0	2	0	4	0	0	0	1	0
Shiga toxin cluster	SL	2	5	1	1	1	2	4	3	0	1	2	1	2	3	0	1	2	0	2	1	1	3	2	2	2	2	2	2	2	2	2	4	2	2	2	2	2	2	2	0	0	2	2	2	3	2	2	3
Sulfatases and sulfatase modifying factor 1 (and a hypothetical)	SL	4	2	3	3	2	5	3	2	3	4	4	0	5	6	2	2	4	1	4	2	1	2	2	4	4	4	4	4	4	4	4	2	3	5	3	3	5	4	4	2	1	5	4	4	4	4	2	4
Three hypotheticals linked to lipoprotein biosynthesis	SL	4	5	2	8	2	14	0	4	4	2	3	2	17	13	7	3	3	0	2	3	5	2	4	5	4	4	2	3	4	5	3	4	4	10	5	2	2	5	4	3	0	9	4	6	5	5	3	3
TldD cluster	SL	9	0	0	0	0	1	0	0	7	6	0	0	5	4	0	3	0	0	11	0	0	0	4	0	0	9	3	11	0	0	7	0	0	3	3	0	0	0	1	5	0	1	0	0	3	5	0	14
Translation	SL	2	2	1	2	2	4	3	2	2	2	3	2	4	1	2	2	3	0	2	3	2	2	4	2	2	2	2	2	2	2	2	3	2	3	2	2	2	2	2	1	0	2	2	2	3	2	2	2
Tricarboxylate transporter	SL	4	5	5	8	6	3	1	4	5	5	4	3	3	2	7	7	4	1	4	4	8	3	7	3	3	5	4	5	1	7	8	3	8	2	3	3	4	8	2	4	2	2	7	10	7	5	8	8
tRNA sulfuration	SL	0	0	0	0	0	20	0	0	0	0	0	0	9	0	0	0	0	0	0	0	0	0	0	0	0	0	0	0	1	0	0	0	0	0	0	0	0	0	0	0	0	0	0	0	0	0	0	0
Two related proteases	SL	0	0	0	0	0	1	0	0	0	0	0	0	1	0	0	0	0	0	0	0	0	0	0	0	0	0	0	0	0	0	0	0	0	0	0	0	0	0	0	0	0	1	0	0	0	0	0	0
Type III secretion system, extended	SL	95	113	53	72	55	172	87	102	81	91	153	52	202	167	65	66	77	103	88	71	49	139	88	93	64	85	136	54	98	69	72	148	53	120	89	53	114	70	103	63	125	103	101	78	143	75	51	175
Urate degradation	SL	2	4	2	2	2	9	6	7	2	2	9	1	14	7	1	2	4	1	1	7	3	4	2	6	3	3	17	3	8	5	6	4	1	8	5	1	8	7	8	1	5	8	8	2	8	4	1	20
Cofactors, Vitamins, Prosthetic Groups, Pigments	FL	5	7	4	5	8	6	7	8	6	5	7	5	7	8	7	7	7	5	6	6	4	5	4	8	6	6	7	6	8	6	7	8	6	8	7	6	7	7	7	5	5	7	6	5	8	6	5	10
Biotin	SL	0	0	0	0	0	0	0	0	0	0	0	0	0	0	0	0	0	4	0	0	0	0	0	0	0	0	0	0	0	0	0	0	0	0	0	0	0	0	0	0	4	0	0	0	0	0	0	0
Coenzyme A	SL	0	1	0	0	0	0	0	0	0	0	0	0	0	0	0	0	0	3	0	0	0	0	0	0	0	0	0	0	0	0	0	1	0	0	0	0	0	0	0	0	4	0	0	0	0	0	0	0
Coenzyme B	SL	1	0	0	0	0	0	0	1	0	0	0	0	0	0	0	0	0	4	0	0	0	1	0	0	0	0	0	0	0	0	0	0	0	0	0	0	0	0	0	1	0	0	0	0	1	0	0	1
Coenzyme F420	SL	37	59	20	31	18	68	27	36	43	30	48	24	74	59	25	23	29	38	24	22	18	71	31	27	22	40	56	23	31	23	23	76	20	36	41	22	50	19	38	27	45	36	27	27	46	23	16	61
Coenzyme M	SL	1	3	1	1	0	4	2	2	1	1	3	3	4	5	1	0	2	0	2	1	1	4	1	0	1	2	5	3	4	2	3	5	1	3	1	1	3	1	1	1	0	4	3	3	4	0	0	4
Folate and pterines	SL	8	13	10	13	12	15	9	16	11	11	12	9	25	18	13	6	10	6	10	12	7	14	9	11	8	12	10	6	12	9	8	19	8	9	6	8	11	10	8	5	11	12	8	11	13	10	10	13
Lipoic acid	SL	11	7	4	5	4	11	3	10	6	6	15	5	15	16	6	9	6	3	8	8	7	13	11	6	10	8	7	8	11	10	8	8	4	8	9	4	6	6	9	11	5	8	10	6	12	10	6	10
NAD and NADP	SL	2	2	2	0	0	19	4	5	0	1	3	0	19	15	4	1	2	0	2	1	1	6	1	0	1	3	8	0	3	2	3	5	1	16	3	1	6	3	2	4	0	10	2	1	6	1	1	8
Pyridoxine	SL	1	1	1	5	1	4	0	0	0	1	6	2	2	5	2	3	1	6	1	1	2	0	1	0	1	1	0	0	2	0	3	0	2	2	2	1	1	2	0	1	5	2	1	1	1	2	1	1
Quinone cofactors	SL	18	7	5	3	4	33	23	15	6	31	34	1	35	21	1	13	8	31	27	2	3	8	22	19	9	5	16	4	16	6	5	14	4	25	10	3	14	6	28	3	36	14	29	16	36	11	6	35
Riboflavin, FMN, FAD	SL	88	72	66	98	56	103	59	78	55	84	92	46	113	127	80	67	81	35	64	73	88	101	89	90	70	72	75	64	76	89	78	82	82	92	63	70	99	90	66	48	64	81	71	92	102	90	70	105
Tetrapyrroles	SL	11	3	2	0	0	0	2	5	0	10	7	0	0	0	3	7	0	0	13	1	2	12	3	14	2	3	2	2	3	2	0	3	7	1	9	5	16	5	0	3	5	0	2	11	10	11	6	4
DNA Metabolism	FL	3	3	3	2	3	3	3	3	3	3	2	3	3	3	3	3	3	2	3	3	2	3	3	3	3	3	3	3	3	3	3	3	3	3	3	3	3	3	3	2	2	3	3	4	2	2	3	2
CRISPs	SL	44	42	37	55	30	60	25	42	30	39	49	25	65	67	38	29	45	14	23	37	45	52	36	40	31	34	41	34	37	47	44	51	37	49	30	38	40	44	32	24	28	44	36	43	43	40	34	54
DNA recombination	SL	28	30	27	35	27	40	24	29	25	32	25	20	43	45	31	28	31	18	25	30	30	38	45	32	31	26	27	21	30	31	30	29	40	36	24	28	30	33	28	21	27	36	28	33	33	33	33	38
DNA repair	SL	8	3	4	14	4	5	1	3	4	5	12	5	8	7	14	4	7	0	7	3	8	4	8	9	8	6	7	6	4	9	7	4	5	4	3	4	10	8	5	3	1	6	6	8	16	8	3	15
DNA replication	SL	64	2	50	1	35	5	1	3	4	47	53	2	3	3	1	46	49	1	49	2	42	3	35	47	50	62	51	49	2	49	46	1	44	5	2	61	58	48	6	26	0	2	60	52	96	59	42	89
DNA uptake, competence	SL	6	0	2	0	3	0	0	0	0	2	4	0	0	0	0	4	6	0	3	0	8	0	3	3	4	5	4	5	0	3	3	0	1	0	0	5	4	3	0	4	0	0	3	4	7	5	4	6
Dormancy and Sporulation	FL	38	57	23	47	34	106	38	50	28	33	56	25	131	92	31	44	49	13	31	32	41	70	41	35	44	43	103	45	33	37	37	72	31	78	31	33	64	39	34	44	26	68	39	44	66	41	34	125
Spore DNA protection	SL	8	27	6	14	12	62	13	20	8	6	22	11	68	48	13	21	21	0	8	8	14	32	6	12	10	13	68	19	15	11	12	37	9	44	14	12	34	13	14	19	5	31	16	13	29	18	15	70
Fatty Acids, Lipids, and Isoprenoids	FL	8	9	7	12	8	8	7	8	6	9	7	5	16	8	7	8	7	11	8	12	10	13	9	9	11	10	12	8	7	10	8	9	6	7	5	9	11	12	7	7	14	7	10	10	12	8	7	14
Fatty acids	SL	21	22	9	23	12	34	20	25	15	19	24	11	38	34	13	17	25	3	13	10	20	27	18	16	25	14	17	19	10	19	18	25	17	24	13	14	12	15	12	19	8	23	15	18	22	17	14	25
Isoprenoids	SL	0	0	0	0	3	1	0	0	0	0	0	0	2	2	0	1	0	0	0	2	0	0	0	0	0	0	0	0	0	1	0	0	0	1	0	0	0	0	0	0	0	3	0	0	0	0	0	0
Phospholipids	SL	6	11	6	16	8	82	7	8	5	15	12	4	104	59	6	13	8	2	7	9	7	10	16	13	11	13	10	7	20	17	14	8	10	25	22	7	7	15	15	11	5	15	12	21	20	19	13	22
Triacylglycerols	SL	0	1	0	0	0	51	0	0	0	0	0	1	49	28	0	0	0	0	0	1	2	0	0	1	0	0	0	0	0	0	0	1	0	6	7	0	0	1	0	0	0	0	0	0	1	1	0	1
Iron acquisition and metabolism	FL	70	108	56	99	54	215	30	106	101	73	71	39	211	158	72	67	51	29	57	63	42	169	61	54	48	117	66	54	54	72	53	129	43	91	86	66	78	79	71	90	63	89	60	96	91	73	34	110
Siderophores	SL	20	44	30	28	24	38	0	0	60	34	11	9	56	66	23	33	7	3	23	23	7	84	21	11	16	62	26	16	3	17	8	56	12	12	20	17	16	29	22	57	23	4	12	35	28	25	8	41
Membrane Transport	FL	12	7	6	6	6	20	2	23	4	8	8	5	15	18	4	7	14	1	8	5	8	8	13	17	8	10	8	14	4	21	7	7	5	24	7	7	11	16	12	5	2	24	5	15	14	12	5	15
ABC transporters	SL	0	7	3	0	0	14	0	23	0	0	0	0	16	0	0	0	1	3	0	0	0	6	2	3	0	10	0	3	0	5	4	9	4	8	0	8	7	5	2	3	0	9	6	6	5	0	0	4
Protein and nucleoprotein secretion system, Type IV	SL	0	0	0	0	0	28	0	0	0	0	0	0	12	2	0	0	0	0	0	0	0	0	0	0	0	0	0	0	1	0	0	0	0	2	0	0	0	0	0	0	0	2	0	0	0	0	0	0
Protein secretion system, Type II	SL	0	2	0	1	1	39	1	2	1	1	1	1	36	1	1	2	1	1	1	1	2	6	2	0	0	0	1	1	1	1	1	2	1	4	3	1	0	1	1	0	0	13	1	0	2	0	1	1
Protein secretion system, Type III	SL	0	0	0	0	0	1	0	0	0	0	0	0	1	7	0	0	0	0	0	0	0	0	0	0	0	0	0	0	0	0	0	0	0	0	0	0	0	0	0	0	0	0	0	0	0	0	0	0
Protein secretion system, Type VI	SL	0	0	0	0	0	0	0	0	0	0	0	0	0	0	0	0	0	0	0	0	0	0	0	0	0	0	0	0	0	0	0	0	0	0	0	0	0	0	0	0	0	0	0	0	0	0	0	0
Protein secretion system, Type VII (Chaperone/Usher pathway, CU)	SL	10	8	3	15	4	11	7	6	5	5	9	5	16	11	10	3	9	4	8	6	5	8	5	9	3	7	10	4	5	7	8	11	3	10	9	6	11	9	6	4	8	10	11	8	11	8	5	10
Protein secretion system, Type VIII (Extracellular nucleation/precipitation pathway, ENP)	SL	0	2	1	12	3	2	0	2	4	1	2	2	1	5	6	1	1	0	0	6	3	5	0	1	3	0	0	0	0	0	1	2	0	0	0	1	0	5	1	0	0	1	1	3	1	5	0	1
Protein translocation across cytoplasmic membrane	SL	2	2	0	1	0	6	0	9	0	0	1	3	7	5	1	0	0	0	0	1	0	7	1	0	0	0	0	0	5	1	0	7	0	7	1	0	5	0	0	6	0	5	0	0	2	0	0	1
Sugar Phosphotransferase Systems, PTS	SL	9	12	1	9	3	29	9	11	13	6	24	2	70	74	4	13	7	6	7	9	3	10	7	7	4	10	43	7	11	8	10	23	3	13	5	3	22	8	15	15	7	44	10	13	39	3	3	85
Uni- Sym- and Antiporters	SL	1	1	1	0	0	1	0	1	0	0	10	0	2	0	0	7	2	0	0	0	0	0	2	1	2	4	3	0	2	0	0	1	0	0	1	0	5	0	4	1	1	1	0	4	1	0	0	6
Metabolism of Aromatic Compounds	FL	5	4	0	3	1	14	5	7	8	4	7	0	43	45	0	0	2	3	5	5	1	8	3	2	1	4	4	4	2	1	1	12	1	4	1	2	3	2	7	8	2	16	3	4	15	1	1	31
Anaerobic degradation of aromatic compounds	SL	2	5	0	6	2	12	4	5	6	1	7	1	30	28	4	4	3	1	2	4	2	4	2	3	1	3	36	2	6	4	5	10	1	10	2	1	12	6	3	6	2	33	4	3	14	1	1	35
Metabolism of central aromatic intermediates	SL	33	40	30	44	31	48	35	42	33	25	50	19	64	70	36	21	30	22	25	36	40	58	31	33	28	29	31	36	27	34	24	61	39	46	27	27	28	28	29	20	32	41	33	32	37	34	27	46
Peripheral pathways for catabolism of aromatic compounds	SL	27	27	18	28	22	30	26	27	21	20	32	13	37	37	24	14	23	12	19	26	22	34	21	23	19	19	25	21	17	22	18	37	21	26	20	15	22	20	19	15	23	24	25	22	29	25	21	35
Miscellaneous	FL	54	19	42	11	36	88	2	70	34	55	51	3	93	67	8	51	61	1	48	6	2	24	12	83	46	58	52	21	4	64	62	61	44	73	70	57	68	63	4	48	12	5	62	54	66	85	45	58
Plant-Prokaryote DOE project	SL	46	13	36	10	18	64	2	67	26	45	44	3	64	49	7	37	46	1	41	3	1	16	9	62	36	44	44	13	4	47	54	48	38	59	61	47	56	49	4	38	5	5	48	47	54	59	36	50
Motility and Chemotaxis	FL	0	0	0	0	0	1	0	0	0	0	0	0	4	0	0	0	0	0	0	0	0	0	0	0	0	0	0	0	0	0	0	0	0	0	0	0	0	0	0	0	0	0	0	0	0	0	0	0
Flagellar motility in Prokaryota	SL	24	13	6	10	8	48	10	21	6	10	31	5	54	48	7	14	18	21	8	11	9	24	20	19	11	10	25	9	17	25	23	18	9	42	47	19	17	17	22	6	20	20	18	14	42	25	15	28
Social motility and nonflagellar swimming in bacteria	SL	72	72	41	73	46	82	46	62	69	50	68	43	102	119	78	37	68	44	49	60	54	79	69	51	42	66	65	40	54	57	50	71	49	51	50	43	54	61	49	43	59	62	56	58	71	62	49	82
Nitrogen Metabolism	FL	6	9	3	8	6	19	5	10	7	4	10	4	22	26	8	2	6	4	6	6	7	12	8	7	5	6	6	3	4	6	5	14	4	12	6	6	5	5	5	2	5	16	6	6	5	5	5	10
Nucleosides and Nucleotides	FL	35	32	23	36	19	36	25	34	34	22	28	20	44	51	45	18	34	18	14	26	25	33	32	18	22	35	29	19	28	24	22	28	19	20	21	23	22	23	18	24	25	29	21	25	40	25	20	39
Detoxification	SL	28	29	12	24	20	29	14	26	23	19	27	20	39	39	26	18	24	19	22	24	17	30	27	23	13	24	24	16	25	25	21	28	23	19	21	16	20	33	18	18	17	21	24	22	26	32	21	32
Purines	SL	1	2	0	11	1	10	2	1	0	2	4	1	11	5	8	7	2	2	1	3	3	2	18	3	1	1	0	3	3	1	0	0	0	2	0	1	3	1	5	1	0	4	2	2	8	4	6	8
Pyrimidines	SL	1	2	0	5	1	7	1	1	0	1	4	1	6	1	4	7	0	1	1	3	2	2	16	3	1	1	0	3	3	1	0	0	0	2	0	1	3	1	5	1	0	2	2	2	6	3	5	6
Phages, Prophages, Transposable elements	FL	0	0	0	4	0	2	1	0	0	1	0	0	4	2	2	0	1	1	0	0	1	0	1	0	0	0	0	0	0	0	0	0	0	0	0	0	0	0	0	0	0	0	0	0	2	1	1	0
Bacteriophage integration/excision/lysogeny	SL	0	0	0	2	0	1	0	0	0	0	0	0	1	1	2	0	1	0	0	0	0	0	1	0	0	0	0	0	0	0	0	0	0	0	0	0	0	0	0	0	0	1	0	0	0	0	0	2
Bacteriophage structural proteins	SL	0	0	0	0	0	0	0	0	0	0	0	0	0	1	0	0	0	0	0	0	0	0	0	0	0	0	0	0	0	0	0	0	0	0	0	0	0	0	0	0	0	1	0	0	0	0	0	0
Phage Host Interactions	SL	14	11	13	25	5	28	8	11	8	19	15	4	33	32	22	9	10	1	9	12	9	14	11	13	8	9	9	9	24	12	11	12	9	7	4	11	8	11	15	6	4	10	7	11	18	11	10	15
Superinfection Exclusion	SL	5	3	4	6	3	5	3	6	4	4	7	2	7	8	8	2	2	0	4	6	4	5	3	3	3	3	5	4	3	4	6	3	5	4	3	3	4	3	6	3	1	5	4	4	5	7	5	6
Phages, Prophages, Transposable elements, Plasmids	FL	2	5	2	1	0	1	1	2	2	3	1	2	1	3	0	0	1	0	2	2	2	3	1	1	1	2	1	1	3	1	1	4	2	1	1	2	1	1	1	1	1	1	2	3	3	2	0	3
Pathogenicity islands	SL	6	3	0	17	1	20	4	2	1	10	3	0	21	19	13	6	5	1	0	2	1	2	6	2	3	0	2	1	2	2	0	1	0	0	0	2	1	4	5	1	2	3	0	2	9	1	4	2
Phage family-specific subsystems	SL	0	0	0	0	0	0	0	0	0	0	0	0	0	0	0	0	0	0	0	0	0	0	0	0	0	0	0	0	0	0	0	0	0	0	0	0	0	0	0	0	0	0	0	0	0	0	0	0
Phages, Prophages	SL	1	0	7	1	1	2	0	1	1	2	4	0	4	2	1	1	2	0	3	2	2	4	1	7	1	4	1	3	16	5	4	3	2	1	0	4	2	3	3	1	0	1	1	2	1	1	1	4
Plasmid related functions	SL	0	3	0	0	0	0	2	1	0	0	0	0	0	0	0	0	0	0	0	3	0	2	0	0	0	0	0	0	0	0	0	0	0	0	0	0	0	0	0	0	0	0	0	0	0	0	0	0
Transposable elements	SL	0	0	0	0	0	0	0	1	0	0	0	0	0	0	0	0	0	0	0	0	0	0	0	0	0	0	0	0	0	0	0	0	0	0	0	0	0	0	0	0	0	0	0	0	0	0	0	0
Photosynthesis	FL	0	0	0	0	0	0	0	0	0	0	0	0	0	0	0	0	0	0	0	0	0	0	0	0	0	0	0	0	0	0	0	0	0	0	0	0	0	0	0	0	0	0	0	0	0	0	0	0
Electron transport and photophosphorylation	SL	23	40	17	17	14	33	19	24	13	26	25	12	43	48	18	18	11	11	24	24	17	37	23	14	13	16	17	16	23	21	20	42	16	17	17	10	21	27	28	14	17	26	17	19	46	23	9	39
Light-harvesting complexes	SL	3	7	3	3	5	15	2	4	4	6	4	3	16	21	6	6	5	5	5	5	2	8	11	4	3	4	6	2	7	4	9	9	2	9	6	5	5	3	8	2	11	10	3	12	5	6	4	8
Phosphorus Metabolism	FL	0	0	0	0	0	0	0	0	0	0	0	0	0	1	0	0	0	0	0	0	0	0	0	0	0	0	0	0	0	0	0	0	0	0	0	0	0	0	0	0	0	0	0	0	0	0	0	0
Potassium metabolism	FL	0	0	0	0	0	0	0	0	0	0	0	0	0	1	0	0	0	0	0	0	0	0	0	0	0	0	0	0	0	0	0	0	0	0	0	0	0	0	0	0	0	0	0	0	0	0	0	0
Plasmids	FL	168	196	156	167	144	176	147	187	155	147	172	142	198	201	147	146	160	121	145	148	167	226	169	168	162	161	172	153	171	165	178	217	158	185	164	154	159	185	146	134	160	185	166	172	193	181	159	195
Plasmid replication	SL	131	130	117	129	114	100	106	121	115	113	121	111	113	115	117	111	119	103	115	116	125	142	128	116	118	124	125	114	124	123	129	137	121	119	110	120	116	137	121	99	130	126	125	127	133	130	123	128
Protein Metabolism	FL	15	19	23	19	15	29	18	23	14	17	19	12	32	35	15	13	17	4	11	15	15	24	14	22	20	19	15	16	16	16	20	20	18	19	17	18	15	21	9	13	9	19	20	18	20	19	13	22
Protein biosynthesis	SL	6	15	7	7	8	22	12	17	10	9	9	5	23	21	6	10	11	5	7	9	7	23	9	9	9	6	10	10	13	12	14	19	7	20	14	8	10	11	6	9	8	20	9	9	11	10	8	13
Protein degradation	SL	15	24	9	12	8	11	11	22	9	9	15	11	16	18	10	12	13	8	10	10	15	32	13	21	14	12	13	13	15	15	17	39	14	19	21	10	14	16	11	10	9	19	14	12	21	21	15	19
Protein folding	SL	0	0	0	0	0	8	0	0	0	0	0	0	8	8	0	0	0	0	0	0	0	0	0	0	0	0	0	0	0	0	0	0	0	0	0	0	0	0	0	0	0	0	0	0	0	0	0	0
Protein processing and modification	SL	4	11	3	4	2	9	3	7	9	2	13	7	10	7	3	3	3	2	6	2	9	10	8	2	3	2	12	3	6	2	3	9	2	10	6	1	6	4	3	3	4	6	2	10	11	3	4	16
Secretion	SL	40	30	26	49	20	86	28	42	17	39	51	12	113	134	37	28	40	12	22	23	21	61	28	48	26	38	33	29	21	39	36	53	29	57	55	26	34	36	22	26	20	55	50	44	67	55	27	67
Selenoproteins	SL	5	2	2	5	2	9	3	10	4	11	12	1	12	34	4	6	4	0	3	1	1	4	5	6	3	9	6	6	1	5	5	2	3	6	1	5	6	6	2	1	0	10	9	7	11	7	2	16
Regulation and Cell signaling	FL	0	0	0	0	0	0	0	0	0	0	0	0	0	0	0	0	0	0	0	0	0	0	0	0	0	0	0	0	0	0	0	0	0	0	0	0	0	0	0	0	0	0	0	0	0	0	0	0
Programmed Cell Death and Toxin-antitoxin Systems	SL	1	0	0	1	1	1	0	0	1	0	1	1	7	4	1	0	2	0	1	1	1	1	1	1	0	0	0	0	0	1	1	0	2	1	1	0	1	1	0	1	0	6	1	0	1	1	1	2
Proteolytic pathway	SL	0	2	0	2	0	0	0	7	0	0	0	0	0	2	2	1	0	1	0	1	0	1	1	0	0	0	0	0	3	1	1	2	0	0	9	0	0	0	0	0	1	0	1	0	2	2	0	3
Quorum sensing and biofilm formation	SL	0	0	0	0	0	0	0	0	0	0	0	0	0	0	0	0	0	0	0	0	0	0	0	0	0	0	0	0	0	0	0	0	0	0	0	0	0	0	0	0	0	0	0	0	0	0	0	0
Regulation of virulence	SL	89	118	28	25	45	103	67	103	59	45	59	34	114	135	13	51	44	56	37	11	24	138	40	54	47	86	98	37	62	41	41	135	32	86	92	31	76	58	51	61	94	51	48	40	63	37	38	80
Signal transduction in Eukaryotes	SL	5	4	8	7	9	1	2	5	21	9	5	14	2	7	5	15	13	9	9	5	4	13	8	14	9	17	6	13	13	9	16	6	8	9	6	12	6	17	9	4	12	6	17	5	6	13	15	6
Respiration	FL	19	24	1	9	1	36	19	19	0	1	15	0	40	30	5	3	0	9	1	1	1	14	3	1	3	18	25	2	6	2	1	35	2	24	29	0	25	1	9	10	13	13	2	4	23	1	0	36
ATP synthases	SL	51	64	13	5	26	27	26	66	29	21	23	14	27	54	1	20	19	26	22	5	17	82	18	29	25	41	51	16	27	20	13	66	14	22	36	12	43	26	19	36	51	21	19	22	18	14	13	23
Electron accepting reactions	SL	1	0	2	2	4	0	0	0	2	2	1	2	0	0	0	0	3	0	1	0	0	1	2	0	4	3	3	0	8	3	4	1	3	2	0	1	1	4	6	0	0	0	2	2	0	3	3	0
Electron donating reactions	SL	92	98	67	72	61	127	58	106	69	81	91	55	140	147	65	75	80	77	73	57	80	104	86	89	81	92	87	75	69	83	81	105	85	109	66	79	91	77	72	54	97	98	76	96	106	87	67	125
Sodium Ion-Coupled Energetics	SL	62	69	42	56	44	108	45	70	57	54	65	43	119	119	49	47	53	57	46	44	61	74	62	53	56	64	63	49	55	56	54	72	50	89	53	53	61	52	58	35	78	81	53	68	80	62	48	92
RNA Metabolism	FL	30	29	25	16	17	19	13	36	12	27	26	12	21	28	16	28	27	20	27	13	19	30	24	36	25	28	24	26	14	27	27	33	35	20	13	26	30	25	14	19	19	17	23	28	26	25	19	33
RNA processing and modification	SL	1	1	1	5	1	6	4	12	4	0	6	1	8	19	0	4	3	5	0	5	2	5	3	6	0	1	0	4	4	4	0	5	2	4	4	5	4	4	5	4	6	13	3	5	8	4	5	9
Transcription	SL	0	0	0	0	0	2	0	0	0	0	1	0	0	5	0	0	1	0	0	1	0	0	0	0	0	0	0	0	0	0	0	0	0	0	0	0	0	0	0	0	0	0	0	0	0	0	0	0
Secondary Metabolism	FL	0	0	0	0	0	0	0	4	0	0	0	0	0	2	0	0	0	0	0	0	2	0	0	0	0	0	0	0	0	0	0	0	0	0	0	1	0	0	0	0	1	0	2	0	0	0	0	1
Bacterial cytostatics, differentiation factors and antibiotics	SL	0	0	1	0	0	0	1	2	0	0	0	1	1	0	0	0	2	0	0	1	0	3	1	0	0	1	0	0	0	0	0	2	0	0	0	0	0	0	0	2	0	5	0	0	1	0	1	1
Biologically active compounds in metazoan cell defence and differentiation	SL	0	0	0	0	0	0	0	0	0	0	0	0	0	1	0	0	0	0	0	0	0	0	0	0	0	0	0	0	0	0	0	0	0	0	0	0	0	0	0	0	0	0	0	0	0	0	0	0
Biosynthesis of phenylpropanoids	SL	0	0	0	0	0	0	0	0	0	0	0	0	0	0	0	0	0	0	0	0	0	0	0	0	0	0	0	0	0	0	0	0	0	0	0	0	0	0	0	0	0	0	0	0	0	0	0	0
Lipid-derived mediators	SL	1	1	0	5	1	4	3	5	4	0	4	0	5	4	0	4	0	5	0	3	0	0	1	4	0	0	0	4	4	4	0	2	1	4	4	4	4	4	5	2	5	6	0	4	7	4	4	7
Plant Alkaloids	SL	0	0	0	0	0	0	0	0	0	0	0	0	0	0	0	0	0	0	0	0	0	0	0	0	0	0	0	0	0	0	0	0	0	0	0	0	0	0	0	0	0	0	0	0	0	0	0	0
Plant Hormones	SL	64	60	34	51	42	133	50	83	55	43	53	25	166	172	37	39	56	21	37	37	45	86	46	40	48	37	49	37	53	40	58	82	44	87	41	40	40	48	50	41	29	72	44	49	85	73	37	77
Plant Octadecanoids	SL	1	0	1	4	1	4	0	1	2	1	0	0	4	7	3	2	2	0	0	1	2	1	0	1	0	0	1	0	1	0	1	0	1	1	1	1	0	2	2	2	0	0	3	0	1	2	0	1
Stress Response	FL	1	3	1	3	0	6	2	1	2	1	2	0	6	6	2	1	1	0	0	2	1	3	0	1	1	0	1	0	1	0	0	3	1	1	0	0	0	0	1	0	0	2	1	1	3	1	0	4
Acid stress	SL	1	0	0	0	0	0	0	0	0	0	0	0	0	0	0	0	0	0	0	0	0	1	0	0	0	0	0	0	0	0	0	0	0	0	0	0	0	0	0	0	0	0	0	0	0	0	0	0
Cold shock	SL	15	13	13	12	14	16	10	11	14	14	13	10	16	16	13	12	17	4	14	12	14	16	13	13	14	10	17	16	14	15	16	16	13	15	12	11	17	15	14	7	6	15	14	16	15	19	15	16
Dessication stress	SL	4	2	2	12	5	26	4	20	11	4	4	2	31	32	4	1	3	2	3	6	5	9	2	1	3	3	5	4	5	1	6	10	1	6	4	7	3	0	6	2	0	5	5	4	5	7	2	5
Heat shock	SL	27	21	11	14	13	43	26	23	16	15	24	11	67	60	8	11	19	11	13	11	13	26	18	15	21	13	15	9	20	11	14	24	19	30	13	7	9	17	15	16	17	29	12	21	23	23	14	21
Osmotic stress	SL	2	6	2	1	1	9	6	9	2	2	1	0	7	7	1	1	3	1	2	0	1	8	2	0	2	3	3	4	6	1	1	5	3	6	0	2	3	1	1	3	0	4	1	1	1	1	2	1
Oxidative stress	SL	35	21	6	18	8	43	19	33	9	7	20	7	55	61	10	11	12	10	12	13	29	29	11	23	8	12	27	15	25	22	16	29	11	31	23	21	12	22	14	13	24	34	22	13	22	20	14	36
Periplasmic Stress	SL	14	10	3	2	5	14	5	11	5	3	7	2	17	22	0	6	8	6	3	4	3	6	6	11	4	5	7	7	3	10	6	8	3	18	16	5	6	6	5	2	12	17	6	5	8	5	4	11
Sulfur Metabolism	FL	6	1	1	2	1	16	8	7	1	3	8	1	27	24	2	3	3	1	7	4	5	2	0	5	0	5	7	2	2	3	5	6	1	1	0	3	4	5	5	2	7	7	4	0	3	5	1	11
Inorganic sulfur assimilation	SL	4	6	8	3	2	2	0	16	3	4	8	3	25	30	1	3	2	2	6	3	3	9	2	17	5	4	3	3	8	7	5	6	5	0	2	4	2	7	5	2	2	3	2	4	3	3	3	12
Organic sulfur assimilation	SL	3	1	1	3	1	1	1	0	2	1	2	1	2	20	3	2	2	0	1	0	2	1	2	3	4	1	2	0	0	2	3	0	2	0	4	1	2	3	2	2	0	0	2	2	2	2	3	4
Virulence	FL	0	0	0	0	0	0	0	0	0	0	0	0	20	11	0	0	0	0	0	0	0	0	0	0	0	0	0	0	0	0	0	0	0	0	0	0	0	0	0	0	0	2	0	0	0	0	0	0
Adhesion	SL	19	20	30	33	13	58	18	50	17	21	33	13	82	75	16	21	21	9	32	18	19	49	30	33	22	35	30	20	42	34	23	31	23	33	29	22	24	31	31	16	15	40	29	27	46	31	13	40
Fimbriae of the Chaperone/Usher Assembly Pathway	SL	0	0	0	0	0	0	0	0	0	0	0	0	0	0	0	0	0	1	0	1	0	0	0	0	0	0	0	0	0	0	0	1	0	0	0	0	0	0	0	0	1	0	0	2	0	0	0	0
Resistance to antibiotics and toxic compounds	SL	0	0	0	0	0	1	0	0	0	1	0	0	0	1	0	0	0	0	0	0	0	0	0	0	0	0	0	0	2	0	0	0	0	0	1	0	0	0	0	0	0	0	0	0	0	0	0	0
Toxins and superantigens	SL	44	37	42	56	22	92	25	66	30	37	52	18	120	105	30	44	41	13	47	28	28	80	45	59	36	59	56	32	49	48	42	57	36	55	58	36	50	52	39	35	20	53	46	48	79	58	30	75
Type III, Type IV, Type VI, ESAT secretion systems	SL	5	1	0	5	1	2	0	0	0	0	2	0	5	4	0	2	0	0	0	2	0	7	1	4	0	2	4	1	2	0	0	0	0	0	0	1	0	5	0	0	0	1	2	0	5	6	0	3
Virulence, Disease and Defense	FL	5	3	3	7	3	5	3	3	4	6	5	4	6	5	4	4	7	1	5	3	5	9	5	3	4	6	5	5	4	3	5	5	3	6	2	2	3	4	1	4	2	4	3	6	5	4	2	5
Bacteriocins, ribosomally synthesized antibacterial peptides	SL	0	1	0	2	0	1	0	2	0	0	1	0	0	0	2	0	0	1	0	1	0	1	1	0	0	1	0	0	0	0	2	1	0	0	1	0	0	1	0	0	0	3	0	0	1	0	0	0
[truncated: 1,353 more columns]
